# Supplementary material for: Deletion of fatty acid transport protein 2 (FATP2) in the mouse liver changes the metabolic landscape by increasing the expression of PPARα-regulated genes
Source: J Biol Chem. 2020 Mar 18;295(17):5737–50. doi: 10.1074/jbc.RA120.012730 (PMC7186177; doi:10.1074/jbc.RA120.012730)
Supplement: Supporting Information [file supp_RA120.012730_158343_2_supp_491553_q711nj.xlsx]

## Sheet: Information
This file contains the readcount and FPKM values for each of the Fatp2-/- mice using paired-end RNA-sequencing on a novaseq instrument
Sample Information
Mouse ID	Diet	Sex	Genotype
629	Standard Chow (Teklad Global 16% Protein Rodent Diet)	Male	Fatp2-/-
638	Standard Chow (Teklad Global 16% Protein Rodent Diet)	Male	Fatp2-/-
650	Standard Chow (Teklad Global 16% Protein Rodent Diet)	Male	Fatp2-/-
693	Standard Chow (Teklad Global 16% Protein Rodent Diet)	Male	Fatp2-/-
695	Standard Chow (Teklad Global 16% Protein Rodent Diet)	Male	C57bl6/nj wildtype from jax labs
662	Standard Chow (Teklad Global 16% Protein Rodent Diet)	Male	C57bl6/nj wildtype from jax labs
675	Standard Chow (Teklad Global 16% Protein Rodent Diet)	Male	C57bl6/nj wildtype from jax labs
655B	Standard Chow (Teklad Global 16% Protein Rodent Diet)	Male	C57bl6/nj wildtype from jax labs
631	Standard Chow (Teklad Global 16% Protein Rodent Diet)	Female	Fatp2-/-
643	Standard Chow (Teklad Global 16% Protein Rodent Diet)	Female	Fatp2-/-
634	Standard Chow (Teklad Global 16% Protein Rodent Diet)	Female	Fatp2-/-
652	Standard Chow (Teklad Global 16% Protein Rodent Diet)	Female	Fatp2-/-
656	Standard Chow (Teklad Global 16% Protein Rodent Diet)	Female	C57bl6/nj wildtype from jax labs
659	Standard Chow (Teklad Global 16% Protein Rodent Diet)	Female	C57bl6/nj wildtype from jax labs
676	Standard Chow (Teklad Global 16% Protein Rodent Diet)	Female	C57bl6/nj wildtype from jax labs
684	Standard Chow (Teklad Global 16% Protein Rodent Diet)	Female	C57bl6/nj wildtype from jax labs
EXPERIMENT PROTOCOLS
# Any of the protocols below which are applicable to only a subset of Samples should be included as additional columns of the SAMPLES section instead.
growth protocol	Mice were maintained on a standard chow diet from the ages of 5 to 11 weeks. After 11 weeks, the mice were CO2 asphyxiated, sacrified, and dissected for organ harvesting.
treatment protocol	Liver slices (70mg) snap frozen in RNAlater® were thawed on ice, transferred to a 2mL tubes with 1mL of QIAzol, and thoroughly homogenized.
extract protocol	RNA was isolated using standard QIAzol protocol (Cat No./ID 79306). After RNA isolation, we cleaned up the RNA using the Qiagen RNeasy kit following the manufacturer’s protocol (Cat No./ID 74104). Quality control checks of the RNA were performed to define purity and concentration. We used a nanodrop to assess the quantity and quality for each sample, ensuring the quantity was between 50-250ng/µl …
library construction protocol	RNA-Seq libraries were prepared using Illumina TruSeq® RNA sample preparation kit as per the manufacturer’s protocol. Library construction, additional quality assessment, and sequencing were performed by Novogene Corporation, Ltd. Library concentration was quantified with a Qubit 2.0 fluorometer from Life Technologies and samples diluted to 1ng/µL before checking insert size using a bioanalyzer (…
library strategy	We used paired-end sequencing for RNA-sequencing experiments.
DATA PROCESSING PIPELINE
# Data processing steps include base-calling, alignment, filtering, peak-calling, generation of normalized abundance measurements etc…
# For each step provide a description, as well as software name, version, parameters, if applicable.
# Include additional steps, as necessary.
data processing step	RNA degradation and contamination was monitored on 1% agarose gels. RNA purity was checked using the NanoPhotometer® spectrophotometer (IMPLEN, CA, USA). RNA integrity and quantitation were assessed using the RNA Nano 6000 Assay Kit of the Bioanalyzer 2100 system (Agilent Technologies, CA, USA).
data processing step	A total amount of 1 μg RNA per sample was used as input material for the RNA sample preparations. Sequencing libraries were generated using NEBNext® Ultra™ RNA Library Prep Kit for Illumina® (NEB, USA) following manufacturer’s recommendations and index codes were added to attribute sequences to each sample. Briefly, mRNA was purified from total RNA using poly-T oligo-attached magnetic beads. Frag…
data processing step	The clustering of the index-coded samples was performed on a cBot Cluster Generation System using PE Cluster Kit cBot-HS (Illumina) according to the manufacturer’s instructions. After cluster generation, the library preparations were sequenced on an Illumina platform and 125 bp/150 bp paired-end reads were generated.
data processing step	Raw data (raw reads) of fastq format were firstly processed through in-house perl scripts. In this step, clean data (clean reads) were obtained by removing reads containing adapter, reads containing ploy-N and low quality reads from raw data. At the same time, Q20, Q30 and GC content the clean data were calculated. All the downstream analyses were based on the clean data with high quality.
data processing step	Reference genome and gene model annotation files were downloaded from genome website directly. Index of the reference genome was built using Bowtie v2.2.3 and paired-end clean reads were aligned to the reference genome using TopHat v2.0.12. We selected TopHat as the mapping tool for that TopHat can generate a database of splice junctions based on the gene model annotation file and thus a better m…
data processing step	HTSeq v0.6.1 was used to count the reads numbers mapped to each gene. And then FPKM of each gene was calculated based on the length of the gene and reads count mapped to this gene. FPKM, expected number of Fragments Per Kilobase of transcript sequence per Millions base pairs sequenced, considers the effect of sequencing depth and gene length for the reads count at the same time, and is currently …
genome build	GRCm38, mus_musculus_mm10
processed data files format and content	bam and bam.bai files were generated

## Sheet: Readcount
Gene_id	Gene name	chromosome	Strand	start	end	length	black629_readcount	black638_readcount	black650_readcount	black693_readcount	black631_readcount	black643_readcount	black634_readcount	black652_readcount
MGP_C57BL6NJ_G0000001	Gm17114	4	-	123416918	123451210	511	0	0	0	0	0	0	0	0
MGP_C57BL6NJ_G0000002	Gm29254	5	+	19577900	19581675	883	0	0	0	0	2	0	0	0
MGP_C57BL6NJ_G0000003	Igha	12	-	119304270	119309673	2540	17	10	6	38	22	11	9	24
MGP_C57BL6NJ_G0000004	Ighe	12	-	119320466	119322487	1367	1	0	0	0	0	0	0	0
MGP_C57BL6NJ_G0000005	Ighg2c	12	-	119337741	119341348	1212	4	1	0	1	11	14	11	8
MGP_C57BL6NJ_G0000006	Ighg2b	12	-	119355335	119360303	1879	4	4	1	5	8	8	7	6
MGP_C57BL6NJ_G0000007	Ighg1	12	-	119381025	119386308	2482	4	5	0	4	12	8	13	10
MGP_C57BL6NJ_G0000008	Ighg3	12	-	119412673	119414330	1082	0	0	0	0	9	6	0	2
MGP_C57BL6NJ_G0000009	Ighd	12	-	119456609	119466174	1806	33	15	9	24	16	23	8	13
MGP_C57BL6NJ_G0000010	Ighm	12	-	119469403	119473561	1698	116	327	124	193	240	578	256	255
MGP_C57BL6NJ_G0000011	Iglc1	16	-	16649417	16649870	454	4	0	2	2	5	4	2	8
MGP_C57BL6NJ_G0000012	Iglc3	16	-	16653029	16653480	452	2	1	0	1	1	3	1	2
MGP_C57BL6NJ_G0000013	Iglc4	16	-	16776270	16776583	314	0	0	0	0	0	0	0	0
MGP_C57BL6NJ_G0000014	Iglc2	16	-	16779667	16781622	606	7	6	1	3	2	8	0	1
MGP_C57BL6NJ_G0000015	Igkc	6	+	73027106	73027637	532	71	39	22	108	142	198	91	123
MGP_C57BL6NJ_G0000016	--	12	+	119365929	119368094	414	0	0	0	0	0	0	0	0
MGP_C57BL6NJ_G0000017	Ighd4-1	12	-	119482358	119482368	11	0	0	0	0	0	0	0	0
MGP_C57BL6NJ_G0000018	Ighd3-2	12	-	119500626	119500641	16	0	0	0	0	0	0	0	0
MGP_C57BL6NJ_G0000019	--	12	-	119504075	119504086	12	0	0	0	0	0	0	0	0
MGP_C57BL6NJ_G0000020	Ighd5-3	12	-	119504075	119504084	10	0	0	0	0	0	0	0	0
MGP_C57BL6NJ_G0000021	Ighd2-4	12	-	119511189	119511205	17	0	0	0	0	0	0	0	0
MGP_C57BL6NJ_G0000022	Ighd2-6	12	-	119518184	119518200	17	0	0	0	0	0	0	0	0
MGP_C57BL6NJ_G0000023	Ighd5-8	12	-	119524207	119524235	29	0	0	0	0	0	0	0	0
MGP_C57BL6NJ_G0000024	Ighd2-5	12	-	119529367	119529383	17	0	0	0	0	0	0	0	0
MGP_C57BL6NJ_G0000025	Gm37327	12	-	119530233	119530261	29	0	0	0	0	0	0	0	0
MGP_C57BL6NJ_G0000026	Ighd5-7	12	-	119536266	119536294	29	0	0	0	0	0	0	0	0
MGP_C57BL6NJ_G0000027	Ighd5-5	12	-	119536800	119536809	10	0	0	0	0	0	0	0	0
MGP_C57BL6NJ_G0000028	Ighd2-3	12	-	119552285	119552301	17	0	0	0	0	0	0	0	0
MGP_C57BL6NJ_G0000029	Ighd1-1	12	-	119562935	119562957	23	0	0	0	0	0	0	0	0
MGP_C57BL6NJ_G0000030	Ighd3-1	12	-	119609752	119609768	17	0	0	1	0	0	0	0	0
MGP_C57BL6NJ_G0000031	Gm16968	12	-	119612471	119612493	23	0	0	0	0	0	0	0	0
MGP_C57BL6NJ_G0000032	--	12	-	119551997	119552006	10	0	0	0	0	0	0	0	0
MGP_C57BL6NJ_G0000033	--	12	-	119611239	119611248	10	0	0	0	0	0	0	0	0
MGP_C57BL6NJ_G0000034	Ighj4	12	-	119480344	119480397	54	0	0	0	0	0	1	1	0
MGP_C57BL6NJ_G0000035	Ighj3	12	-	119480915	119480962	48	0	0	1	0	0	0	0	0
MGP_C57BL6NJ_G0000036	Ighj2	12	-	119481298	119481397	54	0	0	0	1	0	0	0	0
MGP_C57BL6NJ_G0000037	Ighj1	12	-	119481611	119481663	53	0	0	0	2	0	0	0	0
MGP_C57BL6NJ_G0000038	Iglj1	16	-	16651024	16651061	38	0	0	0	0	0	0	0	0
MGP_C57BL6NJ_G0000039	Iglj3p	16	-	16654170	16654207	38	0	0	0	0	0	1	0	0
MGP_C57BL6NJ_G0000040	Iglj3	16	-	16654840	16654877	38	0	0	0	0	0	0	0	0
MGP_C57BL6NJ_G0000041	Iglj4	16	-	16777766	16777807	42	0	0	0	0	0	0	0	0
MGP_C57BL6NJ_G0000042	Iglj2	16	-	16781469	16781506	38	0	0	0	0	0	0	0	0
MGP_C57BL6NJ_G0000043	Igkj1	6	+	73023233	73023270	38	0	0	0	0	0	0	0	0
MGP_C57BL6NJ_G0000044	Igkj2	6	+	73023587	73023629	43	0	0	0	0	0	0	0	0
MGP_C57BL6NJ_G0000045	Igkj3	6	+	73023894	73023931	38	0	0	0	1	0	1	0	0
MGP_C57BL6NJ_G0000046	Igkj4	6	+	73024219	73024256	38	0	0	0	0	0	2	0	0
MGP_C57BL6NJ_G0000047	Igkj5	6	+	73024557	73024598	42	1	0	0	0	1	2	0	1
MGP_C57BL6NJ_G0000048	Ighv5-8	12	+	119771248	119771525	278	0	0	0	0	0	0	0	0
MGP_C57BL6NJ_G0000049	Ighv1-13	12	+	120935961	120936254	294	0	0	0	0	0	0	0	0
MGP_C57BL6NJ_G0000050	Gm17472	6	+	42541551	42542011	352	0	0	0	0	0	0	0	0
MGP_C57BL6NJ_G0000051	Gm20730	6	-	42685835	42686414	359	0	0	0	0	0	0	0	0
MGP_C57BL6NJ_G0000052	Ighv5-2	12	-	119683662	119684148	353	0	0	2	0	0	0	0	0
MGP_C57BL6NJ_G0000053	--	12	-	119694897	119697328	480	0	0	0	0	0	0	0	0
MGP_C57BL6NJ_G0000054	--	12	-	119694897	119697198	350	0	0	0	0	0	0	0	0
MGP_C57BL6NJ_G0000055	--	12	-	119694897	119697200	352	0	0	0	0	0	0	0	0
MGP_C57BL6NJ_G0000056	--	12	-	119715371	119715902	425	0	0	0	0	0	0	0	0
MGP_C57BL6NJ_G0000057	--	12	-	119715371	119715830	353	0	0	0	0	0	0	0	0
MGP_C57BL6NJ_G0000058	Ighv2-3	12	-	119731016	119732255	347	0	1	0	0	2	1	0	0
MGP_C57BL6NJ_G0000059	Ighv5-9	12	-	119777338	119777862	418	0	0	0	0	0	2	0	0
MGP_C57BL6NJ_G0000060	Ighv5-9-1	12	-	119904235	119904754	413	0	0	0	0	0	5	0	0
MGP_C57BL6NJ_G0000061	Ighv5-12-4	12	-	119937140	119937599	353	0	0	0	0	1	0	0	0
MGP_C57BL6NJ_G0000062	Ighv2-9-1	12	-	119944855	119945303	369	1	0	0	0	1	0	0	0
MGP_C57BL6NJ_G0000063	Ighv2-6-8	12	-	119976114	119978979	350	0	0	0	0	0	0	0	0
MGP_C57BL6NJ_G0000064	Ighv2-7	12	-	119989625	119990063	355	0	0	0	0	0	0	0	0
MGP_C57BL6NJ_G0000065	Ighv5-15	12	-	120011802	120012285	361	0	0	0	0	0	0	0	0
MGP_C57BL6NJ_G0000066	Ighv5-16	12	-	120023670	120024154	380	0	0	0	1	1	1	1	0
MGP_C57BL6NJ_G0000067	Ighv5-17	12	-	120055888	120056409	405	6	1	0	0	1	2	1	2
MGP_C57BL6NJ_G0000068	Ighv2-9	12	-	120070384	120070829	362	1	0	0	2	0	1	2	0
MGP_C57BL6NJ_G0000069	Ighv7-1	12	-	120088086	120088638	363	0	0	0	0	0	1	0	1
MGP_C57BL6NJ_G0000070	Ighv7-2	12	-	120106512	120106970	357	0	0	0	0	0	0	0	0
MGP_C57BL6NJ_G0000071	Ighv14-1	12	-	120134574	120135003	351	0	0	0	0	0	0	0	0
MGP_C57BL6NJ_G0000072	Ighv4-1	12	-	120148886	120224046	414	0	0	0	0	0	0	0	0
MGP_C57BL6NJ_G0000073	Ighv11-1	12	-	120178616	120179078	353	0	0	1	0	0	0	0	0
MGP_C57BL6NJ_G0000074	Ighv14-2	12	-	120190496	120190925	351	0	0	0	2	3	2	0	0
MGP_C57BL6NJ_G0000075	Ighv11-2	12	-	120206518	120207089	461	0	0	0	0	1	3	3	4
MGP_C57BL6NJ_G0000076	Ighv3-1	12	-	120269564	120269994	350	0	0	0	0	1	0	0	0
MGP_C57BL6NJ_G0000077	Ighv14-3	12	-	120291786	120292262	399	0	0	0	0	1	0	0	0
MGP_C57BL6NJ_G0000078	Ighv16-1	12	-	120300667	120301120	353	0	0	0	0	0	0	0	0
MGP_C57BL6NJ_G0000079	Ighv9-1	12	-	120326473	120326903	351	0	0	0	0	0	0	1	0
MGP_C57BL6NJ_G0000080	Ighv9-2	12	-	120350361	120350790	351	0	0	0	0	0	0	0	0
MGP_C57BL6NJ_G0000081	Ighv9-3	12	-	120379265	120379695	351	0	0	0	0	2	3	0	2
MGP_C57BL6NJ_G0000082	Ighv7-3	12	-	120392582	120393046	361	0	0	0	1	1	3	1	0
MGP_C57BL6NJ_G0000083	Ighv14-4	12	-	120425265	120425694	351	0	0	0	0	1	1	1	0
MGP_C57BL6NJ_G0000084	Ighv3-3	12	-	120454379	120454815	350	0	0	0	0	0	0	0	0
MGP_C57BL6NJ_G0000085	Ighv7-4	12	-	120489097	120489637	437	0	0	0	0	0	0	0	0
MGP_C57BL6NJ_G0000086	Ighv3-4	12	-	120514939	120515373	353	0	1	0	0	0	0	1	0
MGP_C57BL6NJ_G0000087	Ighv3-5	12	-	120525233	120525668	353	0	0	0	0	0	0	0	0
MGP_C57BL6NJ_G0000088	Ighv3-6	12	-	120558353	120558783	350	0	0	0	0	3	2	1	0
MGP_C57BL6NJ_G0000089	Ighv9-4	12	-	120573993	120574421	351	0	0	0	0	0	0	0	0
MGP_C57BL6NJ_G0000090	Ighv3-8	12	-	120597769	120598243	394	0	0	0	0	0	0	1	0
MGP_C57BL6NJ_G0000091	Ighv13-2	12	-	120626786	120627245	359	0	0	0	0	0	0	2	0
MGP_C57BL6NJ_G0000092	Ighv12-3	12	-	120636670	120637103	353	0	0	0	1	1	1	1	2
MGP_C57BL6NJ_G0000093	Ighv6-3	12	-	120668742	120669199	356	1	0	0	3	6	1	1	2
MGP_C57BL6NJ_G0000094	Ighv6-4	12	-	120683504	120683991	357	0	0	1	0	0	0	1	0
MGP_C57BL6NJ_G0000095	Ighv6-5	12	-	120694159	120694616	357	0	0	0	0	0	0	0	0
MGP_C57BL6NJ_G0000096	Ighv6-6	12	-	120717294	120717750	357	0	1	0	1	0	2	1	4
MGP_C57BL6NJ_G0000097	Ighv6-7	12	-	120735503	120735960	357	0	0	0	0	0	0	0	0
MGP_C57BL6NJ_G0000098	Ighv8-2	12	-	120742168	120742607	359	0	0	0	0	0	0	0	0
MGP_C57BL6NJ_G0000099	Ighv1-5	12	-	120748956	120749458	380	0	0	0	0	0	0	0	0
MGP_C57BL6NJ_G0000100	Ighv10-1	12	-	120760485	120760931	359	0	0	0	1	3	4	2	3
MGP_C57BL6NJ_G0000101	Ighv10-3	12	-	120824231	120824695	377	0	0	0	0	1	3	0	0
MGP_C57BL6NJ_G0000102	Ighv1-4	12	-	120853749	120854182	351	0	0	0	0	0	0	0	0
MGP_C57BL6NJ_G0000103	Ighv1-7	12	-	120853749	120854219	388	0	0	0	0	0	0	0	0
MGP_C57BL6NJ_G0000104	Ighv15-2	12	-	120879249	120879683	354	0	0	0	0	0	0	0	0
MGP_C57BL6NJ_G0000105	Ighv1-9	12	-	120899940	120900373	351	0	0	0	6	1	3	0	1
MGP_C57BL6NJ_G0000106	Ighv1-11	12	-	120921904	120922336	351	1	0	0	0	4	0	0	0
MGP_C57BL6NJ_G0000107	Ighv1-12	12	-	120925511	120925979	386	0	0	0	0	0	0	0	1
MGP_C57BL6NJ_G0000108	Ighv1-24	12	-	121202610	121203043	351	0	0	0	0	0	0	0	0
MGP_C57BL6NJ_G0000109	Ighv1-39	12	-	121255228	121255661	351	0	0	0	0	1	0	0	0
MGP_C57BL6NJ_G0000110	Ighv1-42	12	-	121282191	121282622	351	0	0	0	0	0	1	2	0
MGP_C57BL6NJ_G0000111	Ighv1-43	12	-	121290657	121291090	351	0	0	0	0	0	0	0	0
MGP_C57BL6NJ_G0000112	Ighv1-47	12	-	121342686	121343158	397	0	0	0	0	0	0	0	0
MGP_C57BL6NJ_G0000113	Ighv8-4	12	-	121378299	121378732	351	0	0	0	0	0	0	0	0
MGP_C57BL6NJ_G0000114	Ighv1-49	12	-	121409200	121409633	351	0	0	0	0	0	0	0	0
MGP_C57BL6NJ_G0000115	Ighv8-5	12	-	121421091	121715512	358	0	0	0	0	0	1	0	0
MGP_C57BL6NJ_G0000116	--	12	-	121589231	121589690	377	0	0	0	0	0	0	0	0
MGP_C57BL6NJ_G0000117	Ighv1-54	12	-	121589231	121589664	351	0	0	0	0	0	0	0	0
MGP_C57BL6NJ_G0000118	--	12	-	121678022	121678315	294	0	0	0	0	0	0	0	0
MGP_C57BL6NJ_G0000119	Ighv1-56	12	-	121678022	121678455	351	0	0	0	0	0	0	0	0
MGP_C57BL6NJ_G0000120	Ighv8-8	12	-	121715070	121715512	358	0	0	0	0	1	0	0	0
MGP_C57BL6NJ_G0000121	--	12	-	121758497	121759031	351	0	0	0	0	0	0	0	0
MGP_C57BL6NJ_G0000122	Ighv1-59	12	-	121758497	121759070	390	0	0	0	0	0	0	0	0
MGP_C57BL6NJ_G0000123	--	12	-	121882148	121882609	378	0	0	0	0	0	0	0	0
MGP_C57BL6NJ_G0000124	--	12	-	121965575	121967673	415	0	0	0	0	0	0	0	0
MGP_C57BL6NJ_G0000125	Ighv1-64	12	-	121965575	121967661	405	0	0	0	0	0	0	0	0
MGP_C57BL6NJ_G0000126	--	12	-	121965575	121966007	351	0	0	0	0	0	0	0	0
MGP_C57BL6NJ_G0000127	Ighv1-62-3	12	-	121965575	121966062	406	0	0	0	0	0	0	0	0
MGP_C57BL6NJ_G0000128	Ighv8-11	12	-	122017889	122018331	358	0	1	0	0	0	0	0	0
MGP_C57BL6NJ_G0000129	Ighv1-67	12	-	122080805	122081241	351	0	0	0	0	0	0	0	0
MGP_C57BL6NJ_G0000130	Ighv8-12	12	-	122141918	122142360	358	0	0	0	0	1	2	0	1
MGP_C57BL6NJ_G0000131	Ighv1-71	12	-	122256127	122256569	359	0	0	0	0	0	0	0	0
MGP_C57BL6NJ_G0000132	--	12	-	122332130	122332539	328	0	0	0	0	0	0	0	0
MGP_C57BL6NJ_G0000133	Ighv1-74	12	-	122332130	122332584	373	0	0	0	0	0	0	0	0
MGP_C57BL6NJ_G0000134	Ighv1-76	12	-	122382047	122382497	368	0	0	0	0	0	0	0	0
MGP_C57BL6NJ_G0000135	--	12	-	122382047	122382528	399	0	0	0	0	0	0	0	0
MGP_C57BL6NJ_G0000136	Ighv1-77	12	-	122406974	122407429	373	0	0	0	0	0	0	0	0
MGP_C57BL6NJ_G0000137	--	12	-	122406974	122407462	406	0	0	0	0	0	0	0	0
MGP_C57BL6NJ_G0000138	Ighv1-78	12	-	122450361	122450815	376	0	0	0	0	1	0	1	1
MGP_C57BL6NJ_G0000139	Ighv1-80	12	-	122502152	122502584	351	0	0	0	2	0	0	1	1
MGP_C57BL6NJ_G0000140	Ighv1-81	12	-	122559672	122560141	351	0	0	0	0	0	0	0	0
MGP_C57BL6NJ_G0000141	Iglv3	16	-	16836552	16837035	381	0	0	0	0	3	1	2	0
MGP_C57BL6NJ_G0000142	Iglv2	16	-	16855446	16856258	366	0	0	0	0	0	0	0	0
MGP_C57BL6NJ_G0000143	--	16	-	16855446	16856283	391	0	0	0	0	0	0	0	0
MGP_C57BL6NJ_G0000144	Igkv17-121	17	+	68596	69180	354	0	0	0	0	0	0	0	0
MGP_C57BL6NJ_G0000145	Igkv6-20	4	+	51572698	51573346	375	1	0	0	2	3	2	6	0
MGP_C57BL6NJ_G0000146	Igkv2-137	6	+	69169002	69169721	501	0	0	0	0	0	0	0	0
MGP_C57BL6NJ_G0000147	Igkv1-135	6	+	69244827	69245622	394	0	0	0	0	0	0	0	0
MGP_C57BL6NJ_G0000148	--	6	+	69245310	69245622	313	0	0	0	0	0	0	0	0
MGP_C57BL6NJ_G0000149	Igkv1-132	6	+	69420798	69421511	362	0	0	0	0	0	0	0	0
MGP_C57BL6NJ_G0000150	Igkv1-131	6	-	69427296	69428032	362	0	0	0	0	0	0	0	0
MGP_C57BL6NJ_G0000151	Igkv14-130	6	+	69453501	69453966	353	0	0	0	0	1	0	0	0
MGP_C57BL6NJ_G0000152	Igkv9-129	6	+	69529116	69529589	353	0	0	0	0	0	2	0	0
MGP_C57BL6NJ_G0000153	Igkv14-126	6	+	69621030	69621500	358	0	0	0	0	6	9	2	0
MGP_C57BL6NJ_G0000154	Igkv11-125	6	+	69641515	69641994	353	0	0	0	0	0	0	0	0
MGP_C57BL6NJ_G0000155	Igkv9-124	6	-	69669607	69670073	353	0	0	0	0	0	1	1	0
MGP_C57BL6NJ_G0000156	Igkv9-123	6	-	69686449	69686935	377	0	0	0	0	0	0	0	0
MGP_C57BL6NJ_G0000157	Igkv1-122	6	+	69757904	69758674	383	0	0	0	0	0	0	0	0
MGP_C57BL6NJ_G0000158	Igkv9-120	6	+	69831485	69831958	353	0	0	0	4	1	3	0	1
MGP_C57BL6NJ_G0000159	Igkv2-112	6	+	70047973	70048698	361	0	0	0	0	0	2	1	0
MGP_C57BL6NJ_G0000160	Igkv14-111	6	+	70068795	70069275	368	0	1	0	2	1	3	0	1
MGP_C57BL6NJ_G0000161	Igkv1-117	6	+	70083980	70086665	404	0	0	0	0	0	0	0	0
MGP_C57BL6NJ_G0000162	Igkv1-110	6	+	70083983	70086665	398	0	0	0	0	0	0	0	0
MGP_C57BL6NJ_G0000163	Igkv2-109	6	+	70107606	70108350	374	0	0	0	0	0	0	0	0
MGP_C57BL6NJ_G0000164	Igkv16-104	6	+	70292108	70292605	378	0	0	0	4	1	3	0	1
MGP_C57BL6NJ_G0000165	Igkv15-103	6	+	70308986	70309471	375	0	0	0	1	0	1	1	0
MGP_C57BL6NJ_G0000166	Igkv20-101-2	6	+	70357641	70358118	339	0	0	0	1	0	0	0	0
MGP_C57BL6NJ_G0000167	Igkv14-100	6	+	70405269	70405734	353	0	2	0	1	0	0	0	0
MGP_C57BL6NJ_G0000168	Igkv1-99	6	+	70427720	70428498	376	0	0	0	0	0	0	0	1
MGP_C57BL6NJ_G0000169	Igkv12-98	6	+	70465090	70465562	347	0	1	0	0	0	0	0	0
MGP_C57BL6NJ_G0000170	Igkv10-96	6	-	70529710	70530189	359	1	1	0	0	3	4	0	2
MGP_C57BL6NJ_G0000171	Igkv10-94	6	+	70602498	70602777	280	0	0	0	0	0	0	0	1
MGP_C57BL6NJ_G0000172	Igkv19-93	6	-	70666155	70666638	363	0	0	0	0	0	0	0	0
MGP_C57BL6NJ_G0000173	Igkv4-92	6	-	70691307	70691862	351	0	0	0	0	0	0	0	0
MGP_C57BL6NJ_G0000174	Igkv4-91	6	-	70707330	70707876	358	0	0	0	4	0	5	0	0
MGP_C57BL6NJ_G0000175	Igkv4-90	6	-	70743719	70744248	352	0	0	0	0	0	0	0	0
MGP_C57BL6NJ_G0000176	Igkv12-89	6	-	70775923	70776384	338	0	0	0	0	1	0	0	0
MGP_C57BL6NJ_G0000177	Igkv1-88	6	-	70796391	70797157	362	0	0	0	0	0	0	0	0
MGP_C57BL6NJ_G0000178	Gm42543	6	-	70814672	70815158	353	0	0	0	0	0	0	0	0
MGP_C57BL6NJ_G0000179	Igkv4-86	6	-	70850441	70851003	378	0	0	0	0	0	2	0	0
MGP_C57BL6NJ_G0000180	Igkv4-81	6	-	70924808	70925344	358	0	0	0	0	0	0	0	0
MGP_C57BL6NJ_G0000181	Igkv4-80	6	-	70973377	70973910	358	0	0	0	0	0	0	0	0
MGP_C57BL6NJ_G0000182	Igkv4-78	6	-	71163509	71164042	358	0	0	0	0	0	0	0	0
MGP_C57BL6NJ_G0000183	Igkv4-79	6	-	71264242	71264775	358	0	0	0	0	0	0	0	0
MGP_C57BL6NJ_G0000184	Igkv4-63	6	-	71397094	71397379	286	0	0	0	0	0	0	0	0
MGP_C57BL6NJ_G0000185	Igkv4-57	6	-	71397094	71397606	336	0	0	0	0	0	0	0	0
MGP_C57BL6NJ_G0000186	Igkv4-51	6	-	71533090	71533658	394	0	0	0	0	0	0	0	0
MGP_C57BL6NJ_G0000187	Igkv4-58	6	-	71533090	71533622	358	0	0	0	0	0	0	0	0
MGP_C57BL6NJ_G0000188	Igkv4-53	6	-	71716948	71718738	367	0	0	0	0	0	0	0	0
MGP_C57BL6NJ_G0000189	Igkv4-57-1	6	-	71788030	71788578	373	0	0	0	0	0	3	0	2
MGP_C57BL6NJ_G0000190	Igkv4-50	6	-	71797491	71798011	352	0	0	0	0	0	0	0	0
MGP_C57BL6NJ_G0000191	Igkv5-48	6	-	71818104	71818669	360	0	0	0	0	0	1	1	1
MGP_C57BL6NJ_G0000192	Igkv12-46	6	-	71855196	71855695	377	0	0	0	1	0	1	1	1
MGP_C57BL6NJ_G0000193	Igkv12-44	6	-	71909114	71910039	401	0	0	0	0	1	3	2	1
MGP_C57BL6NJ_G0000194	Igkv5-43	6	-	71925439	71926033	385	0	0	0	0	0	0	0	0
MGP_C57BL6NJ_G0000195	--	6	-	71925439	71926027	379	0	0	0	0	0	0	0	0
MGP_C57BL6NJ_G0000196	Igkv12-41	6	-	71966605	71967069	347	0	0	0	0	0	0	0	2
MGP_C57BL6NJ_G0000197	Igkv5-39	6	-	72013875	72014428	347	4	0	0	4	4	9	7	3
MGP_C57BL6NJ_G0000198	Igkv12-38	6	-	72059998	72060460	347	0	0	0	0	0	0	0	0
MGP_C57BL6NJ_G0000199	Igkv5-37	6	-	72077693	72078254	359	0	0	0	0	0	0	0	0
MGP_C57BL6NJ_G0000200	Igkv18-36	6	-	72109719	72110231	344	0	0	0	0	0	0	0	0
MGP_C57BL6NJ_G0000201	Igkv1-35	6	-	72129879	72130603	362	0	0	0	0	0	0	0	0
MGP_C57BL6NJ_G0000202	Igkv8-34	6	-	72157762	72158328	365	0	0	0	0	0	0	0	0
MGP_C57BL6NJ_G0000203	Igkv7-33	6	-	72165713	72166280	365	0	0	0	0	0	1	0	0
MGP_C57BL6NJ_G0000204	Igkv6-32	6	-	72183468	72184047	366	0	0	0	0	0	8	1	1
MGP_C57BL6NJ_G0000205	Igkv8-30	6	-	72254697	72255256	368	0	1	0	0	2	7	3	1
MGP_C57BL6NJ_G0000206	Igkv8-28	6	-	72263008	72263581	370	0	0	0	1	1	1	2	2
MGP_C57BL6NJ_G0000207	Igkv8-27	6	-	72301691	72496156	360	0	0	0	0	0	5	0	2
MGP_C57BL6NJ_G0000208	Igkv6-25	6	+	72365713	72366270	380	0	0	0	0	0	0	0	0
MGP_C57BL6NJ_G0000209	Igkv6-17	6	+	72365716	72366270	377	0	0	0	0	0	0	0	0
MGP_C57BL6NJ_G0000210	Igkv8-24	6	-	72371392	72530763	365	0	0	0	1	0	1	1	0
MGP_C57BL6NJ_G0000211	Igkv8-19	6	-	72495584	72496161	370	0	0	0	0	2	0	0	2
MGP_C57BL6NJ_G0000212	Igkv8-16	6	-	72605918	72606484	365	0	0	0	0	0	0	0	0
MGP_C57BL6NJ_G0000213	--	6	-	72605918	72606498	379	0	0	0	0	0	0	0	0
MGP_C57BL6NJ_G0000214	Igkv6-15	6	-	72635532	72636077	369	0	0	0	0	0	0	0	0
MGP_C57BL6NJ_G0000215	--	6	-	72635532	72636055	347	0	0	0	0	0	0	0	0
MGP_C57BL6NJ_G0000216	Igkv6-14	6	-	72662480	72664309	347	0	0	0	1	0	0	0	1
MGP_C57BL6NJ_G0000217	Igkv6-13	6	-	72680668	72681203	359	0	0	0	0	1	1	0	0
MGP_C57BL6NJ_G0000218	Igkv3-12	6	+	72747957	72748556	359	0	4	0	1	0	5	0	0
MGP_C57BL6NJ_G0000219	Igkv3-9	6	+	72817943	72818531	359	0	0	0	0	0	0	0	0
MGP_C57BL6NJ_G0000220	--	6	+	72840251	72840844	353	0	0	0	0	0	0	0	0
MGP_C57BL6NJ_G0000221	Igkv3-7	6	+	72840274	72840873	359	0	0	0	0	0	0	0	0
MGP_C57BL6NJ_G0000222	--	6	+	72840575	72840873	299	0	0	0	0	0	0	0	0
MGP_C57BL6NJ_G0000223	Igkv3-4	6	+	72951061	72951650	360	0	0	0	0	0	1	2	1
MGP_C57BL6NJ_G0000224	Igkv3-3	6	+	72978051	72978639	359	0	0	0	0	0	0	0	0
MGP_C57BL6NJ_G0000225	Igkv3-2	6	+	72998352	72998659	308	1	0	0	6	0	2	1	2
MGP_C57BL6NJ_G0000226	Igkv3-1	6	+	73002929	73003528	359	0	0	0	0	1	0	1	0
MGP_C57BL6NJ_G0000245	--	12	-	119678886	119679361	353	0	0	0	0	2	0	0	0
MGP_C57BL6NJ_G0000246	--	12	-	119680204	119680640	353	0	0	0	0	0	0	0	0
MGP_C57BL6NJ_G0000247	--	12	-	119708708	119709203	371	0	0	0	0	0	0	0	0
MGP_C57BL6NJ_G0000248	--	12	-	119708711	119709157	322	0	0	0	0	0	0	0	0
MGP_C57BL6NJ_G0000249	--	12	-	119721385	119721853	343	0	0	0	0	0	0	0	0
MGP_C57BL6NJ_G0000250	--	12	-	119733477	119733929	328	0	0	0	0	0	0	0	0
MGP_C57BL6NJ_G0000251	--	12	-	119771245	119771705	337	0	0	0	0	0	0	0	0
MGP_C57BL6NJ_G0000252	--	12	-	119806148	119806521	244	0	0	0	0	0	0	0	0
MGP_C57BL6NJ_G0000253	--	12	-	119806148	119806521	252	0	0	0	0	0	0	0	0
MGP_C57BL6NJ_G0000254	--	12	-	119913582	119913951	245	0	0	0	0	0	0	0	0
MGP_C57BL6NJ_G0000255	--	12	-	119942845	119943225	258	0	0	0	0	0	0	0	0
MGP_C57BL6NJ_G0000256	--	12	-	119947005	119947335	208	0	0	0	0	0	0	0	0
MGP_C57BL6NJ_G0000257	--	12	-	119974102	119974514	290	0	0	0	0	0	0	0	0
MGP_C57BL6NJ_G0000258	--	12	-	119985339	119985650	312	0	0	0	0	0	0	0	0
MGP_C57BL6NJ_G0000259	--	12	-	120067084	120067527	326	0	0	0	0	0	0	0	0
MGP_C57BL6NJ_G0000260	--	12	-	120068663	120069082	262	0	0	0	0	0	0	0	0
MGP_C57BL6NJ_G0000261	--	12	-	120075796	120076092	297	0	0	0	0	0	0	0	0
MGP_C57BL6NJ_G0000262	--	12	-	120148886	120223994	362	0	0	0	0	0	0	0	0
MGP_C57BL6NJ_G0000263	--	12	-	120260180	120260574	313	0	0	0	0	0	0	0	0
MGP_C57BL6NJ_G0000264	--	12	-	120273720	120274018	299	0	0	0	0	0	0	0	0
MGP_C57BL6NJ_G0000265	--	12	-	120321286	120321580	295	0	0	0	0	0	0	0	0
MGP_C57BL6NJ_G0000266	--	12	-	120346555	120346883	329	0	0	0	0	0	0	0	0
MGP_C57BL6NJ_G0000267	--	12	-	120364004	120364455	362	0	0	0	0	0	0	0	0
MGP_C57BL6NJ_G0000268	--	12	-	120398808	120399083	276	0	0	0	0	0	0	0	0
MGP_C57BL6NJ_G0000269	--	12	-	120530194	120530487	294	0	0	0	0	0	0	0	0
MGP_C57BL6NJ_G0000270	--	12	-	120589628	120590060	348	0	0	0	0	0	0	0	0
MGP_C57BL6NJ_G0000271	--	12	-	120595472	120595766	295	0	0	0	0	0	0	0	0
MGP_C57BL6NJ_G0000272	--	12	-	120602053	120602343	291	0	0	0	0	0	0	0	0
MGP_C57BL6NJ_G0000273	--	12	-	120620732	120621022	291	0	0	0	0	0	0	0	0
MGP_C57BL6NJ_G0000274	--	12	-	120748956	120749416	378	0	0	0	0	0	0	0	0
MGP_C57BL6NJ_G0000275	--	12	-	120762013	120762314	302	0	0	0	0	0	0	0	0
MGP_C57BL6NJ_G0000276	--	12	-	120780190	120780487	298	0	0	0	0	0	0	0	0
MGP_C57BL6NJ_G0000277	--	12	-	120863034	120863332	299	0	0	0	0	0	0	0	0
MGP_C57BL6NJ_G0000278	--	12	-	120870275	120870567	293	0	0	0	0	0	0	0	0
MGP_C57BL6NJ_G0000279	--	12	-	120908237	120908674	355	0	0	0	0	0	0	0	0
MGP_C57BL6NJ_G0000280	--	12	-	120935961	120936392	350	0	0	0	0	0	0	0	0
MGP_C57BL6NJ_G0000281	--	12	-	120944857	120945341	402	0	0	0	0	0	0	0	0
MGP_C57BL6NJ_G0000282	--	12	-	121107706	121108139	351	0	0	0	0	0	0	0	0
MGP_C57BL6NJ_G0000283	--	12	-	121110606	121111030	342	0	0	0	0	0	0	0	0
MGP_C57BL6NJ_G0000284	--	12	-	121115723	121116150	349	0	0	0	0	0	0	0	0
MGP_C57BL6NJ_G0000285	--	12	-	121133983	121134416	351	0	0	0	0	0	0	0	0
MGP_C57BL6NJ_G0000286	--	12	-	121153100	121153532	350	0	0	0	0	0	0	0	1
MGP_C57BL6NJ_G0000287	--	12	-	121211476	121211907	351	0	0	0	0	3	0	0	0
MGP_C57BL6NJ_G0000288	--	12	-	121250640	121251072	349	0	0	0	0	0	0	0	0
MGP_C57BL6NJ_G0000289	--	12	-	121270491	121270918	345	0	0	0	0	0	0	0	0
MGP_C57BL6NJ_G0000290	--	12	-	121277110	121277521	329	0	0	0	0	0	0	0	0
MGP_C57BL6NJ_G0000291	--	12	-	121312500	121312933	352	0	0	0	0	0	0	0	0
MGP_C57BL6NJ_G0000292	--	12	-	121319175	121319608	352	0	0	0	1	0	0	0	0
MGP_C57BL6NJ_G0000293	--	12	-	121327795	121328228	351	0	0	0	0	0	0	0	0
MGP_C57BL6NJ_G0000294	--	12	-	121354938	121355232	295	0	0	0	0	0	0	0	0
MGP_C57BL6NJ_G0000295	--	12	-	121392550	121392843	294	0	0	0	0	0	0	0	0
MGP_C57BL6NJ_G0000296	--	12	-	121589231	121589664	351	0	0	0	0	0	0	0	0
MGP_C57BL6NJ_G0000297	--	12	-	121599594	122332539	350	0	0	0	0	1	2	0	0
MGP_C57BL6NJ_G0000298	--	12	-	121678022	121678455	351	0	0	0	0	0	0	0	0
MGP_C57BL6NJ_G0000299	--	12	-	121689221	121689517	297	0	0	0	0	0	0	0	0
MGP_C57BL6NJ_G0000300	--	12	-	121696891	121697323	349	0	0	0	0	0	0	0	0
MGP_C57BL6NJ_G0000301	--	12	-	121767760	121768192	354	0	0	0	0	0	0	0	0
MGP_C57BL6NJ_G0000302	--	12	-	121767766	121768249	405	0	0	0	0	0	0	0	0
MGP_C57BL6NJ_G0000303	--	12	-	121820734	121821027	294	0	0	0	0	0	0	0	0
MGP_C57BL6NJ_G0000304	--	12	-	121984566	121984995	349	0	0	0	0	0	0	0	0
MGP_C57BL6NJ_G0000305	--	12	-	122088195	122088488	294	0	0	0	0	0	0	0	0
MGP_C57BL6NJ_G0000306	--	12	-	122325749	122326191	358	0	0	0	0	0	0	0	0
MGP_C57BL6NJ_G0000307	--	12	-	122339670	122340103	358	0	0	0	0	0	0	0	0
MGP_C57BL6NJ_G0000308	--	12	-	122400318	122400611	294	0	0	0	0	0	0	0	0
MGP_C57BL6NJ_G0000309	--	12	-	122458586	122458864	279	0	0	0	0	0	0	0	0
MGP_C57BL6NJ_G0000310	--	12	-	122473858	122474290	350	0	0	0	0	0	0	0	0
MGP_C57BL6NJ_G0000311	--	12	-	122527427	122527738	312	0	0	0	0	0	0	0	0
MGP_C57BL6NJ_G0000312	--	12	-	122559672	122560141	351	0	0	0	0	0	0	0	0
MGP_C57BL6NJ_G0000313	--	12	-	122615944	122616378	353	0	0	0	0	0	0	0	0
MGP_C57BL6NJ_G0000314	--	6	+	69230390	69230686	297	0	0	0	0	0	0	0	0
MGP_C57BL6NJ_G0000315	--	6	-	69341503	69341957	331	0	0	0	0	0	0	0	0
MGP_C57BL6NJ_G0000316	--	6	-	69353182	69353678	348	0	0	0	0	0	0	0	0
MGP_C57BL6NJ_G0000317	--	6	+	69415696	69415948	253	0	0	0	0	0	0	0	0
MGP_C57BL6NJ_G0000318	--	6	+	69541921	69542386	353	0	0	0	0	0	0	0	0
MGP_C57BL6NJ_G0000319	--	6	+	69564338	69564804	346	0	0	0	0	0	0	0	0
MGP_C57BL6NJ_G0000320	--	6	+	69837847	69838312	353	0	0	0	0	0	0	0	0
MGP_C57BL6NJ_G0000321	--	6	+	69851519	69851978	339	0	0	0	0	0	0	0	0
MGP_C57BL6NJ_G0000322	--	6	+	69885365	69885811	334	0	0	0	0	0	0	0	0
MGP_C57BL6NJ_G0000323	--	6	+	69910960	69911363	307	0	0	0	0	0	0	0	0
MGP_C57BL6NJ_G0000324	--	6	+	69915787	69916253	346	0	0	0	0	0	0	0	0
MGP_C57BL6NJ_G0000325	--	6	+	69978183	69978484	302	0	0	0	0	0	0	0	0
MGP_C57BL6NJ_G0000326	--	6	+	69981490	69981956	346	0	0	0	0	0	0	0	0
MGP_C57BL6NJ_G0000327	--	6	+	69996274	69997037	362	0	0	0	0	0	0	0	0
MGP_C57BL6NJ_G0000328	--	6	+	70107618	70108350	362	0	0	0	0	0	0	0	0
MGP_C57BL6NJ_G0000329	--	6	+	70120455	70124181	298	0	0	0	0	0	0	0	0
MGP_C57BL6NJ_G0000330	--	6	+	70182802	70183456	313	0	0	1	0	0	0	0	0
MGP_C57BL6NJ_G0000331	--	6	+	70200119	70200587	346	0	0	0	0	0	0	1	0
MGP_C57BL6NJ_G0000332	--	6	+	70218230	70219024	377	0	0	0	0	0	0	0	0
MGP_C57BL6NJ_G0000333	--	6	-	70349168	70349454	287	0	0	0	0	0	0	0	0
MGP_C57BL6NJ_G0000334	--	6	+	70362333	70362590	258	0	0	0	0	0	0	0	0
MGP_C57BL6NJ_G0000335	--	6	-	70364438	70364736	299	0	0	0	0	0	0	0	0
MGP_C57BL6NJ_G0000336	--	6	+	70488929	70489387	339	0	0	0	0	0	0	0	0
MGP_C57BL6NJ_G0000337	--	6	-	70702057	70702467	285	0	0	0	0	0	0	0	0
MGP_C57BL6NJ_G0000338	--	6	+	70747209	70747393	185	0	0	0	0	0	0	0	0
MGP_C57BL6NJ_G0000339	--	6	-	70809922	70810317	308	0	0	0	0	0	0	0	0
MGP_C57BL6NJ_G0000340	--	6	-	70828028	70828430	268	0	0	0	0	0	0	0	0
MGP_C57BL6NJ_G0000341	--	6	+	70839585	70839870	286	0	0	0	0	0	0	0	0
MGP_C57BL6NJ_G0000342	--	6	-	70901011	70901640	334	0	0	0	0	0	0	0	0
MGP_C57BL6NJ_G0000343	--	6	+	70913408	70913873	346	0	0	0	0	0	0	0	0
MGP_C57BL6NJ_G0000344	--	6	+	70943480	70985987	260	0	0	0	0	0	0	0	0
MGP_C57BL6NJ_G0000345	--	6	+	70963129	70963328	200	0	0	0	0	0	0	0	0
MGP_C57BL6NJ_G0000346	--	6	-	70973377	71041020	347	0	0	0	0	0	0	0	1
MGP_C57BL6NJ_G0000347	--	6	+	70985755	70985954	200	0	0	0	0	0	0	0	0
MGP_C57BL6NJ_G0000348	--	6	+	71097246	71097712	347	0	0	0	0	0	0	0	0
MGP_C57BL6NJ_G0000349	--	6	-	71110758	71111299	359	0	0	0	0	0	0	0	0
MGP_C57BL6NJ_G0000350	--	6	+	71139603	71139967	242	0	0	0	0	0	0	0	0
MGP_C57BL6NJ_G0000351	--	6	+	71140594	71140964	255	0	0	0	0	0	0	0	0
MGP_C57BL6NJ_G0000352	--	6	+	71140594	71141019	300	0	0	0	0	0	0	0	0
MGP_C57BL6NJ_G0000353	--	6	+	71140601	71141019	293	0	0	0	0	0	0	0	0
MGP_C57BL6NJ_G0000354	--	6	-	71163509	71164042	358	0	0	0	0	0	0	0	0
MGP_C57BL6NJ_G0000355	--	6	-	71331116	71331591	354	0	0	0	0	0	0	0	0
MGP_C57BL6NJ_G0000356	--	6	-	71347556	71348028	348	0	0	0	0	0	0	0	0
MGP_C57BL6NJ_G0000357	--	6	-	71358061	71358593	358	0	0	0	0	0	0	0	0
MGP_C57BL6NJ_G0000358	--	6	+	71380957	71381419	343	0	0	0	0	0	0	0	0
MGP_C57BL6NJ_G0000359	--	6	+	71381107	71381408	302	0	0	0	0	0	0	0	0
MGP_C57BL6NJ_G0000360	--	6	-	71397094	71397606	345	0	0	0	0	0	0	0	0
MGP_C57BL6NJ_G0000361	--	6	+	71569768	71790338	336	0	0	0	0	0	0	0	0
MGP_C57BL6NJ_G0000362	--	6	+	71629158	71629580	305	0	0	0	0	0	0	0	0
MGP_C57BL6NJ_G0000363	--	6	+	71641330	71641538	209	0	0	0	0	0	0	0	0
MGP_C57BL6NJ_G0000364	--	6	+	71659933	71660380	318	0	0	0	0	0	0	0	0
MGP_C57BL6NJ_G0000365	--	6	+	71659949	71660379	309	0	0	0	0	0	0	0	0
MGP_C57BL6NJ_G0000366	--	6	-	71716948	71718729	358	0	0	0	0	0	0	0	0
MGP_C57BL6NJ_G0000367	--	6	+	71727344	71727718	239	0	0	0	0	0	0	0	0
MGP_C57BL6NJ_G0000368	--	6	+	71790019	71790336	318	0	0	0	0	0	0	0	0
MGP_C57BL6NJ_G0000369	--	6	-	71808520	71808914	278	0	0	0	0	0	0	0	0
MGP_C57BL6NJ_G0000370	--	6	-	71839802	71840279	356	0	0	0	0	0	0	0	0
MGP_C57BL6NJ_G0000371	--	6	-	71936709	71937158	327	0	0	0	0	0	0	0	0
MGP_C57BL6NJ_G0000372	--	6	-	71977407	71977973	359	0	0	0	0	0	0	0	0
MGP_C57BL6NJ_G0000373	--	6	-	71991680	71992149	347	0	0	0	0	0	0	0	0
MGP_C57BL6NJ_G0000374	--	6	-	72043236	72043517	282	0	0	0	0	0	0	0	0
MGP_C57BL6NJ_G0000375	--	6	-	72152561	72152870	310	0	0	0	0	0	0	0	0
MGP_C57BL6NJ_G0000376	--	6	-	72627649	72627882	234	0	0	0	1	0	0	0	1
MGP_C57BL6NJ_G0000377	--	6	+	72650103	72650374	272	0	0	0	0	0	0	0	0
MGP_C57BL6NJ_G0000378	--	6	-	72711266	72711565	300	0	0	0	0	0	0	0	0
MGP_C57BL6NJ_G0000379	--	6	-	72725910	72726502	351	0	0	0	0	0	0	0	0
MGP_C57BL6NJ_G0000380	--	6	+	72818629	72819206	339	0	0	0	0	0	0	0	0
MGP_C57BL6NJ_G0000381	--	6	+	72923187	72923804	385	0	0	0	0	0	0	0	0
MGP_C57BL6NJ_G0000382	--	6	+	72923222	72923796	342	0	0	0	0	0	0	0	0
MGP_C57BL6NJ_G0000390	mt-Tp	10	+	88827288	88827355	68	0	0	0	0	0	0	0	0
MGP_C57BL6NJ_G0000391	mt-Ti	12	+	60193886	60193954	69	0	0	0	0	0	0	0	0
MGP_C57BL6NJ_G0000392	mt-Tl2	18	+	67756827	67756890	64	0	0	0	0	0	0	0	0
MGP_C57BL6NJ_G0000393	mt-Td	2	-	20893524	20893593	70	0	0	0	0	0	0	0	0
MGP_C57BL6NJ_G0000394	--	4	-	82626463	82626594	69	0	0	0	0	0	0	0	0
MGP_C57BL6NJ_G0000395	mt-Tt	4	+	82627744	82627806	63	0	0	0	0	0	0	0	0
MGP_C57BL6NJ_G0000398	--	1	+	97206	98275	1070	0	0	0	0	0	0	0	0
MGP_C57BL6NJ_G0000399	--	1	-	384906	387724	2819	0	0	0	0	0	0	0	0
MGP_C57BL6NJ_G0000400	--	1	-	394731	396963	2233	0	0	0	1	1	0	0	0
MGP_C57BL6NJ_G0000401	--	1	-	496067	498375	2309	0	0	0	0	0	0	0	0
MGP_C57BL6NJ_G0000402	--	1	-	547167	549223	2057	0	0	0	0	0	0	0	0
MGP_C57BL6NJ_G0000403	--	1	-	644298	647309	2672	0	0	0	0	0	0	0	0
MGP_C57BL6NJ_G0000404	--	1	+	747955	749588	1634	0	0	0	0	0	0	0	0
MGP_C57BL6NJ_G0000405	--	1	+	821376	823726	2351	0	0	0	0	0	0	0	0
MGP_C57BL6NJ_G0000406	--	1	-	1475333	1476816	1484	0	0	0	0	0	0	0	0
MGP_C57BL6NJ_G0000407	--	1	-	1906177	1908628	1150	12	4	6	14	4	8	12	8
MGP_C57BL6NJ_G0000408	--	1	-	2062304	2063414	1111	2	0	0	1	2	0	0	1
MGP_C57BL6NJ_G0000409	--	1	-	2096376	2098490	2115	0	0	0	0	0	0	0	0
MGP_C57BL6NJ_G0000410	--	1	+	2595088	2597119	2032	0	0	0	0	0	0	0	0
MGP_C57BL6NJ_G0000411	--	1	-	3058278	3060076	1799	0	0	0	2	0	0	0	0
MGP_C57BL6NJ_G0000412	--	1	-	4201374	4205597	2914	0	0	0	0	0	0	0	0
MGP_C57BL6NJ_G0000413	--	1	+	4513245	4517272	4028	27	37	32	34	67	28	42	57
MGP_C57BL6NJ_G0000414	--	1	-	5922565	5925096	2532	0	0	0	1	0	0	0	0
MGP_C57BL6NJ_G0000415	--	1	-	5986166	5989671	3506	0	0	0	0	0	0	0	0
MGP_C57BL6NJ_G0000416	--	1	-	6114192	6115345	1154	0	0	0	0	2	0	0	0
MGP_C57BL6NJ_G0000417	--	1	-	6710535	6711584	1050	0	0	1	0	0	0	0	2
MGP_C57BL6NJ_G0000418	--	1	+	6814619	6817877	3259	0	0	0	0	0	0	0	0
MGP_C57BL6NJ_G0000419	--	1	+	7568756	7571262	1374	0	0	0	0	1	1	1	0
MGP_C57BL6NJ_G0000420	--	1	-	7663166	7664085	920	0	1	0	0	1	0	0	0
MGP_C57BL6NJ_G0000421	--	1	-	7815995	7817716	1722	0	1	2	1	0	2	0	0
MGP_C57BL6NJ_G0000422	--	1	-	8066363	8069107	2745	0	0	0	0	0	0	0	0
MGP_C57BL6NJ_G0000423	--	1	-	8441068	8442989	1922	0	0	0	1	0	0	0	0
MGP_C57BL6NJ_G0000424	--	1	-	9047208	9050246	3039	0	1	0	0	0	0	0	0
MGP_C57BL6NJ_G0000425	--	1	+	9105290	9107882	2471	0	0	0	0	0	0	0	0
MGP_C57BL6NJ_G0000426	--	1	+	9407433	9409576	2144	0	0	0	0	0	0	0	2
MGP_C57BL6NJ_G0000427	--	1	-	10933219	10933769	551	0	0	0	0	0	0	0	0
MGP_C57BL6NJ_G0000428	--	1	-	11054361	11056613	2253	2	5	4	2	2	1	2	3
MGP_C57BL6NJ_G0000429	--	1	-	11105866	11107491	1626	1	1	6	2	0	2	3	0
MGP_C57BL6NJ_G0000430	--	1	-	11168756	11169450	695	0	0	1	0	0	0	0	1
MGP_C57BL6NJ_G0000431	--	1	-	11175991	11177860	1870	2	3	2	2	0	2	2	1
MGP_C57BL6NJ_G0000432	--	1	-	11224695	11230814	4628	17	21	8	22	12	4	1	1
MGP_C57BL6NJ_G0000433	--	1	-	11237088	11239335	2248	4	8	1	6	4	7	4	2
MGP_C57BL6NJ_G0000434	--	1	-	11541529	11542718	1190	44	63	28	42	57	68	50	73
MGP_C57BL6NJ_G0000435	--	1	-	11751566	11753814	2249	0	0	0	0	0	0	0	0
MGP_C57BL6NJ_G0000436	--	1	-	12019301	12022905	3605	0	0	0	0	0	0	0	0
MGP_C57BL6NJ_G0000437	--	1	-	12176996	12177434	439	0	0	0	0	0	0	0	0
MGP_C57BL6NJ_G0000438	--	1	+	12764147	12768467	4321	1	0	0	0	2	0	1	1
MGP_C57BL6NJ_G0000439	--	1	+	13389753	13391285	1533	0	0	0	0	0	0	0	0
MGP_C57BL6NJ_G0000440	--	1	+	13905663	13908831	3169	0	1	0	0	0	1	0	0
MGP_C57BL6NJ_G0000441	--	1	-	14297227	14299547	2321	0	1	0	0	0	0	0	0
MGP_C57BL6NJ_G0000442	--	1	+	14744651	14747630	2980	0	3	1	1	0	1	4	1
MGP_C57BL6NJ_G0000443	--	1	+	15117576	15118402	827	0	0	0	0	0	0	0	0
MGP_C57BL6NJ_G0000444	--	1	+	18036209	18040002	2435	0	0	0	0	0	0	0	0
MGP_C57BL6NJ_G0000445	--	1	-	18499369	18502800	3432	1	3	0	0	1	1	1	1
MGP_C57BL6NJ_G0000446	--	1	+	19757789	19761936	2092	0	0	0	0	0	0	0	1
MGP_C57BL6NJ_G0000447	--	1	-	20065354	20067680	2327	0	0	0	0	0	0	0	0
MGP_C57BL6NJ_G0000448	--	1	-	20483238	20487507	1528	0	0	0	0	0	0	0	0
MGP_C57BL6NJ_G0000449	--	1	-	21994770	21995492	723	4	5	4	4	5	2	4	2
MGP_C57BL6NJ_G0000450	--	1	+	22821061	22821450	390	0	0	0	0	0	0	0	0
MGP_C57BL6NJ_G0000451	--	1	+	22914454	22917253	2800	0	0	0	0	0	0	0	1
MGP_C57BL6NJ_G0000452	--	1	-	24215521	24217071	1551	0	0	0	0	1	0	0	0
MGP_C57BL6NJ_G0000453	--	1	-	24227301	24228331	1031	0	0	0	0	0	0	0	0
MGP_C57BL6NJ_G0000454	--	1	-	24241536	24244910	3375	0	0	0	0	0	0	0	0
MGP_C57BL6NJ_G0000455	--	1	-	24259301	24262733	3433	0	0	2	2	0	0	0	1
MGP_C57BL6NJ_G0000456	--	1	-	24270554	24273086	2533	0	0	0	0	0	0	0	0
MGP_C57BL6NJ_G0000457	--	1	-	24285745	24288849	3105	0	0	0	0	0	0	0	0
MGP_C57BL6NJ_G0000458	--	1	-	24302239	24305493	3255	0	0	0	0	0	0	0	0
MGP_C57BL6NJ_G0000459	--	1	-	24563056	24566040	2890	0	0	0	0	0	0	0	0
MGP_C57BL6NJ_G0000460	--	1	-	24581602	24584544	2943	0	0	0	0	0	0	0	0
MGP_C57BL6NJ_G0000461	--	1	-	24639514	24643508	3995	0	0	0	0	1	0	0	0
MGP_C57BL6NJ_G0000462	--	1	-	24653273	24659369	5440	0	0	0	0	0	0	0	0
MGP_C57BL6NJ_G0000463	--	1	-	24697918	24704523	2542	0	0	0	0	0	0	0	0
MGP_C57BL6NJ_G0000464	--	1	-	24715331	24718911	3581	0	0	0	0	0	0	0	0
MGP_C57BL6NJ_G0000465	--	1	-	24736362	24740305	3085	0	0	0	0	1	0	0	0
MGP_C57BL6NJ_G0000466	--	1	-	24759860	24764409	4550	0	0	0	0	0	0	0	0
MGP_C57BL6NJ_G0000467	--	1	-	24781413	24785068	3625	0	0	0	0	0	0	0	0
MGP_C57BL6NJ_G0000468	--	1	-	24788260	24792374	3328	0	0	0	0	3	0	0	0
MGP_C57BL6NJ_G0000469	--	1	-	24793918	24794934	1017	0	0	4	1	0	0	0	2
MGP_C57BL6NJ_G0000470	--	1	-	24810209	24810538	330	0	0	0	0	0	0	0	0
MGP_C57BL6NJ_G0000471	--	1	+	24819039	24820260	1222	0	0	0	0	0	0	0	0
MGP_C57BL6NJ_G0000472	--	1	+	27835275	27836788	1514	0	0	0	0	1	0	0	0
MGP_C57BL6NJ_G0000473	--	1	-	30386190	30389073	2884	3	4	0	1	1	1	1	0
MGP_C57BL6NJ_G0000474	--	1	-	30412307	30415324	3018	6	3	8	6	1	2	2	6
MGP_C57BL6NJ_G0000475	--	1	+	32203804	32205612	1809	0	0	0	0	0	0	0	0
MGP_C57BL6NJ_G0000476	--	1	+	32228026	32229570	1545	0	0	0	0	0	0	0	0
MGP_C57BL6NJ_G0000477	--	1	+	32271380	32275066	3413	0	0	0	0	0	0	0	0
MGP_C57BL6NJ_G0000478	--	1	+	32469678	32472147	2470	0	0	0	0	0	0	0	0
MGP_C57BL6NJ_G0000479	--	1	-	32760018	32765024	5007	0	0	2	2	0	0	0	0
MGP_C57BL6NJ_G0000480	--	1	-	33449795	33452910	3053	0	0	0	0	1	0	0	0
MGP_C57BL6NJ_G0000481	--	1	+	33511658	33512546	889	5	4	0	4	2	2	6	2
MGP_C57BL6NJ_G0000482	--	1	-	33513815	33516128	2314	0	0	0	0	0	0	0	0
MGP_C57BL6NJ_G0000483	--	1	+	33594724	33595064	341	0	0	0	0	1	0	1	0
MGP_C57BL6NJ_G0000484	--	1	-	33740646	33742273	1628	0	0	0	0	0	0	0	0
MGP_C57BL6NJ_G0000485	--	1	+	33774501	33776866	2366	0	0	0	0	0	0	0	0
MGP_C57BL6NJ_G0000486	--	1	+	33887931	33891010	1652	4	0	2	1	0	1	1	0
MGP_C57BL6NJ_G0000487	--	1	+	34099460	34101684	2225	40	170	122	77	172	171	81	226
MGP_C57BL6NJ_G0000488	--	1	-	34132688	34133934	1247	0	1	1	0	0	0	0	0
MGP_C57BL6NJ_G0000489	--	1	+	34760706	34763741	3036	1	5	0	1	9	7	1	8
MGP_C57BL6NJ_G0000490	--	1	-	36102674	36104045	1372	0	0	0	2	0	1	0	0
MGP_C57BL6NJ_G0000491	--	1	+	36597016	36599174	2159	2	0	1	1	1	1	2	0
MGP_C57BL6NJ_G0000492	--	1	-	37030680	37030822	143	0	0	3	0	0	0	0	2
MGP_C57BL6NJ_G0000493	--	1	-	37081884	37085435	3552	5	7	4	2	1	3	1	1
MGP_C57BL6NJ_G0000494	--	1	-	37497619	37497964	346	0	0	1	0	0	0	0	0
MGP_C57BL6NJ_G0000495	--	1	-	37531527	37532060	534	1	0	0	2	0	0	2	0
MGP_C57BL6NJ_G0000496	--	1	-	37695782	37698536	2755	0	0	1	1	0	0	0	0
MGP_C57BL6NJ_G0000497	--	1	+	37885746	37887671	1926	0	0	0	0	0	0	0	0
MGP_C57BL6NJ_G0000498	--	1	-	37919483	37921700	2218	0	0	0	0	0	0	0	0
MGP_C57BL6NJ_G0000499	--	1	+	39054079	39054581	503	0	0	0	0	0	0	0	0
MGP_C57BL6NJ_G0000500	--	1	+	39294485	39296123	1639	9	16	13	13	12	18	7	9
MGP_C57BL6NJ_G0000501	--	1	-	39745351	39746235	885	1	0	0	3	4	0	1	0
MGP_C57BL6NJ_G0000502	--	1	-	40423457	40424786	1330	0	0	0	0	0	0	0	0
MGP_C57BL6NJ_G0000503	--	1	+	40467065	40470135	3071	0	0	0	0	0	0	0	0
MGP_C57BL6NJ_G0000504	--	1	-	41008520	41022481	3947	0	0	0	3	0	0	0	0
MGP_C57BL6NJ_G0000505	--	1	+	43144342	43148192	533	0	0	0	0	0	1	0	0
MGP_C57BL6NJ_G0000506	--	1	+	43318457	43319132	676	0	0	0	0	0	0	0	0
MGP_C57BL6NJ_G0000507	--	1	+	44219273	44221763	2491	0	0	0	0	0	0	0	0
MGP_C57BL6NJ_G0000508	--	1	+	44294696	44295987	1292	0	1	0	2	0	1	0	1
MGP_C57BL6NJ_G0000509	--	1	+	45349430	45353908	4479	1	1	0	0	0	0	0	0
MGP_C57BL6NJ_G0000510	--	1	-	46387228	46394529	7217	1	1	0	1	0	0	0	0
MGP_C57BL6NJ_G0000511	--	1	-	48144887	48148756	3870	0	0	0	0	0	0	0	0
MGP_C57BL6NJ_G0000512	--	1	-	48728252	48730193	1942	0	0	0	0	0	0	0	0
MGP_C57BL6NJ_G0000513	--	1	+	48904900	48905805	906	0	0	0	0	0	0	0	0
MGP_C57BL6NJ_G0000514	--	1	-	53189397	53191761	2365	0	0	0	0	0	0	0	1
MGP_C57BL6NJ_G0000515	--	1	-	54373722	54375637	1916	1	0	0	0	0	0	0	1
MGP_C57BL6NJ_G0000516	--	1	+	55693061	55694517	1457	0	0	0	0	0	0	0	0
MGP_C57BL6NJ_G0000517	--	1	-	56069329	56072989	2679	0	1	1	1	0	0	0	0
MGP_C57BL6NJ_G0000518	--	1	-	56447024	56448684	1661	0	0	0	0	0	0	0	1
MGP_C57BL6NJ_G0000519	--	1	-	56685498	56686907	1410	1	1	1	1	0	0	1	0
MGP_C57BL6NJ_G0000520	--	1	-	56868104	56870853	2750	0	1	2	3	0	0	1	0
MGP_C57BL6NJ_G0000521	--	1	-	57029560	57031353	1794	0	3	4	0	2	7	4	8
MGP_C57BL6NJ_G0000522	--	1	+	57604360	57605955	1596	0	0	0	0	0	0	0	0
MGP_C57BL6NJ_G0000523	--	1	-	58027834	58028186	353	0	0	0	0	0	0	0	0
MGP_C57BL6NJ_G0000524	--	1	+	59124860	59126697	1838	0	0	0	0	0	0	0	0
MGP_C57BL6NJ_G0000525	--	1	+	61069170	61073308	3841	8	7	8	7	11	4	9	14
MGP_C57BL6NJ_G0000526	--	1	-	61755042	61756679	1638	0	1	2	0	0	1	0	0
MGP_C57BL6NJ_G0000527	--	1	-	61972477	61974348	1872	2	10	7	15	4	9	8	11
MGP_C57BL6NJ_G0000528	--	1	+	62157538	62160973	3436	0	1	5	4	0	0	3	0
MGP_C57BL6NJ_G0000529	--	1	-	62255126	62255846	721	0	0	1	0	0	0	0	1
MGP_C57BL6NJ_G0000530	--	1	+	62298654	62304067	5414	2	2	0	2	5	0	1	3
MGP_C57BL6NJ_G0000531	--	1	+	62771450	62772506	1057	3	1	1	0	1	1	3	1
MGP_C57BL6NJ_G0000532	--	1	-	63035120	63036549	1430	4	5	0	7	5	7	12	12
MGP_C57BL6NJ_G0000533	--	1	+	63222706	63227315	2052	0	0	0	0	1	0	0	0
MGP_C57BL6NJ_G0000534	--	1	+	63339603	63341003	1401	0	0	0	0	1	0	0	0
MGP_C57BL6NJ_G0000535	--	1	+	63458061	63460539	2479	0	0	0	0	0	0	0	0
MGP_C57BL6NJ_G0000536	--	1	+	64038350	64038631	282	0	0	0	0	0	0	0	0
MGP_C57BL6NJ_G0000537	--	1	+	64153827	64156562	2736	0	0	0	0	1	0	0	1
MGP_C57BL6NJ_G0000538	--	1	+	64170235	64173192	2958	3	3	2	8	0	1	2	0
MGP_C57BL6NJ_G0000539	--	1	+	64198973	64200337	1365	2	2	0	0	0	0	0	0
MGP_C57BL6NJ_G0000540	--	1	+	64310869	64311788	920	4	0	1	0	1	0	1	5
MGP_C57BL6NJ_G0000541	--	1	+	64777507	64780024	2518	0	0	0	0	0	0	2	0
MGP_C57BL6NJ_G0000542	--	1	+	65357339	65359894	2556	5	12	10	6	11	13	9	17
MGP_C57BL6NJ_G0000543	--	1	-	65836360	65836838	479	0	0	0	0	0	0	0	0
MGP_C57BL6NJ_G0000544	--	1	+	67427896	67432263	4368	0	2	0	1	0	1	0	0
MGP_C57BL6NJ_G0000545	--	1	-	69536225	69537945	1721	0	0	0	0	0	0	0	0
MGP_C57BL6NJ_G0000546	--	1	-	69611684	69614789	3106	4	16	6	8	11	5	8	6
MGP_C57BL6NJ_G0000547	--	1	-	69615348	69617924	2577	1	0	2	2	7	5	1	9
MGP_C57BL6NJ_G0000548	--	1	+	69621569	69626165	4597	0	4	0	4	2	5	2	3
MGP_C57BL6NJ_G0000549	--	1	-	69639703	69642356	2654	0	2	2	3	0	1	1	4
MGP_C57BL6NJ_G0000550	--	1	-	69645717	69646855	1139	5	7	4	8	6	13	4	5
MGP_C57BL6NJ_G0000551	--	1	+	69658307	69660485	2179	4	4	4	2	10	6	6	6
MGP_C57BL6NJ_G0000552	--	1	-	69670906	69675561	4656	5	4	6	5	8	5	3	9
MGP_C57BL6NJ_G0000553	--	1	+	70813713	70816015	2303	0	0	0	0	0	0	0	0
MGP_C57BL6NJ_G0000554	--	1	-	71023589	71024941	1353	0	0	0	0	0	0	0	0
MGP_C57BL6NJ_G0000555	--	1	-	71554848	71556916	2069	1	0	0	0	0	0	0	0
MGP_C57BL6NJ_G0000556	--	1	-	71604781	71606186	1406	6	5	2	2	5	4	0	4
MGP_C57BL6NJ_G0000557	--	1	-	71693973	71696341	2369	0	2	0	2	4	0	1	0
MGP_C57BL6NJ_G0000558	--	1	-	71742767	71746009	3243	2	3	4	0	0	0	0	0
MGP_C57BL6NJ_G0000559	--	1	+	72829240	72831125	1886	0	0	0	0	0	0	0	0
MGP_C57BL6NJ_G0000560	--	1	-	73404412	73406811	2400	0	0	0	0	0	0	0	0
MGP_C57BL6NJ_G0000561	--	1	-	73693996	73699832	5837	0	0	0	0	0	0	0	0
MGP_C57BL6NJ_G0000562	--	1	-	75054238	75057758	3521	0	0	0	1	2	0	0	0
MGP_C57BL6NJ_G0000563	--	1	-	76636345	76638883	2539	0	0	0	0	0	0	0	0
MGP_C57BL6NJ_G0000564	--	1	-	77782960	77783278	319	6	1	2	6	3	3	6	2
MGP_C57BL6NJ_G0000565	--	1	+	77808452	77811317	2866	2	0	3	3	2	0	0	1
MGP_C57BL6NJ_G0000566	--	1	-	78026934	78029895	2962	2	3	1	1	2	2	0	3
MGP_C57BL6NJ_G0000567	--	1	+	78512678	78514267	1590	0	0	2	0	0	1	0	0
MGP_C57BL6NJ_G0000568	--	1	-	79000541	79002732	2192	0	0	0	0	0	0	0	0
MGP_C57BL6NJ_G0000569	--	1	-	80807895	80811765	3752	0	0	0	0	0	0	0	0
MGP_C57BL6NJ_G0000570	--	1	+	82140283	82141100	818	0	0	0	0	0	0	0	0
MGP_C57BL6NJ_G0000571	--	1	-	82232970	82234448	1479	3	4	0	0	5	1	0	3
MGP_C57BL6NJ_G0000572	--	1	-	83526754	83528177	1424	0	0	0	1	0	0	0	0
MGP_C57BL6NJ_G0000573	--	1	+	83672256	83674046	1791	0	0	0	1	0	0	0	0
MGP_C57BL6NJ_G0000574	--	1	-	84076685	84078513	1829	0	0	0	0	0	0	0	0
MGP_C57BL6NJ_G0000575	--	1	-	84213747	84214863	1117	0	0	0	0	0	0	0	0
MGP_C57BL6NJ_G0000576	--	1	-	84235091	84236773	1683	0	1	0	1	3	1	6	2
MGP_C57BL6NJ_G0000577	--	1	-	84287828	84289645	1818	0	2	0	2	1	1	1	2
MGP_C57BL6NJ_G0000578	--	1	-	84673100	84676655	3556	0	0	0	0	0	0	0	0
MGP_C57BL6NJ_G0000579	--	1	-	84732877	84734732	1856	0	0	0	0	1	0	0	0
MGP_C57BL6NJ_G0000580	--	1	-	84753034	84754866	1833	0	1	0	2	1	0	0	1
MGP_C57BL6NJ_G0000581	--	1	-	85571095	85573098	2004	0	0	0	0	0	0	0	0
MGP_C57BL6NJ_G0000582	--	1	+	86213461	86215264	1804	0	0	0	0	0	0	0	0
MGP_C57BL6NJ_G0000583	--	1	+	86465525	86468357	2833	1	2	3	1	3	0	1	0
MGP_C57BL6NJ_G0000584	--	1	-	86955303	86956348	1046	0	0	0	0	0	0	0	0
MGP_C57BL6NJ_G0000585	--	1	-	87266796	87269358	1077	0	0	0	0	0	0	0	0
MGP_C57BL6NJ_G0000586	--	1	-	87562115	87563403	1289	0	0	0	0	0	0	0	0
MGP_C57BL6NJ_G0000587	--	1	-	87674775	87675577	803	0	0	0	0	0	0	0	0
MGP_C57BL6NJ_G0000588	--	1	-	88448206	88449849	1644	27	10	8	8	10	3	4	0
MGP_C57BL6NJ_G0000589	--	1	-	88705068	88707964	2897	0	0	0	0	0	0	0	0
MGP_C57BL6NJ_G0000590	--	1	-	88973694	88977947	4254	0	0	0	0	0	0	0	0
MGP_C57BL6NJ_G0000591	--	1	-	89123845	89125877	2033	2	3	2	6	4	1	4	1
MGP_C57BL6NJ_G0000592	--	1	-	89138605	89147863	4716	8	13	3	6	3	3	2	3
MGP_C57BL6NJ_G0000593	--	1	+	90685347	90688025	2679	1	13	3	6	24	4	10	8
MGP_C57BL6NJ_G0000594	--	1	+	91203515	91204689	1175	0	0	2	3	2	0	0	0
MGP_C57BL6NJ_G0000595	--	1	+	91266912	91269165	2254	0	0	0	0	0	0	0	0
MGP_C57BL6NJ_G0000596	--	1	+	91446822	91449810	2953	5	0	2	0	2	1	0	0
MGP_C57BL6NJ_G0000597	--	1	+	91472557	91475727	3171	0	0	1	3	1	0	0	0
MGP_C57BL6NJ_G0000598	--	1	+	91481716	91484499	2784	0	0	0	1	1	0	0	0
MGP_C57BL6NJ_G0000599	--	1	+	91521756	91524082	2327	0	0	0	2	1	0	0	0
MGP_C57BL6NJ_G0000600	--	1	+	91544964	91546525	1562	7	3	5	5	3	1	3	2
MGP_C57BL6NJ_G0000601	--	1	+	91573131	91575795	2665	0	1	2	5	1	3	1	3
MGP_C57BL6NJ_G0000602	--	1	+	91665005	91665675	671	1	0	0	0	0	0	0	0
MGP_C57BL6NJ_G0000603	--	1	+	91719475	91722402	2928	5	5	8	8	10	3	3	4
MGP_C57BL6NJ_G0000604	--	1	+	92555944	92556787	844	0	2	0	1	4	1	0	0
MGP_C57BL6NJ_G0000605	--	1	+	92595735	92600397	2994	2	3	1	5	3	1	1	0
MGP_C57BL6NJ_G0000606	--	1	+	93576303	93578063	1761	1	0	0	0	0	0	0	0
MGP_C57BL6NJ_G0000607	--	1	+	94462533	94464910	2378	1	3	0	3	2	3	2	2
MGP_C57BL6NJ_G0000608	--	1	+	94822259	94824287	2029	2	1	1	0	0	0	1	0
MGP_C57BL6NJ_G0000609	--	1	-	95257086	95258430	1345	0	0	0	0	0	0	0	0
MGP_C57BL6NJ_G0000610	--	1	+	95566264	95569053	2790	0	0	2	1	3	0	0	1
MGP_C57BL6NJ_G0000611	--	1	-	95913525	95915383	1859	0	0	0	0	0	0	0	0
MGP_C57BL6NJ_G0000612	--	1	-	95946769	95947605	837	0	0	0	0	0	0	0	0
MGP_C57BL6NJ_G0000613	--	1	+	97039150	97042439	3290	1	0	0	0	0	0	0	0
MGP_C57BL6NJ_G0000614	--	1	+	97098874	97104451	5578	0	3	2	1	1	2	3	0
MGP_C57BL6NJ_G0000615	--	1	-	97142480	97144985	2506	0	0	1	0	0	0	0	0
MGP_C57BL6NJ_G0000616	--	1	+	98779161	98781548	2388	2	2	1	1	2	1	0	0
MGP_C57BL6NJ_G0000617	--	1	+	100842623	100845160	2538	5	3	2	2	6	2	8	8
MGP_C57BL6NJ_G0000618	--	1	-	101213250	101214942	1693	0	0	0	0	0	0	0	0
MGP_C57BL6NJ_G0000619	--	1	+	101311887	101314980	2069	1	0	0	0	0	0	0	0
MGP_C57BL6NJ_G0000620	--	1	+	101925444	101927737	2294	0	0	0	0	0	0	0	0
MGP_C57BL6NJ_G0000621	--	1	-	103222862	103224046	1185	0	0	0	0	0	0	0	1
MGP_C57BL6NJ_G0000622	--	1	-	103597381	103599064	1684	0	1	0	0	0	0	0	0
MGP_C57BL6NJ_G0000623	--	1	+	105678278	105680986	2709	0	0	0	0	0	0	0	0
MGP_C57BL6NJ_G0000624	--	1	+	109878138	109881026	2889	0	0	0	0	0	0	0	0
MGP_C57BL6NJ_G0000625	--	1	+	111019079	111023744	3015	0	0	0	1	0	0	0	0
MGP_C57BL6NJ_G0000626	--	1	+	111156684	111159492	2809	0	0	0	0	0	0	0	0
MGP_C57BL6NJ_G0000627	--	1	+	111972074	111976428	4355	1	1	3	0	1	0	2	0
MGP_C57BL6NJ_G0000628	--	1	-	112166173	112169533	3361	0	0	0	0	0	0	0	0
MGP_C57BL6NJ_G0000629	--	1	-	112363672	112366982	3311	0	4	0	0	2	0	0	0
MGP_C57BL6NJ_G0000630	--	1	+	112511431	112516382	4952	8	10	7	2	2	2	3	1
MGP_C57BL6NJ_G0000631	--	1	-	112913512	112915596	2085	0	0	0	0	0	0	0	0
MGP_C57BL6NJ_G0000632	--	1	+	114871576	114874331	2756	0	0	0	0	0	0	0	0
MGP_C57BL6NJ_G0000633	--	1	-	117612364	117615360	2997	0	0	0	0	0	0	0	0
MGP_C57BL6NJ_G0000634	--	1	-	117619211	117621969	2759	0	0	1	0	0	0	0	1
MGP_C57BL6NJ_G0000635	--	1	+	118575680	118576081	402	0	0	0	0	0	0	0	0
MGP_C57BL6NJ_G0000636	--	1	-	127073088	127074013	926	2	1	0	2	2	0	0	0
MGP_C57BL6NJ_G0000637	--	1	-	127234383	127242545	8163	1	1	0	2	0	0	1	3
MGP_C57BL6NJ_G0000638	--	1	+	128377949	128381051	3103	0	0	0	0	0	0	0	0
MGP_C57BL6NJ_G0000639	--	1	-	128858829	128859505	677	1	2	1	0	1	1	1	2
MGP_C57BL6NJ_G0000640	--	1	+	128888716	128891773	3058	44	49	39	21	40	25	39	34
MGP_C57BL6NJ_G0000641	--	1	+	129303610	129304358	749	0	0	0	0	0	0	0	0
MGP_C57BL6NJ_G0000642	--	1	+	130203887	130204998	1112	0	0	0	0	0	0	0	0
MGP_C57BL6NJ_G0000643	--	1	+	130574977	130576704	1728	0	0	0	0	0	0	0	0
MGP_C57BL6NJ_G0000644	--	1	-	131118309	131121803	3495	0	0	0	0	0	0	0	1
MGP_C57BL6NJ_G0000645	--	1	-	131125616	131128622	3007	0	0	0	0	0	0	0	0
MGP_C57BL6NJ_G0000646	--	1	-	131144879	131146939	2061	0	0	0	0	0	0	0	0
MGP_C57BL6NJ_G0000647	--	1	-	131219663	131222880	3218	0	0	0	0	0	0	0	0
MGP_C57BL6NJ_G0000648	--	1	-	131232011	131233505	1495	1	1	0	0	0	4	2	0
MGP_C57BL6NJ_G0000649	--	1	-	131325536	131328874	2996	0	0	0	1	0	0	0	0
MGP_C57BL6NJ_G0000650	--	1	-	131627309	131630169	2861	0	0	0	0	0	1	0	0
MGP_C57BL6NJ_G0000651	--	1	-	132236495	132240159	3665	0	0	1	1	2	0	0	2
MGP_C57BL6NJ_G0000652	--	1	-	132742398	132745424	3027	0	0	0	0	0	0	0	0
MGP_C57BL6NJ_G0000653	--	1	-	133903733	133906429	2697	1	1	1	1	1	0	1	0
MGP_C57BL6NJ_G0000654	--	1	-	134068653	134069974	1322	0	1	0	0	0	0	0	0
MGP_C57BL6NJ_G0000655	--	1	-	134337017	134338056	1040	0	0	0	2	0	0	0	0
MGP_C57BL6NJ_G0000656	--	1	+	135348771	135350164	1394	0	0	0	0	0	0	0	0
MGP_C57BL6NJ_G0000657	--	1	+	135377256	135382011	4756	2	1	6	0	0	1	3	0
MGP_C57BL6NJ_G0000658	--	1	+	135516188	135516730	543	0	0	0	0	0	0	0	0
MGP_C57BL6NJ_G0000659	--	1	-	136128259	136135711	5783	3	14	7	8	16	11	4	23
MGP_C57BL6NJ_G0000660	--	1	-	136264721	136269938	3880	0	0	0	0	1	1	0	0
MGP_C57BL6NJ_G0000661	--	1	+	136301157	136303652	2496	0	0	4	3	0	0	1	0
MGP_C57BL6NJ_G0000662	--	1	+	136313845	136316579	2735	5	2	2	5	1	1	2	0
MGP_C57BL6NJ_G0000663	--	1	+	136334124	136335439	1316	0	1	0	0	1	0	3	0
MGP_C57BL6NJ_G0000664	--	1	+	137552465	137554951	2487	0	0	0	0	0	0	0	0
MGP_C57BL6NJ_G0000665	--	1	+	137643850	137644808	959	0	0	0	0	0	0	0	0
MGP_C57BL6NJ_G0000666	--	1	+	137984191	137986877	2687	0	0	0	0	0	0	0	0
MGP_C57BL6NJ_G0000667	--	1	+	138113905	138117745	3841	0	0	0	0	0	0	0	0
MGP_C57BL6NJ_G0000668	--	1	+	138142255	138144474	2220	1	0	0	0	0	0	0	0
MGP_C57BL6NJ_G0000669	--	1	+	138241576	138244447	2872	0	0	0	0	0	0	0	0
MGP_C57BL6NJ_G0000670	--	1	+	138839756	138842004	2249	3	1	1	2	0	0	0	0
MGP_C57BL6NJ_G0000671	--	1	+	138846604	138848151	1548	2	0	1	0	0	0	0	1
MGP_C57BL6NJ_G0000672	--	1	-	139108335	139110024	1690	3	4	7	6	14	5	5	1
MGP_C57BL6NJ_G0000673	--	1	-	139498734	139504660	5927	50	134	132	85	14	14	41	41
MGP_C57BL6NJ_G0000674	--	1	-	139776028	139777409	1382	0	2	0	0	1	0	1	0
MGP_C57BL6NJ_G0000675	--	1	+	140404169	140406079	1911	5	5	1	6	5	2	0	1
MGP_C57BL6NJ_G0000676	--	1	-	140425023	140425529	507	0	0	0	0	0	0	0	0
MGP_C57BL6NJ_G0000677	--	1	+	140605539	140611497	5959	2	0	0	2	0	0	1	0
MGP_C57BL6NJ_G0000678	--	1	-	141501992	141503800	1809	0	0	0	0	0	0	0	0
MGP_C57BL6NJ_G0000679	--	1	-	141719563	141722669	3107	14	11	20	12	17	19	17	13
MGP_C57BL6NJ_G0000680	--	1	-	142419245	142422453	3209	0	0	0	1	0	0	0	1
MGP_C57BL6NJ_G0000681	--	1	+	142476307	142478004	1698	0	0	0	0	0	0	3	0
MGP_C57BL6NJ_G0000682	--	1	-	142768643	142771397	2755	2	0	1	0	0	4	1	0
MGP_C57BL6NJ_G0000683	--	1	-	143148289	143149270	982	0	0	0	1	1	2	0	0
MGP_C57BL6NJ_G0000684	--	1	-	143538103	143540193	2091	0	3	1	3	1	1	1	1
MGP_C57BL6NJ_G0000685	--	1	-	143558530	143566143	7614	8	8	11	18	7	2	7	6
MGP_C57BL6NJ_G0000686	--	1	-	144280035	144281057	1023	0	0	0	0	0	0	0	1
MGP_C57BL6NJ_G0000687	--	1	-	144322589	144324839	2251	2	5	1	5	3	0	1	5
MGP_C57BL6NJ_G0000688	--	1	-	144711353	144714048	2696	0	0	0	0	0	0	0	0
MGP_C57BL6NJ_G0000689	--	1	+	144883055	144885307	2253	0	0	0	0	0	0	0	0
MGP_C57BL6NJ_G0000690	--	1	+	146194965	146196880	1916	0	0	0	0	0	0	0	0
MGP_C57BL6NJ_G0000691	--	1	-	146272402	146272810	409	0	0	0	0	0	0	0	0
MGP_C57BL6NJ_G0000692	--	1	-	146738372	146743370	3451	0	0	0	0	0	0	0	0
MGP_C57BL6NJ_G0000693	--	1	+	146792549	146792843	295	0	0	0	0	0	0	0	0
MGP_C57BL6NJ_G0000694	--	1	+	146900458	146904325	3868	0	0	0	0	0	0	0	0
MGP_C57BL6NJ_G0000695	--	1	+	146915556	146917547	1992	0	0	3	0	0	0	0	1
MGP_C57BL6NJ_G0000696	--	1	+	146918419	146921441	3023	0	0	1	0	0	0	0	0
MGP_C57BL6NJ_G0000697	--	1	+	146926325	146928482	2158	4	1	0	0	0	1	1	0
MGP_C57BL6NJ_G0000698	--	1	+	146940589	146945810	5222	0	0	0	0	1	0	0	0
MGP_C57BL6NJ_G0000699	--	1	+	146972031	146973238	1142	0	0	0	0	0	0	0	0
MGP_C57BL6NJ_G0000700	--	1	-	147186626	147192528	5864	1	3	2	5	5	2	6	4
MGP_C57BL6NJ_G0000701	--	1	+	147291165	147291584	420	0	0	0	0	0	0	0	0
MGP_C57BL6NJ_G0000702	--	1	-	147589739	147592142	2404	0	0	0	0	4	0	0	3
MGP_C57BL6NJ_G0000703	--	1	-	147609219	147612878	3660	7	5	7	8	2	3	2	2
MGP_C57BL6NJ_G0000704	--	1	-	148015813	148018293	2481	0	1	0	1	0	0	0	0
MGP_C57BL6NJ_G0000705	--	1	+	148089531	148092327	2797	0	1	0	2	0	0	1	0
MGP_C57BL6NJ_G0000706	--	1	+	148131164	148133623	2460	6	4	3	6	1	0	3	2
MGP_C57BL6NJ_G0000707	--	1	-	148143591	148147713	4123	1	0	1	0	0	1	0	0
MGP_C57BL6NJ_G0000708	--	1	+	148231982	148236648	2631	2	3	6	3	5	2	1	4
MGP_C57BL6NJ_G0000709	--	1	+	149471062	149474427	3366	0	0	1	3	2	0	0	0
MGP_C57BL6NJ_G0000710	--	1	+	150588426	150588966	489	0	0	0	0	0	0	0	0
MGP_C57BL6NJ_G0000711	--	1	-	150654201	150657310	3110	0	0	0	0	0	0	0	0
MGP_C57BL6NJ_G0000712	--	1	+	150804961	150806232	1272	0	0	0	0	0	0	0	0
MGP_C57BL6NJ_G0000713	--	1	+	152085986	152086119	134	0	0	0	0	0	0	0	0
MGP_C57BL6NJ_G0000714	--	1	-	154749745	154755077	3292	0	0	0	0	0	0	0	1
MGP_C57BL6NJ_G0000715	--	1	-	156032768	156037450	4683	0	1	0	0	0	0	0	0
MGP_C57BL6NJ_G0000716	--	1	+	156732646	156734544	1899	0	0	0	0	0	0	0	0
MGP_C57BL6NJ_G0000717	--	1	-	156955420	156956604	1185	0	0	0	0	0	0	0	0
MGP_C57BL6NJ_G0000718	--	1	+	157212555	157216864	4310	0	0	0	0	0	0	0	0
MGP_C57BL6NJ_G0000719	--	1	-	159368189	159369644	1456	0	0	0	0	0	0	0	0
MGP_C57BL6NJ_G0000720	--	1	-	159370422	159371878	1457	0	0	0	0	0	0	0	0
MGP_C57BL6NJ_G0000721	--	1	-	159391397	159394628	2035	0	0	0	0	0	0	0	0
MGP_C57BL6NJ_G0000722	--	1	-	159395676	159397984	2309	0	0	0	0	0	0	0	0
MGP_C57BL6NJ_G0000723	--	1	+	160345223	160347131	1909	0	0	0	0	0	0	0	0
MGP_C57BL6NJ_G0000724	--	1	+	161169787	161171882	2096	0	0	0	0	0	0	0	0
MGP_C57BL6NJ_G0000725	--	1	+	161573608	161576044	2437	42	65	50	69	59	43	22	62
MGP_C57BL6NJ_G0000726	--	1	-	161634038	161637059	3022	5	1	0	2	3	1	0	3
MGP_C57BL6NJ_G0000727	--	1	-	162482918	162483263	346	0	0	0	0	0	0	0	0
MGP_C57BL6NJ_G0000728	--	1	+	163168312	163168749	438	0	0	0	0	0	0	0	0
MGP_C57BL6NJ_G0000729	--	1	-	163547273	163550613	3341	2	5	1	0	1	0	0	1
MGP_C57BL6NJ_G0000730	--	1	+	163742160	163742979	820	0	1	0	2	0	0	0	0
MGP_C57BL6NJ_G0000731	--	1	+	164034040	164035955	1916	0	0	0	0	0	0	0	0
MGP_C57BL6NJ_G0000732	--	1	-	164226908	164229464	2557	1	0	0	1	0	0	0	1
MGP_C57BL6NJ_G0000733	--	1	+	166247568	166247802	235	0	1	0	6	0	4	0	1
MGP_C57BL6NJ_G0000734	--	1	-	166340077	166340821	745	1	4	0	0	5	2	0	2
MGP_C57BL6NJ_G0000735	--	1	+	166441809	166442997	1189	0	0	0	0	1	1	2	0
MGP_C57BL6NJ_G0000736	--	1	-	166520266	166524035	3770	23	18	14	18	18	9	11	18
MGP_C57BL6NJ_G0000737	--	1	-	166745725	166746370	646	0	1	3	0	0	0	0	0
MGP_C57BL6NJ_G0000738	--	1	+	166931344	166933906	2563	0	0	0	0	0	2	0	0
MGP_C57BL6NJ_G0000739	--	1	+	167076682	167081796	5115	4	9	6	9	10	4	9	3
MGP_C57BL6NJ_G0000740	--	1	+	167184704	167185103	400	0	0	0	0	0	0	0	0
MGP_C57BL6NJ_G0000741	--	1	-	167394059	167396701	2643	5	4	2	1	3	2	3	1
MGP_C57BL6NJ_G0000742	--	1	-	167410019	167413839	3821	4	1	0	2	1	2	3	4
MGP_C57BL6NJ_G0000743	--	1	+	167599091	167601393	2303	0	0	0	0	0	0	0	0
MGP_C57BL6NJ_G0000744	--	1	-	167950754	167951930	1177	1	0	0	0	0	1	0	0
MGP_C57BL6NJ_G0000745	--	1	-	168003139	168005535	2397	1	0	0	2	1	2	1	1
MGP_C57BL6NJ_G0000746	--	1	+	168577824	168809377	950	0	0	0	0	1	0	0	0
MGP_C57BL6NJ_G0000747	--	1	+	169049203	169053106	2855	0	0	0	0	0	0	0	0
MGP_C57BL6NJ_G0000748	--	1	+	169223159	169225760	2602	0	0	0	0	1	0	0	0
MGP_C57BL6NJ_G0000749	--	1	-	169237154	169240260	3107	0	0	0	0	0	0	0	0
MGP_C57BL6NJ_G0000750	--	1	+	169982466	169985314	2849	2	6	0	2	2	2	2	4
MGP_C57BL6NJ_G0000751	--	1	-	170092679	170093084	406	0	0	0	0	1	0	0	1
MGP_C57BL6NJ_G0000752	--	1	+	170364693	170366929	2237	0	0	0	0	2	0	1	0
MGP_C57BL6NJ_G0000753	--	1	+	171019068	171020941	1874	1	0	1	5	0	2	1	6
MGP_C57BL6NJ_G0000754	--	1	-	171132368	171133519	1152	4	1	1	2	1	2	6	0
MGP_C57BL6NJ_G0000755	--	1	-	171408004	171411660	3657	0	3	1	0	1	1	0	1
MGP_C57BL6NJ_G0000756	--	1	-	171426341	171427599	1259	0	0	1	1	1	4	0	2
MGP_C57BL6NJ_G0000757	--	1	-	171442553	171444628	2076	0	0	1	1	1	0	0	2
MGP_C57BL6NJ_G0000758	--	1	-	171447393	171450888	3496	2	2	4	3	1	0	4	4
MGP_C57BL6NJ_G0000759	--	1	-	171498640	171500919	2280	0	3	1	4	2	0	3	3
MGP_C57BL6NJ_G0000760	--	1	-	171588879	171589305	427	7	6	0	3	10	1	8	4
MGP_C57BL6NJ_G0000761	--	1	+	171622980	171628012	3998	2	5	0	5	3	0	0	4
MGP_C57BL6NJ_G0000762	--	1	+	171783289	171785119	1831	7	1	3	5	2	1	3	3
MGP_C57BL6NJ_G0000763	--	1	+	171786076	171791194	905	2	0	2	1	0	2	0	2
MGP_C57BL6NJ_G0000764	--	1	+	171792116	171795693	3578	7	9	4	8	7	6	4	3
MGP_C57BL6NJ_G0000765	--	1	+	171883300	171884471	1172	88	125	99	107	107	93	85	89
MGP_C57BL6NJ_G0000766	--	1	-	171898335	171899163	829	76	111	67	64	62	86	90	68
MGP_C57BL6NJ_G0000767	--	1	+	172661763	172662885	1123	0	0	1	0	1	0	0	0
MGP_C57BL6NJ_G0000768	--	1	-	172762062	172768598	2718	0	0	0	0	2	0	2	0
MGP_C57BL6NJ_G0000769	--	1	+	173466236	173468499	2264	0	0	0	0	0	0	0	0
MGP_C57BL6NJ_G0000770	--	1	+	174140568	174142550	1983	0	0	0	0	0	0	0	0
MGP_C57BL6NJ_G0000771	--	1	-	174356614	174358883	2270	0	0	1	1	0	0	0	0
MGP_C57BL6NJ_G0000772	--	1	+	175551196	175553477	2282	1	1	2	0	2	0	0	4
MGP_C57BL6NJ_G0000773	--	1	+	175720548	175723642	3095	0	0	0	0	1	0	0	0
MGP_C57BL6NJ_G0000774	--	1	-	176037331	176040851	3521	0	1	0	3	4	8	0	4
MGP_C57BL6NJ_G0000775	--	1	+	176598905	176600239	1335	1	0	2	3	3	0	0	2
MGP_C57BL6NJ_G0000776	--	1	+	176687127	176688160	1034	9	13	16	2	11	16	7	24
MGP_C57BL6NJ_G0000777	--	1	+	176812118	176812926	809	0	0	0	2	0	0	0	0
MGP_C57BL6NJ_G0000778	--	1	-	177105843	177106404	562	0	0	0	0	0	0	0	0
MGP_C57BL6NJ_G0000779	--	1	-	177106904	177107902	999	0	0	0	0	0	0	0	0
MGP_C57BL6NJ_G0000780	--	1	-	177724825	177725730	906	0	0	0	0	1	0	0	0
MGP_C57BL6NJ_G0000781	--	1	-	179751034	179752725	1692	2	0	4	2	0	2	3	1
MGP_C57BL6NJ_G0000782	--	1	-	179765499	179767773	2275	3	3	1	1	1	0	0	1
MGP_C57BL6NJ_G0000783	--	1	-	180112998	180113608	611	0	0	0	0	0	0	0	0
MGP_C57BL6NJ_G0000784	--	1	+	183039683	183040972	1290	7	13	13	14	17	9	9	18
MGP_C57BL6NJ_G0000785	--	1	+	183407662	183409364	1703	0	0	0	1	1	0	1	0
MGP_C57BL6NJ_G0000786	--	1	-	184168136	184170891	2756	0	0	0	0	0	0	0	0
MGP_C57BL6NJ_G0000787	--	1	+	184310907	184312465	1559	0	0	0	0	2	1	1	0
MGP_C57BL6NJ_G0000788	--	1	+	184695049	184695911	863	12	4	4	6	4	0	3	4
MGP_C57BL6NJ_G0000789	--	1	-	187464572	187466395	1824	0	0	0	0	1	0	0	0
MGP_C57BL6NJ_G0000790	--	1	-	188066494	188068453	1960	0	0	0	0	0	0	0	0
MGP_C57BL6NJ_G0000791	--	1	-	188162161	188163805	1645	0	0	0	0	0	0	0	0
MGP_C57BL6NJ_G0000792	--	1	+	188321280	188323714	2435	0	0	0	0	0	0	0	0
MGP_C57BL6NJ_G0000793	--	1	-	188517697	188521262	3566	0	0	0	0	0	0	0	0
MGP_C57BL6NJ_G0000794	--	1	-	188927400	188928818	1419	1	0	1	0	0	0	0	0
MGP_C57BL6NJ_G0000795	--	1	+	189079838	189080561	724	3	4	4	4	3	0	5	2
MGP_C57BL6NJ_G0000796	--	1	+	189164724	189166757	2034	3	4	0	1	2	1	0	1
MGP_C57BL6NJ_G0000797	--	1	-	189225169	189227065	1897	0	0	0	0	0	0	0	0
MGP_C57BL6NJ_G0000798	--	1	-	189235283	189236814	1532	0	0	0	0	1	0	0	2
MGP_C57BL6NJ_G0000799	--	1	-	189264033	189265333	1301	0	0	0	0	0	0	0	0
MGP_C57BL6NJ_G0000800	--	1	-	189325168	189326460	1293	0	0	0	0	0	0	0	0
MGP_C57BL6NJ_G0000801	--	1	-	189361719	189364483	2765	0	0	0	0	1	1	0	1
MGP_C57BL6NJ_G0000802	--	1	-	189423695	189424490	796	0	0	0	0	0	0	2	0
MGP_C57BL6NJ_G0000803	--	1	-	189840200	189841430	1231	0	0	0	0	2	0	0	0
MGP_C57BL6NJ_G0000804	--	1	-	190554748	190555341	594	0	0	0	2	0	0	0	0
MGP_C57BL6NJ_G0000805	--	1	+	190630268	190632137	1870	7	3	9	11	9	19	9	4
MGP_C57BL6NJ_G0000806	--	1	+	192450970	192453508	2539	3	2	1	2	0	0	2	5
MGP_C57BL6NJ_G0000807	--	1	-	192583270	192585940	2671	1	0	0	1	1	0	0	3
MGP_C57BL6NJ_G0000808	--	1	+	192803184	192810591	7354	8	5	5	11	2	4	6	3
MGP_C57BL6NJ_G0000809	--	1	+	192818265	192819136	872	1	0	0	2	0	0	0	0
MGP_C57BL6NJ_G0000810	--	1	+	192822070	192825140	3071	0	0	0	2	3	1	2	1
MGP_C57BL6NJ_G0000811	--	1	-	192925916	192929648	3733	0	0	0	0	0	0	0	0
MGP_C57BL6NJ_G0000812	--	1	+	194008704	194010014	1311	0	0	0	0	0	0	0	0
MGP_C57BL6NJ_G0000813	--	1	-	194345949	194349761	3813	0	0	0	0	0	0	0	0
MGP_C57BL6NJ_G0000814	--	1	-	194633993	194637236	3244	0	0	0	0	2	0	0	0
MGP_C57BL6NJ_G0000815	--	1	-	194651560	194653784	2225	0	0	0	0	0	0	0	0
MGP_C57BL6NJ_G0000816	--	1	-	194670207	194674075	3869	0	0	0	1	0	1	0	0
MGP_C57BL6NJ_G0000817	--	1	-	194692314	194695818	1627	0	0	0	0	0	0	0	0
MGP_C57BL6NJ_G0000818	--	1	-	195137439	195138196	758	1	0	1	3	6	0	0	2
MGP_C57BL6NJ_G0000819	--	1	+	195224692	195228833	4142	6	9	7	0	1	5	5	10
MGP_C57BL6NJ_G0000820	--	1	+	195426274	195428227	1954	0	0	0	0	0	0	0	0
MGP_C57BL6NJ_G0000821	--	1	+	195662439	195666662	2832	0	0	0	0	0	0	0	0
MGP_C57BL6NJ_G0000822	--	1	+	197215161	197215915	755	0	0	0	0	0	0	0	0
MGP_C57BL6NJ_G0000823	--	1	+	198187736	198190143	2408	0	2	1	0	3	6	0	3
MGP_C57BL6NJ_G0000824	--	1	-	199024164	199024356	193	1	1	0	7	0	2	1	0
MGP_C57BL6NJ_G0000825	--	1	+	199101630	199102117	488	0	0	0	0	0	0	0	0
MGP_C57BL6NJ_G0000826	--	1	+	199285782	199286892	1111	0	0	0	0	0	0	0	0
MGP_C57BL6NJ_G0000827	--	1	-	199678617	199680497	1881	0	0	1	1	0	0	0	0
MGP_C57BL6NJ_G0000828	--	1	-	200071661	200079535	2311	0	0	0	0	0	0	1	0
MGP_C57BL6NJ_G0000829	--	1	-	200084842	200087844	3003	0	0	0	2	4	1	0	0
MGP_C57BL6NJ_G0000830	--	1	+	200239368	200246839	3899	93	78	49	78	106	85	75	84
MGP_C57BL6NJ_G0000831	--	1	-	200702014	200702506	493	0	0	0	0	0	1	0	0
MGP_C57BL6NJ_G0000832	--	1	+	201247810	201250246	2437	2	0	0	2	1	1	0	0
MGP_C57BL6NJ_G0000833	--	1	+	202225459	202226997	1539	0	0	0	0	0	0	0	0
MGP_C57BL6NJ_G0000834	--	1	-	202828805	202829689	885	0	0	0	0	0	0	0	0
MGP_C57BL6NJ_G0000835	--	1	-	203133186	203135806	2621	1	0	0	1	0	1	0	0
MGP_C57BL6NJ_G0000836	--	1	+	204595201	204597043	1843	1	0	0	0	1	0	1	1
MGP_C57BL6NJ_G0000837	--	1	-	204920699	204921706	1008	0	0	0	0	0	0	0	1
MGP_C57BL6NJ_G0000838	--	1	+	204988454	204989077	624	0	1	1	2	1	0	2	1
MGP_C57BL6NJ_G0000839	--	1	+	205538596	205538728	133	0	0	0	0	0	0	0	0
MGP_C57BL6NJ_G0000840	--	1	-	206269366	206271462	2097	0	3	0	3	1	0	2	0
MGP_C57BL6NJ_G0000841	--	1	-	206717517	206719738	2222	0	0	1	2	3	1	2	0
MGP_C57BL6NJ_G0000842	--	1	+	206742872	206745444	2573	38	56	39	48	54	58	38	24
MGP_C57BL6NJ_G0000843	--	1	+	206828487	206829114	628	0	0	0	0	0	0	0	0
MGP_C57BL6NJ_G0000844	--	1	+	206962396	206964684	2289	0	0	0	0	0	0	0	0
MGP_C57BL6NJ_G0000845	--	1	+	208183861	208185716	1856	2	1	1	1	0	1	6	3
MGP_C57BL6NJ_G0000846	--	1	+	208202695	208204528	1834	2	1	4	3	0	0	1	0
MGP_C57BL6NJ_G0000847	--	1	+	208211559	208215122	3564	4	3	1	1	1	3	1	0
MGP_C57BL6NJ_G0000848	--	1	+	208270864	208271395	532	0	0	0	0	0	0	0	0
MGP_C57BL6NJ_G0000849	--	1	+	208542073	208545010	2938	1	0	0	1	0	0	0	2
MGP_C57BL6NJ_G0000850	--	1	+	208562642	208565333	2692	4	3	0	3	0	5	1	4
MGP_C57BL6NJ_G0000851	--	1	+	208592578	208594874	2297	0	1	2	0	0	0	4	3
MGP_C57BL6NJ_G0000852	--	1	-	208630514	208632914	2238	1	1	0	1	5	0	0	1
MGP_C57BL6NJ_G0000853	--	1	-	208778177	208780892	2716	0	0	1	0	0	0	0	0
MGP_C57BL6NJ_G0000854	--	10	+	12084341	12085166	826	0	0	1	0	0	0	0	0
MGP_C57BL6NJ_G0000855	--	10	-	17028677	17028966	290	0	0	0	0	0	0	0	0
MGP_C57BL6NJ_G0000856	--	10	-	26523229	26524989	1761	0	0	0	0	0	0	0	0
MGP_C57BL6NJ_G0000857	--	10	+	36633743	36634089	347	0	0	0	0	0	0	0	0
MGP_C57BL6NJ_G0000858	--	10	-	39973197	39976421	3225	0	0	2	0	0	1	2	2
MGP_C57BL6NJ_G0000859	--	10	+	64847967	64848308	342	0	0	0	0	0	0	0	0
MGP_C57BL6NJ_G0000860	--	10	-	75829747	75830139	393	0	0	0	0	0	0	0	0
MGP_C57BL6NJ_G0000861	--	10	-	79964095	79964772	678	0	0	0	0	0	0	0	0
MGP_C57BL6NJ_G0000862	--	10	-	81838150	81840902	2753	0	0	1	0	0	0	0	1
MGP_C57BL6NJ_G0000863	--	10	+	83929977	83930831	855	0	0	0	0	0	0	0	0
MGP_C57BL6NJ_G0000864	--	10	+	87798539	87799008	470	0	0	0	0	0	0	0	0
MGP_C57BL6NJ_G0000865	--	10	+	91287729	91290062	2334	0	0	0	0	0	0	0	0
MGP_C57BL6NJ_G0000866	--	10	-	103727618	103727981	364	0	0	0	0	0	0	0	0
MGP_C57BL6NJ_G0000867	--	10	-	106257583	106258346	721	0	0	0	0	0	0	0	0
MGP_C57BL6NJ_G0000868	--	10	-	110968098	110968804	707	0	0	0	0	0	0	0	0
MGP_C57BL6NJ_G0000869	--	10	-	113427965	113428903	939	0	0	0	1	0	0	0	0
MGP_C57BL6NJ_G0000870	--	10	-	116242353	116242644	292	0	0	0	0	1	0	0	0
MGP_C57BL6NJ_G0000871	--	10	+	118196756	118197053	298	0	0	0	0	0	0	0	0
MGP_C57BL6NJ_G0000872	--	10	+	120691294	120691897	604	0	0	0	0	0	0	0	0
MGP_C57BL6NJ_G0000873	--	10	+	121066975	121067289	315	0	0	0	0	0	0	0	0
MGP_C57BL6NJ_G0000874	--	10	+	125137871	125138220	350	0	0	0	0	0	0	0	0
MGP_C57BL6NJ_G0000875	--	10	+	126035689	126038405	2717	6	26	18	17	16	19	16	28
MGP_C57BL6NJ_G0000876	--	10	+	127650269	127652803	317	0	0	0	0	0	0	0	0
MGP_C57BL6NJ_G0000877	--	10	-	128048043	128051745	599	0	0	0	0	0	0	0	0
MGP_C57BL6NJ_G0000878	--	10	+	128131058	128133534	461	0	0	0	0	0	0	0	0
MGP_C57BL6NJ_G0000879	--	11	-	7174681	7175043	363	0	0	0	0	0	0	0	0
MGP_C57BL6NJ_G0000880	--	11	+	13942887	13943522	636	0	0	0	0	0	0	0	0
MGP_C57BL6NJ_G0000881	--	11	+	16565215	16565809	595	0	0	0	0	0	0	0	0
MGP_C57BL6NJ_G0000882	--	11	-	17053267	17056435	3169	0	5	3	4	3	0	5	4
MGP_C57BL6NJ_G0000883	--	11	-	17056905	17059868	1571	3	0	0	1	0	0	4	0
MGP_C57BL6NJ_G0000884	--	11	-	17183000	17183866	867	0	1	0	0	0	0	0	1
MGP_C57BL6NJ_G0000885	--	11	-	17296105	17296960	856	0	0	0	0	0	0	0	0
MGP_C57BL6NJ_G0000886	--	11	+	30840821	30841185	365	0	0	0	0	0	0	0	0
MGP_C57BL6NJ_G0000887	--	11	-	44752905	44758885	530	0	0	1	0	0	0	0	2
MGP_C57BL6NJ_G0000888	--	11	-	45364826	45365128	265	0	0	0	0	0	0	0	0
MGP_C57BL6NJ_G0000889	--	11	-	45450384	45474215	685	0	0	0	0	0	0	0	0
MGP_C57BL6NJ_G0000890	--	11	+	88200951	88203268	2318	6	7	5	2	0	1	9	0
MGP_C57BL6NJ_G0000891	--	11	-	101346688	101347510	823	0	0	0	1	0	0	0	0
MGP_C57BL6NJ_G0000892	--	11	+	112562925	112564474	1550	1	2	2	1	1	2	2	3
MGP_C57BL6NJ_G0000893	--	11	+	128841836	128843003	1168	9	7	6	3	5	5	6	13
MGP_C57BL6NJ_G0000894	--	12	-	8703672	8704421	750	0	0	0	0	0	0	0	0
MGP_C57BL6NJ_G0000895	--	12	+	10165967	10166496	530	0	0	0	0	0	0	0	0
MGP_C57BL6NJ_G0000896	--	12	-	24008027	24049018	515	0	0	0	0	0	0	0	0
MGP_C57BL6NJ_G0000897	--	12	+	47171336	47171801	378	0	0	0	0	0	0	0	0
MGP_C57BL6NJ_G0000898	--	12	-	57377090	57377953	864	0	0	0	0	0	0	0	0
MGP_C57BL6NJ_G0000899	--	12	+	58389274	58394108	533	4	1	4	1	1	2	4	9
MGP_C57BL6NJ_G0000900	--	12	+	61940098	61951879	567	0	0	0	0	0	0	0	0
MGP_C57BL6NJ_G0000901	--	12	+	75089103	75089918	816	0	0	0	0	0	0	0	0
MGP_C57BL6NJ_G0000902	--	12	-	85943327	85944637	1311	0	0	0	0	0	0	0	0
MGP_C57BL6NJ_G0000903	--	12	-	86119656	86120457	802	0	0	0	0	0	0	0	0
MGP_C57BL6NJ_G0000904	--	12	+	86120555	86121496	942	0	0	0	0	0	0	0	0
MGP_C57BL6NJ_G0000905	--	12	-	88330911	88332480	1570	3	2	0	2	1	1	4	3
MGP_C57BL6NJ_G0000906	--	12	+	89377227	89377833	547	0	0	0	0	0	0	0	0
MGP_C57BL6NJ_G0000907	--	12	-	92971630	92973539	1910	0	0	0	0	0	0	0	0
MGP_C57BL6NJ_G0000908	--	12	-	107473196	107475337	2142	0	10	5	5	2	2	2	4
MGP_C57BL6NJ_G0000909	--	12	-	109089544	109092177	2421	0	2	1	0	0	0	0	0
MGP_C57BL6NJ_G0000910	--	12	+	115320482	115329390	8715	0	0	0	0	0	0	0	0
MGP_C57BL6NJ_G0000911	--	12	-	118337739	118340483	2745	0	0	0	0	0	0	0	0
MGP_C57BL6NJ_G0000912	--	12	-	118722674	118725276	2603	11	25	22	18	13	24	15	21
MGP_C57BL6NJ_G0000913	--	13	+	15796276	15801671	304	0	0	0	0	0	0	0	0
MGP_C57BL6NJ_G0000914	--	13	-	17205170	17207497	2328	0	0	0	0	0	0	0	1
MGP_C57BL6NJ_G0000915	--	13	-	36974183	36974523	341	0	0	0	0	0	0	0	0
MGP_C57BL6NJ_G0000916	--	13	-	37655499	37656814	1316	0	0	1	0	0	0	1	2
MGP_C57BL6NJ_G0000917	--	13	+	38865422	38865784	363	0	0	0	0	0	0	0	0
MGP_C57BL6NJ_G0000918	--	13	-	40456755	40459405	388	0	0	2	0	0	0	0	0
MGP_C57BL6NJ_G0000919	--	13	+	41638421	41638883	463	0	1	0	0	0	0	0	2
MGP_C57BL6NJ_G0000920	--	13	-	48881270	48883659	2390	5	5	6	10	3	2	2	3
MGP_C57BL6NJ_G0000921	--	13	-	52843035	52845188	886	0	0	0	0	0	0	0	0
MGP_C57BL6NJ_G0000922	--	13	-	65605849	65606796	948	0	0	2	0	0	0	4	2
MGP_C57BL6NJ_G0000923	--	13	+	70006209	70008048	1840	3	0	0	0	1	0	0	0
MGP_C57BL6NJ_G0000924	--	13	+	71657526	71659092	1567	0	0	0	0	0	0	0	0
MGP_C57BL6NJ_G0000925	--	13	-	73847467	73850645	770	0	0	0	0	0	0	0	0
MGP_C57BL6NJ_G0000926	--	13	-	82570864	82571325	462	0	0	0	0	0	0	0	0
MGP_C57BL6NJ_G0000927	--	13	-	87293779	87297605	3827	0	0	0	0	0	0	0	0
MGP_C57BL6NJ_G0000928	--	13	-	89087573	89087811	239	0	0	0	0	1	0	0	0
MGP_C57BL6NJ_G0000929	--	13	+	94225426	94226244	819	0	0	0	0	0	0	0	0
MGP_C57BL6NJ_G0000930	--	13	+	94321629	94323824	535	0	0	0	0	0	0	0	0
MGP_C57BL6NJ_G0000931	--	13	-	94472098	94472992	895	0	0	0	0	0	0	0	0
MGP_C57BL6NJ_G0000932	--	13	+	94715337	94715749	413	0	0	0	0	0	0	0	0
MGP_C57BL6NJ_G0000933	--	13	+	98963196	98963843	648	0	0	0	0	0	0	0	1
MGP_C57BL6NJ_G0000934	--	13	-	103250928	103251490	444	0	0	0	0	0	0	0	0
MGP_C57BL6NJ_G0000935	--	13	+	104466540	104467369	830	0	0	0	0	0	0	0	0
MGP_C57BL6NJ_G0000936	--	13	+	105901157	105904572	837	0	2	0	0	0	0	0	0
MGP_C57BL6NJ_G0000937	--	13	-	106509547	106510038	492	0	0	0	0	0	0	0	0
MGP_C57BL6NJ_G0000938	--	13	-	106830687	106832855	2169	3	7	5	8	3	6	7	9
MGP_C57BL6NJ_G0000939	--	13	-	106833773	106834172	400	2	8	5	2	5	0	4	4
MGP_C57BL6NJ_G0000940	--	13	-	107230500	107232418	815	0	0	0	0	0	0	0	0
MGP_C57BL6NJ_G0000941	--	13	+	118184854	118186128	906	0	2	0	0	1	0	0	0
MGP_C57BL6NJ_G0000942	--	13	+	120348918	120361907	846	0	0	0	0	0	0	0	0
MGP_C57BL6NJ_G0000943	--	13	+	122611510	122614433	2924	0	0	0	0	2	0	0	0
MGP_C57BL6NJ_G0000944	--	14	+	15260895	15281193	603	0	0	0	0	0	0	0	0
MGP_C57BL6NJ_G0000945	--	14	+	15324869	15328533	3665	6	3	1	9	2	5	2	2
MGP_C57BL6NJ_G0000946	--	14	-	41437896	41457443	717	0	0	0	0	0	0	0	0
MGP_C57BL6NJ_G0000947	--	14	+	43274275	43276830	2556	16	23	14	14	14	16	13	24
MGP_C57BL6NJ_G0000948	--	14	-	46744277	46753278	469	0	0	0	0	0	0	0	0
MGP_C57BL6NJ_G0000949	--	14	+	48351152	48358211	5397	1	0	4	2	1	0	0	1
MGP_C57BL6NJ_G0000950	--	14	-	48472401	48474748	2348	0	0	0	0	0	0	0	1
MGP_C57BL6NJ_G0000951	--	14	+	51320615	51323290	2676	0	0	1	0	2	0	0	2
MGP_C57BL6NJ_G0000952	--	14	-	51572306	51574487	2182	0	4	3	3	0	1	0	2
MGP_C57BL6NJ_G0000953	--	14	-	51575814	51576852	1039	0	4	1	2	1	2	0	1
MGP_C57BL6NJ_G0000954	--	14	-	58788031	58790942	2912	1	4	1	3	0	6	2	7
MGP_C57BL6NJ_G0000955	--	14	-	58798138	58802188	4051	11	14	5	17	13	4	5	8
MGP_C57BL6NJ_G0000956	--	14	+	58804200	58806346	2147	0	0	1	0	0	5	1	0
MGP_C57BL6NJ_G0000957	--	14	-	62192311	62195715	3405	1	0	3	2	1	1	0	2
MGP_C57BL6NJ_G0000958	--	14	+	64454478	64455849	1372	0	0	0	0	0	0	0	0
MGP_C57BL6NJ_G0000959	--	14	-	66895938	66899498	3561	1	0	0	3	3	1	2	0
MGP_C57BL6NJ_G0000960	--	14	-	66971475	66976012	4538	3	15	4	12	5	1	2	0
MGP_C57BL6NJ_G0000961	--	14	+	66978222	66979718	1497	9	17	9	11	6	11	9	15
MGP_C57BL6NJ_G0000962	--	14	-	67094857	67097124	2268	0	0	0	0	0	0	0	0
MGP_C57BL6NJ_G0000963	--	14	-	68992590	68993118	529	0	0	0	0	0	0	0	0
MGP_C57BL6NJ_G0000964	--	14	-	86185132	86185504	373	0	0	0	0	0	0	0	0
MGP_C57BL6NJ_G0000965	--	14	+	88508934	88509368	435	0	0	0	0	0	0	0	0
MGP_C57BL6NJ_G0000966	--	14	+	92016921	92017291	371	0	0	0	0	0	0	0	0
MGP_C57BL6NJ_G0000967	--	14	-	99987999	100035579	407	0	0	0	0	0	0	0	0
MGP_C57BL6NJ_G0000968	--	14	+	104533304	104535019	217	0	0	0	0	0	0	0	0
MGP_C57BL6NJ_G0000969	--	14	-	116578129	116578392	264	0	0	0	0	0	0	0	0
MGP_C57BL6NJ_G0000970	--	14	+	118708800	118709714	199	0	0	0	0	0	0	0	0
MGP_C57BL6NJ_G0000971	--	15	+	4161937	4168408	695	0	0	0	0	0	0	0	0
MGP_C57BL6NJ_G0000972	--	15	-	4859288	4859663	376	0	0	0	0	0	0	0	0
MGP_C57BL6NJ_G0000973	--	15	-	5937820	5940787	2968	0	3	0	1	1	0	0	0
MGP_C57BL6NJ_G0000974	--	15	-	10233797	10236081	2285	0	0	0	1	0	0	0	0
MGP_C57BL6NJ_G0000975	--	15	-	18677007	18679360	411	0	0	0	0	0	0	0	0
MGP_C57BL6NJ_G0000976	--	15	+	19724976	19725396	421	0	0	0	0	0	0	0	0
MGP_C57BL6NJ_G0000977	--	15	-	24209440	24209954	515	0	0	0	0	0	0	0	0
MGP_C57BL6NJ_G0000978	--	15	-	63621945	63626024	912	0	0	0	1	0	0	0	0
MGP_C57BL6NJ_G0000979	--	15	+	65301860	65313620	225	0	0	0	0	0	0	0	0
MGP_C57BL6NJ_G0000980	--	15	-	70462723	70467677	4955	3	10	6	5	2	6	9	8
MGP_C57BL6NJ_G0000981	--	15	-	70479624	70482545	2922	2	8	12	5	5	11	5	4
MGP_C57BL6NJ_G0000982	--	15	+	77625587	77626167	581	0	0	0	0	0	0	1	0
MGP_C57BL6NJ_G0000983	--	15	-	85248578	85249432	855	13	14	7	11	9	3	9	11
MGP_C57BL6NJ_G0000984	--	15	+	89783728	89787065	3338	5	9	0	8	1	5	1	4
MGP_C57BL6NJ_G0000985	--	15	+	97261989	97264874	2886	0	0	0	0	0	0	0	0
MGP_C57BL6NJ_G0000986	--	15	+	101934207	101934671	465	0	1	1	1	0	0	0	1
MGP_C57BL6NJ_G0000987	--	15	-	109192456	109193482	1027	0	0	0	0	1	2	2	0
MGP_C57BL6NJ_G0000988	--	15	+	109552569	109552905	337	0	0	0	0	0	0	0	0
MGP_C57BL6NJ_G0000989	--	16	-	390293	390660	368	0	0	0	0	0	0	0	0
MGP_C57BL6NJ_G0000990	--	16	-	694303	697167	2865	5	1	1	0	13	1	6	3
MGP_C57BL6NJ_G0000991	--	16	+	15354419	15355584	1166	3	6	1	14	4	5	5	2
MGP_C57BL6NJ_G0000992	--	16	+	16825815	16829284	3470	2	0	1	0	0	2	0	0
MGP_C57BL6NJ_G0000993	--	16	+	16838870	16840179	1310	0	0	0	0	0	1	1	0
MGP_C57BL6NJ_G0000994	--	16	+	22128145	22130379	646	58	54	45	71	35	26	27	52
MGP_C57BL6NJ_G0000995	--	16	+	39608869	39608911	43	0	0	0	0	0	0	0	0
MGP_C57BL6NJ_G0000996	--	16	+	39814805	39815243	439	0	0	0	0	0	0	0	0
MGP_C57BL6NJ_G0000997	--	16	-	42983314	42983660	347	0	0	2	0	0	0	0	0
MGP_C57BL6NJ_G0000998	--	16	+	58651208	58651617	410	0	0	0	0	0	0	0	0
MGP_C57BL6NJ_G0000999	--	16	-	59097639	59099925	904	0	0	0	0	0	0	0	0
MGP_C57BL6NJ_G0001000	--	16	+	78638172	78639831	577	0	0	0	0	0	0	0	0
MGP_C57BL6NJ_G0001001	--	16	+	79988200	79988851	652	0	0	0	0	0	0	0	3
MGP_C57BL6NJ_G0001002	--	16	+	80006505	80009610	3106	0	0	1	0	0	0	1	0
MGP_C57BL6NJ_G0001003	--	16	+	80020647	80021920	1274	2	0	1	1	1	0	0	0
MGP_C57BL6NJ_G0001004	--	16	+	80023628	80027002	3375	5	5	4	2	3	1	1	2
MGP_C57BL6NJ_G0001005	--	16	-	80026252	80028821	2570	1	6	2	4	0	1	0	0
MGP_C57BL6NJ_G0001006	--	16	+	80085770	80089328	3520	0	0	0	1	0	0	0	1
MGP_C57BL6NJ_G0001007	--	16	+	80094971	80095493	523	0	0	0	0	0	0	1	1
MGP_C57BL6NJ_G0001008	--	16	+	80152353	80154676	2324	7	3	5	8	6	1	4	3
MGP_C57BL6NJ_G0001009	--	16	+	80176670	80179785	3116	2	6	0	0	7	1	2	3
MGP_C57BL6NJ_G0001010	--	16	+	80237618	80240224	1791	0	1	1	1	0	0	0	0
MGP_C57BL6NJ_G0001011	--	16	+	80268961	80272013	3053	8	3	7	1	3	0	4	3
MGP_C57BL6NJ_G0001012	--	16	+	80278158	80279065	908	0	1	0	1	0	0	0	1
MGP_C57BL6NJ_G0001013	--	16	+	80309457	80311589	2133	2	10	7	12	4	5	7	2
MGP_C57BL6NJ_G0001014	--	16	+	82460239	82460838	600	0	0	0	0	0	0	0	0
MGP_C57BL6NJ_G0001015	--	16	+	95241091	95241891	660	0	1	2	0	0	0	0	0
MGP_C57BL6NJ_G0001016	--	16	+	100168433	100169284	852	0	0	0	1	0	0	0	0
MGP_C57BL6NJ_G0001017	--	17	+	9190449	9195448	5000	1	1	0	0	2	1	2	2
MGP_C57BL6NJ_G0001018	--	17	-	9227001	9229844	2844	0	0	0	0	1	0	0	0
MGP_C57BL6NJ_G0001019	--	17	-	9721521	9727988	6468	3	0	2	3	2	0	2	2
MGP_C57BL6NJ_G0001020	--	17	+	18463046	18465886	2416	0	0	0	2	1	0	0	0
MGP_C57BL6NJ_G0001021	--	17	+	31235577	31237040	1464	4	11	6	6	4	2	3	1
MGP_C57BL6NJ_G0001022	--	17	-	32389221	32395822	3014	0	0	1	2	0	0	0	0
MGP_C57BL6NJ_G0001023	--	17	+	53711618	53712634	1017	0	0	0	0	0	0	0	0
MGP_C57BL6NJ_G0001024	--	17	-	55328123	55331278	3156	0	0	1	0	0	0	0	1
MGP_C57BL6NJ_G0001025	--	17	-	55341852	55346203	4352	1	0	0	0	0	0	0	0
MGP_C57BL6NJ_G0001026	--	17	-	55351222	55356022	4801	0	0	0	1	0	0	0	0
MGP_C57BL6NJ_G0001027	--	17	-	55376063	55378054	1992	1	2	0	0	2	0	0	0
MGP_C57BL6NJ_G0001028	--	17	-	55381648	55384821	3174	0	0	0	2	0	0	0	0
MGP_C57BL6NJ_G0001029	--	17	+	55419357	55421261	1905	0	0	4	3	6	0	0	1
MGP_C57BL6NJ_G0001030	--	17	+	55429397	55432650	3254	0	0	0	0	0	1	0	0
MGP_C57BL6NJ_G0001031	--	17	+	55436775	55438869	2095	0	0	0	0	0	0	0	0
MGP_C57BL6NJ_G0001032	--	17	+	55445711	55449747	4037	0	0	0	2	2	0	0	0
MGP_C57BL6NJ_G0001033	--	17	+	58015287	58015612	326	0	0	0	0	0	0	0	0
MGP_C57BL6NJ_G0001034	--	17	-	76505479	76509176	2789	0	1	3	0	3	3	2	1
MGP_C57BL6NJ_G0001035	--	17	-	76531590	76532987	1398	0	0	0	0	0	0	0	0
MGP_C57BL6NJ_G0001036	--	17	-	85699362	85717363	542	0	0	0	0	0	0	0	0
MGP_C57BL6NJ_G0001037	--	17	-	90252291	90256355	4065	1	2	0	0	0	2	0	0
MGP_C57BL6NJ_G0001038	--	17	+	95229538	95229718	181	0	1	0	2	0	0	1	1
MGP_C57BL6NJ_G0001039	--	18	-	2626059	2629727	3669	2	4	4	3	6	3	2	6
MGP_C57BL6NJ_G0001040	--	18	+	6191534	6193125	716	0	0	0	0	0	0	0	0
MGP_C57BL6NJ_G0001041	--	18	+	35110760	35112919	2160	0	8	3	5	8	10	1	12
MGP_C57BL6NJ_G0001042	--	18	+	44350249	44350421	173	0	0	0	0	0	0	0	0
MGP_C57BL6NJ_G0001043	--	18	-	46465600	46466198	599	1	0	0	0	1	0	0	0
MGP_C57BL6NJ_G0001044	--	18	+	46561941	46562651	711	0	0	0	0	0	0	0	0
MGP_C57BL6NJ_G0001045	--	18	+	56173205	56173416	212	0	0	0	0	0	0	0	0
MGP_C57BL6NJ_G0001046	--	18	+	56384103	56384534	432	0	0	0	0	0	0	0	0
MGP_C57BL6NJ_G0001047	--	18	-	56574884	56575876	993	0	0	0	0	0	0	0	1
MGP_C57BL6NJ_G0001048	--	18	-	63535944	63536188	245	0	0	0	0	0	0	0	0
MGP_C57BL6NJ_G0001049	--	18	+	67495841	67497100	1260	0	0	0	0	0	0	0	0
MGP_C57BL6NJ_G0001050	--	18	-	83302721	83304241	1521	0	0	0	0	0	0	0	0
MGP_C57BL6NJ_G0001051	--	18	+	83369965	83373010	3046	0	0	0	0	0	0	0	0
MGP_C57BL6NJ_G0001052	--	18	-	87645033	87648510	3478	0	0	0	0	0	0	2	0
MGP_C57BL6NJ_G0001053	--	19	-	1707216	1710284	3069	0	0	0	0	0	0	0	0
MGP_C57BL6NJ_G0001054	--	19	+	2866557	2867009	453	0	0	0	0	0	0	0	0
MGP_C57BL6NJ_G0001055	--	19	-	9423295	9424826	1532	0	0	1	0	0	0	0	0
MGP_C57BL6NJ_G0001056	--	19	+	12856352	12856618	267	0	0	0	1	0	0	0	0
MGP_C57BL6NJ_G0001057	--	19	-	37472019	37473766	1748	112	130	72	103	123	89	111	74
MGP_C57BL6NJ_G0001058	--	2	+	3756804	3760199	3396	0	0	1	1	1	0	0	0
MGP_C57BL6NJ_G0001059	--	2	+	4240930	4252020	759	0	0	0	0	0	0	0	0
MGP_C57BL6NJ_G0001060	--	2	-	7133035	7133730	696	0	0	0	0	0	0	0	2
MGP_C57BL6NJ_G0001061	--	2	+	7588820	7590501	1682	4	3	6	2	6	1	1	2
MGP_C57BL6NJ_G0001062	--	2	-	8612557	8612667	111	0	0	0	0	0	0	0	0
MGP_C57BL6NJ_G0001063	--	2	+	8806399	8807317	919	0	2	4	2	0	1	0	1
MGP_C57BL6NJ_G0001064	--	2	-	8819541	8822212	2672	0	0	3	0	0	0	0	0
MGP_C57BL6NJ_G0001065	--	2	+	8859542	8862106	2565	0	0	0	0	0	0	0	0
MGP_C57BL6NJ_G0001066	--	2	+	8977244	8978132	889	9	7	1	10	2	2	24	1
MGP_C57BL6NJ_G0001067	--	2	-	9003337	9005547	2211	0	0	0	0	0	0	0	3
MGP_C57BL6NJ_G0001068	--	2	-	9022375	9023495	1121	0	0	0	0	2	0	0	0
MGP_C57BL6NJ_G0001069	--	2	-	9189334	9191436	2103	0	0	0	3	0	0	0	1
MGP_C57BL6NJ_G0001070	--	2	+	9350728	9351148	421	13	19	11	16	6	6	7	8
MGP_C57BL6NJ_G0001071	--	2	-	10060456	10062974	1402	4	4	2	1	1	5	3	3
MGP_C57BL6NJ_G0001072	--	2	-	10078549	10081605	3057	8	2	3	6	7	5	3	2
MGP_C57BL6NJ_G0001073	--	2	-	10099581	10102192	2612	3	0	2	4	2	0	0	1
MGP_C57BL6NJ_G0001074	--	2	+	10747037	10750272	3236	14	22	27	20	41	25	34	39
MGP_C57BL6NJ_G0001075	--	2	+	10752625	10755281	2601	0	3	0	0	1	2	0	1
MGP_C57BL6NJ_G0001076	--	2	+	10755419	10757031	1613	0	0	0	0	1	0	2	0
MGP_C57BL6NJ_G0001077	--	2	+	10781839	10785858	3979	0	1	1	2	6	0	0	3
MGP_C57BL6NJ_G0001078	--	2	-	10880356	10882615	2260	0	0	0	1	1	0	1	1
MGP_C57BL6NJ_G0001079	--	2	-	10926034	10927953	1873	6	7	2	7	2	3	2	3
MGP_C57BL6NJ_G0001080	--	2	-	11009186	11010874	1689	0	0	0	0	0	0	0	0
MGP_C57BL6NJ_G0001081	--	2	-	11834067	11838030	3964	2	8	1	4	3	3	2	4
MGP_C57BL6NJ_G0001082	--	2	-	11857173	11859771	2599	0	2	0	0	0	0	0	0
MGP_C57BL6NJ_G0001083	--	2	+	11969970	11973447	3478	2	6	12	8	10	15	7	7
MGP_C57BL6NJ_G0001084	--	2	-	12019485	12019625	141	8	9	5	10	12	1	13	7
MGP_C57BL6NJ_G0001085	--	2	+	12439742	12442362	2621	0	0	0	0	0	0	0	0
MGP_C57BL6NJ_G0001086	--	2	+	12501857	12503265	1409	0	0	0	0	0	0	0	0
MGP_C57BL6NJ_G0001087	--	2	+	12537819	12540492	2674	0	0	0	0	0	1	0	0
MGP_C57BL6NJ_G0001088	--	2	-	12560226	12562607	2382	0	0	0	0	1	0	0	0
MGP_C57BL6NJ_G0001089	--	2	+	12783742	12785678	1937	0	0	0	0	0	0	0	1
MGP_C57BL6NJ_G0001090	--	2	+	12806861	12808186	1326	0	0	0	0	1	2	0	0
MGP_C57BL6NJ_G0001091	--	2	-	12880141	12882524	2384	0	1	1	2	0	0	0	0
MGP_C57BL6NJ_G0001092	--	2	+	12905182	12907942	2761	1	1	2	1	6	1	0	6
MGP_C57BL6NJ_G0001093	--	2	+	13404136	13405877	1742	0	0	0	0	0	0	0	0
MGP_C57BL6NJ_G0001094	--	2	+	21877040	21878557	1518	7	6	7	5	0	2	11	3
MGP_C57BL6NJ_G0001095	--	2	+	22708818	22710601	1784	0	0	0	1	1	0	0	0
MGP_C57BL6NJ_G0001096	--	2	-	23437196	23438993	1798	0	1	1	3	4	1	0	2
MGP_C57BL6NJ_G0001097	--	2	-	23457193	23461609	4417	13	10	5	12	8	8	3	14
MGP_C57BL6NJ_G0001098	--	2	+	31897790	31901950	4161	1	0	0	0	0	1	0	1
MGP_C57BL6NJ_G0001099	--	2	-	32451469	32455211	3743	0	0	0	0	0	0	0	0
MGP_C57BL6NJ_G0001100	--	2	+	33101017	33101295	279	0	0	0	0	0	0	0	0
MGP_C57BL6NJ_G0001101	--	2	+	34889189	34890809	1621	0	0	0	0	0	0	0	0
MGP_C57BL6NJ_G0001102	--	2	-	35059241	35060231	991	0	1	0	0	0	0	0	0
MGP_C57BL6NJ_G0001103	--	2	-	35418950	35421964	3015	0	0	0	0	0	0	0	1
MGP_C57BL6NJ_G0001104	--	2	+	35510555	35513542	2988	0	0	1	0	3	0	0	0
MGP_C57BL6NJ_G0001105	--	2	-	35730659	35733830	3172	0	1	1	0	0	1	0	0
MGP_C57BL6NJ_G0001106	--	2	-	35914848	35916871	2024	0	1	0	4	2	6	2	4
MGP_C57BL6NJ_G0001107	--	2	-	37781560	37785509	3950	0	0	1	0	1	1	0	0
MGP_C57BL6NJ_G0001108	--	2	+	37793554	37800549	5608	1	0	0	1	0	0	0	1
MGP_C57BL6NJ_G0001109	--	2	-	37864981	37867844	2864	5	3	1	9	0	8	2	3
MGP_C57BL6NJ_G0001110	--	2	+	38292403	38297259	4857	1	13	1	14	0	2	3	1
MGP_C57BL6NJ_G0001111	--	2	-	38328080	38330679	2600	6	4	0	6	2	1	0	0
MGP_C57BL6NJ_G0001112	--	2	-	38562716	38563486	771	1	1	0	1	0	2	0	0
MGP_C57BL6NJ_G0001113	--	2	-	38676075	38678034	1960	0	3	2	5	0	0	0	0
MGP_C57BL6NJ_G0001114	--	2	+	38685291	38688661	3371	7	5	3	7	6	3	4	3
MGP_C57BL6NJ_G0001115	--	2	-	39045925	39049404	3480	1	2	1	0	1	0	1	0
MGP_C57BL6NJ_G0001116	--	2	+	39608661	39612228	3568	0	0	0	0	1	0	0	0
MGP_C57BL6NJ_G0001117	--	2	+	69835173	69839967	4795	2	0	1	0	1	0	0	0
MGP_C57BL6NJ_G0001118	--	2	+	70896613	70900217	3605	3	0	1	2	1	5	2	1
MGP_C57BL6NJ_G0001119	--	2	+	70916540	70919768	3229	3	2	1	0	4	0	0	0
MGP_C57BL6NJ_G0001120	--	2	+	70968241	70969734	1494	0	1	0	2	1	0	0	1
MGP_C57BL6NJ_G0001121	--	2	+	70997409	71001411	4003	0	0	0	0	0	1	0	0
MGP_C57BL6NJ_G0001122	--	2	+	71024883	71025748	866	1	1	1	9	2	1	6	2
MGP_C57BL6NJ_G0001123	--	2	+	71029370	71033142	3773	0	2	0	0	2	7	0	0
MGP_C57BL6NJ_G0001124	--	2	-	72694746	72695471	535	0	0	0	0	0	0	0	0
MGP_C57BL6NJ_G0001125	--	2	-	77961033	77961627	595	0	0	0	0	0	0	0	0
MGP_C57BL6NJ_G0001126	--	2	+	81820446	81974289	683	0	0	0	0	0	0	0	0
MGP_C57BL6NJ_G0001127	--	2	+	100732327	100755717	587	0	0	0	0	0	0	0	0
MGP_C57BL6NJ_G0001128	--	2	-	108884470	108887873	415	0	0	0	0	0	0	0	0
MGP_C57BL6NJ_G0001129	--	2	-	122554137	122555068	932	0	0	0	0	0	0	0	0
MGP_C57BL6NJ_G0001130	--	2	+	124686909	124688546	539	0	0	0	0	0	0	0	0
MGP_C57BL6NJ_G0001131	--	2	-	134642959	134643564	606	15	4	4	4	3	3	2	19
MGP_C57BL6NJ_G0001132	--	2	-	136725038	136726078	1041	0	1	0	3	2	0	0	2
MGP_C57BL6NJ_G0001133	--	2	-	136726204	136728146	1943	12	12	13	10	10	10	10	17
MGP_C57BL6NJ_G0001134	--	2	+	144689146	144689411	266	0	0	0	0	0	0	0	0
MGP_C57BL6NJ_G0001135	--	2	-	157723653	157724017	365	0	0	0	0	0	0	0	0
MGP_C57BL6NJ_G0001136	--	2	-	165672038	165673719	1682	13	8	12	7	17	7	5	11
MGP_C57BL6NJ_G0001137	--	2	-	166493222	166496567	3346	0	1	5	3	0	0	0	0
MGP_C57BL6NJ_G0001138	--	2	-	180682570	180686832	4263	9	5	8	7	5	6	7	13
MGP_C57BL6NJ_G0001139	--	2	-	181034957	181036129	1173	0	0	0	2	1	0	0	0
MGP_C57BL6NJ_G0001140	--	3	+	285898	286024	127	0	0	0	0	0	0	0	0
MGP_C57BL6NJ_G0001141	--	3	+	2446347	2448750	2404	1	1	0	2	2	1	1	0
MGP_C57BL6NJ_G0001142	--	3	-	6189013	6191978	2966	0	0	1	0	0	0	0	0
MGP_C57BL6NJ_G0001143	--	3	+	7041089	7044849	3761	2	0	1	0	0	0	1	0
MGP_C57BL6NJ_G0001144	--	3	+	7847796	7849762	497	3	0	3	0	0	0	0	1
MGP_C57BL6NJ_G0001145	--	3	+	7914988	7915317	330	1	1	5	1	0	1	1	6
MGP_C57BL6NJ_G0001146	--	3	+	8288754	8290540	1787	0	0	0	0	0	0	0	0
MGP_C57BL6NJ_G0001147	--	3	-	8426662	8428358	1697	0	0	0	0	0	0	0	0
MGP_C57BL6NJ_G0001148	--	3	+	11093512	11097206	3695	0	1	0	0	0	0	0	0
MGP_C57BL6NJ_G0001149	--	3	+	16509558	16514387	4830	0	0	0	0	0	0	0	0
MGP_C57BL6NJ_G0001150	--	3	+	16842253	16846232	3980	10	12	8	28	11	2	4	15
MGP_C57BL6NJ_G0001151	--	3	-	17406995	17407706	712	1	5	1	1	0	3	0	2
MGP_C57BL6NJ_G0001152	--	3	+	18742529	18742774	246	0	0	0	0	0	0	0	0
MGP_C57BL6NJ_G0001153	--	3	+	19158856	19162910	550	0	0	0	0	0	0	0	0
MGP_C57BL6NJ_G0001154	--	3	+	21164474	21164724	251	0	0	0	0	0	0	0	0
MGP_C57BL6NJ_G0001155	--	3	+	23660154	23660347	194	0	0	0	0	0	0	0	0
MGP_C57BL6NJ_G0001156	--	3	+	26257221	26258449	1229	0	0	0	0	0	0	0	0
MGP_C57BL6NJ_G0001157	--	3	+	27089044	27090781	1738	0	1	0	0	0	0	0	0
MGP_C57BL6NJ_G0001158	--	3	+	28049913	28052002	2090	2	0	0	0	0	0	0	0
MGP_C57BL6NJ_G0001159	--	3	+	28095829	28097190	1362	2	0	0	0	0	0	0	0
MGP_C57BL6NJ_G0001160	--	3	-	29127872	29129505	1634	0	0	0	0	0	0	0	0
MGP_C57BL6NJ_G0001161	--	3	-	29195582	29198840	2120	0	1	1	0	0	0	0	0
MGP_C57BL6NJ_G0001162	--	3	-	29238839	29240961	2123	0	0	0	0	0	0	0	0
MGP_C57BL6NJ_G0001163	--	3	-	29243336	29245399	2064	0	0	0	0	0	0	0	0
MGP_C57BL6NJ_G0001164	--	3	+	29477200	29478067	868	0	0	0	0	0	0	0	0
MGP_C57BL6NJ_G0001165	--	3	-	29490490	29492592	2103	0	0	0	0	0	0	0	0
MGP_C57BL6NJ_G0001166	--	3	-	29589668	29590557	890	0	0	0	0	0	0	0	0
MGP_C57BL6NJ_G0001167	--	3	-	29979500	29979809	310	0	0	0	2	0	0	1	0
MGP_C57BL6NJ_G0001168	--	3	+	31048493	31052602	2944	0	0	0	0	0	0	0	0
MGP_C57BL6NJ_G0001169	--	3	-	31473155	31474566	1412	0	0	0	0	0	0	0	0
MGP_C57BL6NJ_G0001170	--	3	+	31559289	31560459	1171	19	26	18	17	23	24	16	24
MGP_C57BL6NJ_G0001171	--	3	-	31851156	31851468	313	4	3	2	0	8	3	2	4
MGP_C57BL6NJ_G0001172	--	3	-	32199003	32201829	2827	0	0	0	0	0	0	0	0
MGP_C57BL6NJ_G0001173	--	3	-	32240809	32243246	2438	0	0	0	0	0	0	0	0
MGP_C57BL6NJ_G0001174	--	3	+	32462017	32464546	2530	0	0	0	0	0	0	0	0
MGP_C57BL6NJ_G0001175	--	3	-	32577701	32579166	1466	0	0	1	0	0	0	0	0
MGP_C57BL6NJ_G0001176	--	3	+	33172791	33173738	948	0	0	0	0	0	0	0	0
MGP_C57BL6NJ_G0001177	--	3	-	33281749	33282843	1095	32	37	36	44	50	44	29	50
MGP_C57BL6NJ_G0001178	--	3	+	33299932	33305264	5333	24	31	40	40	27	35	27	52
MGP_C57BL6NJ_G0001179	--	3	+	33911764	33914596	2833	0	0	0	0	0	0	0	0
MGP_C57BL6NJ_G0001180	--	3	-	33933532	33934162	631	0	0	0	0	0	0	0	0
MGP_C57BL6NJ_G0001181	--	3	+	33954843	33954956	114	0	0	0	0	0	0	0	0
MGP_C57BL6NJ_G0001182	--	3	+	35233257	35233814	558	3	1	0	1	1	2	0	1
MGP_C57BL6NJ_G0001183	--	3	-	35347833	35348664	832	63	56	44	65	69	41	52	45
MGP_C57BL6NJ_G0001184	--	3	-	35361791	35364433	2643	3	12	7	14	9	20	9	20
MGP_C57BL6NJ_G0001185	--	3	-	35977991	35981100	3110	0	0	0	0	0	0	0	0
MGP_C57BL6NJ_G0001186	--	3	+	36714441	36714908	468	0	0	0	0	0	0	0	0
MGP_C57BL6NJ_G0001187	--	3	+	36824316	36826819	2504	0	0	0	1	0	0	0	0
MGP_C57BL6NJ_G0001188	--	3	+	36979240	36985205	5966	2	1	0	0	4	0	0	3
MGP_C57BL6NJ_G0001189	--	3	-	37140671	37142748	2078	0	0	0	0	0	0	0	0
MGP_C57BL6NJ_G0001190	--	3	+	37146698	37150043	3346	0	0	6	3	5	2	0	2
MGP_C57BL6NJ_G0001191	--	3	+	37211777	37214932	3156	0	0	0	1	0	0	0	0
MGP_C57BL6NJ_G0001192	--	3	+	37348047	37349152	1106	0	0	0	0	0	0	0	0
MGP_C57BL6NJ_G0001193	--	3	+	37351377	37352644	1268	0	0	0	0	0	0	0	0
MGP_C57BL6NJ_G0001194	--	3	+	37503978	37504536	559	0	0	0	0	0	0	0	0
MGP_C57BL6NJ_G0001195	--	3	-	37956238	37957418	1181	0	0	0	0	0	0	0	0
MGP_C57BL6NJ_G0001196	--	3	+	39235973	39238691	2719	0	0	0	0	0	0	0	0
MGP_C57BL6NJ_G0001197	--	3	-	40458777	40459763	987	0	4	1	3	0	2	4	6
MGP_C57BL6NJ_G0001198	--	3	+	40621124	40624779	3656	6	11	19	6	8	7	11	6
MGP_C57BL6NJ_G0001199	--	3	-	40624205	40625127	923	1	0	5	3	0	1	3	1
MGP_C57BL6NJ_G0001200	--	3	+	41430634	41434684	2610	0	0	0	0	3	0	2	0
MGP_C57BL6NJ_G0001201	--	3	+	41830812	41835277	3774	0	0	0	0	0	1	0	0
MGP_C57BL6NJ_G0001202	--	3	+	42248065	42248609	545	0	0	0	0	0	0	0	0
MGP_C57BL6NJ_G0001203	--	3	+	44621035	44625955	3250	0	0	0	0	0	0	1	0
MGP_C57BL6NJ_G0001204	--	3	-	45251321	45253889	2569	0	0	0	0	0	0	0	0
MGP_C57BL6NJ_G0001205	--	3	-	45254691	45257646	1544	0	0	0	0	0	0	0	0
MGP_C57BL6NJ_G0001206	--	3	+	45435937	45439104	2577	0	0	0	0	0	0	0	0
MGP_C57BL6NJ_G0001207	--	3	+	45445695	45448832	3138	0	0	0	0	0	0	0	0
MGP_C57BL6NJ_G0001208	--	3	-	47422639	47425361	2723	0	0	0	0	0	0	0	0
MGP_C57BL6NJ_G0001209	--	3	+	48344533	48344641	109	0	0	0	0	0	0	0	0
MGP_C57BL6NJ_G0001210	--	3	+	49471500	49472564	1065	0	0	0	0	0	0	0	0
MGP_C57BL6NJ_G0001211	--	3	-	50840156	50844156	4001	0	0	0	0	0	0	0	0
MGP_C57BL6NJ_G0001212	--	3	-	51021335	51024474	1332	0	0	0	0	0	0	0	0
MGP_C57BL6NJ_G0001213	--	3	-	51073965	51078029	4065	0	0	0	0	0	0	0	0
MGP_C57BL6NJ_G0001214	--	3	-	51127036	51135112	3704	0	0	0	0	0	0	0	0
MGP_C57BL6NJ_G0001215	--	3	-	51300130	51303943	3814	0	0	0	0	0	0	0	0
MGP_C57BL6NJ_G0001216	--	3	-	51343999	51346637	2639	0	0	0	0	0	0	0	0
MGP_C57BL6NJ_G0001217	--	3	-	51397004	51398279	1276	0	0	0	0	0	0	0	0
MGP_C57BL6NJ_G0001218	--	3	+	51686150	51690103	2464	1	16	9	3	48	10	10	9
MGP_C57BL6NJ_G0001219	--	3	+	51734405	51736029	1625	16	20	23	18	24	12	16	26
MGP_C57BL6NJ_G0001220	--	3	-	51759864	51760279	416	1	0	3	3	1	3	0	0
MGP_C57BL6NJ_G0001221	--	3	+	51902159	51902269	111	1	0	4	1	0	0	0	0
MGP_C57BL6NJ_G0001222	--	3	-	51967264	51969760	2497	1	0	0	0	2	0	0	0
MGP_C57BL6NJ_G0001223	--	3	+	51975457	51978657	3201	5	7	4	5	7	2	3	2
MGP_C57BL6NJ_G0001224	--	3	-	52050252	52052351	2100	0	0	0	0	0	1	0	0
MGP_C57BL6NJ_G0001225	--	3	+	52078533	52079074	542	0	0	0	0	0	0	0	0
MGP_C57BL6NJ_G0001226	--	3	+	52178434	52179534	1101	0	1	0	2	1	0	0	0
MGP_C57BL6NJ_G0001227	--	3	+	52199265	52200625	1361	0	0	1	0	0	0	0	1
MGP_C57BL6NJ_G0001228	--	3	-	52265656	52270620	4965	2	2	1	1	0	0	2	1
MGP_C57BL6NJ_G0001229	--	3	-	52342758	52343778	1021	1	2	3	1	0	0	0	0
MGP_C57BL6NJ_G0001230	--	3	-	52382950	52384161	1212	0	0	0	0	0	0	0	0
MGP_C57BL6NJ_G0001231	--	3	-	52388573	52392683	2845	0	0	0	0	0	4	0	0
MGP_C57BL6NJ_G0001232	--	3	-	52401009	52403624	2616	0	0	3	1	0	0	0	0
MGP_C57BL6NJ_G0001233	--	3	-	52424660	52426485	1826	0	0	0	1	1	0	0	0
MGP_C57BL6NJ_G0001234	--	3	-	52506151	52508367	2217	0	0	0	0	0	0	0	0
MGP_C57BL6NJ_G0001235	--	3	-	52512754	52513372	619	0	2	1	0	0	0	0	2
MGP_C57BL6NJ_G0001236	--	3	-	52523087	52526378	3292	1	0	0	1	1	1	0	0
MGP_C57BL6NJ_G0001237	--	3	-	52584097	52591056	6960	6	7	2	14	2	1	2	2
MGP_C57BL6NJ_G0001238	--	3	-	52598387	52600185	1799	1	0	0	2	0	0	0	0
MGP_C57BL6NJ_G0001239	--	3	+	52825338	52827349	2012	3	3	9	1	5	2	6	4
MGP_C57BL6NJ_G0001240	--	3	-	53652313	53655385	3073	0	0	0	0	0	0	0	0
MGP_C57BL6NJ_G0001241	--	3	+	53663367	53666039	2673	1	0	6	0	5	1	3	0
MGP_C57BL6NJ_G0001242	--	3	+	53679714	53683889	4176	1	0	1	2	0	0	3	0
MGP_C57BL6NJ_G0001243	--	3	+	53691445	53691900	456	0	0	0	0	0	0	0	0
MGP_C57BL6NJ_G0001244	--	3	+	53693943	53694766	824	0	0	0	0	0	0	0	0
MGP_C57BL6NJ_G0001245	--	3	+	54132004	54133108	1105	0	0	2	0	0	0	0	0
MGP_C57BL6NJ_G0001246	--	3	+	54391624	54393225	1602	0	0	0	0	0	0	0	0
MGP_C57BL6NJ_G0001247	--	3	+	56114216	56116347	2132	0	0	0	1	0	0	0	0
MGP_C57BL6NJ_G0001248	--	3	+	56266478	56269870	3393	0	0	0	0	0	0	0	0
MGP_C57BL6NJ_G0001249	--	3	+	56302238	56304255	2018	0	0	0	0	0	0	0	0
MGP_C57BL6NJ_G0001250	--	3	+	56359716	56362068	2353	0	0	0	0	0	0	0	0
MGP_C57BL6NJ_G0001251	--	3	-	56811945	56813924	1980	0	0	0	0	0	0	0	1
MGP_C57BL6NJ_G0001252	--	3	-	56926723	56929726	3004	0	0	0	0	0	0	0	0
MGP_C57BL6NJ_G0001253	--	3	-	56932163	56935715	1931	0	0	1	0	0	0	0	1
MGP_C57BL6NJ_G0001254	--	3	-	56967839	56971454	3616	0	1	0	0	1	0	0	0
MGP_C57BL6NJ_G0001255	--	3	-	58527457	58531411	3955	11	12	5	17	11	21	12	15
MGP_C57BL6NJ_G0001256	--	3	-	58551293	58552468	1176	0	3	1	1	1	0	0	0
MGP_C57BL6NJ_G0001257	--	3	-	58592257	58593553	1297	0	0	0	0	0	0	0	0
MGP_C57BL6NJ_G0001258	--	3	+	59478092	59479283	1192	0	0	2	0	0	0	0	6
MGP_C57BL6NJ_G0001259	--	3	+	59681319	59682426	1108	1	0	1	0	1	3	2	0
MGP_C57BL6NJ_G0001260	--	3	+	60289481	60291003	1523	0	0	0	0	0	0	0	4
MGP_C57BL6NJ_G0001261	--	3	+	60691125	60693562	2438	0	0	0	0	0	0	0	0
MGP_C57BL6NJ_G0001262	--	3	+	61718264	61722243	3980	18	7	5	16	5	6	2	4
MGP_C57BL6NJ_G0001263	--	3	+	61790357	61793730	3374	1	0	0	5	3	3	0	1
MGP_C57BL6NJ_G0001264	--	3	+	64810138	64810623	338	0	0	0	0	0	0	0	0
MGP_C57BL6NJ_G0001265	--	3	-	67048245	67049193	949	0	0	0	0	3	0	1	0
MGP_C57BL6NJ_G0001266	--	3	+	67243706	67248088	2497	0	0	2	0	0	0	0	0
MGP_C57BL6NJ_G0001267	--	3	-	67429773	67431333	1561	0	0	0	0	0	0	0	0
MGP_C57BL6NJ_G0001268	--	3	+	67552717	67554725	2009	2	0	2	0	0	0	0	0
MGP_C57BL6NJ_G0001269	--	3	+	67674254	67675362	1109	0	0	0	0	0	0	0	0
MGP_C57BL6NJ_G0001270	--	3	+	69123007	69124847	1841	16	9	11	18	20	17	20	17
MGP_C57BL6NJ_G0001271	--	3	+	70136117	70143034	6918	0	0	0	0	0	0	0	0
MGP_C57BL6NJ_G0001272	--	3	-	70899719	70902701	2983	2	3	0	1	1	1	1	1
MGP_C57BL6NJ_G0001273	--	3	-	75303842	75305706	1865	0	0	0	0	0	0	0	0
MGP_C57BL6NJ_G0001274	--	3	+	75453053	75455177	2125	0	0	0	0	0	0	0	0
MGP_C57BL6NJ_G0001275	--	3	-	77447899	77450118	2220	0	0	0	0	1	0	0	3
MGP_C57BL6NJ_G0001276	--	3	+	78060973	78066429	3976	0	0	0	0	0	0	0	0
MGP_C57BL6NJ_G0001277	--	3	-	78146364	78146876	513	0	0	0	0	0	0	0	0
MGP_C57BL6NJ_G0001278	--	3	+	78412192	78414368	2177	0	1	0	0	1	0	1	0
MGP_C57BL6NJ_G0001279	--	3	+	79062539	79066099	3561	0	0	0	0	0	0	0	0
MGP_C57BL6NJ_G0001280	--	3	-	80176000	80182386	6387	0	0	0	0	0	0	0	0
MGP_C57BL6NJ_G0001281	--	3	-	80319188	80320686	1499	0	1	0	0	0	0	0	0
MGP_C57BL6NJ_G0001282	--	3	-	81074175	81077828	1638	0	0	0	0	0	0	0	0
MGP_C57BL6NJ_G0001283	--	3	-	82335487	82336775	1289	11	7	2	5	10	3	11	20
MGP_C57BL6NJ_G0001284	--	3	+	82913466	82915790	2325	0	0	0	0	0	0	0	0
MGP_C57BL6NJ_G0001285	--	3	-	87082398	87093825	4485	0	0	0	0	0	0	0	1
MGP_C57BL6NJ_G0001286	--	3	+	87983228	87987113	3886	2	5	5	7	0	3	1	0
MGP_C57BL6NJ_G0001287	--	3	-	88333302	88336167	1263	2	0	0	0	3	0	2	0
MGP_C57BL6NJ_G0001288	--	3	+	89093407	89094950	1544	0	3	0	1	3	1	0	2
MGP_C57BL6NJ_G0001289	--	3	+	91413357	91415629	2273	0	0	0	0	0	0	0	0
MGP_C57BL6NJ_G0001290	--	3	-	92223432	92224371	940	0	0	0	0	0	0	0	0
MGP_C57BL6NJ_G0001291	--	3	+	92795323	92798062	2740	47	39	17	45	35	41	44	41
MGP_C57BL6NJ_G0001292	--	3	+	94021468	94028439	5498	5	11	9	11	6	1	3	1
MGP_C57BL6NJ_G0001293	--	3	+	94046955	94049511	2557	1	0	2	4	0	4	0	0
MGP_C57BL6NJ_G0001294	--	3	+	97366461	97369004	2544	0	0	0	0	0	0	0	0
MGP_C57BL6NJ_G0001295	--	3	+	97455463	97456661	1199	0	0	0	0	0	0	0	0
MGP_C57BL6NJ_G0001296	--	3	+	97729874	97733829	3242	0	0	0	0	1	0	0	0
MGP_C57BL6NJ_G0001297	--	3	+	99640516	99642235	1442	4	8	5	0	4	6	3	1
MGP_C57BL6NJ_G0001298	--	3	+	99894606	99896209	1604	0	2	0	1	0	0	0	0
MGP_C57BL6NJ_G0001299	--	3	+	99946555	99958049	1740	8	7	9	10	12	7	17	13
MGP_C57BL6NJ_G0001300	--	3	+	100282557	100285036	2480	4	8	4	10	1	9	4	3
MGP_C57BL6NJ_G0001301	--	3	+	100635259	100636860	1602	2	3	7	3	0	1	2	6
MGP_C57BL6NJ_G0001302	--	3	-	100888615	100891467	2853	1	0	1	3	2	2	1	0
MGP_C57BL6NJ_G0001303	--	3	-	101176270	101177064	795	4	9	6	2	10	3	3	15
MGP_C57BL6NJ_G0001304	--	3	+	101247892	101248413	522	0	2	0	1	2	0	2	0
MGP_C57BL6NJ_G0001305	--	3	+	101803155	101806442	3288	1	1	2	7	1	0	2	3
MGP_C57BL6NJ_G0001306	--	3	-	101815822	101817010	1189	1	0	1	0	3	0	1	0
MGP_C57BL6NJ_G0001307	--	3	+	101988617	101989579	963	0	0	0	0	0	0	0	0
MGP_C57BL6NJ_G0001308	--	3	+	102233821	102237716	3896	0	3	0	3	8	2	0	4
MGP_C57BL6NJ_G0001309	--	3	+	102684598	102689718	5121	4	7	0	1	2	0	3	0
MGP_C57BL6NJ_G0001310	--	3	+	102779541	102782603	3063	6	8	6	3	3	0	7	1
MGP_C57BL6NJ_G0001311	--	3	-	109945734	109950236	880	0	0	1	0	0	0	0	0
MGP_C57BL6NJ_G0001312	--	3	+	109991885	109998048	283	0	0	0	0	0	0	0	0
MGP_C57BL6NJ_G0001313	--	3	+	111962627	111965212	2586	1	3	0	3	3	2	0	4
MGP_C57BL6NJ_G0001314	--	3	+	112061072	112063103	2032	12	28	29	30	40	36	17	53
MGP_C57BL6NJ_G0001315	--	3	+	112228287	112232964	4678	1	9	13	7	9	7	13	23
MGP_C57BL6NJ_G0001316	--	3	+	113477572	113478257	686	0	0	0	0	0	0	0	0
MGP_C57BL6NJ_G0001317	--	3	+	113488729	113490611	1883	0	0	0	0	0	0	0	0
MGP_C57BL6NJ_G0001318	--	3	+	113930355	113935577	5223	8	5	3	4	1	2	2	6
MGP_C57BL6NJ_G0001319	--	3	-	114193283	114195455	2173	1	0	1	0	0	0	0	0
MGP_C57BL6NJ_G0001320	--	3	+	114219384	114220822	1439	0	1	0	0	4	0	4	0
MGP_C57BL6NJ_G0001321	--	3	-	116004662	116005768	767	0	0	0	0	0	0	0	1
MGP_C57BL6NJ_G0001322	--	3	+	116406942	116409475	2534	0	0	0	0	0	0	0	0
MGP_C57BL6NJ_G0001323	--	3	+	117644384	117645994	1611	0	0	0	0	0	0	0	0
MGP_C57BL6NJ_G0001324	--	3	+	122368998	122370021	1024	0	0	0	1	0	0	1	0
MGP_C57BL6NJ_G0001325	--	3	+	122780832	122781270	439	0	0	0	0	0	1	0	4
MGP_C57BL6NJ_G0001326	--	3	-	122823633	122825994	2362	3	7	6	5	13	9	8	8
MGP_C57BL6NJ_G0001327	--	3	-	123238749	123242721	3973	28	31	17	39	26	27	30	47
MGP_C57BL6NJ_G0001328	--	3	+	124950025	124952185	2071	0	0	1	0	1	0	5	1
MGP_C57BL6NJ_G0001329	--	3	+	124954831	124958961	4131	1	2	1	3	6	5	20	10
MGP_C57BL6NJ_G0001330	--	3	+	124960969	124964479	3511	0	0	0	0	0	0	1	3
MGP_C57BL6NJ_G0001331	--	3	+	125325748	125327981	2234	6	2	21	12	10	9	6	10
MGP_C57BL6NJ_G0001332	--	3	-	126279845	126282328	2018	2	12	8	7	8	17	7	24
MGP_C57BL6NJ_G0001333	--	3	-	127669421	127669721	301	0	0	0	0	0	0	0	0
MGP_C57BL6NJ_G0001334	--	3	-	127678336	127679032	697	0	0	0	0	0	0	0	0
MGP_C57BL6NJ_G0001335	--	3	+	127824106	127826727	2622	6	5	8	4	6	5	4	5
MGP_C57BL6NJ_G0001336	--	3	-	128096571	128099909	3339	34	46	28	30	20	27	35	46
MGP_C57BL6NJ_G0001337	--	3	+	128100381	128101666	1286	9	11	9	10	8	8	4	14
MGP_C57BL6NJ_G0001338	--	3	-	128413743	128415550	1808	3	4	2	2	4	2	1	2
MGP_C57BL6NJ_G0001339	--	3	-	128445835	128449437	3603	4	11	11	6	4	10	12	9
MGP_C57BL6NJ_G0001340	--	3	-	128452819	128455530	2712	60	112	77	58	73	57	99	147
MGP_C57BL6NJ_G0001341	--	3	-	128480261	128481333	1073	9	10	11	8	17	17	16	29
MGP_C57BL6NJ_G0001342	--	3	+	128743368	128746577	3210	1	0	2	1	3	0	0	1
MGP_C57BL6NJ_G0001343	--	3	-	129371278	129373826	2549	2	3	5	6	0	6	0	1
MGP_C57BL6NJ_G0001344	--	3	+	129827855	129832413	3586	0	0	0	0	1	0	0	0
MGP_C57BL6NJ_G0001345	--	3	-	130008378	130008977	600	0	0	0	0	0	0	0	0
MGP_C57BL6NJ_G0001346	--	3	-	130042946	130045573	2628	0	0	0	0	0	0	0	0
MGP_C57BL6NJ_G0001347	--	3	-	130058020	130060567	2548	0	0	0	0	1	0	0	0
MGP_C57BL6NJ_G0001348	--	3	-	130572246	130576091	2258	0	0	0	0	0	0	0	0
MGP_C57BL6NJ_G0001349	--	3	-	131317905	131318150	246	0	0	0	0	0	0	0	0
MGP_C57BL6NJ_G0001350	--	3	-	131318631	131319577	947	0	0	0	0	2	0	0	0
MGP_C57BL6NJ_G0001351	--	3	-	132197420	132200895	2501	0	0	0	0	0	0	0	0
MGP_C57BL6NJ_G0001352	--	3	+	133515200	133519254	4055	0	0	0	0	0	0	0	0
MGP_C57BL6NJ_G0001353	--	3	+	133705187	133709619	4433	6	10	2	5	3	1	1	2
MGP_C57BL6NJ_G0001354	--	3	+	133730962	133733839	2878	2	0	2	0	0	0	4	3
MGP_C57BL6NJ_G0001355	--	3	+	133748719	133752395	3566	0	1	1	1	3	1	0	1
MGP_C57BL6NJ_G0001356	--	3	+	133767456	133769057	1602	2	4	1	2	0	0	0	0
MGP_C57BL6NJ_G0001357	--	3	+	133772113	133772760	648	0	0	1	0	0	0	0	0
MGP_C57BL6NJ_G0001358	--	3	+	133848909	133852491	3583	0	2	3	4	0	0	3	0
MGP_C57BL6NJ_G0001359	--	3	+	133857545	133859380	1836	1	1	1	0	2	0	1	0
MGP_C57BL6NJ_G0001360	--	3	-	134093199	134094243	1045	0	0	0	2	0	0	0	0
MGP_C57BL6NJ_G0001361	--	3	-	134100977	134102588	1612	2	0	0	0	0	0	0	2
MGP_C57BL6NJ_G0001362	--	3	-	134113517	134114409	893	1	0	0	0	0	0	0	0
MGP_C57BL6NJ_G0001363	--	3	-	134135076	134137568	2493	2	2	2	0	0	1	1	3
MGP_C57BL6NJ_G0001364	--	3	-	134177729	134180799	3071	0	0	0	0	0	0	0	0
MGP_C57BL6NJ_G0001365	--	3	-	134271759	134274634	2554	1	3	2	1	2	1	4	1
MGP_C57BL6NJ_G0001366	--	3	-	134316675	134320372	3698	0	0	0	0	2	1	0	0
MGP_C57BL6NJ_G0001367	--	3	-	134382266	134385465	3200	0	0	0	1	0	0	0	0
MGP_C57BL6NJ_G0001368	--	3	-	134409214	134414830	5617	0	0	0	0	0	0	0	0
MGP_C57BL6NJ_G0001369	--	3	-	134425874	134427952	2079	0	0	1	4	0	1	0	1
MGP_C57BL6NJ_G0001370	--	3	-	134441864	134445492	1280	0	0	0	3	1	0	0	0
MGP_C57BL6NJ_G0001371	--	3	-	134549746	134553376	3631	0	1	0	1	2	0	0	0
MGP_C57BL6NJ_G0001372	--	3	-	134923467	134925860	2394	0	0	1	0	0	2	0	0
MGP_C57BL6NJ_G0001373	--	3	-	134926025	134928005	1981	1	0	0	1	1	0	0	0
MGP_C57BL6NJ_G0001374	--	3	-	135041255	135044671	3417	2	8	5	8	10	8	1	11
MGP_C57BL6NJ_G0001375	--	3	-	135077014	135077695	682	0	0	0	1	2	0	0	0
MGP_C57BL6NJ_G0001376	--	3	+	135276828	135278796	1969	0	0	0	0	0	0	0	0
MGP_C57BL6NJ_G0001377	--	3	-	136581406	136584580	2581	0	0	0	2	0	0	0	0
MGP_C57BL6NJ_G0001378	--	3	+	136734217	136735318	1102	0	2	0	2	0	0	0	0
MGP_C57BL6NJ_G0001379	--	3	+	136755963	136759414	3452	0	0	0	0	0	0	0	0
MGP_C57BL6NJ_G0001380	--	3	+	136936137	136937807	1671	10	38	37	12	9	8	63	6
MGP_C57BL6NJ_G0001381	--	3	+	138011623	138017765	6143	0	1	0	1	0	0	0	0
MGP_C57BL6NJ_G0001382	--	3	+	138034101	138035999	1899	0	0	0	0	0	0	0	0
MGP_C57BL6NJ_G0001383	--	3	+	138065558	138068386	2829	0	1	0	0	0	0	1	0
MGP_C57BL6NJ_G0001384	--	3	-	138178815	138181185	2371	3	1	2	0	1	2	0	1
MGP_C57BL6NJ_G0001385	--	3	+	138368123	138368833	711	0	0	0	0	0	0	0	0
MGP_C57BL6NJ_G0001386	--	3	+	138385882	138387260	1379	0	0	0	0	0	0	0	0
MGP_C57BL6NJ_G0001387	--	3	-	138515572	138518103	2532	0	0	0	0	0	0	0	0
MGP_C57BL6NJ_G0001388	--	3	+	138643076	138645333	2258	0	0	1	0	0	0	0	0
MGP_C57BL6NJ_G0001389	--	3	-	139065829	139069172	3344	0	0	3	1	0	0	0	0
MGP_C57BL6NJ_G0001390	--	3	+	140312259	140314225	1967	0	1	0	1	0	0	1	3
MGP_C57BL6NJ_G0001391	--	3	+	140353775	140356989	3215	9	1	2	6	4	1	2	1
MGP_C57BL6NJ_G0001392	--	3	-	140594717	140596490	1774	0	0	0	0	0	1	0	0
MGP_C57BL6NJ_G0001393	--	3	-	140596640	140598365	1726	0	0	0	0	1	0	0	1
MGP_C57BL6NJ_G0001394	--	3	-	141173102	141183928	331	0	0	0	0	0	0	0	0
MGP_C57BL6NJ_G0001395	--	3	-	143141798	143144493	2696	1	3	3	1	9	2	7	5
MGP_C57BL6NJ_G0001396	--	3	-	143144724	143153570	7662	14	20	8	24	34	16	20	31
MGP_C57BL6NJ_G0001397	--	3	-	143397843	143401739	3897	0	3	1	7	2	6	3	5
MGP_C57BL6NJ_G0001398	--	3	+	143626317	143628567	2251	14	26	13	21	21	22	18	32
MGP_C57BL6NJ_G0001399	--	3	+	143639691	143643535	3845	4	12	5	6	7	10	4	6
MGP_C57BL6NJ_G0001400	--	3	+	144510356	144511884	1529	1	1	3	2	1	3	0	1
MGP_C57BL6NJ_G0001401	--	3	-	144577674	144578676	1003	3	3	1	0	0	0	0	0
MGP_C57BL6NJ_G0001402	--	3	+	145788255	145790601	2347	8	6	13	10	4	4	11	7
MGP_C57BL6NJ_G0001403	--	3	-	146953261	146955030	1770	2	10	0	5	8	5	6	3
MGP_C57BL6NJ_G0001404	--	3	+	149908355	149910966	2612	0	0	0	0	0	0	0	0
MGP_C57BL6NJ_G0001405	--	3	+	151984158	151990159	697	0	0	0	0	0	0	0	0
MGP_C57BL6NJ_G0001406	--	3	+	154846145	154847462	1318	0	0	0	0	0	0	0	0
MGP_C57BL6NJ_G0001407	--	3	-	156010589	156015210	711	0	0	0	0	0	0	0	0
MGP_C57BL6NJ_G0001408	--	3	+	157135138	157136008	871	0	0	0	0	0	0	0	0
MGP_C57BL6NJ_G0001409	--	3	+	157266721	157267260	540	0	0	0	0	0	0	0	0
MGP_C57BL6NJ_G0001410	--	3	-	160012966	160017384	4419	0	0	0	0	1	0	0	0
MGP_C57BL6NJ_G0001411	--	3	-	160036703	160042685	5983	0	0	0	1	0	0	0	0
MGP_C57BL6NJ_G0001412	--	3	+	160804814	160808264	3451	0	0	0	0	0	1	0	0
MGP_C57BL6NJ_G0001413	--	3	+	161159101	161160215	1115	0	0	0	0	0	0	0	0
MGP_C57BL6NJ_G0001414	--	3	-	161249928	161252702	2775	2	0	1	14	1	1	4	3
MGP_C57BL6NJ_G0001415	--	3	-	161384090	161386401	2312	0	6	6	2	6	3	2	17
MGP_C57BL6NJ_G0001416	--	3	-	161387039	161388449	1411	9	8	13	10	16	11	9	10
MGP_C57BL6NJ_G0001417	--	3	+	161389492	161393145	1778	15	18	28	20	41	33	24	29
MGP_C57BL6NJ_G0001418	--	3	-	161397012	161400090	3079	9	5	5	4	3	5	12	11
MGP_C57BL6NJ_G0001419	--	3	+	162003541	162004525	985	0	0	0	0	0	0	0	0
MGP_C57BL6NJ_G0001420	--	3	-	162375820	162379195	3376	0	0	0	2	0	0	0	0
MGP_C57BL6NJ_G0001421	--	3	-	162540612	162541522	911	0	0	0	0	0	0	0	0
MGP_C57BL6NJ_G0001422	--	3	+	163280954	163283202	2249	0	1	0	0	0	0	0	0
MGP_C57BL6NJ_G0001423	--	3	-	163413482	163415485	2004	0	0	0	0	0	0	0	0
MGP_C57BL6NJ_G0001424	--	3	+	164133615	164137606	3992	0	0	0	0	0	0	0	0
MGP_C57BL6NJ_G0001425	--	3	+	164310794	164313584	2791	0	0	0	0	1	0	1	0
MGP_C57BL6NJ_G0001426	--	3	+	165992595	165995155	2561	0	0	0	0	0	0	0	0
MGP_C57BL6NJ_G0001427	--	3	+	166055420	166056747	1328	0	0	0	0	2	0	0	0
MGP_C57BL6NJ_G0001428	--	3	+	166084171	166086914	2664	0	0	0	0	0	0	0	0
MGP_C57BL6NJ_G0001429	--	3	+	166090115	166091788	1674	0	0	0	0	0	0	0	0
MGP_C57BL6NJ_G0001430	--	3	+	166370149	166373326	3178	0	0	0	0	1	0	0	0
MGP_C57BL6NJ_G0001431	--	3	+	166444177	166445741	1565	0	0	0	0	0	0	0	0
MGP_C57BL6NJ_G0001432	--	3	-	166589598	166590796	1199	0	0	0	0	0	0	0	0
MGP_C57BL6NJ_G0001433	--	3	-	167346251	167348481	2231	38	241	269	34	103	68	110	75
MGP_C57BL6NJ_G0001434	--	3	+	167455185	167459006	3391	9	16	11	13	18	7	4	10
MGP_C57BL6NJ_G0001435	--	3	-	167508893	167511362	2470	11	11	20	13	14	5	14	7
MGP_C57BL6NJ_G0001436	--	3	+	167654100	167655524	1372	0	0	0	0	0	0	0	0
MGP_C57BL6NJ_G0001437	--	3	+	167682171	167683884	1714	0	0	0	0	2	0	0	0
MGP_C57BL6NJ_G0001438	--	3	+	167774800	167779138	4339	0	0	0	1	2	0	0	1
MGP_C57BL6NJ_G0001439	--	3	+	167980824	167981848	1025	0	0	0	0	0	0	0	0
MGP_C57BL6NJ_G0001440	--	3	+	169385154	169387524	2371	0	0	0	1	1	4	0	0
MGP_C57BL6NJ_G0001441	--	4	+	3120732	3121006	275	0	0	2	2	0	6	0	0
MGP_C57BL6NJ_G0001442	--	4	-	5318498	5327780	72	0	1	0	0	0	0	0	0
MGP_C57BL6NJ_G0001443	--	4	+	9766125	9849157	73353	0	2	1	3	2	0	0	0
MGP_C57BL6NJ_G0001444	--	4	+	13817988	13818593	606	0	0	0	0	0	0	0	0
MGP_C57BL6NJ_G0001445	--	4	+	20235383	20239011	3629	0	3	5	4	2	0	2	0
MGP_C57BL6NJ_G0001446	--	4	+	44484284	44485851	1568	0	0	0	0	0	0	0	0
MGP_C57BL6NJ_G0001447	--	4	+	44517722	44520032	2311	0	1	1	0	9	0	0	1
MGP_C57BL6NJ_G0001448	--	4	-	47912088	48014385	1060	0	0	0	0	0	0	0	0
MGP_C57BL6NJ_G0001449	--	4	+	103261125	103263599	2475	1	0	1	0	3	4	0	2
MGP_C57BL6NJ_G0001450	--	4	-	103372071	103381717	468	0	0	0	0	0	0	0	0
MGP_C57BL6NJ_G0001451	--	4	+	103537548	103553244	589	0	0	0	0	0	0	0	0
MGP_C57BL6NJ_G0001452	--	4	-	110782805	110783846	592	0	0	0	0	0	0	0	0
MGP_C57BL6NJ_G0001453	--	4	-	113290634	113292921	2288	0	0	0	0	1	0	0	2
MGP_C57BL6NJ_G0001454	--	4	-	125056925	125057358	434	0	0	0	0	0	3	0	0
MGP_C57BL6NJ_G0001455	--	4	-	130639430	130640732	752	0	1	0	0	0	0	0	0
MGP_C57BL6NJ_G0001456	--	4	+	138807132	138811741	4610	29	54	45	39	133	85	32	93
MGP_C57BL6NJ_G0001457	--	4	-	139048838	139058163	1749	0	0	0	0	0	0	0	0
MGP_C57BL6NJ_G0001458	--	4	+	142820785	142821114	330	0	0	0	0	0	0	0	0
MGP_C57BL6NJ_G0001459	--	4	+	144191706	144194192	2487	0	0	0	0	0	0	0	0
MGP_C57BL6NJ_G0001460	--	4	-	148287303	148289949	2647	0	0	0	0	0	0	0	0
MGP_C57BL6NJ_G0001461	--	4	-	149312203	149313477	1275	0	0	0	2	4	0	0	0
MGP_C57BL6NJ_G0001462	--	4	+	151016741	151016959	219	0	0	0	0	0	0	0	0
MGP_C57BL6NJ_G0001463	--	4	-	153308814	153310507	145	0	0	0	0	0	0	0	0
MGP_C57BL6NJ_G0001464	--	4	+	159540641	159544545	2459	21	22	15	24	32	24	26	58
MGP_C57BL6NJ_G0001465	--	4	-	161589664	161590085	422	0	0	0	0	0	0	0	0
MGP_C57BL6NJ_G0001466	--	4	-	161688795	161691655	2861	1	1	2	0	1	1	1	1
MGP_C57BL6NJ_G0001467	--	4	-	166069772	166073876	4105	35	28	22	29	28	17	50	38
MGP_C57BL6NJ_G0001468	--	5	-	843004	846610	3607	5	1	0	1	4	1	1	1
MGP_C57BL6NJ_G0001469	--	5	+	2991323	2993259	1937	0	0	0	0	0	0	0	0
MGP_C57BL6NJ_G0001470	--	5	-	4635132	4637556	2425	0	0	0	0	0	0	0	0
MGP_C57BL6NJ_G0001471	--	5	-	4663287	4664830	1544	0	0	0	0	1	0	0	0
MGP_C57BL6NJ_G0001472	--	5	-	5808120	5810183	2064	0	0	0	0	1	0	0	0
MGP_C57BL6NJ_G0001473	--	5	-	5998850	6002642	2386	0	0	0	3	0	0	0	1
MGP_C57BL6NJ_G0001474	--	5	+	6161981	6165595	3615	0	0	0	0	0	0	0	0
MGP_C57BL6NJ_G0001475	--	5	-	6228803	6232612	3765	0	0	0	2	0	0	0	0
MGP_C57BL6NJ_G0001476	--	5	+	6350665	6350965	301	0	0	0	0	1	0	0	0
MGP_C57BL6NJ_G0001477	--	5	+	6547694	6547924	231	0	0	0	0	0	0	0	0
MGP_C57BL6NJ_G0001478	--	5	-	7240417	7243122	2706	0	0	0	0	1	0	0	0
MGP_C57BL6NJ_G0001479	--	5	-	8431545	8433602	2058	0	0	0	0	0	0	0	0
MGP_C57BL6NJ_G0001480	--	5	-	10232838	10241178	430	0	0	0	0	0	0	0	0
MGP_C57BL6NJ_G0001481	--	5	-	10287633	10290516	2884	0	0	0	0	0	0	0	0
MGP_C57BL6NJ_G0001482	--	5	+	10773096	10780370	3619	0	0	0	0	1	0	0	3
MGP_C57BL6NJ_G0001483	--	5	-	11445614	11448113	2500	0	0	0	0	2	0	0	0
MGP_C57BL6NJ_G0001484	--	5	+	11824492	11828431	3907	0	0	0	0	0	0	0	0
MGP_C57BL6NJ_G0001485	--	5	+	11874356	11877115	2686	0	0	0	1	0	0	0	0
MGP_C57BL6NJ_G0001486	--	5	+	11899215	11903247	4033	0	0	0	0	1	0	0	0
MGP_C57BL6NJ_G0001487	--	5	+	11959429	11961627	2199	0	0	0	0	1	1	1	0
MGP_C57BL6NJ_G0001488	--	5	-	11971602	11973458	1857	0	0	0	1	0	0	0	0
MGP_C57BL6NJ_G0001489	--	5	+	12479695	12481565	1871	0	0	0	0	0	0	0	2
MGP_C57BL6NJ_G0001490	--	5	+	12704746	12707623	2878	0	0	0	0	1	0	0	2
MGP_C57BL6NJ_G0001491	--	5	+	13038741	13043206	3190	0	0	0	0	0	0	0	1
MGP_C57BL6NJ_G0001492	--	5	+	13074463	13077300	2838	1	0	1	4	0	0	0	4
MGP_C57BL6NJ_G0001493	--	5	+	13077455	13081313	2643	0	0	2	1	0	0	0	1
MGP_C57BL6NJ_G0001494	--	5	+	13082800	13087357	4558	0	2	0	0	0	2	1	2
MGP_C57BL6NJ_G0001495	--	5	+	13276654	13278924	2271	0	0	0	0	0	0	0	0
MGP_C57BL6NJ_G0001496	--	5	+	13305437	13307095	1659	0	0	0	0	0	0	0	0
MGP_C57BL6NJ_G0001497	--	5	+	14389423	14390603	1181	0	0	0	0	0	0	0	0
MGP_C57BL6NJ_G0001498	--	5	+	14721208	14723859	2652	0	0	0	0	0	0	0	0
MGP_C57BL6NJ_G0001499	--	5	+	15199328	15200320	993	0	5	0	0	2	1	6	2
MGP_C57BL6NJ_G0001500	--	5	+	15233513	15235003	1491	3	0	0	0	0	0	0	0
MGP_C57BL6NJ_G0001501	--	5	-	17997654	18000776	3123	0	0	0	0	0	1	0	0
MGP_C57BL6NJ_G0001502	--	5	+	19608529	19609027	499	0	0	0	0	0	0	0	0
MGP_C57BL6NJ_G0001503	--	5	+	19938973	19940311	1339	0	3	0	1	1	0	0	0
MGP_C57BL6NJ_G0001504	--	5	+	20040454	20041400	947	0	0	0	0	0	0	0	0
MGP_C57BL6NJ_G0001505	--	5	-	20956943	20958835	1893	1	0	0	0	0	0	1	0
MGP_C57BL6NJ_G0001506	--	5	+	21815560	21818630	3071	0	0	0	0	0	0	0	0
MGP_C57BL6NJ_G0001507	--	5	-	21928834	21933567	4734	0	0	0	0	0	0	0	0
MGP_C57BL6NJ_G0001508	--	5	+	22525515	22526295	781	1	1	0	0	0	0	0	0
MGP_C57BL6NJ_G0001509	--	5	+	22948312	22949195	884	6	7	1	10	5	4	1	3
MGP_C57BL6NJ_G0001510	--	5	+	23350544	23353138	2595	0	2	1	1	3	1	6	6
MGP_C57BL6NJ_G0001511	--	5	-	23670616	23672717	2102	1	0	3	0	0	0	0	0
MGP_C57BL6NJ_G0001512	--	5	+	24681031	24685050	4020	1	1	5	1	1	0	0	1
MGP_C57BL6NJ_G0001513	--	5	-	25043184	25045206	2023	0	1	0	1	0	5	0	5
MGP_C57BL6NJ_G0001514	--	5	+	26624131	26628472	2914	0	0	0	0	0	0	0	0
MGP_C57BL6NJ_G0001515	--	5	+	26647771	26650366	2596	0	0	0	0	0	0	0	0
MGP_C57BL6NJ_G0001516	--	5	-	27536731	27541082	4352	89	127	70	95	143	135	202	185
MGP_C57BL6NJ_G0001517	--	5	-	27681097	27681461	365	0	0	0	0	0	0	0	0
MGP_C57BL6NJ_G0001518	--	5	+	28112988	28114675	1688	0	0	0	0	0	0	0	0
MGP_C57BL6NJ_G0001519	--	5	-	28852705	28856998	4294	5	11	10	8	14	12	14	17
MGP_C57BL6NJ_G0001520	--	5	-	29613593	29617593	4001	0	0	0	0	0	0	0	0
MGP_C57BL6NJ_G0001521	--	5	-	30602672	30604736	2065	27	10	12	9	9	15	11	11
MGP_C57BL6NJ_G0001522	--	5	+	30631229	30633581	2281	11	12	11	12	5	9	8	3
MGP_C57BL6NJ_G0001523	--	5	+	30876079	30878389	2311	0	0	0	0	0	0	0	0
MGP_C57BL6NJ_G0001524	--	5	-	31005615	31011228	3972	7	4	6	8	8	3	1	5
MGP_C57BL6NJ_G0001525	--	5	-	31296959	31298067	1109	0	0	0	0	1	0	0	0
MGP_C57BL6NJ_G0001526	--	5	+	31310901	31312288	1388	1	10	4	4	12	10	6	5
MGP_C57BL6NJ_G0001527	--	5	+	31430155	31430785	631	0	0	2	1	0	1	1	2
MGP_C57BL6NJ_G0001528	--	5	+	31558436	31558667	232	0	0	0	0	0	0	0	0
MGP_C57BL6NJ_G0001529	--	5	+	31795423	31796117	695	0	0	0	0	0	0	0	0
MGP_C57BL6NJ_G0001530	--	5	-	31998043	32000931	2889	0	0	0	0	0	0	0	0
MGP_C57BL6NJ_G0001531	--	5	+	32345175	32347640	2466	0	0	1	0	5	0	0	0
MGP_C57BL6NJ_G0001532	--	5	+	32357336	32359570	2235	5	5	4	2	7	0	0	3
MGP_C57BL6NJ_G0001533	--	5	-	32507528	32514516	4786	21	17	18	14	22	19	21	12
MGP_C57BL6NJ_G0001534	--	5	-	32602399	32603315	917	2	4	4	6	7	1	2	4
MGP_C57BL6NJ_G0001535	--	5	-	32796346	32797387	1042	12	9	3	13	12	16	13	4
MGP_C57BL6NJ_G0001536	--	5	+	33000240	33001488	1249	1	6	2	5	0	1	8	7
MGP_C57BL6NJ_G0001537	--	5	+	33726990	33728144	1155	0	0	0	0	0	0	1	1
MGP_C57BL6NJ_G0001538	--	5	-	33805115	33809786	3627	2	4	3	0	3	5	1	1
MGP_C57BL6NJ_G0001539	--	5	+	34598243	34601774	3532	3	4	8	11	8	5	2	4
MGP_C57BL6NJ_G0001540	--	5	+	34615901	34618338	2438	3	9	4	3	11	11	6	8
MGP_C57BL6NJ_G0001541	--	5	+	34708561	34709029	469	0	3	0	0	0	0	0	2
MGP_C57BL6NJ_G0001542	--	5	-	35570797	35572036	1240	0	0	0	0	0	0	0	0
MGP_C57BL6NJ_G0001543	--	5	+	35576222	35576676	455	0	0	0	0	0	0	0	0
MGP_C57BL6NJ_G0001544	--	5	-	35747730	35750434	2705	5	4	7	7	12	1	5	9
MGP_C57BL6NJ_G0001545	--	5	-	35755254	35755899	646	9	8	6	5	13	6	9	7
MGP_C57BL6NJ_G0001546	--	5	+	36871244	36873798	2555	8	7	8	6	4	3	9	11
MGP_C57BL6NJ_G0001547	--	5	+	37162875	37163024	150	0	0	0	0	0	0	0	0
MGP_C57BL6NJ_G0001548	--	5	+	37427626	37430502	2877	1	0	0	1	1	0	0	0
MGP_C57BL6NJ_G0001549	--	5	-	38370682	38370976	295	0	0	0	0	0	0	0	0
MGP_C57BL6NJ_G0001550	--	5	-	38480243	38481741	1499	1	2	8	2	5	0	0	1
MGP_C57BL6NJ_G0001551	--	5	-	39869461	39871034	1574	0	0	0	0	0	0	0	0
MGP_C57BL6NJ_G0001552	--	5	-	40060808	40064225	3418	0	1	0	4	0	1	0	0
MGP_C57BL6NJ_G0001553	--	5	+	41863907	41865571	1665	0	0	1	0	0	0	0	0
MGP_C57BL6NJ_G0001554	--	5	-	43799022	43803518	4497	0	0	0	0	0	0	0	0
MGP_C57BL6NJ_G0001555	--	5	+	43904256	43906976	1571	1	0	0	2	5	3	8	3
MGP_C57BL6NJ_G0001556	--	5	+	43922100	43923311	1212	0	1	2	1	8	5	0	10
MGP_C57BL6NJ_G0001557	--	5	+	44192672	44196939	4268	0	0	0	0	0	0	0	0
MGP_C57BL6NJ_G0001558	--	5	+	44238982	44241087	2106	0	2	0	0	0	0	0	1
MGP_C57BL6NJ_G0001559	--	5	-	44430323	44431685	1363	1	2	0	2	3	1	3	0
MGP_C57BL6NJ_G0001560	--	5	+	44460687	44463214	2528	0	0	0	1	1	0	0	1
MGP_C57BL6NJ_G0001561	--	5	-	44462490	44464561	2072	0	0	0	0	0	0	0	0
MGP_C57BL6NJ_G0001562	--	5	+	44634607	44635153	547	0	0	0	0	0	0	0	0
MGP_C57BL6NJ_G0001563	--	5	-	44634611	44635152	542	0	0	0	0	0	0	0	0
MGP_C57BL6NJ_G0001564	--	5	+	44810868	44812558	1691	0	0	0	1	0	1	0	1
MGP_C57BL6NJ_G0001565	--	5	-	44916738	44920198	3461	5	4	10	7	6	5	1	10
MGP_C57BL6NJ_G0001566	--	5	+	44927448	44928262	815	0	1	0	2	0	2	0	0
MGP_C57BL6NJ_G0001567	--	5	+	45078462	45078804	343	0	0	0	0	0	0	0	0
MGP_C57BL6NJ_G0001568	--	5	-	45218804	45222088	3252	0	0	1	5	0	3	2	4
MGP_C57BL6NJ_G0001569	--	5	-	45242808	45243710	903	2	0	0	0	1	0	0	0
MGP_C57BL6NJ_G0001570	--	5	-	45246111	45246863	753	0	0	1	0	0	0	2	1
MGP_C57BL6NJ_G0001571	--	5	+	45315995	45316133	139	0	0	0	0	0	0	0	0
MGP_C57BL6NJ_G0001572	--	5	-	45359236	45363018	3783	3	1	1	6	0	1	1	4
MGP_C57BL6NJ_G0001573	--	5	-	45402340	45404385	2046	0	0	1	0	0	2	0	2
MGP_C57BL6NJ_G0001574	--	5	-	45418447	45421650	3204	1	0	0	0	0	0	0	0
MGP_C57BL6NJ_G0001575	--	5	-	45478427	45480643	2217	3	1	1	4	1	0	5	1
MGP_C57BL6NJ_G0001576	--	5	-	45494438	45497057	2620	0	3	0	2	0	0	0	2
MGP_C57BL6NJ_G0001577	--	5	+	46330143	46332182	2040	0	0	0	0	0	0	0	0
MGP_C57BL6NJ_G0001578	--	5	-	46468836	46469842	1007	1	6	1	6	6	6	1	3
MGP_C57BL6NJ_G0001579	--	5	+	46503963	46505990	2028	0	3	1	0	8	1	3	2
MGP_C57BL6NJ_G0001580	--	5	-	46559507	46563965	3416	1	1	1	5	6	0	5	3
MGP_C57BL6NJ_G0001581	--	5	-	46576356	46579476	2161	2	0	1	2	4	0	1	2
MGP_C57BL6NJ_G0001582	--	5	+	46660523	46661645	1123	0	0	0	0	0	0	0	0
MGP_C57BL6NJ_G0001583	--	5	+	47319361	47320755	1213	0	0	0	0	2	0	0	0
MGP_C57BL6NJ_G0001584	--	5	+	47633731	47635584	1854	0	0	0	0	0	0	0	0
MGP_C57BL6NJ_G0001585	--	5	+	48985038	48987634	2597	0	0	2	0	0	0	0	0
MGP_C57BL6NJ_G0001586	--	5	+	49053821	49055433	1613	0	0	0	0	0	0	0	0
MGP_C57BL6NJ_G0001587	--	5	+	49138375	49140948	2574	0	0	0	0	2	0	0	0
MGP_C57BL6NJ_G0001588	--	5	+	49205799	49207552	1754	0	2	0	0	0	0	0	0
MGP_C57BL6NJ_G0001589	--	5	+	49249986	49251371	1386	0	0	0	0	0	0	0	0
MGP_C57BL6NJ_G0001590	--	5	-	49442606	49445203	2598	0	0	0	0	0	0	0	0
MGP_C57BL6NJ_G0001591	--	5	-	49535692	49538176	2485	0	0	0	0	0	0	0	1
MGP_C57BL6NJ_G0001592	--	5	-	49625319	49629120	3802	0	0	0	0	0	0	0	0
MGP_C57BL6NJ_G0001593	--	5	-	49716977	49719219	2243	0	0	0	0	1	0	0	0
MGP_C57BL6NJ_G0001594	--	5	-	49720668	49721968	1301	0	0	0	0	0	0	0	0
MGP_C57BL6NJ_G0001595	--	5	-	49740337	49742677	2341	0	0	0	0	0	0	0	0
MGP_C57BL6NJ_G0001596	--	5	-	49763666	49766581	2916	0	0	0	0	0	0	0	0
MGP_C57BL6NJ_G0001597	--	5	-	49849261	49853072	3812	0	0	0	0	0	0	0	0
MGP_C57BL6NJ_G0001598	--	5	-	49873908	49875856	1949	0	0	0	0	1	0	0	0
MGP_C57BL6NJ_G0001599	--	5	-	49904783	49906090	1308	1	0	0	0	1	0	0	0
MGP_C57BL6NJ_G0001600	--	5	-	49925280	49926107	828	0	0	0	0	0	0	0	0
MGP_C57BL6NJ_G0001601	--	5	-	49933789	49936332	2544	0	0	0	0	0	0	0	0
MGP_C57BL6NJ_G0001602	--	5	-	49945883	49947177	1295	0	0	0	0	0	0	0	0
MGP_C57BL6NJ_G0001603	--	5	-	49950109	49951440	1332	0	0	0	1	0	0	0	0
MGP_C57BL6NJ_G0001604	--	5	-	50002562	50005012	2451	0	0	0	0	0	0	0	0
MGP_C57BL6NJ_G0001605	--	5	+	50003555	50007014	3460	0	0	0	0	0	0	0	0
MGP_C57BL6NJ_G0001606	--	5	-	50007824	50008455	632	0	0	0	0	0	0	0	0
MGP_C57BL6NJ_G0001607	--	5	-	50017191	50020087	2897	0	0	0	0	0	0	1	0
MGP_C57BL6NJ_G0001608	--	5	-	50049831	50051478	1648	0	0	0	3	0	0	0	1
MGP_C57BL6NJ_G0001609	--	5	-	50058648	50062802	4155	0	0	0	0	0	0	0	0
MGP_C57BL6NJ_G0001610	--	5	-	50158239	50158626	388	0	0	0	0	0	0	0	0
MGP_C57BL6NJ_G0001611	--	5	-	50160587	50163072	2486	0	0	0	0	0	0	0	0
MGP_C57BL6NJ_G0001612	--	5	-	50354203	50357252	3050	0	0	0	1	1	0	0	3
MGP_C57BL6NJ_G0001613	--	5	-	50469254	50472366	3113	0	0	0	0	1	0	0	0
MGP_C57BL6NJ_G0001614	--	5	-	50927359	50928508	1150	1	0	2	0	0	0	0	0
MGP_C57BL6NJ_G0001615	--	5	+	51051881	51054447	2567	0	2	2	0	0	3	3	1
MGP_C57BL6NJ_G0001616	--	5	+	51864304	51866864	2366	0	0	0	0	0	0	0	0
MGP_C57BL6NJ_G0001617	--	5	-	52549900	52551453	1554	4	0	2	3	1	3	1	2
MGP_C57BL6NJ_G0001618	--	5	-	52558241	52560060	1820	0	1	1	2	5	3	1	0
MGP_C57BL6NJ_G0001619	--	5	+	52567682	52569612	1931	0	2	0	0	1	0	0	0
MGP_C57BL6NJ_G0001620	--	5	-	52579867	52583257	3391	0	0	1	2	2	1	0	0
MGP_C57BL6NJ_G0001621	--	5	-	52945034	52950243	3556	0	0	0	0	0	0	0	0
MGP_C57BL6NJ_G0001622	--	5	-	52966834	52971014	4181	0	0	0	1	0	0	0	0
MGP_C57BL6NJ_G0001623	--	5	-	52983390	52984618	1229	0	0	0	0	0	0	0	0
MGP_C57BL6NJ_G0001624	--	5	-	53002520	53006324	3805	0	0	0	0	0	0	0	0
MGP_C57BL6NJ_G0001625	--	5	-	53174620	53177064	2445	0	0	0	0	0	0	0	0
MGP_C57BL6NJ_G0001626	--	5	-	53235190	53239439	2987	1	2	1	1	2	1	0	2
MGP_C57BL6NJ_G0001627	--	5	-	53271204	53272589	1386	4	0	0	1	0	0	0	1
MGP_C57BL6NJ_G0001628	--	5	+	53342838	53345713	2876	0	1	0	0	0	0	0	1
MGP_C57BL6NJ_G0001629	--	5	-	53664083	53666525	2443	0	0	1	0	0	0	0	0
MGP_C57BL6NJ_G0001630	--	5	+	55141787	55147470	4031	2	0	4	3	3	0	5	0
MGP_C57BL6NJ_G0001631	--	5	+	55160446	55162216	1771	0	0	1	0	2	0	0	0
MGP_C57BL6NJ_G0001632	--	5	+	56113745	56116425	2681	0	0	0	0	0	0	0	0
MGP_C57BL6NJ_G0001633	--	5	+	56871619	56875218	3600	0	0	0	0	0	0	0	0
MGP_C57BL6NJ_G0001634	--	5	-	57170172	57175335	3717	0	0	0	0	0	0	0	0
MGP_C57BL6NJ_G0001635	--	5	+	58972463	58976414	2626	0	0	0	0	0	0	0	0
MGP_C57BL6NJ_G0001636	--	5	+	59189037	59189191	155	0	0	0	0	0	0	0	0
MGP_C57BL6NJ_G0001637	--	5	+	59304532	59307102	2571	0	0	0	0	1	0	0	1
MGP_C57BL6NJ_G0001638	--	5	+	59361731	59363908	2178	0	0	0	0	0	0	0	0
MGP_C57BL6NJ_G0001639	--	5	+	59381531	59384124	2594	0	0	0	0	0	0	0	1
MGP_C57BL6NJ_G0001640	--	5	+	59386874	59388820	1947	0	0	0	0	0	0	0	0
MGP_C57BL6NJ_G0001641	--	5	+	59515348	59518080	2733	0	0	0	0	1	0	0	0
MGP_C57BL6NJ_G0001642	--	5	+	59540158	59541512	1355	0	0	0	0	0	0	0	0
MGP_C57BL6NJ_G0001643	--	5	+	59544289	59545755	1467	0	0	0	0	0	0	0	0
MGP_C57BL6NJ_G0001644	--	5	+	59560487	59562353	1867	1	0	1	0	0	2	2	0
MGP_C57BL6NJ_G0001645	--	5	+	59582074	59583268	1195	0	0	0	0	0	0	0	0
MGP_C57BL6NJ_G0001646	--	5	+	59585894	59587997	2104	0	0	0	0	0	0	0	0
MGP_C57BL6NJ_G0001647	--	5	+	59607652	59608706	1055	0	0	0	0	0	0	0	0
MGP_C57BL6NJ_G0001648	--	5	+	59681068	59682809	1742	0	0	0	0	0	0	0	1
MGP_C57BL6NJ_G0001649	--	5	+	59758314	59761799	3486	0	0	0	0	1	0	0	0
MGP_C57BL6NJ_G0001650	--	5	-	59811798	59814436	1890	0	0	0	2	2	0	0	0
MGP_C57BL6NJ_G0001651	--	5	+	60843183	60845599	2240	0	0	0	0	0	0	0	0
MGP_C57BL6NJ_G0001652	--	5	-	61870535	61873155	2621	0	0	0	0	0	0	0	0
MGP_C57BL6NJ_G0001653	--	5	-	64709040	64710083	1044	1	1	1	0	0	1	0	1
MGP_C57BL6NJ_G0001654	--	5	-	64761789	64765097	3309	1	3	1	0	0	0	1	1
MGP_C57BL6NJ_G0001655	--	5	-	65842828	65847552	4725	0	0	0	0	0	0	0	0
MGP_C57BL6NJ_G0001656	--	5	+	66460962	66463274	2313	0	0	0	0	0	1	1	1
MGP_C57BL6NJ_G0001657	--	5	+	66706864	66707817	954	0	0	0	0	0	0	0	0
MGP_C57BL6NJ_G0001658	--	5	+	67072532	67074253	1722	7	5	9	11	10	6	6	11
MGP_C57BL6NJ_G0001659	--	5	+	67260696	67262994	2299	0	0	2	1	1	1	2	1
MGP_C57BL6NJ_G0001660	--	5	-	67620626	67621812	1187	1	3	2	2	2	2	1	0
MGP_C57BL6NJ_G0001661	--	5	+	67721135	67721901	767	5	3	3	7	3	5	2	6
MGP_C57BL6NJ_G0001662	--	5	-	67726030	67728406	2377	9	10	4	8	1	5	5	2
MGP_C57BL6NJ_G0001663	--	5	-	67747767	67749241	1475	3	2	2	8	1	2	8	2
MGP_C57BL6NJ_G0001664	--	5	-	67797321	67798873	1553	7	7	2	7	2	3	2	6
MGP_C57BL6NJ_G0001665	--	5	+	67816383	67817302	920	2	2	3	0	5	0	8	4
MGP_C57BL6NJ_G0001666	--	5	-	67855485	67859677	4193	7	9	2	10	11	5	22	3
MGP_C57BL6NJ_G0001667	--	5	+	67865759	67867507	1749	12	13	10	12	11	3	6	7
MGP_C57BL6NJ_G0001668	--	5	+	67967652	67970474	2823	8	9	9	4	17	5	3	3
MGP_C57BL6NJ_G0001669	--	5	+	67974635	67978360	2926	3	1	3	1	5	3	2	0
MGP_C57BL6NJ_G0001670	--	5	-	68029452	68031003	1552	3	1	0	1	0	0	0	1
MGP_C57BL6NJ_G0001671	--	5	-	68038523	68041239	2308	1	3	1	0	1	0	0	0
MGP_C57BL6NJ_G0001672	--	5	+	68156275	68158810	2505	8	7	3	6	3	3	1	6
MGP_C57BL6NJ_G0001673	--	5	+	68234029	68236413	1551	0	0	0	0	0	0	0	0
MGP_C57BL6NJ_G0001674	--	5	+	68238773	68239686	914	0	0	0	0	0	0	0	0
MGP_C57BL6NJ_G0001675	--	5	+	68242010	68242712	703	0	0	0	0	0	0	0	0
MGP_C57BL6NJ_G0001676	--	5	+	68298331	68303823	4322	64	110	75	120	97	79	82	99
MGP_C57BL6NJ_G0001677	--	5	+	68343788	68344688	901	0	0	0	0	0	0	0	0
MGP_C57BL6NJ_G0001678	--	5	+	68356661	68358216	1556	0	0	0	0	0	0	0	0
MGP_C57BL6NJ_G0001679	--	5	-	68487538	68490872	3335	31	16	16	51	4	9	13	4
MGP_C57BL6NJ_G0001680	--	5	-	68498179	68502436	4258	36	39	30	67	16	11	35	8
MGP_C57BL6NJ_G0001681	--	5	+	68656967	68659901	2935	0	0	0	0	0	0	0	0
MGP_C57BL6NJ_G0001682	--	5	-	68791887	68793899	2013	1	1	2	2	0	2	1	1
MGP_C57BL6NJ_G0001683	--	5	-	68816778	68818110	1333	1	1	0	1	0	0	1	0
MGP_C57BL6NJ_G0001684	--	5	-	68903520	68905729	2210	6	1	0	1	0	0	2	1
MGP_C57BL6NJ_G0001685	--	5	-	68917335	68918014	680	3	2	7	1	1	1	1	1
MGP_C57BL6NJ_G0001686	--	5	-	68999259	69001184	1926	6	6	1	9	4	3	9	2
MGP_C57BL6NJ_G0001687	--	5	-	69009745	69012110	2366	0	3	2	2	2	2	1	0
MGP_C57BL6NJ_G0001688	--	5	-	69073826	69076897	3072	8	3	5	5	3	2	3	0
MGP_C57BL6NJ_G0001689	--	5	+	69177706	69180217	2512	0	0	0	0	0	0	0	0
MGP_C57BL6NJ_G0001690	--	5	+	69215693	69217242	1550	0	0	0	0	0	0	0	0
MGP_C57BL6NJ_G0001691	--	5	+	69425062	69427764	2703	0	0	3	0	1	0	0	0
MGP_C57BL6NJ_G0001692	--	5	+	69497990	69500146	2157	0	0	0	0	0	0	0	0
MGP_C57BL6NJ_G0001693	--	5	+	69660139	69662649	2511	0	0	0	0	0	0	0	0
MGP_C57BL6NJ_G0001694	--	5	+	69977491	69979901	2411	0	0	0	1	0	0	2	0
MGP_C57BL6NJ_G0001695	--	5	-	70170329	70170937	609	0	1	0	1	0	1	0	0
MGP_C57BL6NJ_G0001696	--	5	-	70196773	70198305	1533	0	0	0	2	0	1	0	3
MGP_C57BL6NJ_G0001697	--	5	-	70329433	70331187	1755	0	1	0	0	0	0	0	0
MGP_C57BL6NJ_G0001698	--	5	-	70410084	70413562	3479	0	0	0	2	2	0	0	0
MGP_C57BL6NJ_G0001699	--	5	-	70419854	70421143	1290	0	1	0	0	1	0	1	0
MGP_C57BL6NJ_G0001700	--	5	+	70559290	70562984	3695	0	0	0	0	1	0	1	2
MGP_C57BL6NJ_G0001701	--	5	-	71637248	71640587	2954	0	0	0	0	0	0	0	0
MGP_C57BL6NJ_G0001702	--	5	-	71870078	71871654	1577	0	0	0	0	0	0	0	0
MGP_C57BL6NJ_G0001703	--	5	-	71882484	71883514	1031	0	0	0	0	0	0	0	0
MGP_C57BL6NJ_G0001704	--	5	-	71913262	71916131	2870	0	0	0	0	0	0	0	0
MGP_C57BL6NJ_G0001705	--	5	-	71917686	71920076	2391	0	0	0	0	0	0	0	0
MGP_C57BL6NJ_G0001706	--	5	-	71963258	71965392	2135	0	0	0	0	0	0	0	0
MGP_C57BL6NJ_G0001707	--	5	-	71977980	71979891	1848	0	0	0	0	0	0	0	0
MGP_C57BL6NJ_G0001708	--	5	-	72023242	72027602	4361	0	0	0	0	0	0	0	0
MGP_C57BL6NJ_G0001709	--	5	-	72261718	72262043	326	0	0	0	0	0	0	0	0
MGP_C57BL6NJ_G0001710	--	5	-	75474718	75475707	990	0	1	2	2	1	0	0	2
MGP_C57BL6NJ_G0001711	--	5	-	75497805	75500404	2494	0	0	0	1	0	0	0	0
MGP_C57BL6NJ_G0001712	--	5	-	75749357	75751463	2107	1	6	3	2	0	1	3	4
MGP_C57BL6NJ_G0001713	--	5	-	75863614	75865969	2356	0	2	1	3	0	0	1	1
MGP_C57BL6NJ_G0001714	--	5	-	76031075	76034483	3378	2	5	3	5	3	2	5	7
MGP_C57BL6NJ_G0001715	--	5	-	76186820	76189283	2464	0	1	1	1	2	0	1	0
MGP_C57BL6NJ_G0001716	--	5	+	76278197	76279074	878	0	0	0	0	0	0	0	0
MGP_C57BL6NJ_G0001717	--	5	-	76314876	76315394	519	0	0	0	0	0	0	0	0
MGP_C57BL6NJ_G0001718	--	5	+	76318249	76320390	1152	23	35	35	34	45	42	39	28
MGP_C57BL6NJ_G0001719	--	5	-	76696197	76696775	579	0	1	0	0	2	0	0	0
MGP_C57BL6NJ_G0001720	--	5	-	77114820	77120026	5207	1	5	2	3	0	3	3	1
MGP_C57BL6NJ_G0001721	--	5	+	77126143	77126892	750	0	0	0	0	1	0	0	2
MGP_C57BL6NJ_G0001722	--	5	-	77183721	77186948	1015	0	0	2	0	1	0	1	0
MGP_C57BL6NJ_G0001723	--	5	-	77272693	77276574	3882	0	0	0	1	2	0	0	1
MGP_C57BL6NJ_G0001724	--	5	-	77357954	77358422	469	0	0	0	1	0	0	2	0
MGP_C57BL6NJ_G0001725	--	5	-	77478571	77481323	2753	0	7	0	3	1	3	0	3
MGP_C57BL6NJ_G0001726	--	5	-	77548255	77549855	1601	3	0	1	3	4	1	1	1
MGP_C57BL6NJ_G0001727	--	5	+	77691507	77692836	1330	1	0	2	1	3	3	0	5
MGP_C57BL6NJ_G0001728	--	5	-	78159126	78161971	2846	3	6	10	8	12	4	6	17
MGP_C57BL6NJ_G0001729	--	5	-	78306128	78306578	451	0	1	0	0	0	0	2	0
MGP_C57BL6NJ_G0001730	--	5	+	78938471	78940794	2324	1	4	4	1	2	0	1	0
MGP_C57BL6NJ_G0001731	--	5	+	79065270	79067391	395	0	0	0	0	0	0	0	0
MGP_C57BL6NJ_G0001732	--	5	-	79531721	79535896	4176	0	4	0	2	4	3	0	0
MGP_C57BL6NJ_G0001733	--	5	-	79919963	79922389	2427	0	0	0	0	0	1	0	0
MGP_C57BL6NJ_G0001734	--	5	+	85168852	85172293	3442	0	0	0	0	0	0	0	0
MGP_C57BL6NJ_G0001735	--	5	+	85478366	85479312	947	0	0	0	0	0	0	0	0
MGP_C57BL6NJ_G0001736	--	5	+	85802362	85803369	1008	0	0	0	0	0	0	0	0
MGP_C57BL6NJ_G0001737	--	5	-	86104997	86106414	1418	0	0	0	0	0	0	0	0
MGP_C57BL6NJ_G0001738	--	5	+	91833974	91834980	1007	3	0	0	0	0	0	0	1
MGP_C57BL6NJ_G0001739	--	5	+	94209913	94212053	2141	0	0	0	0	0	0	0	0
MGP_C57BL6NJ_G0001740	--	5	+	95135690	95138336	2647	0	0	0	0	0	0	0	0
MGP_C57BL6NJ_G0001741	--	5	+	95569543	95572674	3132	0	0	0	1	0	0	1	0
MGP_C57BL6NJ_G0001742	--	5	-	96617229	96618050	822	0	0	0	0	0	0	0	0
MGP_C57BL6NJ_G0001743	--	5	-	96806529	96811154	963	6	14	8	8	8	9	11	12
MGP_C57BL6NJ_G0001744	--	5	-	97063161	97063718	558	0	2	2	0	2	3	3	1
MGP_C57BL6NJ_G0001745	--	5	+	98048902	98051038	2137	2	1	5	7	3	1	1	5
MGP_C57BL6NJ_G0001746	--	5	-	98050667	98051259	593	0	1	0	0	0	0	0	0
MGP_C57BL6NJ_G0001747	--	5	+	98138724	98140813	2090	3	6	10	9	3	2	3	4
MGP_C57BL6NJ_G0001748	--	5	-	98145473	98147375	1903	11	18	6	28	8	17	19	27
MGP_C57BL6NJ_G0001749	--	5	+	102213214	102215359	2146	0	0	0	0	0	0	0	0
MGP_C57BL6NJ_G0001750	--	5	+	102312379	102315602	3224	0	0	0	0	0	0	0	0
MGP_C57BL6NJ_G0001751	--	5	-	102354575	102355116	542	2	0	1	0	0	3	2	2
MGP_C57BL6NJ_G0001752	--	5	+	102384439	102384958	520	0	0	0	0	0	0	0	0
MGP_C57BL6NJ_G0001753	--	5	+	102387920	102388404	485	0	0	0	0	0	0	0	0
MGP_C57BL6NJ_G0001754	--	5	+	102499848	102500475	628	0	0	0	1	1	0	0	0
MGP_C57BL6NJ_G0001755	--	5	-	103504282	103505848	1567	4	3	0	0	1	0	1	0
MGP_C57BL6NJ_G0001756	--	5	+	103530605	103533032	2428	2	0	0	0	1	0	0	3
MGP_C57BL6NJ_G0001757	--	5	+	103897655	103900388	2734	0	0	0	0	1	0	0	0
MGP_C57BL6NJ_G0001758	--	5	+	106144648	106146482	1835	4	3	5	9	6	3	0	12
MGP_C57BL6NJ_G0001759	--	5	+	106557383	106560377	2297	5	7	8	7	14	9	11	16
MGP_C57BL6NJ_G0001760	--	5	-	106576529	106577604	1076	1	4	0	2	1	8	3	9
MGP_C57BL6NJ_G0001761	--	5	+	106664605	106666954	2350	1	1	5	2	1	4	1	4
MGP_C57BL6NJ_G0001762	--	5	+	107627793	107630386	2594	1	2	1	0	1	0	0	0
MGP_C57BL6NJ_G0001763	--	5	+	107655435	107657018	1584	0	1	0	0	2	1	0	0
MGP_C57BL6NJ_G0001764	--	5	+	107811236	107812580	1345	1	0	2	4	0	0	0	2
MGP_C57BL6NJ_G0001765	--	5	-	107913560	107914596	1037	0	4	8	2	3	3	3	2
MGP_C57BL6NJ_G0001766	--	5	-	108866041	108868512	2472	0	0	0	0	0	0	0	0
MGP_C57BL6NJ_G0001767	--	5	+	109250165	109251300	1136	0	0	0	0	0	0	0	0
MGP_C57BL6NJ_G0001768	--	5	-	109837714	109838041	328	0	0	4	3	0	1	0	0
MGP_C57BL6NJ_G0001769	--	5	-	110032538	110035316	2779	0	2	1	1	1	2	4	5
MGP_C57BL6NJ_G0001770	--	5	-	110059991	110062252	2262	0	0	0	0	0	1	0	0
MGP_C57BL6NJ_G0001771	--	5	+	110463138	110464389	1252	0	1	0	0	0	0	0	0
MGP_C57BL6NJ_G0001772	--	5	-	111132165	111132533	369	0	0	0	0	3	0	0	0
MGP_C57BL6NJ_G0001773	--	5	+	111865896	111868067	2172	1	2	0	1	0	0	0	3
MGP_C57BL6NJ_G0001774	--	5	+	112273886	112276147	2262	1	4	2	5	0	4	0	0
MGP_C57BL6NJ_G0001775	--	5	-	113122874	113125778	2905	6	6	3	12	3	0	2	1
MGP_C57BL6NJ_G0001776	--	5	-	113633860	113637429	3570	0	0	0	2	0	1	0	0
MGP_C57BL6NJ_G0001777	--	5	-	113661323	113663405	2083	0	1	4	2	3	0	4	0
MGP_C57BL6NJ_G0001778	--	5	+	114220295	114221291	997	0	0	0	0	0	0	0	0
MGP_C57BL6NJ_G0001779	--	5	-	114348540	114349885	1346	14	26	10	22	19	25	27	33
MGP_C57BL6NJ_G0001780	--	5	+	114419765	114420929	1165	1	1	7	2	3	0	0	0
MGP_C57BL6NJ_G0001781	--	5	-	114917238	114918617	1380	2	2	0	2	2	2	0	4
MGP_C57BL6NJ_G0001782	--	5	-	115186382	115189655	3274	0	0	0	0	0	0	0	0
MGP_C57BL6NJ_G0001783	--	5	-	115241309	115243414	2106	0	0	0	0	0	1	0	0
MGP_C57BL6NJ_G0001784	--	5	+	115525314	115528336	3023	0	0	0	0	0	0	0	0
MGP_C57BL6NJ_G0001785	--	5	-	116597292	116597979	634	0	2	2	0	3	3	1	0
MGP_C57BL6NJ_G0001786	--	5	+	117922637	117923189	553	1	2	0	1	7	2	0	1
MGP_C57BL6NJ_G0001787	--	5	+	117972906	117973639	734	1	0	0	0	0	0	0	0
MGP_C57BL6NJ_G0001788	--	5	+	118120577	118122954	2378	0	0	2	0	0	2	0	0
MGP_C57BL6NJ_G0001789	--	5	+	118161303	118161842	540	0	0	0	0	0	0	0	0
MGP_C57BL6NJ_G0001790	--	5	-	118302071	118302877	807	0	0	0	0	1	0	0	0
MGP_C57BL6NJ_G0001791	--	5	+	118399134	118401255	2122	11	16	8	14	4	5	2	9
MGP_C57BL6NJ_G0001792	--	5	+	119444037	119445297	1261	18	37	29	26	49	36	45	42
MGP_C57BL6NJ_G0001793	--	5	-	119449410	119449776	367	0	6	1	6	1	2	1	4
MGP_C57BL6NJ_G0001794	--	5	+	119724916	119726216	1301	0	0	0	0	0	0	0	0
MGP_C57BL6NJ_G0001795	--	5	+	120232492	120233055	564	0	3	1	2	7	3	1	3
MGP_C57BL6NJ_G0001796	--	5	-	120252059	120253944	1886	16	17	15	14	8	3	6	5
MGP_C57BL6NJ_G0001797	--	5	+	120279209	120279589	381	0	4	2	1	0	0	0	0
MGP_C57BL6NJ_G0001798	--	5	-	120309007	120309927	921	2	1	1	0	1	0	0	2
MGP_C57BL6NJ_G0001799	--	5	-	120483131	120484330	1200	0	0	0	0	0	0	0	0
MGP_C57BL6NJ_G0001800	--	5	+	120486856	120488150	1295	0	0	0	0	0	0	0	0
MGP_C57BL6NJ_G0001801	--	5	+	121063576	121066896	3276	0	1	3	3	0	0	1	2
MGP_C57BL6NJ_G0001802	--	5	-	121107495	121111998	4504	1	4	5	3	0	2	5	2
MGP_C57BL6NJ_G0001803	--	5	+	121347267	121349119	1853	2	5	1	3	6	3	0	3
MGP_C57BL6NJ_G0001804	--	5	+	122340917	122341474	558	88	102	78	57	94	57	92	65
MGP_C57BL6NJ_G0001805	--	5	+	122410735	122412049	1315	0	1	3	0	0	0	0	1
MGP_C57BL6NJ_G0001806	--	5	-	122851097	122853000	1904	0	0	2	0	0	0	0	0
MGP_C57BL6NJ_G0001807	--	5	-	122860324	122864398	2258	0	0	0	0	1	0	0	0
MGP_C57BL6NJ_G0001808	--	5	+	123362267	123364557	2291	0	0	0	0	0	0	0	0
MGP_C57BL6NJ_G0001809	--	5	+	123402675	123404531	1857	0	0	1	2	0	0	0	0
MGP_C57BL6NJ_G0001810	--	5	-	123924390	123925852	1463	0	0	0	0	0	0	0	0
MGP_C57BL6NJ_G0001811	--	5	-	124017890	124019260	1371	0	2	0	1	4	0	0	0
MGP_C57BL6NJ_G0001812	--	5	-	124067348	124068690	1343	0	0	0	0	1	2	0	0
MGP_C57BL6NJ_G0001813	--	5	+	124425152	124425584	433	0	0	0	0	0	0	0	0
MGP_C57BL6NJ_G0001814	--	5	+	124764954	124767678	2725	30	14	30	12	9	7	18	5
MGP_C57BL6NJ_G0001815	--	5	+	125211438	125212397	960	0	0	1	0	4	0	0	0
MGP_C57BL6NJ_G0001816	--	5	+	125584225	125584331	107	0	0	0	0	0	0	0	0
MGP_C57BL6NJ_G0001817	--	5	-	125762980	125763901	922	0	1	0	2	0	0	3	0
MGP_C57BL6NJ_G0001818	--	5	-	126372839	126374230	1345	0	2	0	4	0	0	1	0
MGP_C57BL6NJ_G0001819	--	5	+	126415109	126417525	2417	0	4	2	4	0	1	0	3
MGP_C57BL6NJ_G0001820	--	5	+	126430447	126431466	1020	0	3	0	1	0	0	1	0
MGP_C57BL6NJ_G0001821	--	5	+	126458203	126463200	4998	6	2	3	5	1	1	2	0
MGP_C57BL6NJ_G0001822	--	5	+	126503172	126504793	1622	0	2	1	1	3	2	0	1
MGP_C57BL6NJ_G0001823	--	5	+	126522950	126525627	2678	2	0	0	0	0	0	0	2
MGP_C57BL6NJ_G0001824	--	5	-	126830275	126832710	2436	0	0	0	0	0	0	0	0
MGP_C57BL6NJ_G0001825	--	5	-	127502850	127505224	2375	0	0	0	0	0	0	0	0
MGP_C57BL6NJ_G0001826	--	5	+	128232993	128234126	1134	0	0	0	2	0	0	0	0
MGP_C57BL6NJ_G0001827	--	5	-	128575160	128576144	985	18	12	11	33	28	11	11	22
MGP_C57BL6NJ_G0001828	--	5	+	128802237	128803509	1273	0	2	0	1	2	0	0	0
MGP_C57BL6NJ_G0001829	--	5	-	129137102	129139406	2305	0	1	0	0	0	0	0	0
MGP_C57BL6NJ_G0001830	--	5	-	129386962	129390221	3260	1	7	6	2	0	2	5	3
MGP_C57BL6NJ_G0001831	--	5	+	129646504	129648360	1857	1	0	2	3	1	1	4	3
MGP_C57BL6NJ_G0001832	--	5	+	129750362	129751450	1089	0	0	0	0	0	0	0	0
MGP_C57BL6NJ_G0001833	--	5	+	129853796	129856009	2214	9	7	8	8	4	9	4	6
MGP_C57BL6NJ_G0001834	--	5	+	130043630	130046724	3095	5	6	13	11	5	3	5	2
MGP_C57BL6NJ_G0001835	--	5	+	130075045	130080479	3290	13	8	12	15	8	1	5	3
MGP_C57BL6NJ_G0001836	--	5	-	130203125	130206315	1178	0	1	0	0	1	3	1	1
MGP_C57BL6NJ_G0001837	--	5	+	130616649	130618989	2341	15	9	5	10	24	25	6	7
MGP_C57BL6NJ_G0001838	--	5	+	130849868	130850193	326	2	0	0	0	0	1	0	2
MGP_C57BL6NJ_G0001839	--	5	-	130967366	130969565	2200	29	16	26	26	4	12	13	18
MGP_C57BL6NJ_G0001840	--	5	-	130976576	130979462	2887	13	11	13	16	12	6	16	9
MGP_C57BL6NJ_G0001841	--	5	+	130980713	130985383	4671	19	31	23	24	24	11	14	13
MGP_C57BL6NJ_G0001842	--	5	-	131076560	131077137	578	0	0	0	0	0	1	1	0
MGP_C57BL6NJ_G0001843	--	5	+	131313148	131321307	6592	0	0	0	0	0	0	0	0
MGP_C57BL6NJ_G0001844	--	5	-	131453770	131455348	1579	1	1	1	1	1	1	1	0
MGP_C57BL6NJ_G0001845	--	5	+	131601348	131604093	2746	0	0	0	2	2	0	2	0
MGP_C57BL6NJ_G0001846	--	5	+	131687470	131689028	1559	5	3	7	10	2	7	1	5
MGP_C57BL6NJ_G0001847	--	5	+	132049690	132051837	2148	1	2	2	0	1	2	0	0
MGP_C57BL6NJ_G0001848	--	5	+	132053563	132054432	870	0	2	1	1	0	0	0	0
MGP_C57BL6NJ_G0001849	--	5	-	132232450	132232912	463	3	1	2	0	1	5	2	4
MGP_C57BL6NJ_G0001850	--	5	-	132375978	132377316	1339	1	0	1	1	1	0	1	0
MGP_C57BL6NJ_G0001851	--	5	+	132378623	132379154	532	0	0	2	0	0	0	1	0
MGP_C57BL6NJ_G0001852	--	5	+	132731947	132733450	447	0	0	0	0	0	0	0	0
MGP_C57BL6NJ_G0001853	--	5	-	133037477	133039082	1606	0	5	7	2	1	4	2	0
MGP_C57BL6NJ_G0001854	--	5	-	133063418	133064721	1304	0	2	1	1	1	1	0	0
MGP_C57BL6NJ_G0001855	--	5	+	133211511	133215109	2013	2	2	0	1	1	2	2	4
MGP_C57BL6NJ_G0001856	--	5	+	133339778	133341141	1364	1	0	1	0	1	0	1	4
MGP_C57BL6NJ_G0001857	--	5	-	134157968	134160731	2764	18	13	4	10	8	3	2	3
MGP_C57BL6NJ_G0001858	--	5	+	134321953	134324790	2838	6	3	6	9	0	3	4	2
MGP_C57BL6NJ_G0001859	--	5	+	135382950	135383914	965	0	0	0	0	0	0	0	0
MGP_C57BL6NJ_G0001860	--	5	+	135999236	136002626	3391	0	0	0	0	0	0	0	0
MGP_C57BL6NJ_G0001861	--	5	+	136292283	136293365	1083	0	0	0	0	2	0	0	0
MGP_C57BL6NJ_G0001862	--	5	+	136632780	136633553	774	3	1	2	1	1	3	2	0
MGP_C57BL6NJ_G0001863	--	5	-	137324728	137326697	1970	0	0	0	0	0	0	0	0
MGP_C57BL6NJ_G0001864	--	5	-	137383680	137386920	3241	0	0	0	0	0	0	0	0
MGP_C57BL6NJ_G0001865	--	5	+	137615754	137617163	1410	0	0	0	0	0	0	0	0
MGP_C57BL6NJ_G0001866	--	5	-	137700968	137702339	1372	0	0	0	0	0	0	0	0
MGP_C57BL6NJ_G0001867	--	5	-	137852714	137853383	670	0	0	0	0	0	0	0	0
MGP_C57BL6NJ_G0001868	--	5	-	138717328	138718265	938	0	0	1	0	4	0	1	4
MGP_C57BL6NJ_G0001869	--	5	+	138778495	138780722	2228	25	21	18	39	28	24	22	29
MGP_C57BL6NJ_G0001870	--	5	-	139093570	139094528	959	0	0	1	2	0	0	1	0
MGP_C57BL6NJ_G0001871	--	5	+	139181715	139185099	3385	8	11	5	7	11	2	8	8
MGP_C57BL6NJ_G0001872	--	5	+	139202970	139204830	1861	6	5	8	10	4	3	4	2
MGP_C57BL6NJ_G0001873	--	5	+	139391824	139392321	498	0	7	2	2	5	2	6	1
MGP_C57BL6NJ_G0001874	--	5	+	139494473	139497374	1392	9	12	6	6	3	8	4	4
MGP_C57BL6NJ_G0001875	--	5	-	139951262	139951689	428	0	0	0	0	0	0	0	0
MGP_C57BL6NJ_G0001876	--	5	-	140206529	140209918	3390	0	0	0	0	0	0	0	0
MGP_C57BL6NJ_G0001877	--	5	-	140240886	140242971	2086	0	0	0	0	1	0	0	3
MGP_C57BL6NJ_G0001878	--	5	-	140305065	140306228	1113	0	0	0	0	0	0	0	0
MGP_C57BL6NJ_G0001879	--	5	-	140389342	140390976	1635	0	0	0	0	0	0	0	0
MGP_C57BL6NJ_G0001880	--	5	-	141001347	141003097	1751	0	5	0	0	0	0	0	0
MGP_C57BL6NJ_G0001881	--	5	-	141006058	141007354	1297	0	0	0	0	0	0	0	0
MGP_C57BL6NJ_G0001882	--	5	-	141022261	141022960	700	0	0	0	0	0	0	0	0
MGP_C57BL6NJ_G0001883	--	5	-	141037501	141040360	2860	0	0	0	1	1	0	0	1
MGP_C57BL6NJ_G0001884	--	5	-	141094640	141095794	1155	0	0	0	1	0	0	0	2
MGP_C57BL6NJ_G0001885	--	5	-	141097140	141098272	1133	0	0	0	0	1	0	0	0
MGP_C57BL6NJ_G0001886	--	5	-	141300434	141303394	2961	0	0	0	0	0	0	0	0
MGP_C57BL6NJ_G0001887	--	5	-	141324680	141325427	748	0	0	0	0	0	0	0	0
MGP_C57BL6NJ_G0001888	--	5	-	141354115	141356398	2284	0	0	0	0	0	0	0	0
MGP_C57BL6NJ_G0001889	--	5	-	141379248	141380221	974	0	0	0	0	0	0	0	0
MGP_C57BL6NJ_G0001890	--	5	-	141393659	141397495	3837	1	4	0	1	1	1	1	0
MGP_C57BL6NJ_G0001891	--	5	-	141408875	141415702	6828	1	0	1	1	1	1	0	0
MGP_C57BL6NJ_G0001892	--	5	-	141418481	141420715	2235	0	0	0	0	0	0	1	0
MGP_C57BL6NJ_G0001893	--	5	-	141437944	141445268	7325	0	1	0	0	1	0	1	0
MGP_C57BL6NJ_G0001894	--	5	-	141615257	141616586	1330	0	0	1	0	0	0	0	0
MGP_C57BL6NJ_G0001895	--	5	-	141618487	141620122	1636	0	0	0	0	0	0	0	0
MGP_C57BL6NJ_G0001896	--	5	-	141792595	141795942	2306	0	0	0	0	1	0	0	0
MGP_C57BL6NJ_G0001897	--	5	-	141858928	141861790	2863	0	0	0	3	0	0	0	0
MGP_C57BL6NJ_G0001898	--	5	-	141863576	141864850	1275	0	0	0	0	0	0	0	0
MGP_C57BL6NJ_G0001899	--	5	-	141920112	141923953	2397	0	0	1	0	0	0	0	0
MGP_C57BL6NJ_G0001900	--	5	-	141928892	141931051	2160	0	0	0	0	0	0	0	0
MGP_C57BL6NJ_G0001901	--	5	-	141971049	141971872	824	0	0	0	0	0	0	0	0
MGP_C57BL6NJ_G0001902	--	5	+	142254348	142254635	288	0	0	0	0	0	0	0	0
MGP_C57BL6NJ_G0001903	--	5	+	142957402	142958323	922	0	0	0	0	0	0	0	0
MGP_C57BL6NJ_G0001904	--	5	-	143672935	143673900	966	0	0	0	0	0	0	0	0
MGP_C57BL6NJ_G0001905	--	5	+	143773757	143775120	1364	5	2	0	0	0	2	1	0
MGP_C57BL6NJ_G0001906	--	5	-	143868177	143872563	3668	25	43	40	39	35	31	29	25
MGP_C57BL6NJ_G0001907	--	5	-	144113975	144118184	4210	0	0	0	0	1	0	0	0
MGP_C57BL6NJ_G0001908	--	5	-	144153647	144155111	1465	0	0	0	0	0	0	0	1
MGP_C57BL6NJ_G0001909	--	5	-	144621796	144623417	1622	2	0	1	0	1	1	2	0
MGP_C57BL6NJ_G0001910	--	5	-	144720895	144723910	3016	9	6	2	5	1	2	3	3
MGP_C57BL6NJ_G0001911	--	5	+	145000902	145001705	804	0	0	0	1	0	0	0	0
MGP_C57BL6NJ_G0001912	--	5	-	145228315	145229955	1641	0	0	0	0	0	0	0	0
MGP_C57BL6NJ_G0001913	--	5	-	145398205	145409916	3421	0	0	0	0	1	0	0	0
MGP_C57BL6NJ_G0001914	--	5	-	146219798	146224145	4348	9	5	2	5	0	1	4	1
MGP_C57BL6NJ_G0001915	--	5	-	146419582	146426463	6882	16	10	2	17	4	1	7	2
MGP_C57BL6NJ_G0001916	--	5	+	147341171	147342119	949	16	37	23	56	88	62	40	89
MGP_C57BL6NJ_G0001917	--	5	+	148850567	148852036	1470	0	1	2	2	1	1	1	3
MGP_C57BL6NJ_G0001918	--	5	+	148963906	148964696	411	0	1	0	0	0	0	0	0
MGP_C57BL6NJ_G0001919	--	5	-	150445395	150447940	2546	0	2	3	6	3	7	0	3
MGP_C57BL6NJ_G0001920	--	5	-	150571006	150576057	2330	0	5	0	0	4	1	0	0
MGP_C57BL6NJ_G0001921	--	5	-	150768783	150771007	2225	2	5	0	4	5	4	1	2
MGP_C57BL6NJ_G0001922	--	5	-	151869381	151870341	961	0	0	0	0	0	0	0	0
MGP_C57BL6NJ_G0001923	--	5	-	151879611	151880291	681	0	0	0	0	0	0	0	0
MGP_C57BL6NJ_G0001924	--	5	-	151889100	151891469	2370	0	0	0	0	0	0	0	0
MGP_C57BL6NJ_G0001925	--	5	+	154068023	154069048	1026	0	0	0	0	0	0	0	2
MGP_C57BL6NJ_G0001926	--	5	+	154159738	154162479	2742	0	0	0	1	0	0	4	1
MGP_C57BL6NJ_G0001927	--	5	-	154161483	154163798	2316	8	10	4	8	3	3	8	7
MGP_C57BL6NJ_G0001928	--	5	+	154302017	154303105	1089	6	13	1	12	3	2	0	9
MGP_C57BL6NJ_G0001929	--	5	+	154574356	154579226	3412	0	0	0	0	0	0	0	0
MGP_C57BL6NJ_G0001930	--	5	+	155022969	155024764	1796	6	8	10	8	13	6	2	7
MGP_C57BL6NJ_G0001931	--	5	+	156229718	156232699	2130	2	3	1	6	7	2	2	2
MGP_C57BL6NJ_G0001932	--	5	+	158683299	158684347	996	2	2	1	0	0	3	3	1
MGP_C57BL6NJ_G0001933	--	5	+	158684444	158685486	1043	6	9	4	4	2	3	2	7
MGP_C57BL6NJ_G0001934	--	5	+	159601953	159602637	685	0	0	0	0	0	0	0	0
MGP_C57BL6NJ_G0001935	--	5	-	159972861	159973505	645	0	0	0	0	0	0	0	0
MGP_C57BL6NJ_G0001936	--	5	+	160912235	160913872	1638	0	0	0	0	0	0	0	0
MGP_C57BL6NJ_G0001937	--	6	-	14612	16725	2114	2	3	2	4	3	2	3	3
MGP_C57BL6NJ_G0001938	--	6	-	1269812	1270536	725	0	0	0	0	0	0	0	0
MGP_C57BL6NJ_G0001939	--	6	+	1296595	1298386	1792	0	0	0	2	0	0	0	0
MGP_C57BL6NJ_G0001940	--	6	-	1396852	1399669	2818	0	0	0	0	1	1	0	1
MGP_C57BL6NJ_G0001941	--	6	+	1416279	1417216	938	5	10	2	9	5	4	5	10
MGP_C57BL6NJ_G0001942	--	6	+	1615608	1620285	1870	0	0	0	0	0	0	0	0
MGP_C57BL6NJ_G0001943	--	6	+	1806286	1810434	4149	8	10	7	10	0	0	1	0
MGP_C57BL6NJ_G0001944	--	6	+	1810707	1811942	1236	11	5	11	5	1	0	4	1
MGP_C57BL6NJ_G0001945	--	6	+	1827158	1827477	320	0	0	0	1	0	0	0	0
MGP_C57BL6NJ_G0001946	--	6	-	2111413	2116467	3987	683	966	745	828	1097	1065	822	1197
MGP_C57BL6NJ_G0001947	--	6	+	2179890	2181715	1826	1	1	4	2	0	3	1	1
MGP_C57BL6NJ_G0001948	--	6	-	3860920	3864432	2030	0	0	0	0	0	0	0	0
MGP_C57BL6NJ_G0001949	--	6	-	3871978	3873331	1354	0	0	0	0	1	0	0	0
MGP_C57BL6NJ_G0001950	--	6	+	4414381	4417058	2678	0	0	0	0	0	0	0	0
MGP_C57BL6NJ_G0001951	--	6	+	4893822	4895693	1872	1	3	1	0	5	4	1	4
MGP_C57BL6NJ_G0001952	--	6	+	10411075	10412017	943	0	0	0	0	0	0	0	0
MGP_C57BL6NJ_G0001953	--	6	+	13238309	13240548	2240	0	0	2	0	0	0	0	0
MGP_C57BL6NJ_G0001954	--	6	+	13418811	13420546	1736	3	5	4	0	6	2	0	1
MGP_C57BL6NJ_G0001955	--	6	+	13443388	13445072	1685	0	0	0	0	3	0	0	0
MGP_C57BL6NJ_G0001956	--	6	+	15443284	15446219	2936	0	3	3	5	2	4	1	1
MGP_C57BL6NJ_G0001957	--	6	-	15477497	15478875	1379	0	0	0	0	1	0	0	0
MGP_C57BL6NJ_G0001958	--	6	+	15660559	15671885	5605	1	0	2	0	1	1	0	0
MGP_C57BL6NJ_G0001959	--	6	-	15870482	15872301	1820	0	1	0	0	0	0	0	0
MGP_C57BL6NJ_G0001960	--	6	-	16235420	16237006	1587	0	0	0	0	0	2	0	0
MGP_C57BL6NJ_G0001961	--	6	+	19280018	19287785	6690	0	0	0	0	3	0	0	0
MGP_C57BL6NJ_G0001962	--	6	+	19732304	19736383	4080	0	0	0	0	0	0	0	2
MGP_C57BL6NJ_G0001963	--	6	+	21444592	21446809	2218	0	0	0	0	0	0	0	0
MGP_C57BL6NJ_G0001964	--	6	-	22923802	22926636	2835	4	3	6	1	2	0	1	1
MGP_C57BL6NJ_G0001965	--	6	-	26723729	26727526	3798	25	41	24	41	37	25	44	30
MGP_C57BL6NJ_G0001966	--	6	-	26731874	26738877	7004	5	8	8	13	17	13	7	9
MGP_C57BL6NJ_G0001967	--	6	-	26745788	26749712	3925	5	3	2	2	8	3	3	6
MGP_C57BL6NJ_G0001968	--	6	+	27098978	27100849	1872	1	2	3	3	3	3	0	0
MGP_C57BL6NJ_G0001969	--	6	+	27103560	27106474	2915	3	7	4	3	2	0	2	3
MGP_C57BL6NJ_G0001970	--	6	+	27342438	27345681	3244	2	8	5	4	1	2	1	4
MGP_C57BL6NJ_G0001971	--	6	-	28132008	28133787	1533	4	9	9	7	9	9	3	8
MGP_C57BL6NJ_G0001972	--	6	-	28531779	28535389	3611	0	0	0	1	1	0	0	1
MGP_C57BL6NJ_G0001973	--	6	+	28836253	28838473	2221	1	2	0	1	0	0	0	0
MGP_C57BL6NJ_G0001974	--	6	-	29835228	29837321	2094	22	17	36	25	15	7	23	8
MGP_C57BL6NJ_G0001975	--	6	-	29874129	29876420	2292	7	25	11	15	7	6	6	6
MGP_C57BL6NJ_G0001976	--	6	+	30026661	30030716	2731	5	6	0	6	6	3	6	2
MGP_C57BL6NJ_G0001977	--	6	-	31839099	31842094	2996	1	3	4	2	0	1	2	0
MGP_C57BL6NJ_G0001978	--	6	+	32273635	32275246	1612	0	0	0	0	0	0	0	0
MGP_C57BL6NJ_G0001979	--	6	-	32534168	32536295	2128	0	0	5	1	0	1	0	2
MGP_C57BL6NJ_G0001980	--	6	+	33786955	33788187	1233	0	0	0	0	1	0	0	0
MGP_C57BL6NJ_G0001981	--	6	-	35213839	35216231	2393	0	0	0	0	3	0	0	0
MGP_C57BL6NJ_G0001982	--	6	-	38402376	38403592	1217	3	0	2	0	0	0	0	0
MGP_C57BL6NJ_G0001983	--	6	+	39421312	39423025	1714	0	0	0	0	0	0	0	0
MGP_C57BL6NJ_G0001984	--	6	+	39496926	39500991	2451	0	0	1	0	0	0	0	0
MGP_C57BL6NJ_G0001985	--	6	+	39628358	39631184	2827	0	0	0	0	0	0	0	0
MGP_C57BL6NJ_G0001986	--	6	-	40359036	40360378	1343	0	0	0	0	0	0	0	0
MGP_C57BL6NJ_G0001987	--	6	-	41230723	41234269	3547	0	0	0	0	0	0	0	0
MGP_C57BL6NJ_G0001988	--	6	+	42909360	42909987	628	0	0	0	1	0	1	1	0
MGP_C57BL6NJ_G0001989	--	6	+	44877506	44878734	1229	0	0	0	0	0	0	0	0
MGP_C57BL6NJ_G0001990	--	6	+	44884929	44888688	3760	0	0	0	0	0	0	0	0
MGP_C57BL6NJ_G0001991	--	6	+	44940712	44942924	2213	0	0	0	0	0	0	0	0
MGP_C57BL6NJ_G0001992	--	6	+	44999563	45002104	2542	0	0	0	0	0	0	0	0
MGP_C57BL6NJ_G0001993	--	6	+	45008534	45012214	3681	0	0	0	0	0	0	0	0
MGP_C57BL6NJ_G0001994	--	6	+	45053957	45056754	2798	0	0	0	0	0	0	0	0
MGP_C57BL6NJ_G0001995	--	6	+	45115804	45117208	1405	0	0	0	0	0	0	0	0
MGP_C57BL6NJ_G0001996	--	6	+	45120809	45122071	1263	0	0	0	0	0	0	0	0
MGP_C57BL6NJ_G0001997	--	6	+	45139656	45141919	2264	0	0	0	0	0	0	0	0
MGP_C57BL6NJ_G0001998	--	6	+	45142492	45143050	559	0	0	0	0	0	0	0	1
MGP_C57BL6NJ_G0001999	--	6	+	45234836	45238146	2153	0	0	0	0	0	0	0	0
MGP_C57BL6NJ_G0002000	--	6	+	45367480	45370708	3229	0	0	0	0	0	0	0	0
MGP_C57BL6NJ_G0002001	--	6	+	45749975	45752339	2365	0	0	0	0	0	0	0	0
MGP_C57BL6NJ_G0002002	--	6	+	45912182	45914136	1955	0	0	0	0	0	0	0	0
MGP_C57BL6NJ_G0002003	--	6	+	45915371	45919308	3938	0	0	0	0	1	0	0	0
MGP_C57BL6NJ_G0002004	--	6	+	45919348	45921477	2130	0	0	0	0	0	0	0	0
MGP_C57BL6NJ_G0002005	--	6	+	45943254	45945772	2519	0	0	0	0	0	0	0	0
MGP_C57BL6NJ_G0002006	--	6	+	45946956	45950335	3186	0	0	0	0	0	0	0	0
MGP_C57BL6NJ_G0002007	--	6	+	46010410	46014778	4369	0	0	0	1	0	0	0	0
MGP_C57BL6NJ_G0002008	--	6	+	46303787	46306316	2530	0	0	0	0	0	0	0	0
MGP_C57BL6NJ_G0002009	--	6	+	46393122	46395596	2475	0	0	0	0	0	0	0	0
MGP_C57BL6NJ_G0002010	--	6	+	46702586	46706335	3750	0	0	0	0	0	0	0	1
MGP_C57BL6NJ_G0002011	--	6	+	47675459	47677041	1583	0	0	0	0	0	0	0	0
MGP_C57BL6NJ_G0002012	--	6	+	49389591	49402688	1594	12	30	16	19	31	38	27	52
MGP_C57BL6NJ_G0002013	--	6	+	51165413	51166378	966	0	0	0	0	0	0	0	0
MGP_C57BL6NJ_G0002014	--	6	-	52636681	52637923	1243	0	0	1	0	0	0	0	0
MGP_C57BL6NJ_G0002015	--	6	+	52687124	52687851	728	0	0	1	0	0	0	0	1
MGP_C57BL6NJ_G0002016	--	6	+	52977306	52979988	2683	9	12	5	7	11	10	6	10
MGP_C57BL6NJ_G0002017	--	6	-	53020450	53024194	3745	12	23	10	14	7	12	12	13
MGP_C57BL6NJ_G0002018	--	6	-	53144601	53145212	612	1	5	0	4	2	8	3	0
MGP_C57BL6NJ_G0002019	--	6	+	54164477	54168333	2204	0	0	0	0	0	0	0	0
MGP_C57BL6NJ_G0002020	--	6	+	55272151	55272562	412	0	0	0	0	3	0	0	2
MGP_C57BL6NJ_G0002021	--	6	+	55497812	55501118	3307	0	0	0	0	0	0	0	0
MGP_C57BL6NJ_G0002022	--	6	+	57529566	57531163	1598	0	7	1	0	3	2	0	4
MGP_C57BL6NJ_G0002023	--	6	-	57652290	57652961	672	0	1	1	2	2	1	0	2
MGP_C57BL6NJ_G0002024	--	6	-	57690340	57693323	2984	0	0	0	2	1	0	0	0
MGP_C57BL6NJ_G0002025	--	6	-	58507481	58510322	2842	9	6	8	13	9	5	9	9
MGP_C57BL6NJ_G0002026	--	6	+	58684004	58686730	2727	0	0	0	0	0	0	0	0
[truncated: 39,097 more rows]

## Sheet: FPKM
Gene_id	Gene name	chromosome	Strand	start	end	length	black629_fpkm	black638_fpkm	black650_fpkm	black693_fpkm	black631_fpkm	black643_fpkm	black634_fpkm	black652_fpkm
MGP_C57BL6NJ_G0017309	2019-03-01	1	-	197597298	197624718	2156	418.432	420.471	453.407	404.589	416.288	397.294	404.038	441.929
MGP_C57BL6NJ_G0017310	2019-03-02	1	-	197626473	197663514	4248	392.177	360.186	362.873	383.093	358.03	362.855	378.691	334.814
MGP_C57BL6NJ_G0023941	2019-03-02	17	-	34843637	34881726	3400	49.677	38.3249	47.1819	40.5368	45.8629	32.7385	30.7749	50.5108
MGP_C57BL6NJ_G0024857	2019-03-03	18	-	57941612	58115984	4653	1.13962	0.693037	0.902953	0.881235	0.905576	1.05958	1.29977	1.23244
MGP_C57BL6NJ_G0016523	2019-03-04	1	-	75755238	75874247	4553	0	0	0	0.0133937	0	0	0	0
MGP_C57BL6NJ_G0025493	2019-03-05	19	+	37204131	37220349	2050	55.9787	55.2594	66.5208	58.0543	54.0749	54.1256	43.9822	57.3797
MGP_C57BL6NJ_G0022172	2019-03-06	15	-	30886398	30973166	6189	16.1971	21.2269	20.4118	19.0758	25.4184	28.6691	17.5797	26.1957
MGP_C57BL6NJ_G0026177	2019-03-07	2	+	61553076	61595277	4972	7.99511	9.774	9.91776	11.3593	15.5652	10.532	11.1737	16.3537
MGP_C57BL6NJ_G0018197	2019-03-09	10	-	135060297	135065461	3037	0.392455	0.386887	0.338872	0.522067	0.198603	0.393029	0.290965	0.231264
MGP_C57BL6NJ_G0019677	2019-03-10	11	-	111963289	112062385	2463	0	0	0	0	0	0	0	0
MGP_C57BL6NJ_G0022159	2019-03-11	15	+	25373085	25478470	2146	0.0464673	0	0	0	0	0	0	0
MGP_C57BL6NJ_G0033520	2019-09-01	7	-	136658059	136677773	1101	3.50882	2.51895	3.24682	4.74208	5.98446	4.80383	4.21939	5.1103
MGP_C57BL6NJ_G0016739	2019-09-02	1	+	98719909	98752103	3309	35.252	47.0111	40.8306	42.4219	65.6203	54.1674	49.3457	63.3639
MGP_C57BL6NJ_G0022549	2019-09-03	15	+	86022620	86042376	4731	0	0.0310926	0	0.152496	0.060942	0.0663311	0.0460368	0
MGP_C57BL6NJ_G0019298	2019-09-04	11	+	91896981	91922965	2136	13.5281	12.3456	12.3717	13.7094	16.1621	11.2306	16.2789	13.4017
MGP_C57BL6NJ_G0023031	2019-09-05	16	-	16152442	16160563	2127	0.678331	0.60502	0.725779	1.3475	0.515586	0.645356	2.36287	1.87117
MGP_C57BL6NJ_G0036134	2019-09-06	X	-	32483536	32566196	4667	0.339086	0.423414	0.254971	0.527407	0.711342	0.903286	0.776188	0.485105
MGP_C57BL6NJ_G0034987	2019-09-07	9	+	23531054	23597224	2533	11.7388	13.916	12.646	14.2764	19.6125	15.1736	17.8572	21.6278
MGP_C57BL6NJ_G0018690	2019-09-08	11	+	54502581	54534143	2533	1.85359	2.43266	1.76485	3.47509	3.58761	3.02312	3.24052	3.55769
MGP_C57BL6NJ_G0019838	2019-09-09	11	+	125128960	125315782	4863	78.5308	79.5367	64.52	67.6023	59.8941	72.2998	94.4109	63.0569
MGP_C57BL6NJ_G0017649	2019-09-10	10	-	60411573	60471738	2534	4.8026	4.70308	4.51829	4.0911	4.89036	5.36992	4.62056	5.70507
MGP_C57BL6NJ_G0030188	2019-09-11	5	+	98051345	98138201	5028	7.77225	10.4129	10.537	11.2226	12.2798	11.5403	12.9125	13.7751
MGP_C57BL6NJ_G0022895	2019-09-12	16	-	1594325	1605307	2576	0.024352	0.0434404	0	0	0.0212859	0	0	0
MGP_C57BL6NJ_G0030558	2019-09-14	5	-	138917961	138947329	1642	0.0482174	0.0430063	0.0494405	0	0	0.0458735	0.042451	0.134963
MGP_C57BL6NJ_G0004448	-	6	-	118559794	118569728	1181	4.56532	5.20301	5.11456	4.76674	5.91187	4.58469	5.13583	6.54704
MGP_C57BL6NJ_G0000016	--	12	+	119365929	119368094	414	0	0	0	0	0	0	0	0
MGP_C57BL6NJ_G0000019	--	12	-	119504075	119504086	12	0	0	0	0	0	0	0	0
MGP_C57BL6NJ_G0000032	--	12	-	119551997	119552006	10	0	0	0	0	0	0	0	0
MGP_C57BL6NJ_G0000033	--	12	-	119611239	119611248	10	0	0	0	0	0	0	0	0
MGP_C57BL6NJ_G0000053	--	12	-	119694897	119697328	480	0	0	0	0	0	0	0	0
MGP_C57BL6NJ_G0000054	--	12	-	119694897	119697198	350	0	0	0	0	0	0	0	0
MGP_C57BL6NJ_G0000055	--	12	-	119694897	119697200	352	0	0	0	0	0	0	0	0
MGP_C57BL6NJ_G0000056	--	12	-	119715371	119715902	425	0	0	0	0	0	0	0	0
MGP_C57BL6NJ_G0000057	--	12	-	119715371	119715830	353	0	0	0	0	0	0	0	0
MGP_C57BL6NJ_G0000116	--	12	-	121589231	121589690	377	0	0	0	0	0	0	0	0
MGP_C57BL6NJ_G0000118	--	12	-	121678022	121678315	294	0	0	0	0	0	0	0	0
MGP_C57BL6NJ_G0000121	--	12	-	121758497	121759031	351	0	0	0	0	0	0	0	0
MGP_C57BL6NJ_G0000123	--	12	-	121882148	121882609	378	0	0	0	0	0	0	0	0
MGP_C57BL6NJ_G0000124	--	12	-	121965575	121967673	415	0	0	0	0	0	0	0	0
MGP_C57BL6NJ_G0000126	--	12	-	121965575	121966007	351	0	0	0	0	0	0	0	0
MGP_C57BL6NJ_G0000132	--	12	-	122332130	122332539	328	0	0	0	0	0	0	0	0
MGP_C57BL6NJ_G0000135	--	12	-	122382047	122382528	399	0	0	0	0	0	0	0	0
MGP_C57BL6NJ_G0000137	--	12	-	122406974	122407462	406	0	0	0	0	0	0	0	0
MGP_C57BL6NJ_G0000143	--	16	-	16855446	16856283	391	0	0	0	0	0	0	0	0
MGP_C57BL6NJ_G0000148	--	6	+	69245310	69245622	313	0	0	0	0	0	0	0	0
MGP_C57BL6NJ_G0000195	--	6	-	71925439	71926027	379	0	0	0	0	0	0	0	0
MGP_C57BL6NJ_G0000213	--	6	-	72605918	72606498	379	0	0	0	0	0	0	0	0
MGP_C57BL6NJ_G0000215	--	6	-	72635532	72636055	347	0	0	0	0	0	0	0	0
MGP_C57BL6NJ_G0000220	--	6	+	72840251	72840844	353	0	0	0	0	0	0	0	0
MGP_C57BL6NJ_G0000222	--	6	+	72840575	72840873	299	0	0	0	0	0	0	0	0
MGP_C57BL6NJ_G0000245	--	12	-	119678886	119679361	353	0	0	0	0	0.310666	0	0	0
MGP_C57BL6NJ_G0000246	--	12	-	119680204	119680640	353	0	0	0	0	0	0	0	0
MGP_C57BL6NJ_G0000247	--	12	-	119708708	119709203	371	0	0	0	0	0	0	0	0
MGP_C57BL6NJ_G0000248	--	12	-	119708711	119709157	322	0	0	0	0	0	0	0	0
MGP_C57BL6NJ_G0000249	--	12	-	119721385	119721853	343	0	0	0	0	0	0	0	0
MGP_C57BL6NJ_G0000250	--	12	-	119733477	119733929	328	0	0	0	0	0	0	0	0
MGP_C57BL6NJ_G0000251	--	12	-	119771245	119771705	337	0	0	0	0	0	0	0	0
MGP_C57BL6NJ_G0000252	--	12	-	119806148	119806521	244	0	0	0	0	0	0	0	0
MGP_C57BL6NJ_G0000253	--	12	-	119806148	119806521	252	0	0	0	0	0	0	0	0
MGP_C57BL6NJ_G0000254	--	12	-	119913582	119913951	245	0	0	0	0	0	0	0	0
MGP_C57BL6NJ_G0000255	--	12	-	119942845	119943225	258	0	0	0	0	0	0	0	0
MGP_C57BL6NJ_G0000256	--	12	-	119947005	119947335	208	0	0	0	0	0	0	0	0
MGP_C57BL6NJ_G0000257	--	12	-	119974102	119974514	290	0	0	0	0	0	0	0	0
MGP_C57BL6NJ_G0000258	--	12	-	119985339	119985650	312	0	0	0	0	0	0	0	0
MGP_C57BL6NJ_G0000259	--	12	-	120067084	120067527	326	0	0	0	0	0	0	0	0
MGP_C57BL6NJ_G0000260	--	12	-	120068663	120069082	262	0	0	0	0	0	0	0	0
MGP_C57BL6NJ_G0000261	--	12	-	120075796	120076092	297	0	0	0	0	0	0	0	0
MGP_C57BL6NJ_G0000262	--	12	-	120148886	120223994	362	0	0	0	0	0	0	0	0
MGP_C57BL6NJ_G0000263	--	12	-	120260180	120260574	313	0	0	0	0	0	0	0	0
MGP_C57BL6NJ_G0000264	--	12	-	120273720	120274018	299	0	0	0	0	0	0	0	0
MGP_C57BL6NJ_G0000265	--	12	-	120321286	120321580	295	0	0	0	0	0	0	0	0
MGP_C57BL6NJ_G0000266	--	12	-	120346555	120346883	329	0	0	0	0	0	0	0	0
MGP_C57BL6NJ_G0000267	--	12	-	120364004	120364455	362	0	0	0	0	0	0	0	0
MGP_C57BL6NJ_G0000268	--	12	-	120398808	120399083	276	0	0	0	0	0	0	0	0
MGP_C57BL6NJ_G0000269	--	12	-	120530194	120530487	294	0	0	0	0	0	0	0	0
MGP_C57BL6NJ_G0000270	--	12	-	120589628	120590060	348	0	0	0	0	0	0	0	0
MGP_C57BL6NJ_G0000271	--	12	-	120595472	120595766	295	0	0	0	0	0	0	0	0
MGP_C57BL6NJ_G0000272	--	12	-	120602053	120602343	291	0	0	0	0	0	0	0	0
MGP_C57BL6NJ_G0000273	--	12	-	120620732	120621022	291	0	0	0	0	0	0	0	0
MGP_C57BL6NJ_G0000274	--	12	-	120748956	120749416	378	0	0	0	0	0	0	0	0
MGP_C57BL6NJ_G0000275	--	12	-	120762013	120762314	302	0	0	0	0	0	0	0	0
MGP_C57BL6NJ_G0000276	--	12	-	120780190	120780487	298	0	0	0	0	0	0	0	0
MGP_C57BL6NJ_G0000277	--	12	-	120863034	120863332	299	0	0	0	0	0	0	0	0
MGP_C57BL6NJ_G0000278	--	12	-	120870275	120870567	293	0	0	0	0	0	0	0	0
MGP_C57BL6NJ_G0000279	--	12	-	120908237	120908674	355	0	0	0	0	0	0	0	0
MGP_C57BL6NJ_G0000280	--	12	-	120935961	120936392	350	0	0	0	0	0	0	0	0
MGP_C57BL6NJ_G0000281	--	12	-	120944857	120945341	402	0	0	0	0	0	0	0	0
MGP_C57BL6NJ_G0000282	--	12	-	121107706	121108139	351	0	0	0	0	0	0	0	0
MGP_C57BL6NJ_G0000283	--	12	-	121110606	121111030	342	0	0	0	0	0	0	0	0
MGP_C57BL6NJ_G0000284	--	12	-	121115723	121116150	349	0	0	0	0	0	0	0	0
MGP_C57BL6NJ_G0000285	--	12	-	121133983	121134416	351	0	0	0	0	0	0	0	0
MGP_C57BL6NJ_G0000286	--	12	-	121153100	121153532	350	0	0	0	0	0	0	0	0.167226
MGP_C57BL6NJ_G0000287	--	12	-	121211476	121211907	351	0	0	0	0	0.468655	0	0	0
MGP_C57BL6NJ_G0000288	--	12	-	121250640	121251072	349	0	0	0	0	0	0	0	0
MGP_C57BL6NJ_G0000289	--	12	-	121270491	121270918	345	0	0	0	0	0	0	0	0
MGP_C57BL6NJ_G0000290	--	12	-	121277110	121277521	329	0	0	0	0	0	0	0	0
MGP_C57BL6NJ_G0000291	--	12	-	121312500	121312933	352	0	0	0	0	0	0	0	0
MGP_C57BL6NJ_G0000292	--	12	-	121319175	121319608	352	0	0	0	0.173243	0	0	0	0
MGP_C57BL6NJ_G0000293	--	12	-	121327795	121328228	351	0	0	0	0	0	0	0	0
MGP_C57BL6NJ_G0000294	--	12	-	121354938	121355232	295	0	0	0	0	0	0	0	0
MGP_C57BL6NJ_G0000295	--	12	-	121392550	121392843	294	0	0	0	0	0	0	0	0
MGP_C57BL6NJ_G0000296	--	12	-	121589231	121589664	351	0	0	0	0	0	0	0	0
MGP_C57BL6NJ_G0000297	--	12	-	121599594	122332539	350	0	0	0	0	0.156665	0.341037	0	0
MGP_C57BL6NJ_G0000298	--	12	-	121678022	121678455	351	0	0	0	0	0	0	0	0
MGP_C57BL6NJ_G0000299	--	12	-	121689221	121689517	297	0	0	0	0	0	0	0	0
MGP_C57BL6NJ_G0000300	--	12	-	121696891	121697323	349	0	0	0	0	0	0	0	0
MGP_C57BL6NJ_G0000301	--	12	-	121767760	121768192	354	0	0	0	0	0	0	0	0
MGP_C57BL6NJ_G0000302	--	12	-	121767766	121768249	405	0	0	0	0	0	0	0	0
MGP_C57BL6NJ_G0000303	--	12	-	121820734	121821027	294	0	0	0	0	0	0	0	0
MGP_C57BL6NJ_G0000304	--	12	-	121984566	121984995	349	0	0	0	0	0	0	0	0
MGP_C57BL6NJ_G0000305	--	12	-	122088195	122088488	294	0	0	0	0	0	0	0	0
MGP_C57BL6NJ_G0000306	--	12	-	122325749	122326191	358	0	0	0	0	0	0	0	0
MGP_C57BL6NJ_G0000307	--	12	-	122339670	122340103	358	0	0	0	0	0	0	0	0
MGP_C57BL6NJ_G0000308	--	12	-	122400318	122400611	294	0	0	0	0	0	0	0	0
MGP_C57BL6NJ_G0000309	--	12	-	122458586	122458864	279	0	0	0	0	0	0	0	0
MGP_C57BL6NJ_G0000310	--	12	-	122473858	122474290	350	0	0	0	0	0	0	0	0
MGP_C57BL6NJ_G0000311	--	12	-	122527427	122527738	312	0	0	0	0	0	0	0	0
MGP_C57BL6NJ_G0000312	--	12	-	122559672	122560141	351	0	0	0	0	0	0	0	0
MGP_C57BL6NJ_G0000313	--	12	-	122615944	122616378	353	0	0	0	0	0	0	0	0
MGP_C57BL6NJ_G0000314	--	6	+	69230390	69230686	297	0	0	0	0	0	0	0	0
MGP_C57BL6NJ_G0000315	--	6	-	69341503	69341957	331	0	0	0	0	0	0	0	0
MGP_C57BL6NJ_G0000316	--	6	-	69353182	69353678	348	0	0	0	0	0	0	0	0
MGP_C57BL6NJ_G0000317	--	6	+	69415696	69415948	253	0	0	0	0	0	0	0	0
MGP_C57BL6NJ_G0000318	--	6	+	69541921	69542386	353	0	0	0	0	0	0	0	0
MGP_C57BL6NJ_G0000319	--	6	+	69564338	69564804	346	0	0	0	0	0	0	0	0
MGP_C57BL6NJ_G0000320	--	6	+	69837847	69838312	353	0	0	0	0	0	0	0	0
MGP_C57BL6NJ_G0000321	--	6	+	69851519	69851978	339	0	0	0	0	0	0	0	0
MGP_C57BL6NJ_G0000322	--	6	+	69885365	69885811	334	0	0	0	0	0	0	0	0
MGP_C57BL6NJ_G0000323	--	6	+	69910960	69911363	307	0	0	0	0	0	0	0	0
MGP_C57BL6NJ_G0000324	--	6	+	69915787	69916253	346	0	0	0	0	0	0	0	0
MGP_C57BL6NJ_G0000325	--	6	+	69978183	69978484	302	0	0	0	0	0	0	0	0
MGP_C57BL6NJ_G0000326	--	6	+	69981490	69981956	346	0	0	0	0	0	0	0	0
MGP_C57BL6NJ_G0000327	--	6	+	69996274	69997037	362	0	0	0	0	0	0	0	0
MGP_C57BL6NJ_G0000328	--	6	+	70107618	70108350	362	0	0	0	0	0	0	0	0
MGP_C57BL6NJ_G0000329	--	6	+	70120455	70124181	298	0	0	0	0	0	0	0	0
MGP_C57BL6NJ_G0000330	--	6	+	70182802	70183456	313	0	0	0.205502	0	0	0	0	0
MGP_C57BL6NJ_G0000331	--	6	+	70200119	70200587	346	0	0	0	0	0	0	0.159621	0
MGP_C57BL6NJ_G0000332	--	6	+	70218230	70219024	377	0	0	0	0	0	0	0	0
MGP_C57BL6NJ_G0000333	--	6	-	70349168	70349454	287	0	0	0	0	0	0	0	0
MGP_C57BL6NJ_G0000334	--	6	+	70362333	70362590	258	0	0	0	0	0	0	0	0
MGP_C57BL6NJ_G0000335	--	6	-	70364438	70364736	299	0	0	0	0	0	0	0	0
MGP_C57BL6NJ_G0000336	--	6	+	70488929	70489387	339	0	0	0	0	0	0	0	0
MGP_C57BL6NJ_G0000337	--	6	-	70702057	70702467	285	0	0	0	0	0	0	0	0
MGP_C57BL6NJ_G0000338	--	6	+	70747209	70747393	185	0	0	0	0	0	0	0	0
MGP_C57BL6NJ_G0000339	--	6	-	70809922	70810317	308	0	0	0	0	0	0	0	0
MGP_C57BL6NJ_G0000340	--	6	-	70828028	70828430	268	0	0	0	0	0	0	0	0
MGP_C57BL6NJ_G0000341	--	6	+	70839585	70839870	286	0	0	0	0	0	0	0	0
MGP_C57BL6NJ_G0000342	--	6	-	70901011	70901640	334	0	0	0	0	0	0	0	0
MGP_C57BL6NJ_G0000343	--	6	+	70913408	70913873	346	0	0	0	0	0	0	0	0
MGP_C57BL6NJ_G0000344	--	6	+	70943480	70985987	260	0	0	0	0	0	0	0	0
MGP_C57BL6NJ_G0000345	--	6	+	70963129	70963328	200	0	0	0	0	0	0	0	0
MGP_C57BL6NJ_G0000346	--	6	-	70973377	71041020	347	0	0	0	0	0	0	0	0.168671
MGP_C57BL6NJ_G0000347	--	6	+	70985755	70985954	200	0	0	0	0	0	0	0	0
MGP_C57BL6NJ_G0000348	--	6	+	71097246	71097712	347	0	0	0	0	0	0	0	0
MGP_C57BL6NJ_G0000349	--	6	-	71110758	71111299	359	0	0	0	0	0	0	0	0
MGP_C57BL6NJ_G0000350	--	6	+	71139603	71139967	242	0	0	0	0	0	0	0	0
MGP_C57BL6NJ_G0000351	--	6	+	71140594	71140964	255	0	0	0	0	0	0	0	0
MGP_C57BL6NJ_G0000352	--	6	+	71140594	71141019	300	0	0	0	0	0	0	0	0
MGP_C57BL6NJ_G0000353	--	6	+	71140601	71141019	293	0	0	0	0	0	0	0	0
MGP_C57BL6NJ_G0000354	--	6	-	71163509	71164042	358	0	0	0	0	0	0	0	0
MGP_C57BL6NJ_G0000355	--	6	-	71331116	71331591	354	0	0	0	0	0	0	0	0
MGP_C57BL6NJ_G0000356	--	6	-	71347556	71348028	348	0	0	0	0	0	0	0	0
MGP_C57BL6NJ_G0000357	--	6	-	71358061	71358593	358	0	0	0	0	0	0	0	0
MGP_C57BL6NJ_G0000358	--	6	+	71380957	71381419	343	0	0	0	0	0	0	0	0
MGP_C57BL6NJ_G0000359	--	6	+	71381107	71381408	302	0	0	0	0	0	0	0	0
MGP_C57BL6NJ_G0000360	--	6	-	71397094	71397606	345	0	0	0	0	0	0	0	0
MGP_C57BL6NJ_G0000361	--	6	+	71569768	71790338	336	0	0	0	0	0	0	0	0
MGP_C57BL6NJ_G0000362	--	6	+	71629158	71629580	305	0	0	0	0	0	0	0	0
MGP_C57BL6NJ_G0000363	--	6	+	71641330	71641538	209	0	0	0	0	0	0	0	0
MGP_C57BL6NJ_G0000364	--	6	+	71659933	71660380	318	0	0	0	0	0	0	0	0
MGP_C57BL6NJ_G0000365	--	6	+	71659949	71660379	309	0	0	0	0	0	0	0	0
MGP_C57BL6NJ_G0000366	--	6	-	71716948	71718729	358	0	0	0	0	0	0	0	0
MGP_C57BL6NJ_G0000367	--	6	+	71727344	71727718	239	0	0	0	0	0	0	0	0
MGP_C57BL6NJ_G0000368	--	6	+	71790019	71790336	318	0	0	0	0	0	0	0	0
MGP_C57BL6NJ_G0000369	--	6	-	71808520	71808914	278	0	0	0	0	0	0	0	0
MGP_C57BL6NJ_G0000370	--	6	-	71839802	71840279	356	0	0	0	0	0	0	0	0
MGP_C57BL6NJ_G0000371	--	6	-	71936709	71937158	327	0	0	0	0	0	0	0	0
MGP_C57BL6NJ_G0000372	--	6	-	71977407	71977973	359	0	0	0	0	0	0	0	0
MGP_C57BL6NJ_G0000373	--	6	-	71991680	71992149	347	0	0	0	0	0	0	0	0
MGP_C57BL6NJ_G0000374	--	6	-	72043236	72043517	282	0	0	0	0	0	0	0	0
MGP_C57BL6NJ_G0000375	--	6	-	72152561	72152870	310	0	0	0	0	0	0	0	0
MGP_C57BL6NJ_G0000376	--	6	-	72627649	72627882	234	0	0	0	0.260604	0	0	0	0.250124
MGP_C57BL6NJ_G0000377	--	6	+	72650103	72650374	272	0	0	0	0	0	0	0	0
MGP_C57BL6NJ_G0000378	--	6	-	72711266	72711565	300	0	0	0	0	0	0	0	0
MGP_C57BL6NJ_G0000379	--	6	-	72725910	72726502	351	0	0	0	0	0	0	0	0
MGP_C57BL6NJ_G0000380	--	6	+	72818629	72819206	339	0	0	0	0	0	0	0	0
MGP_C57BL6NJ_G0000381	--	6	+	72923187	72923804	385	0	0	0	0	0	0	0	0
MGP_C57BL6NJ_G0000382	--	6	+	72923222	72923796	342	0	0	0	0	0	0	0	0
MGP_C57BL6NJ_G0000394	--	4	-	82626463	82626594	69	0	0	0	0	0	0	0	0
MGP_C57BL6NJ_G0000398	--	1	+	97206	98275	1070	0	0	0	0	0	0	0	0
MGP_C57BL6NJ_G0000399	--	1	-	384906	387724	2819	0	0	0	0	0	0	0	0
MGP_C57BL6NJ_G0000400	--	1	-	394731	396963	2233	0	0	0	0.0273092	0.0245556	0	0	0
MGP_C57BL6NJ_G0000401	--	1	-	496067	498375	2309	0	0	0	0	0	0	0	0
MGP_C57BL6NJ_G0000402	--	1	-	547167	549223	2057	0	0	0	0	0	0	0	0
MGP_C57BL6NJ_G0000403	--	1	-	644298	647309	2672	0	0	0	0	0	0	0	0
MGP_C57BL6NJ_G0000404	--	1	+	747955	749588	1634	0	0	0	0	0	0	0	0
MGP_C57BL6NJ_G0000405	--	1	+	821376	823726	2351	0	0	0	0	0	0	0	0
MGP_C57BL6NJ_G0000406	--	1	-	1475333	1476816	1484	0	0	0	0	0	0	0	0
MGP_C57BL6NJ_G0000407	--	1	-	1906177	1908628	1150	0.654583	0.194613	0.335594	0.742383	0.190722	0.415175	0.5763	0.407158
MGP_C57BL6NJ_G0000408	--	1	-	2062304	2063414	1111	0.112927	0	0	0.0548888	0.0987086	0	0	0.0526813
MGP_C57BL6NJ_G0000409	--	1	-	2096376	2098490	2115	0	0	0	0	0	0	0	0
MGP_C57BL6NJ_G0000410	--	1	+	2595088	2597119	2032	0	0	0	0	0	0	0	0
MGP_C57BL6NJ_G0000411	--	1	-	3058278	3060076	1799	0	0	0	0.0677948	0	0	0	0
MGP_C57BL6NJ_G0000412	--	1	-	4201374	4205597	2914	0	0	0	0	0	0	0	0
MGP_C57BL6NJ_G0000413	--	1	+	4513245	4517272	4028	0.42049	0.513951	0.511	0.514739	0.912062	0.414866	0.575871	0.82824
MGP_C57BL6NJ_G0000414	--	1	-	5922565	5925096	2532	0	0	0	0.0240843	0	0	0	0
MGP_C57BL6NJ_G0000415	--	1	-	5986166	5989671	3506	0	0	0	0	0	0	0	0
MGP_C57BL6NJ_G0000416	--	1	-	6114192	6115345	1154	0	0	0	0	0.0950305	0	0	0
MGP_C57BL6NJ_G0000417	--	1	-	6710535	6711584	1050	0	0	0.0612592	0	0	0	0	0.111484
MGP_C57BL6NJ_G0000418	--	1	+	6814619	6817877	3259	0	0	0	0	0	0	0	0
MGP_C57BL6NJ_G0000419	--	1	+	7568756	7571262	1374	0	0	0	0	0.0399073	0.0434363	0.0401956	0
MGP_C57BL6NJ_G0000420	--	1	-	7663166	7664085	920	0	0.0608165	0	0	0.0596007	0	0	0
MGP_C57BL6NJ_G0000421	--	1	-	7815995	7817716	1722	0	0.032492	0.0747063	0.0354132	0	0.0693164	0	0
MGP_C57BL6NJ_G0000422	--	1	-	8066363	8069107	2745	0	0	0	0	0	0	0	0
MGP_C57BL6NJ_G0000423	--	1	-	8441068	8442989	1922	0	0	0	0.0317281	0	0	0	0
MGP_C57BL6NJ_G0000424	--	1	-	9047208	9050246	3039	0	0.018411	0	0	0	0	0	0
MGP_C57BL6NJ_G0000425	--	1	+	9105290	9107882	2471	0	0	0	0	0	0	0	0
MGP_C57BL6NJ_G0000426	--	1	+	9407433	9409576	2144	0	0	0	0	0	0	0	0.0545979
MGP_C57BL6NJ_G0000427	--	1	-	10933219	10933769	551	0	0	0	0	0	0	0	0
MGP_C57BL6NJ_G0000428	--	1	-	11054361	11056613	2253	0.0556865	0.12417	0.114198	0.0541336	0.0486752	0.0264898	0.0490269	0.0779347
MGP_C57BL6NJ_G0000429	--	1	-	11105866	11107491	1626	0.0385799	0.0344103	0.237351	0.0750079	0	0.0734089	0.101898	0
MGP_C57BL6NJ_G0000430	--	1	-	11168756	11169450	695	0	0	0.0925498	0	0	0	0	0.0842143
MGP_C57BL6NJ_G0000431	--	1	-	11175991	11177860	1870	0.0670918	0.0897612	0.0687937	0.0652208	0	0.0638304	0.0590682	0.0312989
MGP_C57BL6NJ_G0000432	--	1	-	11224695	11230814	4628	0.230429	0.253884	0.111188	0.289886	0.142176	0.0515829	0.0119336	0.0126467
MGP_C57BL6NJ_G0000433	--	1	-	11237088	11239335	2248	0.111621	0.199114	0.028613	0.162762	0.0975669	0.185841	0.0982718	0.052072
MGP_C57BL6NJ_G0000434	--	1	-	11541529	11542718	1190	2.31946	2.96212	1.51346	2.15229	2.62644	3.41037	2.32054	3.59043
MGP_C57BL6NJ_G0000435	--	1	-	11751566	11753814	2249	0	0	0	0	0	0	0	0
MGP_C57BL6NJ_G0000436	--	1	-	12019301	12022905	3605	0	0	0	0	0	0	0	0
MGP_C57BL6NJ_G0000437	--	1	-	12176996	12177434	439	0	0	0	0	0	0	0	0
MGP_C57BL6NJ_G0000438	--	1	+	12764147	12768467	4321	0.0145177	0	0	0	0.0253796	0	0.0127815	0.0135452
MGP_C57BL6NJ_G0000439	--	1	+	13389753	13391285	1533	0	0	0	0	0	0	0	0
MGP_C57BL6NJ_G0000440	--	1	+	13905663	13908831	3169	0	0.0176558	0	0	0	0.0188329	0	0
MGP_C57BL6NJ_G0000441	--	1	-	14297227	14299547	2321	0	0.0241065	0	0	0	0	0	0
MGP_C57BL6NJ_G0000442	--	1	+	14744651	14747630	2980	0	0.0563267	0.0215846	0.0204636	0	0.0200273	0.0741326	0.0196406
MGP_C57BL6NJ_G0000443	--	1	+	15117576	15118402	827	0	0	0	0	0	0	0	0
MGP_C57BL6NJ_G0000444	--	1	+	18036209	18040002	2435	0	0	0	0	0	0	0	0
MGP_C57BL6NJ_G0000445	--	1	-	18499369	18502800	3432	0.0182782	0.0489084	0	0	0.0159769	0.0173897	0.0160923	0.0170539
MGP_C57BL6NJ_G0000446	--	1	+	19757789	19761936	2092	0	0	0	0	0	0	0	0.0279775
MGP_C57BL6NJ_G0000447	--	1	-	20065354	20067680	2327	0	0	0	0	0	0	0	0
MGP_C57BL6NJ_G0000448	--	1	-	20483238	20487507	1528	0	0	0	0	0	0	0	0
MGP_C57BL6NJ_G0000449	--	1	-	21994770	21995492	723	0.438677	0.489084	0.449805	0.426444	0.479306	0.208676	0.386215	0.204647
MGP_C57BL6NJ_G0000450	--	1	+	22821061	22821450	390	0	0	0	0	0	0	0	0
MGP_C57BL6NJ_G0000451	--	1	+	22914454	22917253	2800	0	0	0	0	0	0	0	0.0209032
MGP_C57BL6NJ_G0000452	--	1	-	24215521	24217071	1551	0	0	0	0	0.0353531	0	0	0
MGP_C57BL6NJ_G0000453	--	1	-	24227301	24228331	1031	0	0	0	0	0	0	0	0
MGP_C57BL6NJ_G0000454	--	1	-	24241536	24244910	3375	0	0	0	0	0	0	0	0
MGP_C57BL6NJ_G0000455	--	1	-	24259301	24262733	3433	0	0	0.0374728	0.0355266	0	0	0	0.0170489
MGP_C57BL6NJ_G0000456	--	1	-	24270554	24273086	2533	0	0	0	0	0	0	0	0
MGP_C57BL6NJ_G0000457	--	1	-	24285745	24288849	3105	0	0	0	0	0	0	0	0
MGP_C57BL6NJ_G0000458	--	1	-	24302239	24305493	3255	0	0	0	0	0	0	0	0
MGP_C57BL6NJ_G0000459	--	1	-	24563056	24566040	2890	0	0	0	0	0	0	0	0
MGP_C57BL6NJ_G0000460	--	1	-	24581602	24584544	2943	0	0	0	0	0	0	0	0
MGP_C57BL6NJ_G0000461	--	1	-	24639514	24643508	3995	0	0	0	0	0.0137253	0	0	0
MGP_C57BL6NJ_G0000462	--	1	-	24653273	24659369	5440	0	0	0	0	0	0	0	0
MGP_C57BL6NJ_G0000463	--	1	-	24697918	24704523	2542	0	0	0	0	0	0	0	0
MGP_C57BL6NJ_G0000464	--	1	-	24715331	24718911	3581	0	0	0	0	0	0	0	0
MGP_C57BL6NJ_G0000465	--	1	-	24736362	24740305	3085	0	0	0	0	0.0177739	0	0	0
MGP_C57BL6NJ_G0000466	--	1	-	24759860	24764409	4550	0	0	0	0	0	0	0	0
MGP_C57BL6NJ_G0000467	--	1	-	24781413	24785068	3625	0	0	0	0	0	0	0	0
MGP_C57BL6NJ_G0000468	--	1	-	24788260	24792374	3328	0	0	0	0	0.0494284	0	0	0
MGP_C57BL6NJ_G0000469	--	1	-	24793918	24794934	1017	0	0	0.252988	0.0599621	0	0	0	0.115101
MGP_C57BL6NJ_G0000470	--	1	-	24810209	24810538	330	0	0	0	0	0	0	0	0
MGP_C57BL6NJ_G0000471	--	1	+	24819039	24820260	1222	0	0	0	0	0	0	0	0
MGP_C57BL6NJ_G0000472	--	1	+	27835275	27836788	1514	0	0	0	0	0.036217	0	0	0
MGP_C57BL6NJ_G0000473	--	1	-	30386190	30389073	2884	0.065254	0.0776022	0	0.0211447	0.0190127	0.020694	0.0191501	0
MGP_C57BL6NJ_G0000474	--	1	-	30412307	30415324	3018	0.124713	0.0556175	0.170503	0.121235	0.0181685	0.0395503	0.0365996	0.11636
MGP_C57BL6NJ_G0000475	--	1	+	32203804	32205612	1809	0	0	0	0	0	0	0	0
MGP_C57BL6NJ_G0000476	--	1	+	32228026	32229570	1545	0	0	0	0	0	0	0	0
MGP_C57BL6NJ_G0000477	--	1	+	32271380	32275066	3413	0	0	0	0	0	0	0	0
MGP_C57BL6NJ_G0000478	--	1	+	32469678	32472147	2470	0	0	0	0	0	0	0	0
MGP_C57BL6NJ_G0000479	--	1	-	32760018	32765024	5007	0	0	0.0256929	0.0243585	0	0	0	0
MGP_C57BL6NJ_G0000480	--	1	-	33449795	33452910	3053	0	0	0	0	0.0179602	0	0	0
MGP_C57BL6NJ_G0000481	--	1	+	33511658	33512546	889	0.356425	0.254324	0	0.277188	0.12462	0.13564	0.37656	0.13302
MGP_C57BL6NJ_G0000482	--	1	-	33513815	33516128	2314	0	0	0	0	0	0	0	0
MGP_C57BL6NJ_G0000483	--	1	+	33594724	33595064	341	0	0	0	0	0.160799	0	0.161961	0
MGP_C57BL6NJ_G0000484	--	1	-	33740646	33742273	1628	0	0	0	0	0	0	0	0
MGP_C57BL6NJ_G0000485	--	1	+	33774501	33776866	2366	0	0	0	0	0	0	0	0
MGP_C57BL6NJ_G0000486	--	1	+	33887931	33891010	1652	0.151891	0	0.0778718	0.0369137	0	0.0361268	0.0334315	0
MGP_C57BL6NJ_G0000487	--	1	+	34099460	34101684	2225	1.12775	4.27492	3.52688	2.11037	4.23875	4.58675	2.01058	5.94496
MGP_C57BL6NJ_G0000488	--	1	-	34132688	34133934	1247	0	0.0448686	0.0515815	0	0	0	0	0
MGP_C57BL6NJ_G0000489	--	1	+	34760706	34763741	3036	0.0206623	0.0921462	0	0.0200861	0.162547	0.137605	0.0181913	0.154226
MGP_C57BL6NJ_G0000490	--	1	-	36102674	36104045	1372	0	0	0	0.0888942	0	0.0434996	0	0
MGP_C57BL6NJ_G0000491	--	1	+	36597016	36599174	2159	0.058111	0	0.0297926	0.0282452	0.0253972	0.0276431	0.0511614	0
MGP_C57BL6NJ_G0000492	--	1	-	37030680	37030822	143	0	0	1.34942	0	0	0	0	0.818587
MGP_C57BL6NJ_G0000493	--	1	-	37081884	37085435	3552	0.0883036	0.110264	0.0724348	0.0343364	0.0154371	0.0504066	0.0155486	0.0164777
MGP_C57BL6NJ_G0000494	--	1	-	37497619	37497964	346	0	0	0.185902	0	0	0	0	0
MGP_C57BL6NJ_G0000495	--	1	-	37531527	37532060	534	0.117474	0	0	0.228395	0	0	0.206849	0
MGP_C57BL6NJ_G0000496	--	1	-	37695782	37698536	2755	0	0	0.0233474	0.0221348	0	0	0	0
MGP_C57BL6NJ_G0000497	--	1	+	37885746	37887671	1926	0	0	0	0	0	0	0	0
MGP_C57BL6NJ_G0000498	--	1	-	37919483	37921700	2218	0	0	0	0	0	0	0	0
MGP_C57BL6NJ_G0000499	--	1	+	39054079	39054581	503	0	0	0	0	0	0	0	0
MGP_C57BL6NJ_G0000500	--	1	+	39294485	39296123	1639	0.344465	0.546198	0.510182	0.483684	0.401459	0.65544	0.235876	0.321391
MGP_C57BL6NJ_G0000501	--	1	-	39745351	39746235	885	0.0708823	0	0	0.206717	0.247831	0	0.0624054	0
MGP_C57BL6NJ_G0000502	--	1	-	40423457	40424786	1330	0	0	0	0	0	0	0	0
MGP_C57BL6NJ_G0000503	--	1	+	40467065	40470135	3071	0	0	0	0	0	0	0	0
MGP_C57BL6NJ_G0000504	--	1	-	41008520	41022481	3947	0	0	0	0.0463502	0	0	0	0
MGP_C57BL6NJ_G0000505	--	1	+	43144342	43148192	533	0	0	0	0	0	0.111973	0	0
MGP_C57BL6NJ_G0000506	--	1	+	43318457	43319132	676	0	0	0	0	0	0	0	0
MGP_C57BL6NJ_G0000507	--	1	+	44219273	44221763	2491	0	0	0	0	0	0	0	0
MGP_C57BL6NJ_G0000508	--	1	+	44294696	44295987	1292	0	0.0433059	0	0.0943985	0	0.0461931	0	0.045301
MGP_C57BL6NJ_G0000509	--	1	+	45349430	45353908	4479	0.0140055	0.0124919	0	0	0	0	0	0
MGP_C57BL6NJ_G0000510	--	1	-	46387228	46394529	7217	0.0086921	0.00775269	0	0.0084497	0	0	0	0
MGP_C57BL6NJ_G0000511	--	1	-	48144887	48148756	3870	0	0	0	0	0	0	0	0
MGP_C57BL6NJ_G0000512	--	1	-	48728252	48730193	1942	0	0	0	0	0	0	0	0
MGP_C57BL6NJ_G0000513	--	1	+	48904900	48905805	906	0	0	0	0	0	0	0	0
MGP_C57BL6NJ_G0000514	--	1	-	53189397	53191761	2365	0	0	0	0	0	0	0	0.024748
MGP_C57BL6NJ_G0000515	--	1	-	54373722	54375637	1916	0.0327405	0	0	0	0	0	0	0.0305475
MGP_C57BL6NJ_G0000516	--	1	+	55693061	55694517	1457	0	0	0	0	0	0	0	0
MGP_C57BL6NJ_G0000517	--	1	-	56069329	56072989	2679	0	0.0208851	0.0240097	0.0227628	0	0	0	0
MGP_C57BL6NJ_G0000518	--	1	-	56447024	56448684	1661	0	0	0	0	0	0	0	0.0352372
MGP_C57BL6NJ_G0000519	--	1	-	56685498	56686907	1410	0.04449	0.0396817	0.0456185	0.0432493	0	0	0.0391693	0
MGP_C57BL6NJ_G0000520	--	1	-	56868104	56870853	2750	0	0.0203459	0.0467797	0.0665252	0	0	0.0200832	0
MGP_C57BL6NJ_G0000521	--	1	-	57029560	57031353	1794	0	0.0935638	0.143416	0	0.0611289	0.232871	0.123141	0.260999
MGP_C57BL6NJ_G0000522	--	1	+	57604360	57605955	1596	0	0	0	0	0	0	0	0
MGP_C57BL6NJ_G0000523	--	1	-	58027834	58028186	353	0	0	0	0	0	0	0	0
MGP_C57BL6NJ_G0000524	--	1	+	59124860	59126697	1838	0	0	0	0	0	0	0	0
MGP_C57BL6NJ_G0000525	--	1	+	61069170	61073308	3841	0.130655	0.101968	0.13397	0.111135	0.157032	0.062152	0.129409	0.213331
MGP_C57BL6NJ_G0000526	--	1	-	61755042	61756679	1638	0	0.0341582	0.0785374	0	0	0.0364355	0	0
MGP_C57BL6NJ_G0000527	--	1	-	61972477	61974348	1872	0.0670201	0.298884	0.240521	0.488633	0.117164	0.28693	0.23602	0.34392
MGP_C57BL6NJ_G0000528	--	1	+	62157538	62160973	3436	0	0.0162838	0.0936003	0.0709912	0	0	0.0482207	0
MGP_C57BL6NJ_G0000529	--	1	-	62255126	62255846	721	0	0	0.0892124	0	0	0	0	0.0811775
MGP_C57BL6NJ_G0000530	--	1	+	62298654	62304067	5414	0.0231736	0.0206691	0	0.0225273	0.0506396	0	0.0102011	0.032432
MGP_C57BL6NJ_G0000531	--	1	+	62771450	62772506	1057	0.178044	0.0529339	0.0608535	0	0.0518757	0.056463	0.156751	0.0553727
MGP_C57BL6NJ_G0000532	--	1	-	63035120	63036549	1430	0.175471	0.195633	0	0.298511	0.191722	0.292147	0.463458	0.491152
MGP_C57BL6NJ_G0000533	--	1	+	63222706	63227315	2052	0	0	0	0	0.0267215	0	0	0
MGP_C57BL6NJ_G0000534	--	1	+	63339603	63341003	1401	0	0	0	0	0.0391382	0	0	0
MGP_C57BL6NJ_G0000535	--	1	+	63458061	63460539	2479	0	0	0	0	0	0	0	0
MGP_C57BL6NJ_G0000536	--	1	+	64038350	64038631	282	0	0	0	0	0	0	0	0
MGP_C57BL6NJ_G0000537	--	1	+	64153827	64156562	2736	0	0	0	0	0.0200412	0	0	0.0213922
MGP_C57BL6NJ_G0000538	--	1	+	64170235	64173192	2958	0.0636216	0.0567456	0.0434903	0.164926	0	0.0201763	0.037342	0
MGP_C57BL6NJ_G0000539	--	1	+	64198973	64200337	1365	0.0919133	0.0819797	0	0	0	0	0	0
MGP_C57BL6NJ_G0000540	--	1	+	64310869	64311788	920	0.272743	0	0.0699153	0	0.0596007	0	0.0600313	0.318092
MGP_C57BL6NJ_G0000541	--	1	+	64777507	64780024	2518	0	0	0	0	0	0	0.0438672	0
MGP_C57BL6NJ_G0000542	--	1	+	65357339	65359894	2556	0.122713	0.262682	0.251651	0.143149	0.235978	0.303544	0.194467	0.389277
MGP_C57BL6NJ_G0000543	--	1	-	65836360	65836838	479	0	0	0	0	0	0	0	0
MGP_C57BL6NJ_G0000544	--	1	+	67427896	67432263	4368	0	0.0256187	0	0.013961	0	0.0136633	0	0
MGP_C57BL6NJ_G0000545	--	1	-	69536225	69537945	1721	0	0	0	0	0	0	0	0
MGP_C57BL6NJ_G0000546	--	1	-	69611684	69614789	3106	0.0807867	0.288222	0.124254	0.157067	0.194191	0.0960744	0.142251	0.113063
MGP_C57BL6NJ_G0000547	--	1	-	69615348	69617924	2577	0.0243426	0	0.0499202	0.0473275	0.148944	0.115796	0.0214314	0.204408
MGP_C57BL6NJ_G0000548	--	1	+	69621569	69626165	4597	0	0.0486849	0	0.053062	0.0238558	0.0649134	0.0240282	0.038196
MGP_C57BL6NJ_G0000549	--	1	-	69639703	69642356	2654	0	0.0421637	0.0484718	0.0689316	0	0.0224873	0.0208096	0.0882124
MGP_C57BL6NJ_G0000550	--	1	-	69645717	69646855	1139	0.275377	0.343861	0.22589	0.428316	0.288846	0.681175	0.193955	0.256931
MGP_C57BL6NJ_G0000551	--	1	+	69658307	69660485	2179	0.115155	0.10271	0.118076	0.055972	0.251641	0.164336	0.152076	0.161163
MGP_C57BL6NJ_G0000552	--	1	-	69670906	69675561	4656	0.0673656	0.048068	0.0828893	0.065487	0.0942141	0.0640909	0.0355855	0.113136
MGP_C57BL6NJ_G0000553	--	1	+	70813713	70816015	2303	0	0	0	0	0	0	0	0
MGP_C57BL6NJ_G0000554	--	1	-	71023589	71024941	1353	0	0	0	0	0	0	0	0
MGP_C57BL6NJ_G0000555	--	1	-	71554848	71556916	2069	0.0303194	0	0	0	0	0	0	0
MGP_C57BL6NJ_G0000556	--	1	-	71604781	71606186	1406	0.267699	0.198973	0.0914966	0.0867446	0.194995	0.169791	0	0.166512
MGP_C57BL6NJ_G0000557	--	1	-	71693973	71696341	2369	0	0.0472361	0	0.0514829	0.0925835	0	0.0233131	0
MGP_C57BL6NJ_G0000558	--	1	-	71742767	71746009	3243	0.0386869	0.0517587	0.0793366	0	0	0	0	0
MGP_C57BL6NJ_G0000559	--	1	+	72829240	72831125	1886	0	0	0	0	0	0	0	0
MGP_C57BL6NJ_G0000560	--	1	-	73404412	73406811	2400	0	0	0	0	0	0	0	0
MGP_C57BL6NJ_G0000561	--	1	-	73693996	73699832	5837	0	0	0	0	0	0	0	0
MGP_C57BL6NJ_G0000562	--	1	-	75054238	75057758	3521	0	0	0	0.0173194	0.031146	0	0	0
MGP_C57BL6NJ_G0000563	--	1	-	76636345	76638883	2539	0	0	0	0	0	0	0	0
MGP_C57BL6NJ_G0000564	--	1	-	77782960	77783278	319	1.17989	0.175396	0.403273	1.14699	0.515667	0.561267	1.03879	0.366953
MGP_C57BL6NJ_G0000565	--	1	+	77808452	77811317	2866	0.0437759	0	0.0673295	0.0638326	0.0382642	0	0	0.0204218
MGP_C57BL6NJ_G0000566	--	1	-	78026934	78029895	2962	0.0423571	0.056669	0.0217158	0.0205879	0.037024	0.0402981	0	0.0592798
MGP_C57BL6NJ_G0000567	--	1	+	78512678	78514267	1590	0	0	0.0809083	0	0	0.0375355	0	0
MGP_C57BL6NJ_G0000568	--	1	-	79000541	79002732	2192	0	0	0	0	0	0	0	0
MGP_C57BL6NJ_G0000569	--	1	-	80807895	80811765	3752	0	0	0	0	0	0	0	0
MGP_C57BL6NJ_G0000570	--	1	+	82140283	82141100	818	0	0	0	0	0	0	0	0
MGP_C57BL6NJ_G0000571	--	1	-	82232970	82234448	1479	0.127243	0.151322	0	0	0.185371	0.0403526	0	0.11872
MGP_C57BL6NJ_G0000572	--	1	-	83526754	83528177	1424	0	0	0	0.0428241	0	0	0	0
MGP_C57BL6NJ_G0000573	--	1	+	83672256	83674046	1791	0	0	0	0.0340488	0	0	0	0
MGP_C57BL6NJ_G0000574	--	1	-	84076685	84078513	1829	0	0	0	0	0	0	0	0
MGP_C57BL6NJ_G0000575	--	1	-	84213747	84214863	1117	0	0	0	0	0	0	0	0
MGP_C57BL6NJ_G0000576	--	1	-	84235091	84236773	1683	0	0.0332449	0	0.0362338	0.0977408	0.0354613	0.196894	0.0695531
MGP_C57BL6NJ_G0000577	--	1	-	84287828	84289645	1818	0	0.0615524	0	0.0670863	0.0301609	0.0328281	0.0303789	0.0643883
MGP_C57BL6NJ_G0000578	--	1	-	84673100	84676655	3556	0	0	0	0	0	0	0	0
MGP_C57BL6NJ_G0000579	--	1	-	84732877	84734732	1856	0	0	0	0	0.0295434	0	0	0
MGP_C57BL6NJ_G0000580	--	1	-	84753034	84754866	1833	0	0.0305244	0	0.0665373	0.0299141	0	0	0.0319307
MGP_C57BL6NJ_G0000581	--	1	-	85571095	85573098	2004	0	0	0	0	0	0	0	0
MGP_C57BL6NJ_G0000582	--	1	+	86213461	86215264	1804	0	0	0	0	0	0	0	0
MGP_C57BL6NJ_G0000583	--	1	+	86465525	86468357	2833	0.0221429	0.0394996	0.0681138	0.0215254	0.0580649	0	0.0194948	0
MGP_C57BL6NJ_G0000584	--	1	-	86955303	86956348	1046	0	0	0	0	0	0	0	0
MGP_C57BL6NJ_G0000585	--	1	-	87266796	87269358	1077	0	0	0	0	0	0	0	0
MGP_C57BL6NJ_G0000586	--	1	-	87562115	87563403	1289	0	0	0	0	0	0	0	0
MGP_C57BL6NJ_G0000587	--	1	-	87674775	87675577	803	0	0	0	0	0	0	0	0
MGP_C57BL6NJ_G0000588	--	1	-	88448206	88449849	1644	1.03025	0.340336	0.313003	0.296747	0.333532	0.108908	0.134377	0
MGP_C57BL6NJ_G0000589	--	1	-	88705068	88707964	2897	0	0	0	0	0	0	0	0
MGP_C57BL6NJ_G0000590	--	1	-	88973694	88977947	4254	0	0	0	0	0	0	0	0
MGP_C57BL6NJ_G0000591	--	1	-	89123845	89125877	2033	0.0617126	0.0825644	0.063278	0.179975	0.107885	0.0293563	0.108665	0.0287894
MGP_C57BL6NJ_G0000592	--	1	-	89138605	89147863	4716	0.106414	0.154234	0.0409174	0.0775845	0.0348808	0.0379653	0.0234219	0.0372322
MGP_C57BL6NJ_G0000593	--	1	+	90685347	90688025	2679	0.0234158	0.271506	0.0720293	0.136577	0.491222	0.08911	0.206154	0.174778
MGP_C57BL6NJ_G0000594	--	1	+	91203515	91204689	1175	0	0	0.109484	0.155697	0.0933321	0	0	0
MGP_C57BL6NJ_G0000595	--	1	+	91266912	91269165	2254	0	0	0	0	0	0	0	0
MGP_C57BL6NJ_G0000596	--	1	+	91446822	91449810	2953	0.106215	0	0.0435639	0	0.0371369	0.0202104	0	0
MGP_C57BL6NJ_G0000597	--	1	+	91472557	91475727	3171	0	0	0.0202845	0.0576929	0.0172919	0	0	0
MGP_C57BL6NJ_G0000598	--	1	+	91481716	91484499	2784	0	0	0	0.0219043	0.0196956	0	0	0
MGP_C57BL6NJ_G0000599	--	1	+	91521756	91524082	2327	0	0	0	0.0524121	0.0235636	0	0	0
MGP_C57BL6NJ_G0000600	--	1	+	91544964	91546525	1562	0.281124	0.107461	0.205897	0.195203	0.105312	0.0382083	0.106073	0.074941
MGP_C57BL6NJ_G0000601	--	1	+	91573131	91575795	2665	0	0.0209948	0.0482718	0.114412	0.0205751	0.0671836	0.0207237	0.0658862
MGP_C57BL6NJ_G0000602	--	1	+	91665005	91665675	671	0.0934886	0	0	0	0	0	0	0
MGP_C57BL6NJ_G0000603	--	1	+	91719475	91722402	2928	0.107122	0.095545	0.175743	0.166616	0.18727	0.061149	0.0565869	0.0799576
MGP_C57BL6NJ_G0000604	--	1	+	92555944	92556787	844	0	0.132586	0	0.0722529	0.25987	0.0707126	0	0
MGP_C57BL6NJ_G0000605	--	1	+	92595735	92600397	2994	0.0419044	0.0560633	0.0214837	0.101839	0.0549425	0.0199337	0.0184465	0
MGP_C57BL6NJ_G0000606	--	1	+	93576303	93578063	1761	0.0356223	0	0	0	0	0	0	0
MGP_C57BL6NJ_G0000607	--	1	+	94462533	94464910	2378	0.0263797	0.070586	0	0.076932	0.0461166	0.075292	0.0464498	0.0492254
MGP_C57BL6NJ_G0000608	--	1	+	94822259	94824287	2029	0.0618343	0.0275757	0.0317014	0	0	0	0.0272197	0
MGP_C57BL6NJ_G0000609	--	1	-	95257086	95258430	1345	0	0	0	0	0	0	0	0
MGP_C57BL6NJ_G0000610	--	1	+	95566264	95569053	2790	0	0	0.046109	0.0218571	0.0589598	0	0	0.0209781
MGP_C57BL6NJ_G0000611	--	1	-	95913525	95915383	1859	0	0	0	0	0	0	0	0
MGP_C57BL6NJ_G0000612	--	1	-	95946769	95947605	837	0	0	0	0	0	0	0	0
MGP_C57BL6NJ_G0000613	--	1	+	97039150	97042439	3290	0.0190671	0	0	0	0	0	0	0
MGP_C57BL6NJ_G0000614	--	1	+	97098874	97104451	5578	0	0.0300921	0.0230628	0.0109325	0.00983016	0.0213989	0.0297035	0
MGP_C57BL6NJ_G0000615	--	1	-	97142480	97144985	2506	0	0	0.0256672	0	0	0	0	0
MGP_C57BL6NJ_G0000616	--	1	+	98779161	98781548	2388	0.0525384	0.0468603	0.0269356	0.0255366	0.0459235	0.0249922	0	0
MGP_C57BL6NJ_G0000617	--	1	+	100842623	100845160	2538	0.123583	0.0661361	0.0506873	0.0480547	0.129628	0.0470303	0.174086	0.184488
MGP_C57BL6NJ_G0000618	--	1	-	101213250	101214942	1693	0	0	0	0	0	0	0	0
MGP_C57BL6NJ_G0000619	--	1	+	101311887	101314980	2069	0.0303194	0	0	0	0	0	0	0
MGP_C57BL6NJ_G0000620	--	1	+	101925444	101927737	2294	0	0	0	0	0	0	0	0
MGP_C57BL6NJ_G0000621	--	1	-	103222862	103224046	1185	0	0	0	0	0	0	0	0.0493915
MGP_C57BL6NJ_G0000622	--	1	-	103597381	103599064	1684	0	0.0332252	0	0	0	0	0	0
MGP_C57BL6NJ_G0000623	--	1	+	105678278	105680986	2709	0	0	0	0	0	0	0	0
MGP_C57BL6NJ_G0000624	--	1	+	109878138	109881026	2889	0	0	0	0	0	0	0	0
MGP_C57BL6NJ_G0000625	--	1	+	111019079	111023744	3015	0	0	0	0.020226	0	0	0	0
MGP_C57BL6NJ_G0000626	--	1	+	111156684	111159492	2809	0	0	0	0	0	0	0	0
MGP_C57BL6NJ_G0000627	--	1	+	111972074	111976428	4355	0.0144043	0.0128476	0.0443092	0	0.0125907	0	0.0253634	0
MGP_C57BL6NJ_G0000628	--	1	-	112166173	112169533	3361	0	0	0	0	0	0	0	0
MGP_C57BL6NJ_G0000629	--	1	-	112363672	112366982	3311	0	0.0675943	0	0	0.0331215	0	0	0
MGP_C57BL6NJ_G0000630	--	1	+	112511431	112516382	4952	0.101342	0.112987	0.0909238	0.024629	0.0221456	0.024104	0.0334585	0.0118193
MGP_C57BL6NJ_G0000631	--	1	-	112913512	112915596	2085	0	0	0	0	0	0	0	0
MGP_C57BL6NJ_G0000632	--	1	+	114871576	114874331	2756	0	0	0	0	0	0	0	0
MGP_C57BL6NJ_G0000633	--	1	-	117612364	117615360	2997	0	0	0	0	0	0	0	0
MGP_C57BL6NJ_G0000634	--	1	-	117619211	117621969	2759	0	0	0.0233136	0	0	0	0	0.0212138
MGP_C57BL6NJ_G0000635	--	1	+	118575680	118576081	402	0	0	0	0	0	0	0	0
MGP_C57BL6NJ_G0000636	--	1	-	127073088	127074013	926	0.135488	0.0604224	0	0.131709	0.118429	0	0	0
MGP_C57BL6NJ_G0000637	--	1	-	127234383	127242545	8163	0.00768478	0.00685424	0	0.0149409	0	0	0.00676574	0.0215101
MGP_C57BL6NJ_G0000638	--	1	+	128377949	128381051	3103	0	0	0	0	0	0	0	0
MGP_C57BL6NJ_G0000639	--	1	-	128858829	128859505	677	0.09266	0.165292	0.0950105	0	0.0809935	0.0881557	0.0815787	0.172907
MGP_C57BL6NJ_G0000640	--	1	+	128888716	128891773	3058	0.902602	0.896536	0.820328	0.418774	0.717235	0.487912	0.704356	0.650747
MGP_C57BL6NJ_G0000641	--	1	+	129303610	129304358	749	0	0	0	0	0	0	0	0
MGP_C57BL6NJ_G0000642	--	1	+	130203887	130204998	1112	0	0	0	0	0	0	0	0
MGP_C57BL6NJ_G0000643	--	1	+	130574977	130576704	1728	0	0	0	0	0	0	0	0
MGP_C57BL6NJ_G0000644	--	1	-	131118309	131121803	3495	0	0	0	0	0	0	0	0.0167465
MGP_C57BL6NJ_G0000645	--	1	-	131125616	131128622	3007	0	0	0	0	0	0	0	0
MGP_C57BL6NJ_G0000646	--	1	-	131144879	131146939	2061	0	0	0	0	0	0	0	0
MGP_C57BL6NJ_G0000647	--	1	-	131219663	131222880	3218	0	0	0	0	0	0	0	0
MGP_C57BL6NJ_G0000648	--	1	-	131232011	131233505	1495	0.0419604	0.0374255	0	0	0	0.159683	0.0738846	0
MGP_C57BL6NJ_G0000649	--	1	-	131325536	131328874	2996	0	0	0	0.0203543	0	0	0	0
MGP_C57BL6NJ_G0000650	--	1	-	131627309	131630169	2861	0	0	0	0	0	0.0208603	0	0
MGP_C57BL6NJ_G0000651	--	1	-	132236495	132240159	3665	0	0	0.0175504	0.0166389	0.0299223	0	0	0.0319394
MGP_C57BL6NJ_G0000652	--	1	-	132742398	132745424	3027	0	0	0	0	0	0	0	0
MGP_C57BL6NJ_G0000653	--	1	-	133903733	133906429	2697	0.0232595	0.0207457	0.0238495	0.0226108	0.020331	0	0.0204779	0
MGP_C57BL6NJ_G0000654	--	1	-	134068653	134069974	1322	0	0.0423231	0	0	0	0	0	0
MGP_C57BL6NJ_G0000655	--	1	-	134337017	134338056	1040	0	0	0	0.117272	0	0	0	0
MGP_C57BL6NJ_G0000656	--	1	+	135348771	135350164	1394	0	0	0	0	0	0	0	0
MGP_C57BL6NJ_G0000657	--	1	+	135377256	135382011	4756	0.0263797	0.0117643	0.0811465	0	0	0.0125487	0.0348373	0
MGP_C57BL6NJ_G0000658	--	1	+	135516188	135516730	543	0	0	0	0	0	0	0	0
MGP_C57BL6NJ_G0000659	--	1	-	136128259	136135711	5783	0.0325424	0.135452	0.0778584	0.0843596	0.151707	0.113522	0.0382008	0.23278
MGP_C57BL6NJ_G0000660	--	1	-	136264721	136269938	3880	0	0	0	0	0.0141321	0.0153818	0	0
MGP_C57BL6NJ_G0000661	--	1	+	136301157	136303652	2496	0	0	0.10308	0.073295	0	0	0.0221269	0
MGP_C57BL6NJ_G0000662	--	1	+	136313845	136316579	2735	0.114682	0.0409149	0.0470363	0.111483	0.0200485	0.0218214	0.0403867	0
MGP_C57BL6NJ_G0000663	--	1	+	136334124	136335439	1316	0	0.0425161	0	0	0.0416661	0	0.125901	0
MGP_C57BL6NJ_G0000664	--	1	+	137552465	137554951	2487	0	0	0	0	0	0	0	0
MGP_C57BL6NJ_G0000665	--	1	+	137643850	137644808	959	0	0	0	0	0	0	0	0
MGP_C57BL6NJ_G0000666	--	1	+	137984191	137986877	2687	0	0	0	0	0	0	0	0
MGP_C57BL6NJ_G0000667	--	1	+	138113905	138117745	3841	0	0	0	0	0	0	0	0
MGP_C57BL6NJ_G0000668	--	1	+	138142255	138144474	2220	0.0282571	0	0	0	0	0	0	0
MGP_C57BL6NJ_G0000669	--	1	+	138241576	138244447	2872	0	0	0	0	0	0	0	0
MGP_C57BL6NJ_G0000670	--	1	+	138839756	138842004	2249	0.0836783	0.0248782	0.0286003	0.0542298	0	0	0	0
MGP_C57BL6NJ_G0000671	--	1	+	138846604	138848151	1548	0.0810476	0	0.0415518	0	0	0	0	0.0378094
MGP_C57BL6NJ_G0000672	--	1	-	139108335	139110024	1690	0.111357	0.132429	0.266423	0.216502	0.454235	0.176572	0.163399	0.0346325
MGP_C57BL6NJ_G0000673	--	1	-	139498734	139504660	5927	0.529196	1.26497	1.43252	0.874544	0.129519	0.140972	0.382045	0.404874
MGP_C57BL6NJ_G0000674	--	1	-	139776028	139777409	1382	0	0.0809713	0	0	0.0396763	0	0.0399629	0
MGP_C57BL6NJ_G0000675	--	1	+	140404169	140406079	1911	0.164131	0.146392	0.0336589	0.191465	0.143466	0.0624609	0	0.0306274
MGP_C57BL6NJ_G0000676	--	1	-	140425023	140425529	507	0	0	0	0	0	0	0	0
MGP_C57BL6NJ_G0000677	--	1	+	140605539	140611497	5959	0.0210542	0	0	0.020467	0	0	0.00926813	0
MGP_C57BL6NJ_G0000678	--	1	-	141501992	141503800	1809	0	0	0	0	0	0	0	0
MGP_C57BL6NJ_G0000679	--	1	-	141719563	141722669	3107	0.47344	0.331786	0.6935	0.394489	0.502509	0.611292	0.50614	0.410176
MGP_C57BL6NJ_G0000680	--	1	-	142419245	142422453	3209	0	0	0	0.0190033	0	0	0	0.018239
MGP_C57BL6NJ_G0000681	--	1	+	142476307	142478004	1698	0	0	0	0	0	0	0.0975773	0
MGP_C57BL6NJ_G0000682	--	1	-	142768643	142771397	2755	0.0455396	0	0.0233474	0	0	0.0866518	0.0200467	0
MGP_C57BL6NJ_G0000683	--	1	-	143148289	143149270	982	0	0	0	0.0620992	0.0558377	0.121551	0	0
MGP_C57BL6NJ_G0000684	--	1	-	143538103	143540193	2091	0	0.0802743	0.0307614	0.0874913	0.0262231	0.028542	0.0264126	0.0279909
MGP_C57BL6NJ_G0000685	--	1	-	143558530	143566143	7614	0.0659111	0.0587877	0.0929266	0.144164	0.0504109	0.0156768	0.0507751	0.0461221
MGP_C57BL6NJ_G0000686	--	1	-	144280035	144281057	1023	0	0	0	0	0	0	0	0.057213
MGP_C57BL6NJ_G0000687	--	1	-	144322589	144324839	2251	0.055736	0.124281	0.0285749	0.135454	0.0730777	0	0.0245352	0.130007
MGP_C57BL6NJ_G0000688	--	1	-	144711353	144714048	2696	0	0	0	0	0	0	0	0
MGP_C57BL6NJ_G0000689	--	1	+	144883055	144885307	2253	0	0	0	0	0	0	0	0
MGP_C57BL6NJ_G0000690	--	1	+	146194965	146196880	1916	0	0	0	0	0	0	0	0
MGP_C57BL6NJ_G0000691	--	1	-	146272402	146272810	409	0	0	0	0	0	0	0	0
MGP_C57BL6NJ_G0000692	--	1	-	146738372	146743370	3451	0	0	0	0	0	0	0	0
MGP_C57BL6NJ_G0000693	--	1	+	146792549	146792843	295	0	0	0	0	0	0	0	0
MGP_C57BL6NJ_G0000694	--	1	+	146900458	146904325	3868	0	0	0	0	0	0	0	0
MGP_C57BL6NJ_G0000695	--	1	+	146915556	146917547	1992	0	0	0.0968707	0	0	0	0	0.029382
MGP_C57BL6NJ_G0000696	--	1	+	146918419	146921441	3023	0	0	0.0250866	0	0	0	0	0
MGP_C57BL6NJ_G0000697	--	1	+	146926325	146928482	2158	0.116276	0.0259273	0	0	0	0.0276559	0.0255926	0
MGP_C57BL6NJ_G0000698	--	1	+	146940589	146945810	5222	0	0	0	0	0.0105003	0	0	0
MGP_C57BL6NJ_G0000699	--	1	+	146972031	146973238	1142	0	0	0	0	0	0	0	0
MGP_C57BL6NJ_G0000700	--	1	-	147186626	147192528	5864	0.0106976	0.0286244	0.021938	0.0519965	0.0467536	0.0203552	0.0565097	0.0399242
MGP_C57BL6NJ_G0000701	--	1	+	147291165	147291584	420	0	0	0	0	0	0	0	0
MGP_C57BL6NJ_G0000702	--	1	-	147589739	147592142	2404	0	0	0	0	0.0912356	0	0	0.0730395
MGP_C57BL6NJ_G0000703	--	1	-	147609219	147612878	3660	0.119977	0.076436	0.12302	0.133293	0.0299632	0.0489192	0.0301797	0.031983
MGP_C57BL6NJ_G0000704	--	1	-	148015813	148018293	2481	0	0.0225519	0	0.0245794	0	0	0	0
MGP_C57BL6NJ_G0000705	--	1	+	148089531	148092327	2797	0	0.020004	0	0.0436049	0	0	0.0197457	0
MGP_C57BL6NJ_G0000706	--	1	+	148131164	148133623	2460	0.153002	0.0909775	0.0784416	0.148735	0.0222897	0	0.0673522	0.0475845
MGP_C57BL6NJ_G0000707	--	1	-	148143591	148147713	4123	0.0152149	0	0.0156008	0	0	0.0144752	0	0
MGP_C57BL6NJ_G0000708	--	1	+	148231982	148236648	2631	0.0476859	0.0637984	0.146687	0.0695341	0.104205	0.0453679	0.0209916	0.0889836
MGP_C57BL6NJ_G0000709	--	1	+	149471062	149474427	3366	0	0	0.0191094	0.0543507	0.0325803	0	0	0
MGP_C57BL6NJ_G0000710	--	1	+	150588426	150588966	489	0	0	0	0	0	0	0	0
MGP_C57BL6NJ_G0000711	--	1	-	150654201	150657310	3110	0	0	0	0	0	0	0	0
MGP_C57BL6NJ_G0000712	--	1	+	150804961	150806232	1272	0	0	0	0	0	0	0	0
MGP_C57BL6NJ_G0000713	--	1	+	152085986	152086119	134	0	0	0	0	0	0	0	0
MGP_C57BL6NJ_G0000714	--	1	-	154749745	154755077	3292	0	0	0	0	0	0	0	0.0177791
MGP_C57BL6NJ_G0000715	--	1	-	156032768	156037450	4683	0	0.0119477	0	0	0	0	0	0
MGP_C57BL6NJ_G0000716	--	1	+	156732646	156734544	1899	0	0	0	0	0	0	0	0
MGP_C57BL6NJ_G0000717	--	1	-	156955420	156956604	1185	0	0	0	0	0	0	0	0
MGP_C57BL6NJ_G0000718	--	1	+	157212555	157216864	4310	0	0	0	0	0	0	0	0
MGP_C57BL6NJ_G0000719	--	1	-	159368189	159369644	1456	0	0	0	0	0	0	0	0
MGP_C57BL6NJ_G0000720	--	1	-	159370422	159371878	1457	0	0	0	0	0	0	0	0
MGP_C57BL6NJ_G0000721	--	1	-	159391397	159394628	2035	0	0	0	0	0	0	0	0
MGP_C57BL6NJ_G0000722	--	1	-	159395676	159397984	2309	0	0	0	0	0	0	0	0
MGP_C57BL6NJ_G0000723	--	1	+	160345223	160347131	1909	0	0	0	0	0	0	0	0
MGP_C57BL6NJ_G0000724	--	1	+	161169787	161171882	2096	0	0	0	0	0	0	0	0
MGP_C57BL6NJ_G0000725	--	1	+	161573608	161576044	2437	1.08112	1.49234	1.3197	1.7266	1.3275	1.05306	0.498577	1.48904
MGP_C57BL6NJ_G0000726	--	1	-	161634038	161637059	3022	0.10379	0.0185146	0	0.0403583	0.0544334	0.019749	0	0.0581029
MGP_C57BL6NJ_G0000727	--	1	-	162482918	162483263	346	0	0	0	0	0	0	0	0
MGP_C57BL6NJ_G0000728	--	1	+	163168312	163168749	438	0	0	0	0	0	0	0	0
MGP_C57BL6NJ_G0000729	--	1	-	163547273	163550613	3341	0.0375521	0.0837342	0.0192524	0	0.016412	0	0	0.0175184
MGP_C57BL6NJ_G0000730	--	1	+	163742160	163742979	820	0	0.0682331	0	0.148735	0	0	0	0
MGP_C57BL6NJ_G0000731	--	1	+	164034040	164035955	1916	0	0	0	0	0	0	0	0
MGP_C57BL6NJ_G0000732	--	1	-	164226908	164229464	2557	0.024533	0	0	0.0238488	0	0	0	0.0228897
MGP_C57BL6NJ_G0000733	--	1	+	166247568	166247802	235	0	0.23809	0	1.55697	0	1.01585	0	0.249059
MGP_C57BL6NJ_G0000734	--	1	-	166340077	166340821	745	0.0842025	0.300409	0	0	0.368004	0.160219	0	0.157125
MGP_C57BL6NJ_G0000735	--	1	+	166441809	166442997	1189	0	0	0	0	0.0461166	0.0501946	0.0928995	0
MGP_C57BL6NJ_G0000736	--	1	-	166520266	166524035	3770	0.382708	0.267141	0.238862	0.291158	0.2618	0.142476	0.161145	0.279449
MGP_C57BL6NJ_G0000737	--	1	-	166745725	166746370	646	0	0.0866117	0.29871	0	0	0	0	0
MGP_C57BL6NJ_G0000738	--	1	+	166931344	166933906	2563	0	0	0	0	0	0.0465715	0	0
MGP_C57BL6NJ_G0000739	--	1	+	167076682	167081796	5115	0.0490564	0.0984478	0.0754512	0.107299	0.1072	0.0466717	0.0971767	0.0343278
MGP_C57BL6NJ_G0000740	--	1	+	167184704	167185103	400	0	0	0	0	0	0	0	0
MGP_C57BL6NJ_G0000741	--	1	-	167394059	167396701	2643	0.118674	0.0846783	0.0486736	0.0230728	0.062239	0.0451619	0.0626887	0.0221449
MGP_C57BL6NJ_G0000742	--	1	-	167410019	167413839	3821	0.0656696	0.0146431	0	0.0319191	0.0143503	0.0312386	0.043362	0.0612708
MGP_C57BL6NJ_G0000743	--	1	+	167599091	167601393	2303	0	0	0	0	0	0	0	0
MGP_C57BL6NJ_G0000744	--	1	-	167950754	167951930	1177	0.0532972	0	0	0	0	0.0507064	0	0
MGP_C57BL6NJ_G0000745	--	1	-	168003139	168005535	2397	0.0261706	0	0	0.0508815	0.0228755	0.0497968	0.0230408	0.0244176
MGP_C57BL6NJ_G0000746	--	1	+	168577824	168809377	950	0	0	0	0	0.0577185	0	0	0
MGP_C57BL6NJ_G0000747	--	1	+	169049203	169053106	2855	0	0	0	0	0	0	0	0
MGP_C57BL6NJ_G0000748	--	1	+	169223159	169225760	2602	0	0	0	0	0.0210733	0	0	0
MGP_C57BL6NJ_G0000749	--	1	-	169237154	169240260	3107	0	0	0	0	0	0	0	0
MGP_C57BL6NJ_G0000750	--	1	+	169982466	169985314	2849	0.0440371	0.117833	0	0.042809	0.0384925	0.0418964	0.0387706	0.0821747
MGP_C57BL6NJ_G0000751	--	1	-	170092679	170093084	406	0	0	0	0	0.135056	0	0	0.14416
MGP_C57BL6NJ_G0000752	--	1	+	170364693	170366929	2237	0	0	0	0	0.0490233	0	0.0246888	0
MGP_C57BL6NJ_G0000753	--	1	+	171019068	171020941	1874	0.0334743	0	0.0343234	0.162704	0	0.0636942	0.0294711	0.187393
MGP_C57BL6NJ_G0000754	--	1	-	171132368	171133519	1152	0.217815	0.0485687	0.0558352	0.105871	0.0475977	0.103614	0.28765	0
MGP_C57BL6NJ_G0000755	--	1	-	171408004	171411660	3657	0	0.0458992	0.0175888	0	0.0149939	0.0163198	0	0.0160046
MGP_C57BL6NJ_G0000756	--	1	-	171426341	171427599	1259	0	0	0.0510898	0.0484364	0.0435525	0.189615	0	0.0929769
MGP_C57BL6NJ_G0000757	--	1	-	171442553	171444628	2076	0	0	0.0309837	0.0293745	0.0264126	0	0	0.0563863
MGP_C57BL6NJ_G0000758	--	1	-	171447393	171450888	3496	0.0358872	0.0320087	0.0735951	0.0523296	0.0156844	0	0.0631908	0.0669668
MGP_C57BL6NJ_G0000759	--	1	-	171498640	171500919	2280	0	0.07362	0.0282115	0.106985	0.0480988	0	0.0726694	0.0770118
MGP_C57BL6NJ_G0000760	--	1	-	171588879	171589305	427	1.02837	0.786199	0	0.428441	1.28414	0.139769	1.03473	0.548281
MGP_C57BL6NJ_G0000761	--	1	+	171622980	171628012	3998	0.0313811	0.069974	0	0.0762649	0.041145	0	0	0.0585582
MGP_C57BL6NJ_G0000762	--	1	+	171783289	171785119	1831	0.239823	0.0305577	0.105389	0.166525	0.0598936	0.032595	0.0904895	0.0958967
MGP_C57BL6NJ_G0000763	--	1	+	171786076	171791194	905	0.138632	0	0.142148	0.0673828	0	0.131893	0	0.129346
MGP_C57BL6NJ_G0000764	--	1	+	171792116	171795693	3578	0.122727	0.140738	0.0719085	0.136348	0.107275	0.100081	0.0617426	0.049074
MGP_C57BL6NJ_G0000765	--	1	+	171883300	171884471	1172	4.71017	5.96749	5.43335	5.56742	5.00605	4.73581	4.0055	4.4446
MGP_C57BL6NJ_G0000766	--	1	-	171898335	171899163	829	5.75096	7.49165	5.19853	4.70786	4.10087	6.19132	5.99589	4.80093
MGP_C57BL6NJ_G0000767	--	1	+	172661763	172662885	1123	0	0	0.057277	0	0.0488269	0	0	0
MGP_C57BL6NJ_G0000768	--	1	-	172762062	172768598	2718	0	0	0	0	0.0403478	0	0.0406393	0
MGP_C57BL6NJ_G0000769	--	1	+	173466236	173468499	2264	0	0	0	0	0	0	0	0
MGP_C57BL6NJ_G0000770	--	1	+	174140568	174142550	1983	0	0	0	0	0	0	0	0
MGP_C57BL6NJ_G0000771	--	1	-	174356614	174358883	2270	0	0	0.0283357	0.0268641	0	0	0	0
MGP_C57BL6NJ_G0000772	--	1	+	175551196	175553477	2282	0.0274894	0.0245185	0.0563735	0	0.0480566	0	0	0.102592
MGP_C57BL6NJ_G0000773	--	1	+	175720548	175723642	3095	0	0	0	0	0.0177165	0	0	0
MGP_C57BL6NJ_G0000774	--	1	-	176037331	176040851	3521	0	0.0158907	0	0.0519581	0.0622921	0.135601	0	0.0664913
MGP_C57BL6NJ_G0000775	--	1	+	176598905	176600239	1335	0.0469894	0	0.0963627	0.137037	0.123219	0	0	0.0876838
MGP_C57BL6NJ_G0000776	--	1	+	176687127	176688160	1034	0.546013	0.703448	0.995313	0.117953	0.583326	0.923504	0.373889	1.35851
MGP_C57BL6NJ_G0000777	--	1	+	176812118	176812926	809	0	0	0	0.150758	0	0	0	0
MGP_C57BL6NJ_G0000778	--	1	-	177105843	177106404	562	0	0	0	0	0	0	0	0
MGP_C57BL6NJ_G0000779	--	1	-	177106904	177107902	999	0	0	0	0	0	0	0	0
MGP_C57BL6NJ_G0000780	--	1	-	177724825	177725730	906	0	0	0	0	0.0605216	0	0	0
MGP_C57BL6NJ_G0000781	--	1	-	179751034	179752725	1692	0.0741499	0	0.152062	0.0720821	0	0.0705454	0.0979234	0.0345916
MGP_C57BL6NJ_G0000782	--	1	-	179765499	179767773	2275	0.082722	0.0737818	0.0282735	0.026805	0.0241022	0	0	0.025727
MGP_C57BL6NJ_G0000783	--	1	-	180112998	180113608	611	0	0	0	0	0	0	0	0
MGP_C57BL6NJ_G0000784	--	1	+	183039683	183040972	1290	0.3404	0.563849	0.648207	0.661814	0.7226	0.416382	0.385317	0.816683
MGP_C57BL6NJ_G0000785	--	1	+	183407662	183409364	1703	0	0	0	0.0358082	0.0321977	0	0.0324303	0
MGP_C57BL6NJ_G0000786	--	1	-	184168136	184170891	2756	0	0	0	0	0	0	0	0
MGP_C57BL6NJ_G0000787	--	1	+	184310907	184312465	1559	0	0	0	0	0.0703433	0.0382819	0.0354258	0
MGP_C57BL6NJ_G0000788	--	1	+	184695049	184695911	863	0.872271	0.259333	0.298133	0.423973	0.254149	0	0.191989	0.271281
MGP_C57BL6NJ_G0000789	--	1	-	187464572	187466395	1824	0	0	0	0	0.0300617	0	0	0
MGP_C57BL6NJ_G0000790	--	1	-	188066494	188068453	1960	0	0	0	0	0	0	0	0
MGP_C57BL6NJ_G0000791	--	1	-	188162161	188163805	1645	0	0	0	0	0	0	0	0
MGP_C57BL6NJ_G0000792	--	1	+	188321280	188323714	2435	0	0	0	0	0	0	0	0
MGP_C57BL6NJ_G0000793	--	1	-	188517697	188521262	3566	0	0	0	0	0	0	0	0
MGP_C57BL6NJ_G0000794	--	1	-	188927400	188928818	1419	0.0442078	0	0.0453292	0	0	0	0	0
MGP_C57BL6NJ_G0000795	--	1	+	189079838	189080561	724	0.259934	0.309123	0.355371	0.336914	0.227207	0	0.381414	0.161682
MGP_C57BL6NJ_G0000796	--	1	+	189164724	189166757	2034	0.0925234	0.110032	0	0.029981	0.053916	0.0293419	0	0.0287753
MGP_C57BL6NJ_G0000797	--	1	-	189225169	189227065	1897	0	0	0	0	0	0	0	0
MGP_C57BL6NJ_G0000798	--	1	-	189235283	189236814	1532	0	0	0	0	0.0357915	0	0	0.0764085
MGP_C57BL6NJ_G0000799	--	1	-	189264033	189265333	1301	0	0	0	0	0	0	0	0
MGP_C57BL6NJ_G0000800	--	1	-	189325168	189326460	1293	0	0	0	0	0	0	0	0
MGP_C57BL6NJ_G0000801	--	1	-	189361719	189364483	2765	0	0	0	0	0.019831	0.0215846	0	0.0211678
MGP_C57BL6NJ_G0000802	--	1	-	189423695	189424490	796	0	0	0	0	0	0	0.138766	0
MGP_C57BL6NJ_G0000803	--	1	-	189840200	189841430	1231	0	0	0	0	0.0890863	0	0	0
MGP_C57BL6NJ_G0000804	--	1	-	190554748	190555341	594	0	0	0	0.21397	0	0	0	0
MGP_C57BL6NJ_G0000805	--	1	+	190630268	190632137	1870	0.234821	0.0897612	0.309572	0.358714	0.2639	0.606389	0.265807	0.125196
MGP_C57BL6NJ_G0000806	--	1	+	192450970	192453508	2539	0.0741207	0.0440734	0.0253336	0.0480358	0	0	0.0435043	0.11526
MGP_C57BL6NJ_G0000807	--	1	-	192583270	192585940	2671	0.0234859	0	0	0.0228309	0.0205289	0	0	0.0657382
MGP_C57BL6NJ_G0000808	--	1	+	192803184	192810591	7354	0.0682413	0.0380413	0.0437327	0.0912151	0.0149123	0.032462	0.0450602	0.0238764
MGP_C57BL6NJ_G0000809	--	1	+	192818265	192819136	872	0.0719391	0	0	0.139866	0	0	0	0
MGP_C57BL6NJ_G0000810	--	1	+	192822070	192825140	3071	0	0	0	0.0397144	0.0535649	0.0194339	0.0359679	0.0190586
MGP_C57BL6NJ_G0000811	--	1	-	192925916	192929648	3733	0	0	0	0	0	0	0	0
MGP_C57BL6NJ_G0000812	--	1	+	194008704	194010014	1311	0	0	0	0	0	0	0	0
MGP_C57BL6NJ_G0000813	--	1	-	194345949	194349761	3813	0	0	0	0	0	0	0	0
MGP_C57BL6NJ_G0000814	--	1	-	194633993	194637236	3244	0	0	0	0	0.0338056	0	0	0
MGP_C57BL6NJ_G0000815	--	1	-	194651560	194653784	2225	0	0	0	0	0	0	0	0
MGP_C57BL6NJ_G0000816	--	1	-	194670207	194674075	3869	0	0	0	0.0157616	0	0.0154255	0	0
MGP_C57BL6NJ_G0000817	--	1	-	194692314	194695818	1627	0	0	0	0	0	0	0	0
MGP_C57BL6NJ_G0000818	--	1	-	195137439	195138196	758	0.108157	0	0.1109	0.315421	0.567234	0	0	0.201824
MGP_C57BL6NJ_G0000819	--	1	+	195224692	195228833	4142	0.0908704	0.121574	0.108705	0	0.0132382	0.0720442	0.0666692	0.141306
MGP_C57BL6NJ_G0000820	--	1	+	195426274	195428227	1954	0	0	0	0	0	0	0	0
MGP_C57BL6NJ_G0000821	--	1	+	195662439	195666662	2832	0	0	0	0	0	0	0	0
MGP_C57BL6NJ_G0000822	--	1	+	197215161	197215915	755	0	0	0	0	0	0	0	0
MGP_C57BL6NJ_G0000823	--	1	+	198187736	198190143	2408	0	0.0464711	0.0267118	0	0.068313	0.148708	0	0.0729181
MGP_C57BL6NJ_G0000824	--	1	-	199024164	199024356	193	0.32503	0.289902	0	2.21176	0	0.61846	0.286159	0
MGP_C57BL6NJ_G0000825	--	1	+	199101630	199102117	488	0	0	0	0	0	0	0	0
MGP_C57BL6NJ_G0000826	--	1	+	199285782	199286892	1111	0	0	0	0	0	0	0	0
MGP_C57BL6NJ_G0000827	--	1	-	199678617	199680497	1881	0	0	0.0341957	0.0324197	0	0	0	0
MGP_C57BL6NJ_G0000828	--	1	-	200071661	200079535	2311	0	0	0	0	0	0	0.0238982	0
MGP_C57BL6NJ_G0000829	--	1	-	200084842	200087844	3003	0	0	0	0.0406137	0.0730371	0.0198739	0	0
MGP_C57BL6NJ_G0000830	--	1	+	200239368	200246839	3899	1.49627	1.11931	0.808357	1.21994	1.4907	1.30108	1.06236	1.26095
MGP_C57BL6NJ_G0000831	--	1	-	200702014	200702506	493	0	0	0	0	0	0.121058	0	0
MGP_C57BL6NJ_G0000832	--	1	+	201247810	201250246	2437	0.051482	0	0	0.0500463	0.0225	0.0244897	0	0
MGP_C57BL6NJ_G0000833	--	1	+	202225459	202226997	1539	0	0	0	0	0	0	0	0
MGP_C57BL6NJ_G0000834	--	1	-	202828805	202829689	885	0	0	0	0	0	0	0	0
MGP_C57BL6NJ_G0000835	--	1	-	203133186	203135806	2621	0.0239339	0	0	0.0232665	0	0.0227705	0	0
MGP_C57BL6NJ_G0000836	--	1	+	204595201	204597043	1843	0.0340374	0	0	0	0.0297518	0	0.0299668	0.0317574
MGP_C57BL6NJ_G0000837	--	1	-	204920699	204921706	1008	0	0	0	0	0	0	0	0.0580644
MGP_C57BL6NJ_G0000838	--	1	+	204988454	204989077	624	0	0.0896653	0.10308	0.195453	0.0878728	0	0.177015	0.0937964
MGP_C57BL6NJ_G0000839	--	1	+	205538596	205538728	133	0	0	0	0	0	0	0	0
MGP_C57BL6NJ_G0000840	--	1	-	206269366	206271462	2097	0	0.092025	0	0.100298	0.0300617	0	0.0605579	0
MGP_C57BL6NJ_G0000841	--	1	-	206717517	206719738	2222	0	0	0.0289478	0.0548888	0.0740314	0.0268593	0.0497109	0
MGP_C57BL6NJ_G0000842	--	1	+	206742872	206745444	2573	0.926456	1.21775	0.974956	1.13763	1.15078	1.34533	0.81566	0.545937
MGP_C57BL6NJ_G0000843	--	1	+	206828487	206829114	628	0	0	0	0	0	0	0	0
MGP_C57BL6NJ_G0000844	--	1	+	206962396	206964684	2289	0	0	0	0	0	0	0	0
MGP_C57BL6NJ_G0000845	--	1	+	208183861	208185716	1856	0.0675979	0.0301461	0.0346563	0.0328564	0	0.0321559	0.178541	0.094605
MGP_C57BL6NJ_G0000846	--	1	+	208202695	208204528	1834	0.0684088	0.0305077	0.140288	0.0997515	0	0	0.0301138	0
MGP_C57BL6NJ_G0000847	--	1	+	208211559	208215122	3564	0.070405	0.0470969	0.0180477	0.0171104	0.0153851	0.0502369	0.0154963	0
MGP_C57BL6NJ_G0000848	--	1	+	208270864	208271395	532	0	0	0	0	0	0	0	0
MGP_C57BL6NJ_G0000849	--	1	+	208542073	208545010	2938	0.0213516	0	0	0.0207561	0	0	0	0.0398427
MGP_C57BL6NJ_G0000850	--	1	+	208562642	208565333	2692	0.0932108	0.0623527	0	0.0679585	0	0.11085	0.0205159	0.0869672
MGP_C57BL6NJ_G0000851	--	1	+	208592578	208594874	2297	0	0.0243584	0.0560053	0	0	0	0.0961755	0.0764418
MGP_C57BL6NJ_G0000852	--	1	-	208630514	208632914	2238	0.0280299	0.0250005	0	0.0272482	0.122504	0	0	0.0261523
MGP_C57BL6NJ_G0000853	--	1	-	208778177	208780892	2716	0	0	0.0236827	0	0	0	0	0
MGP_C57BL6NJ_G0000854	--	10	+	12084341	12085166	826	0	0	0.0778718	0	0	0	0	0
MGP_C57BL6NJ_G0000855	--	10	-	17028677	17028966	290	0	0	0	0	0	0	0	0
MGP_C57BL6NJ_G0000856	--	10	-	26523229	26524989	1761	0	0	0	0	0	0	0	0
MGP_C57BL6NJ_G0000857	--	10	+	36633743	36634089	347	0	0	0	0	0	0	0	0
MGP_C57BL6NJ_G0000858	--	10	-	39973197	39976421	3225	0	0	0.0398897	0	0	0.0185059	0.0342504	0.036297
MGP_C57BL6NJ_G0000859	--	10	+	64847967	64848308	342	0	0	0	0	0	0	0	0
MGP_C57BL6NJ_G0000860	--	10	-	75829747	75830139	393	0	0	0	0	0	0	0	0
MGP_C57BL6NJ_G0000861	--	10	-	79964095	79964772	678	0	0	0	0	0	0	0	0
MGP_C57BL6NJ_G0000862	--	10	-	81838150	81840902	2753	0	0	0.0233644	0	0	0	0	0.0212601
MGP_C57BL6NJ_G0000863	--	10	+	83929977	83930831	855	0	0	0	0	0	0	0	0
MGP_C57BL6NJ_G0000864	--	10	+	87798539	87799008	470	0	0	0	0	0	0	0	0
MGP_C57BL6NJ_G0000865	--	10	+	91287729	91290062	2334	0	0	0	0	0	0	0	0
MGP_C57BL6NJ_G0000866	--	10	-	103727618	103727981	364	0	0	0	0	0	0	0	0
MGP_C57BL6NJ_G0000867	--	10	-	106257583	106258346	721	0	0	0	0	0	0	0	0
MGP_C57BL6NJ_G0000868	--	10	-	110968098	110968804	707	0	0	0	0	0	0	0	0
MGP_C57BL6NJ_G0000869	--	10	-	113427965	113428903	939	0	0	0	0.064943	0	0	0	0
MGP_C57BL6NJ_G0000870	--	10	-	116242353	116242644	292	0	0	0	0	0.187783	0	0	0
MGP_C57BL6NJ_G0000871	--	10	+	118196756	118197053	298	0	0	0	0	0	0	0	0
MGP_C57BL6NJ_G0000872	--	10	+	120691294	120691897	604	0	0	0	0	0	0	0	0
MGP_C57BL6NJ_G0000873	--	10	+	121066975	121067289	315	0	0	0	0	0	0	0	0
MGP_C57BL6NJ_G0000874	--	10	+	125137871	125138220	350	0	0	0	0	0	0	0	0
MGP_C57BL6NJ_G0000875	--	10	+	126035689	126038405	2717	0.13853	0.535418	0.426131	0.381555	0.322901	0.417353	0.325234	0.603169
MGP_C57BL6NJ_G0000876	--	10	+	127650269	127652803	317	0	0	0	0	0	0	0	0
MGP_C57BL6NJ_G0000877	--	10	-	128048043	128051745	599	0	0	0	0	0	0	0	0
MGP_C57BL6NJ_G0000878	--	10	+	128131058	128133534	461	0	0	0	0	0	0	0	0
MGP_C57BL6NJ_G0000879	--	11	-	7174681	7175043	363	0	0	0	0	0	0	0	0
MGP_C57BL6NJ_G0000880	--	11	+	13942887	13943522	636	0	0	0	0	0	0	0	0
MGP_C57BL6NJ_G0000881	--	11	+	16565215	16565809	595	0	0	0	0	0	0	0	0
MGP_C57BL6NJ_G0000882	--	11	-	17053267	17056435	3169	0	0.0882789	0.0608919	0.0769725	0.0519084	0	0.0871391	0.0738769
MGP_C57BL6NJ_G0000883	--	11	-	17056905	17059868	1571	0.119792	0	0	0.038817	0	0	0.140621	0
MGP_C57BL6NJ_G0000884	--	11	-	17183000	17183866	867	0	0.0645342	0	0	0	0	0	0.0675074
MGP_C57BL6NJ_G0000885	--	11	-	17296105	17296960	856	0	0	0	0	0	0	0	0
MGP_C57BL6NJ_G0000886	--	11	+	30840821	30841185	365	0	0	0	0	0	0	0	0
MGP_C57BL6NJ_G0000887	--	11	-	44752905	44758885	530	0	0	0.121362	0	0	0	0	0.220864
MGP_C57BL6NJ_G0000888	--	11	-	45364826	45365128	265	0	0	0	0	0	0	0	0
MGP_C57BL6NJ_G0000889	--	11	-	45450384	45474215	685	0	0	0	0	0	0	0	0
MGP_C57BL6NJ_G0000890	--	11	+	88200951	88203268	2318	0.162375	0.168964	0.138745	0.0526156	0	0.0257469	0.214434	0
MGP_C57BL6NJ_G0000891	--	11	-	101346688	101347510	823	0	0	0	0.0740965	0	0	0	0
MGP_C57BL6NJ_G0000892	--	11	+	112562925	112564474	1550	0.0404715	0.0721951	0.0829963	0.0393429	0.0353759	0.0770083	0.0712629	0.113282
MGP_C57BL6NJ_G0000893	--	11	+	128841836	128843003	1168	0.483371	0.335324	0.330422	0.15663	0.234729	0.255486	0.283709	0.651435
MGP_C57BL6NJ_G0000894	--	12	-	8703672	8704421	750	0	0	0	0	0	0	0	0
MGP_C57BL6NJ_G0000895	--	12	+	10165967	10166496	530	0	0	0	0	0	0	0	0
MGP_C57BL6NJ_G0000896	--	12	-	24008027	24049018	515	0	0	0	0	0	0	0	0
MGP_C57BL6NJ_G0000897	--	12	+	47171336	47171801	378	0	0	0	0	0	0	0	0
MGP_C57BL6NJ_G0000898	--	12	-	57377090	57377953	864	0	0	0	0	0	0	0	0
MGP_C57BL6NJ_G0000899	--	12	+	58389274	58394108	533	0.470776	0.104974	0.482718	0.114412	0.102875	0.223945	0.414475	0.988294
MGP_C57BL6NJ_G0000900	--	12	+	61940098	61951879	567	0	0	0	0	0	0	0	0
MGP_C57BL6NJ_G0000901	--	12	+	75089103	75089918	816	0	0	0	0	0	0	0	0
MGP_C57BL6NJ_G0000902	--	12	-	85943327	85944637	1311	0	0	0	0	0	0	0	0
MGP_C57BL6NJ_G0000903	--	12	-	86119656	86120457	802	0	0	0	0	0	0	0	0
MGP_C57BL6NJ_G0000904	--	12	+	86120555	86121496	942	0	0	0	0	0	0	0	0
MGP_C57BL6NJ_G0000905	--	12	-	88330911	88332480	1570	0.119868	0.0712754	0	0.0776834	0.0349252	0.0380136	0.14071	0.111839
MGP_C57BL6NJ_G0000906	--	12	+	89377227	89377833	547	0	0	0	0	0	0	0	0
MGP_C57BL6NJ_G0000907	--	12	-	92971630	92973539	1910	0	0	0	0	0	0	0	0
MGP_C57BL6NJ_G0000908	--	12	-	107473196	107475337	2142	0	0.26121	0.150145	0.142347	0.0511976	0.055725	0.0515675	0.109298
MGP_C57BL6NJ_G0000909	--	12	-	109089544	109092177	2421	0	0.0462215	0.0265684	0	0	0	0	0
MGP_C57BL6NJ_G0000910	--	12	+	115320482	115329390	8715	0	0	0	0	0	0	0	0
MGP_C57BL6NJ_G0000911	--	12	-	118337739	118340483	2745	0	0	0	0	0	0	0	0
MGP_C57BL6NJ_G0000912	--	12	-	118722674	118725276	2603	0.265094	0.537372	0.543637	0.421693	0.273847	0.550271	0.31826	0.472189
MGP_C57BL6NJ_G0000913	--	13	+	15796276	15801671	304	0	0	0	0	0	0	0	0
MGP_C57BL6NJ_G0000914	--	13	-	17205170	17207497	2328	0	0	0	0	0	0	0	0.0251413
MGP_C57BL6NJ_G0000915	--	13	-	36974183	36974523	341	0	0	0	0	0	0	0	0
MGP_C57BL6NJ_G0000916	--	13	-	37655499	37656814	1316	0	0	0.0767567	0	0	0	0.0659055	0.139687
MGP_C57BL6NJ_G0000917	--	13	+	38865422	38865784	363	0	0	0	0	0	0	0	0
MGP_C57BL6NJ_G0000918	--	13	-	40456755	40459405	388	0	0	0.331557	0	0	0	0	0
MGP_C57BL6NJ_G0000919	--	13	+	41638421	41638883	463	0	0.120845	0	0	0	0	0	0.252825
MGP_C57BL6NJ_G0000920	--	13	-	48881270	48883659	2390	0.131236	0.117053	0.161478	0.255153	0.0688275	0.0499426	0.0462165	0.0734673
MGP_C57BL6NJ_G0000921	--	13	-	52843035	52845188	886	0	0	0	0	0	0	0	0
MGP_C57BL6NJ_G0000922	--	13	-	65605849	65606796	948	0	0	0.135701	0	0	0	0.233033	0.123479
MGP_C57BL6NJ_G0000923	--	13	+	70006209	70008048	1840	0.102279	0	0	0	0.0298003	0	0	0
MGP_C57BL6NJ_G0000924	--	13	+	71657526	71659092	1567	0	0	0	0	0	0	0	0
MGP_C57BL6NJ_G0000925	--	13	-	73847467	73850645	770	0	0	0	0	0	0	0	0
MGP_C57BL6NJ_G0000926	--	13	-	82570864	82571325	462	0	0	0	0	0	0	0	0
MGP_C57BL6NJ_G0000927	--	13	-	87293779	87297605	3827	0	0	0	0	0	0	0	0
MGP_C57BL6NJ_G0000928	--	13	-	89087573	89087811	239	0	0	0	0	0.229425	0	0	0
MGP_C57BL6NJ_G0000929	--	13	+	94225426	94226244	819	0	0	0	0	0	0	0	0
MGP_C57BL6NJ_G0000930	--	13	+	94321629	94323824	535	0	0	0	0	0	0	0	0
MGP_C57BL6NJ_G0000931	--	13	-	94472098	94472992	895	0	0	0	0	0	0	0	0
MGP_C57BL6NJ_G0000932	--	13	+	94715337	94715749	413	0	0	0	0	0	0	0	0
MGP_C57BL6NJ_G0000933	--	13	+	98963196	98963843	648	0	0	0	0	0	0	0	0.0903224
MGP_C57BL6NJ_G0000934	--	13	-	103250928	103251490	444	0	0	0	0	0	0	0	0
MGP_C57BL6NJ_G0000935	--	13	+	104466540	104467369	830	0	0	0	0	0	0	0	0
MGP_C57BL6NJ_G0000936	--	13	+	105901157	105904572	837	0	0.133695	0	0	0	0	0	0
MGP_C57BL6NJ_G0000937	--	13	-	106509547	106510038	492	0	0	0	0	0	0	0	0
MGP_C57BL6NJ_G0000938	--	13	-	106830687	106832855	2169	0.0867647	0.180571	0.148276	0.22492	0.0758404	0.165094	0.178239	0.242859
MGP_C57BL6NJ_G0000939	--	13	-	106833773	106834172	400	0.313654	1.11902	0.804027	0.304907	0.685408	0	0.552288	0.585289
MGP_C57BL6NJ_G0000940	--	13	-	107230500	107232418	815	0	0	0	0	0	0	0	0
MGP_C57BL6NJ_G0000941	--	13	+	118184854	118186128	906	0	0.123513	0	0	0.0605216	0	0	0
MGP_C57BL6NJ_G0000942	--	13	+	120348918	120361907	846	0	0	0	0	0	0	0	0
MGP_C57BL6NJ_G0000943	--	13	+	122611510	122614433	2924	0	0	0	0	0.0375052	0	0	0
MGP_C57BL6NJ_G0000944	--	14	+	15260895	15281193	603	0	0	0	0	0	0	0	0
MGP_C57BL6NJ_G0000945	--	14	+	15324869	15328533	3665	0.102697	0.0457991	0.0175504	0.14975	0.0299223	0.0814208	0.0301385	0.0319394
MGP_C57BL6NJ_G0000946	--	14	-	41437896	41457443	717	0	0	0	0	0	0	0	0
MGP_C57BL6NJ_G0000947	--	14	+	43274275	43276830	2556	0.392681	0.503473	0.352312	0.334014	0.300335	0.373593	0.280898	0.549568
MGP_C57BL6NJ_G0000948	--	14	-	46744277	46753278	469	0	0	0	0	0	0	0	0
MGP_C57BL6NJ_G0000949	--	14	+	48351152	48358211	5397	0.0116233	0	0.0476725	0.0225983	0.0101598	0	0	0.0108447
MGP_C57BL6NJ_G0000950	--	14	-	48472401	48474748	2348	0	0	0	0	0	0	0	0.0249271
MGP_C57BL6NJ_G0000951	--	14	+	51320615	51323290	2676	0	0	0.0240367	0	0.040981	0	0	0.0437436
MGP_C57BL6NJ_G0000952	--	14	-	51572306	51574487	2182	0	0.102569	0.0884355	0.0838425	0	0.0273517	0	0.0536471
MGP_C57BL6NJ_G0000953	--	14	-	51575814	51576852	1039	0	0.215404	0.0619077	0.117385	0.0527744	0.114882	0	0.056332
MGP_C57BL6NJ_G0000954	--	14	-	58788031	58790942	2912	0.0215422	0.076856	0.0220886	0.0628243	0	0.12297	0.0379318	0.140695
MGP_C57BL6NJ_G0000955	--	14	-	58798138	58802188	4051	0.170338	0.193364	0.0793904	0.255908	0.175962	0.0589301	0.0681668	0.115584
MGP_C57BL6NJ_G0000956	--	14	+	58804200	58806346	2147	0	0	0.0299591	0	0	0.138988	0.0257237	0
MGP_C57BL6NJ_G0000957	--	14	-	62192311	62195715	3405	0.0184232	0	0.0566715	0.0358188	0.0161036	0.0175276	0	0.0343782
MGP_C57BL6NJ_G0000958	--	14	+	64454478	64455849	1372	0	0	0	0	0	0	0	0
MGP_C57BL6NJ_G0000959	--	14	-	66895938	66899498	3561	0.0176161	0	0	0.0513744	0.0461943	0.0167597	0.0310187	0
MGP_C57BL6NJ_G0000960	--	14	-	66971475	66976012	4538	0.0414704	0.184942	0.0566964	0.161255	0.0604149	0.0131515	0.0243406	0
MGP_C57BL6NJ_G0000961	--	14	+	66978222	66979718	1497	0.377139	0.635384	0.386706	0.448093	0.21977	0.438541	0.332037	0.586462
MGP_C57BL6NJ_G0000962	--	14	-	67094857	67097124	2268	0	0	0	0	0	0	0	0
MGP_C57BL6NJ_G0000963	--	14	-	68992590	68993118	529	0	0	0	0	0	0	0	0
MGP_C57BL6NJ_G0000964	--	14	-	86185132	86185504	373	0	0	0	0	0	0	0	0
MGP_C57BL6NJ_G0000965	--	14	+	88508934	88509368	435	0	0	0	0	0	0	0	0
MGP_C57BL6NJ_G0000966	--	14	+	92016921	92017291	371	0	0	0	0	0	0	0	0
MGP_C57BL6NJ_G0000967	--	14	-	99987999	100035579	407	0	0	0	0	0	0	0	0
MGP_C57BL6NJ_G0000968	--	14	+	104533304	104535019	217	0	0	0	0	0	0	0	0
MGP_C57BL6NJ_G0000969	--	14	-	116578129	116578392	264	0	0	0	0	0	0	0	0
MGP_C57BL6NJ_G0000970	--	14	+	118708800	118709714	199	0	0	0	0	0	0	0	0
MGP_C57BL6NJ_G0000971	--	15	+	4161937	4168408	695	0	0	0	0	0	0	0	0
MGP_C57BL6NJ_G0000972	--	15	-	4859288	4859663	376	0	0	0	0	0	0	0	0
MGP_C57BL6NJ_G0000973	--	15	-	5937820	5940787	2968	0	0.0565544	0	0.0205463	0.0184746	0	0	0
MGP_C57BL6NJ_G0000974	--	15	-	10233797	10236081	2285	0	0	0	0.0266877	0	0	0	0
MGP_C57BL6NJ_G0000975	--	15	-	18677007	18679360	411	0	0	0	0	0	0	0	0
MGP_C57BL6NJ_G0000976	--	15	+	19724976	19725396	421	0	0	0	0	0	0	0	0
MGP_C57BL6NJ_G0000977	--	15	-	24209440	24209954	515	0	0	0	0	0	0	0	0
MGP_C57BL6NJ_G0000978	--	15	-	63621945	63626024	912	0	0	0	0.0668656	0	0	0	0
MGP_C57BL6NJ_G0000979	--	15	+	65301860	65313620	225	0	0	0	0	0	0	0	0
MGP_C57BL6NJ_G0000980	--	15	-	70462723	70467677	4955	0.0379803	0.112919	0.0778875	0.0615353	0.0221322	0.0722681	0.100315	0.0944968
MGP_C57BL6NJ_G0000981	--	15	-	70479624	70482545	2922	0.0429369	0.153186	0.264157	0.104349	0.0938272	0.224673	0.0945051	0.0801218
MGP_C57BL6NJ_G0000982	--	15	+	77625587	77626167	581	0	0	0	0	0	0	0.0950581	0
MGP_C57BL6NJ_G0000983	--	15	-	85248578	85249432	855	0.953802	0.91616	0.526614	0.784557	0.577185	0.209409	0.581355	0.753004
MGP_C57BL6NJ_G0000984	--	15	+	89783728	89787065	3338	0.0939647	0.150857	0	0.146151	0.0164268	0.089397	0.0165455	0.0701365
MGP_C57BL6NJ_G0000985	--	15	+	97261989	97264874	2886	0	0	0	0	0	0	0	0
MGP_C57BL6NJ_G0000986	--	15	+	101934207	101934671	465	0	0.120325	0.138327	0.131143	0	0	0	0.125869
MGP_C57BL6NJ_G0000987	--	15	-	109192456	109193482	1027	0	0	0	0	0.053391	0.116225	0.107554	0
MGP_C57BL6NJ_G0000988	--	15	+	109552569	109552905	337	0	0	0	0	0	0	0	0
MGP_C57BL6NJ_G0000989	--	16	-	390293	390660	368	0	0	0	0	0	0	0	0
MGP_C57BL6NJ_G0000990	--	16	-	694303	697167	2865	0.109478	0.0195292	0.022451	0	0.248804	0.0208312	0.115662	0.0612869
MGP_C57BL6NJ_G0000991	--	16	+	15354419	15355584	1166	0.1614	0.287913	0.0551648	0.732196	0.188105	0.255924	0.23683	0.100393
MGP_C57BL6NJ_G0000992	--	16	+	16825815	16829284	3470	0.0361561	0	0.0185366	0	0	0.0343985	0	0
MGP_C57BL6NJ_G0000993	--	16	+	16838870	16840179	1310	0	0	0	0	0	0.0455583	0.0421594	0
MGP_C57BL6NJ_G0000994	--	16	+	22128145	22130379	646	5.63218	4.67703	4.48064	6.7023	2.97081	2.40204	2.30832	4.71131
MGP_C57BL6NJ_G0000995	--	16	+	39608869	39608911	43	0	0	0	0	0	0	0	0
MGP_C57BL6NJ_G0000996	--	16	+	39814805	39815243	439	0	0	0	0	0	0	0	0
MGP_C57BL6NJ_G0000997	--	16	-	42983314	42983660	347	0	0	0.370733	0	0	0	0	0
MGP_C57BL6NJ_G0000998	--	16	+	58651208	58651617	410	0	0	0	0	0	0	0	0
MGP_C57BL6NJ_G0000999	--	16	-	59097639	59099925	904	0	0	0	0	0	0	0	0
MGP_C57BL6NJ_G0001000	--	16	+	78638172	78639831	577	0	0	0	0	0	0	0	0
MGP_C57BL6NJ_G0001001	--	16	+	79988200	79988851	652	0	0	0	0	0	0	0	0.269305
MGP_C57BL6NJ_G0001002	--	16	+	80006505	80009610	3106	0	0	0.0370946	0	0	0	0.0318505	0
MGP_C57BL6NJ_G0001003	--	16	+	80020647	80021920	1274	0.0984786	0	0.0504883	0.0478661	0.0430397	0	0	0
MGP_C57BL6NJ_G0001004	--	16	+	80023628	80027002	3375	0.0929346	0.0828906	0.0762336	0.0361372	0.0487401	0.0176834	0.0163641	0.0346838
MGP_C57BL6NJ_G0001005	--	16	-	80026252	80028821	2570	0.0244089	0.130625	0.0500561	0.0949128	0	0.0232223	0	0
MGP_C57BL6NJ_G0001006	--	16	+	80085770	80089328	3520	0	0	0	0.0173243	0	0	0	0.0166275
MGP_C57BL6NJ_G0001007	--	16	+	80094971	80095493	523	0	0	0	0	0	0	0.1056	0.11191
MGP_C57BL6NJ_G0001008	--	16	+	80152353	80154676	2324	0.188948	0.0722261	0.138387	0.209919	0.141564	0.0256805	0.0950581	0.0755537
MGP_C57BL6NJ_G0001009	--	16	+	80176670	80179785	3116	0.0402637	0.107737	0	0	0.12318	0.0191532	0.0354485	0.0563501
MGP_C57BL6NJ_G0001010	--	16	+	80237618	80240224	1791	0	0.0312402	0.0359141	0.0340488	0	0	0	0
MGP_C57BL6NJ_G0001011	--	16	+	80268961	80272013	3053	0.164378	0.0549799	0.147479	0.0199743	0.0538807	0	0.07236	0.0575129
MGP_C57BL6NJ_G0001012	--	16	+	80278158	80279065	908	0	0.0616202	0	0.0671602	0	0	0	0.0644592
MGP_C57BL6NJ_G0001013	--	16	+	80309457	80311589	2133	0.0588194	0.262312	0.21109	0.343074	0.102827	0.1399	0.181248	0.0548795
MGP_C57BL6NJ_G0001014	--	16	+	82460239	82460838	600	0	0	0	0	0	0	0	0
MGP_C57BL6NJ_G0001015	--	16	+	95241091	95241891	660	0	0.0847745	0.194916	0	0	0	0	0
MGP_C57BL6NJ_G0001016	--	16	+	100168433	100169284	852	0	0	0	0.0715745	0	0	0	0
MGP_C57BL6NJ_G0001017	--	17	+	9190449	9195448	5000	0.0125462	0.0111902	0	0	0.021933	0.0119363	0.0220915	0.0234116
MGP_C57BL6NJ_G0001018	--	17	-	9227001	9229844	2844	0	0	0	0	0.0192801	0	0	0
MGP_C57BL6NJ_G0001019	--	17	-	9721521	9727988	6468	0.0290959	0	0.0198893	0.0282845	0.016955	0	0.0170775	0.018098
MGP_C57BL6NJ_G0001020	--	17	+	18463046	18465886	2416	0	0	0	0.0504813	0.0226956	0	0	0
MGP_C57BL6NJ_G0001021	--	17	+	31235577	31237040	1464	0.261651	0.641776	0.402432	0.381531	0.228707	0.124466	0.17277	0.0610312
MGP_C57BL6NJ_G0001022	--	17	-	32389221	32395822	3014	0	0	0.0213411	0.0404655	0	0	0	0
MGP_C57BL6NJ_G0001023	--	17	+	53711618	53712634	1017	0	0	0	0	0	0	0	0
MGP_C57BL6NJ_G0001024	--	17	-	55328123	55331278	3156	0	0	0.0203809	0	0	0	0	0.0185453
MGP_C57BL6NJ_G0001025	--	17	-	55341852	55346203	4352	0.0144143	0	0	0	0	0	0	0
MGP_C57BL6NJ_G0001026	--	17	-	55351222	55356022	4801	0	0	0	0.0127018	0	0	0	0
MGP_C57BL6NJ_G0001027	--	17	-	55376063	55378054	1992	0.0314914	0.0561759	0	0	0.0550528	0	0	0
MGP_C57BL6NJ_G0001028	--	17	-	55381648	55384821	3174	0	0	0	0.0384256	0	0	0	0
MGP_C57BL6NJ_G0001029	--	17	+	55419357	55421261	1905	0	0	0.13506	0.0960338	0.172701	0	0	0.0307239
MGP_C57BL6NJ_G0001030	--	17	+	55429397	55432650	3254	0	0	0	0	0	0.0183409	0	0
MGP_C57BL6NJ_G0001031	--	17	+	55436775	55438869	2095	0	0	0	0	0	0	0	0
MGP_C57BL6NJ_G0001032	--	17	+	55445711	55449747	4037	0	0	0	0.0302113	0.027165	0	0	0
MGP_C57BL6NJ_G0001033	--	17	+	58015287	58015612	326	0	0	0	0	0	0	0	0
MGP_C57BL6NJ_G0001034	--	17	-	76505479	76509176	2789	0	0.0200614	0.0691884	0	0.0589809	0.0641966	0.0396047	0.0209856
MGP_C57BL6NJ_G0001035	--	17	-	76531590	76532987	1398	0	0	0	0	0	0	0	0
MGP_C57BL6NJ_G0001036	--	17	-	85699362	85717363	542	0	0	0	0	0	0	0	0
MGP_C57BL6NJ_G0001037	--	17	-	90252291	90256355	4065	0.0154319	0.0275283	0	0	0	0.0293636	0	0
MGP_C57BL6NJ_G0001038	--	17	+	95229538	95229718	181	0	0.309123	0	0.673828	0	0	0.305131	0.323364
MGP_C57BL6NJ_G0001039	--	18	-	2626059	2629727	3669	0.0341951	0.0609988	0.070125	0.0498622	0.089669	0.0487992	0.0301056	0.0957137
MGP_C57BL6NJ_G0001040	--	18	+	6191534	6193125	716	0	0	0	0	0	0	0	0
MGP_C57BL6NJ_G0001041	--	18	+	35110760	35112919	2160	0	0.207227	0.0893363	0.141161	0.203084	0.276303	0.0255689	0.325161
MGP_C57BL6NJ_G0001042	--	18	+	44350249	44350421	173	0	0	0	0	0	0	0	0
MGP_C57BL6NJ_G0001043	--	18	-	46465600	46466198	599	0.104726	0	0	0	0.0915402	0	0	0
MGP_C57BL6NJ_G0001044	--	18	+	46561941	46562651	711	0	0	0	0	0	0	0	0
MGP_C57BL6NJ_G0001045	--	18	+	56173205	56173416	212	0	0	0	0	0	0	0	0
MGP_C57BL6NJ_G0001046	--	18	+	56384103	56384534	432	0	0	0	0	0	0	0	0
MGP_C57BL6NJ_G0001047	--	18	-	56574884	56575876	993	0	0	0	0	0	0	0	0.0589415
MGP_C57BL6NJ_G0001048	--	18	-	63535944	63536188	245	0	0	0	0	0	0	0	0
MGP_C57BL6NJ_G0001049	--	18	+	67495841	67497100	1260	0	0	0	0	0	0	0	0
MGP_C57BL6NJ_G0001050	--	18	-	83302721	83304241	1521	0	0	0	0	0	0	0	0
MGP_C57BL6NJ_G0001051	--	18	+	83369965	83373010	3046	0	0	0	0	0	0	0	0
MGP_C57BL6NJ_G0001052	--	18	-	87645033	87648510	3478	0	0	0	0	0	0	0.0317589	0
MGP_C57BL6NJ_G0001053	--	19	-	1707216	1710284	3069	0	0	0	0	0	0	0	0
MGP_C57BL6NJ_G0001054	--	19	+	2866557	2867009	453	0	0	0	0	0	0	0	0
MGP_C57BL6NJ_G0001055	--	19	-	9423295	9424826	1532	0	0	0.0419857	0	0	0	0	0
MGP_C57BL6NJ_G0001056	--	19	+	12856352	12856618	267	0	0	0	0.228395	0	0	0	0
MGP_C57BL6NJ_G0001057	--	19	-	37472019	37473766	1748	4.01937	4.16113	2.64942	3.5933	3.85836	3.0387	3.50709	2.47777
MGP_C57BL6NJ_G0001058	--	2	+	3756804	3760199	3396	0	0	0.0189406	0.0179568	0.0161462	0	0	0
MGP_C57BL6NJ_G0001059	--	2	+	4240930	4252020	759	0	0	0	0	0	0	0	0
MGP_C57BL6NJ_G0001060	--	2	-	7133035	7133730	696	0	0	0	0	0	0	0	0.168187
MGP_C57BL6NJ_G0001061	--	2	+	7588820	7590501	1682	0.149182	0.099794	0.229449	0.0725106	0.195598	0.0354824	0.0328352	0.0695945
MGP_C57BL6NJ_G0001062	--	2	-	8612557	8612667	111	0	0	0	0	0	0	0	0
MGP_C57BL6NJ_G0001063	--	2	+	8806399	8807317	919	0	0.121765	0.279966	0.132713	0	0.0649417	0	0.0636876
MGP_C57BL6NJ_G0001064	--	2	-	8819541	8822212	2672	0	0	0.072218	0	0	0	0	0
MGP_C57BL6NJ_G0001065	--	2	+	8859542	8862106	2565	0	0	0	0	0	0	0	0
MGP_C57BL6NJ_G0001066	--	2	+	8977244	8978132	889	0.635071	0.44056	0.0723533	0.685956	0.123358	0.134266	1.49099	0.0658368
MGP_C57BL6NJ_G0001067	--	2	-	9003337	9005547	2211	0	0	0	0	0	0	0	0.0794151
MGP_C57BL6NJ_G0001068	--	2	-	9022375	9023495	1121	0	0	0	0	0.097828	0	0	0
MGP_C57BL6NJ_G0001069	--	2	-	9189334	9191436	2103	0	0	0	0.0869921	0	0	0	0.0278312
MGP_C57BL6NJ_G0001070	--	2	+	9350728	9351148	421	1.93706	2.52511	1.68063	2.31758	0.781462	0.850567	0.918293	1.11219
MGP_C57BL6NJ_G0001071	--	2	-	10060456	10062974	1402	0.178975	0.159632	0.0917577	0.043496	0.0391103	0.212844	0.118179	0.12524
MGP_C57BL6NJ_G0001072	--	2	-	10078549	10081605	3057	0.164163	0.0366053	0.0631228	0.119689	0.125557	0.0976144	0.054199	0.0382918
MGP_C57BL6NJ_G0001073	--	2	-	10099581	10102192	2612	0.0720492	0	0.0492512	0.0933866	0.0419851	0	0	0.0224077
MGP_C57BL6NJ_G0001074	--	2	+	10747037	10750272	3236	0.271394	0.380385	0.53668	0.376894	0.694727	0.461074	0.580278	0.705386
MGP_C57BL6NJ_G0001075	--	2	+	10752625	10755281	2601	0	0.0645342	0	0	0.0210814	0.0458911	0	0.0225025
MGP_C57BL6NJ_G0001076	--	2	+	10755419	10757031	1613	0	0	0	0	0.0339942	0	0.0684796	0
MGP_C57BL6NJ_G0001077	--	2	+	10781839	10785858	3979	0	0.0140616	0.0161654	0.0306516	0.082683	0	0	0.0441284
MGP_C57BL6NJ_G0001078	--	2	-	10880356	10882615	2260	0	0	0	0.0269829	0.0242622	0	0.0244375	0.0258978
MGP_C57BL6NJ_G0001079	--	2	-	10926034	10927953	1873	0.200953	0.209107	0.0686835	0.227907	0.0585506	0.0955922	0.0589736	0.0937463
MGP_C57BL6NJ_G0001080	--	2	-	11009186	11010874	1689	0	0	0	0	0	0	0	0
MGP_C57BL6NJ_G0001081	--	2	-	11834067	11838030	3964	0.0316503	0.112919	0.0162266	0.0615353	0.0414979	0.0451676	0.0278652	0.0590605
MGP_C57BL6NJ_G0001082	--	2	-	11857173	11859771	2599	0	0.0430559	0	0	0	0	0	0
MGP_C57BL6NJ_G0001083	--	2	+	11969970	11973447	3478	0.0360729	0.096523	0.221928	0.140268	0.157656	0.257395	0.111156	0.117798
MGP_C57BL6NJ_G0001084	--	2	-	12019485	12019625	141	3.5592	3.57135	2.28093	4.32493	4.6666	0.423273	5.09201	2.90569
MGP_C57BL6NJ_G0001085	--	2	+	12439742	12442362	2621	0	0	0	0	0	0	0	0
MGP_C57BL6NJ_G0001086	--	2	+	12501857	12503265	1409	0	0	0	0	0	0	0	0
MGP_C57BL6NJ_G0001087	--	2	+	12537819	12540492	2674	0	0	0	0	0	0.0223192	0	0
MGP_C57BL6NJ_G0001088	--	2	-	12560226	12562607	2382	0	0	0	0	0.0230196	0	0	0
MGP_C57BL6NJ_G0001089	--	2	+	12783742	12785678	1937	0	0	0	0	0	0	0	0.0302163
MGP_C57BL6NJ_G0001090	--	2	+	12806861	12808186	1326	0	0	0	0	0.0413519	0.0900172	0	0
MGP_C57BL6NJ_G0001091	--	2	-	12880141	12882524	2384	0	0.0234695	0.0269808	0.0511589	0	0	0	0
MGP_C57BL6NJ_G0001092	--	2	+	12905182	12907942	2761	0.0227203	0.0202648	0.0465934	0.0220867	0.119158	0.0216159	0	0.127191
MGP_C57BL6NJ_G0001093	--	2	+	13404136	13405877	1742	0	0	0	0	0	0	0	0
MGP_C57BL6NJ_G0001094	--	2	+	21877040	21878557	1518	0.289273	0.221151	0.296611	0.200861	0	0.0786317	0.400208	0.11567
MGP_C57BL6NJ_G0001095	--	2	+	22708818	22710601	1784	0	0	0	0.0341824	0.0307358	0	0	0
MGP_C57BL6NJ_G0001096	--	2	-	23437196	23438993	1798	0	0.0311186	0.0357743	0.101749	0.121986	0.0331932	0	0.0651045
MGP_C57BL6NJ_G0001097	--	2	-	23457193	23461609	4417	0.184628	0.126672	0.072812	0.165673	0.0993119	0.108094	0.037511	0.185512
MGP_C57BL6NJ_G0001098	--	2	+	31897790	31901950	4161	0.0150759	0	0	0	0	0.014343	0	0.0140661
MGP_C57BL6NJ_G0001099	--	2	-	32451469	32455211	3743	0	0	0	0	0	0	0	0
MGP_C57BL6NJ_G0001100	--	2	+	33101017	33101295	279	0	0	0	0	0	0	0	0
MGP_C57BL6NJ_G0001101	--	2	+	34889189	34890809	1621	0	0	0	0	0	0	0	0
MGP_C57BL6NJ_G0001102	--	2	-	35059241	35060231	991	0	0.0564593	0	0	0	0	0	0
MGP_C57BL6NJ_G0001103	--	2	-	35418950	35421964	3015	0	0	0	0	0	0	0	0.0194126
MGP_C57BL6NJ_G0001104	--	2	+	35510555	35513542	2988	0	0	0.0215268	0	0.0550528	0	0	0
MGP_C57BL6NJ_G0001105	--	2	-	35730659	35733830	3172	0	0.0176391	0.0202781	0	0	0.0188151	0	0
MGP_C57BL6NJ_G0001106	--	2	-	35914848	35916871	2024	0	0.0276439	0	0.120517	0.0541824	0.176921	0.0545739	0.11567
MGP_C57BL6NJ_G0001107	--	2	-	37781560	37785509	3950	0	0	0.0162841	0	0.0138817	0.0151092	0	0
MGP_C57BL6NJ_G0001108	--	2	+	37793554	37800549	5608	0.011186	0	0	0.010874	0	0	0	0.0104367
MGP_C57BL6NJ_G0001109	--	2	-	37864981	37867844	2864	0.109516	0.0586081	0.0224588	0.191632	0	0.166708	0.0385676	0.0613083
MGP_C57BL6NJ_G0001110	--	2	+	38292403	38297259	4857	0.0129156	0.149756	0.0132432	0.175775	0	0.0245754	0.0341129	0.0120504
MGP_C57BL6NJ_G0001111	--	2	-	38328080	38330679	2600	0.144764	0.0860787	0	0.140726	0.0421789	0.0229544	0	0
MGP_C57BL6NJ_G0001112	--	2	-	38562716	38563486	771	0.081363	0.0725696	0	0.079094	0	0.154816	0	0
MGP_C57BL6NJ_G0001113	--	2	-	38676075	38678034	1960	0	0.0856396	0.0656348	0.155565	0	0	0	0
MGP_C57BL6NJ_G0001114	--	2	+	38685291	38688661	3371	0.130263	0.082989	0.0572431	0.12663	0.0975959	0.0531131	0.065534	0.0520875
MGP_C57BL6NJ_G0001115	--	2	-	39045925	39049404	3480	0.0180261	0.0321558	0.0184834	0	0.0157565	0	0.0158703	0
MGP_C57BL6NJ_G0001116	--	2	+	39608661	39612228	3568	0	0	0	0	0.0153679	0	0	0
MGP_C57BL6NJ_G0001117	--	2	+	69835173	69839967	4795	0.0261651	0	0.0134144	0	0.0114354	0	0	0
MGP_C57BL6NJ_G0001118	--	2	+	70896613	70900217	3605	0.0522032	0	0.0178425	0.0338316	0.0152102	0.0827759	0.0306401	0.0162355
MGP_C57BL6NJ_G0001119	--	2	+	70916540	70919768	3229	0.058282	0.0346554	0.0199201	0	0.0679252	0	0	0
MGP_C57BL6NJ_G0001120	--	2	+	70968241	70969734	1494	0	0.0374506	0	0.0816351	0.0367019	0	0	0.039176
MGP_C57BL6NJ_G0001121	--	2	+	70997409	71001411	4003	0	0	0	0	0	0.0149092	0	0
MGP_C57BL6NJ_G0001122	--	2	+	71024883	71025748	866	0.0724375	0.0646087	0.074275	0.633756	0.126634	0.0689162	0.382647	0.135171
MGP_C57BL6NJ_G0001123	--	2	+	71029370	71033142	3773	0	0.0296587	0	0	0.0290658	0.110726	0	0
MGP_C57BL6NJ_G0001124	--	2	-	72694746	72695471	535	0	0	0	0	0	0	0	0
MGP_C57BL6NJ_G0001125	--	2	-	77961033	77961627	595	0	0	0	0	0	0	0	0
MGP_C57BL6NJ_G0001126	--	2	+	81820446	81974289	683	0	0	0	0	0	0	0	0
MGP_C57BL6NJ_G0001127	--	2	+	100732327	100755717	587	0	0	0	0	0	0	0	0
MGP_C57BL6NJ_G0001128	--	2	-	108884470	108887873	415	0	0	0	0	0	0	0	0
MGP_C57BL6NJ_G0001129	--	2	-	122554137	122555068	932	0	0	0	0	0	0	0	0
MGP_C57BL6NJ_G0001130	--	2	+	124686909	124688546	539	0	0	0	0	0	0	0	0
MGP_C57BL6NJ_G0001131	--	2	-	134642959	134643564	606	2.02358	0.4813	0.553309	0.524572	0.353759	0.385041	0.237543	2.39151
MGP_C57BL6NJ_G0001132	--	2	-	136725038	136726078	1041	0	0.0537475	0	0.175739	0.105346	0	0	0.112448
MGP_C57BL6NJ_G0001133	--	2	-	136726204	136728146	1943	0.387427	0.345555	0.430359	0.313852	0.282206	0.307161	0.284245	0.512091
MGP_C57BL6NJ_G0001134	--	2	+	144689146	144689411	266	0	0	0	0	0	0	0	0
MGP_C57BL6NJ_G0001135	--	2	-	157723653	157724017	365	0	0	0	0	0	0	0	0
MGP_C57BL6NJ_G0001136	--	2	-	165672038	165673719	1682	0.48484	0.266117	0.458897	0.253787	0.554194	0.248377	0.164176	0.38277
MGP_C57BL6NJ_G0001137	--	2	-	166493222	166496567	3346	0	0.0167218	0.0961179	0.0546755	0	0	0	0
MGP_C57BL6NJ_G0001138	--	2	-	180682570	180686832	4263	0.132437	0.0656242	0.120708	0.100134	0.0643122	0.0839992	0.0906876	0.178484
MGP_C57BL6NJ_G0001139	--	2	-	181034957	181036129	1173	0	0	0	0.119924	0.053916	0	0	0
MGP_C57BL6NJ_G0001140	--	3	+	285898	286024	127	0	0	0	0	0	0	0	0
MGP_C57BL6NJ_G0001141	--	3	+	2446347	2448750	2404	0.0458224	0.0408701	0	0.089089	0.0801061	0.0435949	0.0403424	0
MGP_C57BL6NJ_G0001142	--	3	-	6189013	6191978	2966	0	0	0.0216865	0	0	0	0	0
MGP_C57BL6NJ_G0001143	--	3	+	7041089	7044849	3761	0.0333586	0	0.0171024	0	0	0	0.0146846	0
MGP_C57BL6NJ_G0001144	--	3	+	7847796	7849762	497	0.378657	0	0.388262	0	0	0	0	0.117764
MGP_C57BL6NJ_G0001145	--	3	+	7914988	7915317	330	0.190093	0.169549	0.974578	0.184792	0	0.180853	0.16736	1.06416
MGP_C57BL6NJ_G0001146	--	3	+	8288754	8290540	1787	0	0	0	0	0	0	0	0
MGP_C57BL6NJ_G0001147	--	3	-	8426662	8428358	1697	0	0	0	0	0	0	0	0
MGP_C57BL6NJ_G0001148	--	3	+	11093512	11097206	3695	0	0.0151424	0	0	0	0	0	0
MGP_C57BL6NJ_G0001149	--	3	+	16509558	16514387	4830	0	0	0	0	0	0	0	0
MGP_C57BL6NJ_G0001150	--	3	+	16842253	16846232	3980	0.157615	0.168697	0.129291	0.429015	0.151547	0.0299907	0.0555063	0.220586
MGP_C57BL6NJ_G0001151	--	3	-	17406995	17407706	712	0.0881051	0.392916	0.0903401	0.0856481	0	0.251467	0	0.164407
MGP_C57BL6NJ_G0001152	--	3	+	18742529	18742774	246	0	0	0	0	0	0	0	0
MGP_C57BL6NJ_G0001153	--	3	+	19158856	19162910	550	0	0	0	0	0	0	0	0
MGP_C57BL6NJ_G0001154	--	3	+	21164474	21164724	251	0	0	0	0	0	0	0	0
MGP_C57BL6NJ_G0001155	--	3	+	23660154	23660347	194	0	0	0	0	0	0	0	0
MGP_C57BL6NJ_G0001156	--	3	+	26257221	26258449	1229	0	0	0	0	0	0	0	0
MGP_C57BL6NJ_G0001157	--	3	+	27089044	27090781	1738	0	0.0321929	0	0	0	0	0	0
MGP_C57BL6NJ_G0001158	--	3	+	28049913	28052002	2090	0.0600295	0	0	0	0	0	0	0
MGP_C57BL6NJ_G0001159	--	3	+	28095829	28097190	1362	0.0921158	0	0	0	0	0	0	0
MGP_C57BL6NJ_G0001160	--	3	-	29127872	29129505	1634	0	0	0	0	0	0	0	0
MGP_C57BL6NJ_G0001161	--	3	-	29195582	29198840	2120	0	0.0263921	0.0303406	0	0	0	0	0
MGP_C57BL6NJ_G0001162	--	3	-	29238839	29240961	2123	0	0	0	0	0	0	0	0
MGP_C57BL6NJ_G0001163	--	3	-	29243336	29245399	2064	0	0	0	0	0	0	0	0
MGP_C57BL6NJ_G0001164	--	3	+	29477200	29478067	868	0	0	0	0	0	0	0	0
MGP_C57BL6NJ_G0001165	--	3	-	29490490	29492592	2103	0	0	0	0	0	0	0	0
MGP_C57BL6NJ_G0001166	--	3	-	29589668	29590557	890	0	0	0	0	0	0	0	0
MGP_C57BL6NJ_G0001167	--	3	-	29979500	29979809	310	0	0	0	0.393429	0	0	0.178157	0
MGP_C57BL6NJ_G0001168	--	3	+	31048493	31052602	2944	0	0	0	0	0	0	0	0
MGP_C57BL6NJ_G0001169	--	3	-	31473155	31474566	1412	0	0	0	0	0	0	0	0
MGP_C57BL6NJ_G0001170	--	3	+	31559289	31560459	1171	1.01784	1.2423	0.988726	0.885299	1.07699	1.22319	0.75462	1.19957
MGP_C57BL6NJ_G0001171	--	3	-	31851156	31851468	313	0.801672	0.536273	0.411004	0	1.40147	0.572026	0.352899	0.747974
MGP_C57BL6NJ_G0001172	--	3	-	32199003	32201829	2827	0	0	0	0	0	0	0	0
MGP_C57BL6NJ_G0001173	--	3	-	32240809	32243246	2438	0	0	0	0	0	0	0	0
MGP_C57BL6NJ_G0001174	--	3	+	32462017	32464546	2530	0	0	0	0	0	0	0	0
MGP_C57BL6NJ_G0001175	--	3	-	32577701	32579166	1466	0	0	0.0438759	0	0	0	0	0
MGP_C57BL6NJ_G0001176	--	3	+	33172791	33173738	948	0	0	0	0	0	0	0	0
MGP_C57BL6NJ_G0001177	--	3	-	33281749	33282843	1095	1.83323	1.89059	2.1147	2.4504	2.50377	2.39816	1.46268	2.67255
MGP_C57BL6NJ_G0001178	--	3	+	33299932	33305264	5333	0.282306	0.325237	0.482446	0.457389	0.277607	0.391684	0.279613	0.570693
MGP_C57BL6NJ_G0001179	--	3	+	33911764	33914596	2833	0	0	0	0	0	0	0	0
MGP_C57BL6NJ_G0001180	--	3	-	33933532	33934162	631	0	0	0	0	0	0	0	0
MGP_C57BL6NJ_G0001181	--	3	+	33954843	33954956	114	0	0	0	0	0	0	0	0
MGP_C57BL6NJ_G0001182	--	3	+	35233257	35233814	558	0.337263	0.100271	0	0.109286	0.0982663	0.213912	0	0.104891
MGP_C57BL6NJ_G0001183	--	3	-	35347833	35348664	832	4.75005	3.76594	3.40165	4.76418	4.54742	2.94103	3.4518	3.16563
MGP_C57BL6NJ_G0001184	--	3	-	35361791	35364433	2643	0.0712041	0.254035	0.170357	0.323019	0.186717	0.451619	0.188066	0.442898
MGP_C57BL6NJ_G0001185	--	3	-	35977991	35981100	3110	0	0	0	0	0	0	0	0
MGP_C57BL6NJ_G0001186	--	3	+	36714441	36714908	468	0	0	0	0	0	0	0	0
MGP_C57BL6NJ_G0001187	--	3	+	36824316	36826819	2504	0	0	0	0.0243536	0	0	0	0
MGP_C57BL6NJ_G0001188	--	3	+	36979240	36985205	5966	0.0210295	0.00937834	0	0	0.0367634	0	0	0.0294312
MGP_C57BL6NJ_G0001189	--	3	-	37140671	37142748	2078	0	0	0	0	0	0	0	0
MGP_C57BL6NJ_G0001190	--	3	+	37146698	37150043	3346	0	0	0.115342	0.0546755	0.0819375	0.0356733	0	0.0349844
MGP_C57BL6NJ_G0001191	--	3	+	37211777	37214932	3156	0	0	0	0.0193224	0	0	0	0
MGP_C57BL6NJ_G0001192	--	3	+	37348047	37349152	1106	0	0	0	0	0	0	0	0
MGP_C57BL6NJ_G0001193	--	3	+	37351377	37352644	1268	0	0	0	0	0	0	0	0
MGP_C57BL6NJ_G0001194	--	3	+	37503978	37504536	559	0	0	0	0	0	0	0	0
MGP_C57BL6NJ_G0001195	--	3	-	37956238	37957418	1181	0	0	0	0	0	0	0	0
MGP_C57BL6NJ_G0001196	--	3	+	39235973	39238691	2719	0	0	0	0	0	0	0	0
MGP_C57BL6NJ_G0001197	--	3	-	40458777	40459763	987	0	0.226752	0.0651693	0.185354	0	0.120935	0.223825	0.355799
MGP_C57BL6NJ_G0001198	--	3	+	40621124	40624779	3656	0.10295	0.168343	0.334278	0.100079	0.119984	0.11427	0.16617	0.0960541
MGP_C57BL6NJ_G0001199	--	3	-	40624205	40625127	923	0.0679641	0	0.348441	0.198206	0	0.0646603	0.179508	0.0634116
MGP_C57BL6NJ_G0001200	--	3	+	41430634	41434684	2610	0	0	0	0	0.063026	0	0.0423209	0
MGP_C57BL6NJ_G0001201	--	3	+	41830812	41835277	3774	0	0	0	0	0	0.0158138	0	0
MGP_C57BL6NJ_G0001202	--	3	+	42248065	42248609	545	0	0	0	0	0	0	0	0
MGP_C57BL6NJ_G0001203	--	3	+	44621035	44625955	3250	0	0	0	0	0	0	0.0169935	0
MGP_C57BL6NJ_G0001204	--	3	-	45251321	45253889	2569	0	0	0	0	0	0	0	0
MGP_C57BL6NJ_G0001205	--	3	-	45254691	45257646	1544	0	0	0	0	0	0	0	0
MGP_C57BL6NJ_G0001206	--	3	+	45435937	45439104	2577	0	0	0	0	0	0	0	0
MGP_C57BL6NJ_G0001207	--	3	+	45445695	45448832	3138	0	0	0	0	0	0	0	0
MGP_C57BL6NJ_G0001208	--	3	-	47422639	47425361	2723	0	0	0	0	0	0	0	0
MGP_C57BL6NJ_G0001209	--	3	+	48344533	48344641	109	0	0	0	0	0	0	0	0
MGP_C57BL6NJ_G0001210	--	3	+	49471500	49472564	1065	0	0	0	0	0	0	0	0
MGP_C57BL6NJ_G0001211	--	3	-	50840156	50844156	4001	0	0	0	0	0	0	0	0
MGP_C57BL6NJ_G0001212	--	3	-	51021335	51024474	1332	0	0	0	0	0	0	0	0
MGP_C57BL6NJ_G0001213	--	3	-	51073965	51078029	4065	0	0	0	0	0	0	0	0
MGP_C57BL6NJ_G0001214	--	3	-	51127036	51135112	3704	0	0	0	0	0	0	0	0
MGP_C57BL6NJ_G0001215	--	3	-	51300130	51303943	3814	0	0	0	0	0	0	0	0
MGP_C57BL6NJ_G0001216	--	3	-	51343999	51346637	2639	0	0	0	0	0	0	0	0
MGP_C57BL6NJ_G0001217	--	3	-	51397004	51398279	1276	0	0	0	0	0	0	0	0
MGP_C57BL6NJ_G0001218	--	3	+	51686150	51690103	2464	0.025459	0.363319	0.234943	0.0742469	1.06817	0.242214	0.224143	0.213783
MGP_C57BL6NJ_G0001219	--	3	+	51734405	51736029	1625	0.617658	0.68863	0.910405	0.675487	0.809835	0.440724	0.543791	0.936463
MGP_C57BL6NJ_G0001220	--	3	-	51759864	51760279	416	0.150795	0	0.463861	0.43977	0.131809	0.430395	0	0
MGP_C57BL6NJ_G0001221	--	3	+	51902159	51902269	111	0.565143	0	2.31791	0.549382	0	0	0	0
MGP_C57BL6NJ_G0001222	--	3	-	51967264	51969760	2497	0.0251225	0	0	0	0.0439188	0	0	0
MGP_C57BL6NJ_G0001223	--	3	+	51975457	51978657	3201	0.0979863	0.122355	0.0803775	0.0952537	0.119909	0.0372892	0.0517608	0.0365692
MGP_C57BL6NJ_G0001224	--	3	-	52050252	52052351	2100	0	0	0	0	0	0.0284197	0	0
MGP_C57BL6NJ_G0001225	--	3	+	52078533	52079074	542	0	0	0	0	0	0	0	0
MGP_C57BL6NJ_G0001226	--	3	+	52178434	52179534	1101	0	0.0508185	0	0.110775	0.0498025	0	0	0
MGP_C57BL6NJ_G0001227	--	3	+	52199265	52200625	1361	0	0	0.0482175	0	0	0	0	0.0438748
MGP_C57BL6NJ_G0001228	--	3	-	52265656	52270620	4965	0.0252692	0.0225382	0.0129551	0.0122823	0	0	0.0222472	0.0117883
MGP_C57BL6NJ_G0001229	--	3	-	52342758	52343778	1021	0.0614406	0.109601	0.188997	0.0597272	0	0	0	0
MGP_C57BL6NJ_G0001230	--	3	-	52382950	52384161	1212	0	0	0	0	0	0	0	0
MGP_C57BL6NJ_G0001231	--	3	-	52388573	52392683	2845	0	0	0	0	0	0.0839106	0	0
MGP_C57BL6NJ_G0001232	--	3	-	52401009	52403624	2616	0	0	0.0737639	0.023311	0	0	0	0
MGP_C57BL6NJ_G0001233	--	3	-	52424660	52426485	1826	0	0	0	0.0333962	0.0300288	0	0	0
MGP_C57BL6NJ_G0001234	--	3	-	52506151	52508367	2217	0	0	0	0	0	0	0	0
MGP_C57BL6NJ_G0001235	--	3	-	52512754	52513372	619	0	0.180779	0.103913	0	0	0	0	0.189108
MGP_C57BL6NJ_G0001236	--	3	-	52523087	52526378	3292	0.0190555	0	0	0.0185241	0.0166563	0.0181292	0	0
MGP_C57BL6NJ_G0001237	--	3	-	52584097	52591056	6960	0.0540783	0.0562727	0.0184834	0.122664	0.0157565	0.00857492	0.0158703	0.0168187
MGP_C57BL6NJ_G0001238	--	3	-	52598387	52600185	1799	0.0348698	0	0	0.0677948	0	0	0	0
MGP_C57BL6NJ_G0001239	--	3	+	52825338	52827349	2012	0.0935351	0.0834262	0.287723	0.0303089	0.136264	0.0593255	0.164698	0.11636
MGP_C57BL6NJ_G0001240	--	3	-	53652313	53655385	3073	0	0	0	0	0	0	0	0
MGP_C57BL6NJ_G0001241	--	3	+	53663367	53666039	2673	0.0234683	0	0.144382	0	0.102568	0.0223275	0.0619852	0
MGP_C57BL6NJ_G0001242	--	3	+	53679714	53683889	4176	0.0150218	0	0.0154028	0.0292057	0	0	0.0396758	0
MGP_C57BL6NJ_G0001243	--	3	+	53691445	53691900	456	0	0	0	0	0	0	0	0
MGP_C57BL6NJ_G0001244	--	3	+	53693943	53694766	824	0	0	0	0	0	0	0	0
MGP_C57BL6NJ_G0001245	--	3	+	54132004	54133108	1105	0	0	0.11642	0	0	0	0	0
MGP_C57BL6NJ_G0001246	--	3	+	54391624	54393225	1602	0	0	0	0	0	0	0	0
MGP_C57BL6NJ_G0001247	--	3	+	56114216	56116347	2132	0	0	0	0.0286029	0	0	0	0
MGP_C57BL6NJ_G0001248	--	3	+	56266478	56269870	3393	0	0	0	0	0	0	0	0
MGP_C57BL6NJ_G0001249	--	3	+	56302238	56304255	2018	0	0	0	0	0	0	0	0
MGP_C57BL6NJ_G0001250	--	3	+	56359716	56362068	2353	0	0	0	0	0	0	0	0
MGP_C57BL6NJ_G0001251	--	3	-	56811945	56813924	1980	0	0	0	0	0	0	0	0.0295601
MGP_C57BL6NJ_G0001252	--	3	-	56926723	56929726	3004	0	0	0	0	0	0	0	0
MGP_C57BL6NJ_G0001253	--	3	-	56932163	56935715	1931	0	0	0.0333103	0	0	0	0	0.0303102
MGP_C57BL6NJ_G0001254	--	3	-	56967839	56971454	3616	0	0.0154732	0	0	0.0151639	0	0	0
MGP_C57BL6NJ_G0001255	--	3	-	58527457	58531411	3955	0.174473	0.169763	0.0813175	0.26212	0.152505	0.316893	0.167571	0.221981
MGP_C57BL6NJ_G0001256	--	3	-	58551293	58552468	1176	0	0.142733	0.0546957	0.051855	0.0466264	0	0	0
MGP_C57BL6NJ_G0001257	--	3	-	58592257	58593553	1297	0	0	0	0	0	0	0	0
MGP_C57BL6NJ_G0001258	--	3	+	59478092	59479283	1192	0	0	0.107923	0	0	0	0	0.294609
MGP_C57BL6NJ_G0001259	--	3	+	59681319	59682426	1108	0.0566163	0	0.0580525	0	0.0494879	0.161592	0.0996909	0
MGP_C57BL6NJ_G0001260	--	3	+	60289481	60291003	1523	0	0	0	0	0	0	0	0.15372
MGP_C57BL6NJ_G0001261	--	3	+	60691125	60693562	2438	0	0	0	0	0	0	0	0
MGP_C57BL6NJ_G0001262	--	3	+	61718264	61722243	3980	0.283707	0.0984066	0.0808067	0.245152	0.0688852	0.089972	0.0277532	0.0588231
MGP_C57BL6NJ_G0001263	--	3	+	61790357	61793730	3374	0.0185924	0	0	0.0903697	0.0487545	0.0530659	0	0.017347
MGP_C57BL6NJ_G0001264	--	3	+	64810138	64810623	338	0	0	0	0	0	0	0	0
MGP_C57BL6NJ_G0001265	--	3	-	67048245	67049193	949	0	0	0	0	0.173338	0	0.0581968	0
MGP_C57BL6NJ_G0001266	--	3	+	67243706	67248088	2497	0	0	0.0515195	0	0	0	0	0
MGP_C57BL6NJ_G0001267	--	3	-	67429773	67431333	1561	0	0	0	0	0	0	0	0
MGP_C57BL6NJ_G0001268	--	3	+	67552717	67554725	2009	0.0624498	0	0.064034	0	0	0	0	0
MGP_C57BL6NJ_G0001269	--	3	+	67674254	67675362	1109	0	0	0	0	0	0	0	0
MGP_C57BL6NJ_G0001270	--	3	+	69123007	69124847	1841	0.545189	0.273526	0.384326	0.596234	0.595683	0.551105	0.599987	0.540463
MGP_C57BL6NJ_G0001271	--	3	+	70136117	70143034	6918	0	0	0	0	0	0	0	0
MGP_C57BL6NJ_G0001272	--	3	-	70899719	70902701	2983	0.0420589	0.05627	0	0.020443	0.0183817	0.0200072	0.0185145	0.0196208
MGP_C57BL6NJ_G0001273	--	3	-	75303842	75305706	1865	0	0	0	0	0	0	0	0
MGP_C57BL6NJ_G0001274	--	3	+	75453053	75455177	2125	0	0	0	0	0	0	0	0
MGP_C57BL6NJ_G0001275	--	3	-	77447899	77450118	2220	0	0	0	0	0.0246994	0	0	0.0790932
MGP_C57BL6NJ_G0001276	--	3	+	78060973	78066429	3976	0	0	0	0	0	0	0	0
MGP_C57BL6NJ_G0001277	--	3	-	78146364	78146876	513	0	0	0	0	0	0	0	0
MGP_C57BL6NJ_G0001278	--	3	+	78412192	78414368	2177	0	0.025701	0	0	0.0251872	0	0.0253692	0
MGP_C57BL6NJ_G0001279	--	3	+	79062539	79066099	3561	0	0	0	0	0	0	0	0
MGP_C57BL6NJ_G0001280	--	3	-	80176000	80182386	6387	0	0	0	0	0	0	0	0
MGP_C57BL6NJ_G0001281	--	3	-	80319188	80320686	1499	0	0.0373257	0	0	0	0	0	0
MGP_C57BL6NJ_G0001282	--	3	-	81074175	81077828	1638	0	0	0	0	0	0	0	0
MGP_C57BL6NJ_G0001283	--	3	-	82335487	82336775	1289	0.535329	0.303847	0.0998016	0.236546	0.425389	0.138902	0.471308	0.90813
MGP_C57BL6NJ_G0001284	--	3	+	82913466	82915790	2325	0	0	0	0	0	0	0	0
MGP_C57BL6NJ_G0001285	--	3	-	87082398	87093825	4485	0	0	0	0	0	0	0	0.0130499
MGP_C57BL6NJ_G0001286	--	3	+	87983228	87987113	3886	0.0322856	0.0719907	0.0827613	0.109848	0	0.0460742	0.0142122	0
MGP_C57BL6NJ_G0001287	--	3	-	88333302	88336167	1263	0.0993363	0	0	0	0.130244	0	0.0874565	0
MGP_C57BL6NJ_G0001288	--	3	+	89093407	89094950	1544	0	0.108713	0	0.0394958	0.10654	0.0386538	0	0.0758147
MGP_C57BL6NJ_G0001289	--	3	+	91413357	91415629	2273	0	0	0	0	0	0	0	0
MGP_C57BL6NJ_G0001290	--	3	-	92223432	92224371	940	0	0	0	0	0	0	0	0
MGP_C57BL6NJ_G0001291	--	3	+	92795323	92798062	2740	1.07604	0.796385	0.399079	1.00152	0.700416	0.893043	0.886885	0.875798
MGP_C57BL6NJ_G0001292	--	3	+	94021468	94028439	5498	0.0570488	0.111943	0.105293	0.122007	0.0598391	0.0108551	0.0301357	0.0106455
MGP_C57BL6NJ_G0001293	--	3	+	94046955	94049511	2557	0.024533	0	0.0503106	0.0953953	0	0.0933616	0	0
MGP_C57BL6NJ_G0001294	--	3	+	97366461	97369004	2544	0	0	0	0	0	0	0	0
MGP_C57BL6NJ_G0001295	--	3	+	97455463	97456661	1199	0	0	0	0	0	0	0	0
MGP_C57BL6NJ_G0001296	--	3	+	97729874	97733829	3242	0	0	0	0	0.0169132	0	0	0
MGP_C57BL6NJ_G0001297	--	3	+	99640516	99642235	1442	0.174011	0.310409	0.223031	0	0.152102	0.248328	0.1149	0.0405887
MGP_C57BL6NJ_G0001298	--	3	+	99894606	99896209	1604	0	0.0697646	0	0.0380184	0	0	0	0
MGP_C57BL6NJ_G0001299	--	3	+	99946555	99958049	1740	0.288418	0.225091	0.332701	0.350468	0.378156	0.240098	0.539591	0.437285
MGP_C57BL6NJ_G0001300	--	3	+	100282557	100285036	2480	0.101179	0.180488	0.103745	0.245893	0.0221099	0.216586	0.0890787	0.0708011
MGP_C57BL6NJ_G0001301	--	3	+	100635259	100636860	1602	0.0783157	0.104777	0.281058	0.114197	0	0.0372543	0.0689498	0.21921
MGP_C57BL6NJ_G0001302	--	3	-	100888615	100891467	2853	0.0219877	0	0.0225454	0.0641235	0.0384386	0.0418377	0.0193581	0
MGP_C57BL6NJ_G0001303	--	3	-	101176270	101177064	795	0.315627	0.63341	0.48545	0.153412	0.689718	0.225213	0.20841	1.10432
MGP_C57BL6NJ_G0001304	--	3	+	101247892	101248413	522	0	0.214372	0	0.116823	0.210087	0	0.211604	0
MGP_C57BL6NJ_G0001305	--	3	+	101803155	101806442	3288	0.0190787	0.0170168	0.0391254	0.129827	0.0166766	0	0.0335941	0.0534023
MGP_C57BL6NJ_G0001306	--	3	-	101815822	101817010	1189	0.0527593	0	0.0540977	0	0.13835	0	0.0464498	0
MGP_C57BL6NJ_G0001307	--	3	+	101988617	101989579	963	0	0	0	0	0	0	0	0
MGP_C57BL6NJ_G0001308	--	3	+	102233821	102237716	3896	0	0.0430836	0	0.046957	0.112593	0.0306373	0	0.0600913
MGP_C57BL6NJ_G0001309	--	3	+	102684598	102689718	5121	0.0489989	0.0764808	0	0.0119081	0.0214148	0	0.0323543	0
MGP_C57BL6NJ_G0001310	--	3	+	102779541	102782603	3063	0.122881	0.146134	0.125998	0.0597272	0.0537048	0	0.126217	0.0191084
MGP_C57BL6NJ_G0001311	--	3	-	109945734	109950236	880	0	0	0.0730933	0	0	0	0	0
MGP_C57BL6NJ_G0001312	--	3	+	109991885	109998048	283	0	0	0	0	0	0	0	0
MGP_C57BL6NJ_G0001313	--	3	+	111962627	111965212	2586	0.0242579	0.0649086	0	0.0707441	0.0636109	0.0461573	0	0.090532
MGP_C57BL6NJ_G0001314	--	3	+	112061072	112063103	2032	0.370458	0.770981	0.917983	0.900317	1.07938	1.05735	0.462052	1.52659
MGP_C57BL6NJ_G0001315	--	3	+	112228287	112232964	4678	0.0134098	0.107644	0.178749	0.0912506	0.105492	0.0893053	0.153479	0.287765
MGP_C57BL6NJ_G0001316	--	3	+	113477572	113478257	686	0	0	0	0	0	0	0	0
MGP_C57BL6NJ_G0001317	--	3	+	113488729	113490611	1883	0	0	0	0	0	0	0	0
MGP_C57BL6NJ_G0001318	--	3	+	113930355	113935577	5223	0.096084	0.0535623	0.0369455	0.0467022	0.0104983	0.0228533	0.0211483	0.067236
MGP_C57BL6NJ_G0001319	--	3	-	114193283	114195455	2173	0.0288683	0	0.0296006	0	0	0	0	0
MGP_C57BL6NJ_G0001320	--	3	+	114219384	114220822	1439	0	0.038882	0	0	0.152419	0	0.15352	0
MGP_C57BL6NJ_G0001321	--	3	-	116004662	116005768	767	0	0	0	0	0	0	0	0.0763089
MGP_C57BL6NJ_G0001322	--	3	+	116406942	116409475	2534	0	0	0	0	0	0	0	0
MGP_C57BL6NJ_G0001323	--	3	+	117644384	117645994	1611	0	0	0	0	0	0	0	0
MGP_C57BL6NJ_G0001324	--	3	+	122368998	122370021	1024	0	0	0	0.0595522	0	0	0.0539343	0
MGP_C57BL6NJ_G0001325	--	3	+	122780832	122781270	439	0	0	0	0	0	0.135949	0	0.533293
MGP_C57BL6NJ_G0001326	--	3	-	122823633	122825994	2362	0.0796751	0.165816	0.163392	0.129089	0.301788	0.227406	0.187058	0.198235
MGP_C57BL6NJ_G0001327	--	3	-	123238749	123242721	3973	0.4421	0.436568	0.275227	0.59861	0.358834	0.405587	0.417031	0.692389
MGP_C57BL6NJ_G0001328	--	3	+	124950025	124952185	2071	0	0	0.0310585	0	0.0264764	0	0.133338	0.0282612
MGP_C57BL6NJ_G0001329	--	3	+	124954831	124958961	4131	0.0151854	0.0270884	0.0155706	0.0442857	0.0796407	0.0722361	0.267387	0.141682
MGP_C57BL6NJ_G0001330	--	3	+	124960969	124964479	3511	0	0	0	0	0	0	0.0157302	0.0500105
MGP_C57BL6NJ_G0001331	--	3	+	125325748	125327981	2234	0.16848	0.0500906	0.604639	0.327564	0.245446	0.240435	0.148332	0.261992
MGP_C57BL6NJ_G0001332	--	3	-	126279845	126282328	2018	0.0621713	0.332713	0.254994	0.211531	0.217374	0.502767	0.191577	0.696083
MGP_C57BL6NJ_G0001333	--	3	-	127669421	127669721	301	0	0	0	0	0	0	0	0
MGP_C57BL6NJ_G0001334	--	3	-	127678336	127679032	697	0	0	0	0	0	0	0	0
MGP_C57BL6NJ_G0001335	--	3	+	127824106	127826727	2622	0.143549	0.106696	0.196254	0.0930304	0.125475	0.113809	0.0842544	0.111611
MGP_C57BL6NJ_G0001336	--	3	-	128096571	128099909	3339	0.638769	0.770816	0.539389	0.547902	0.328437	0.482599	0.578918	0.806329
MGP_C57BL6NJ_G0001337	--	3	+	128100381	128101666	1286	0.439018	0.478587	0.450155	0.474195	0.341105	0.371269	0.171785	0.637174
MGP_C57BL6NJ_G0001338	--	3	-	128413743	128415550	1808	0.104089	0.123786	0.0711528	0.0674574	0.121311	0.0660193	0.0305469	0.0647444
MGP_C57BL6NJ_G0001339	--	3	-	128445835	128449437	3603	0.0696429	0.17082	0.196376	0.101551	0.0608744	0.165644	0.183943	0.146201
MGP_C57BL6NJ_G0001340	--	3	-	128452819	128455530	2712	1.38785	2.31067	1.82625	1.30418	1.47595	1.25437	2.01609	3.17248
MGP_C57BL6NJ_G0001341	--	3	-	128480261	128481333	1073	0.526167	0.521446	0.659407	0.454661	0.868736	0.945558	0.823542	1.58186
MGP_C57BL6NJ_G0001342	--	3	+	128743368	128746577	3210	0.0195423	0	0.0400761	0.0189973	0.0512454	0	0	0.0182333
MGP_C57BL6NJ_G0001343	--	3	-	129371278	129373826	2549	0.04922	0.0658507	0.126171	0.143542	0	0.140482	0	0.0229615
MGP_C57BL6NJ_G0001344	--	3	+	129827855	129832413	3586	0	0	0	0	0.0152907	0	0	0
MGP_C57BL6NJ_G0001345	--	3	-	130008378	130008977	600	0	0	0	0	0	0	0	0
MGP_C57BL6NJ_G0001346	--	3	-	130042946	130045573	2628	0	0	0	0	0	0	0	0
MGP_C57BL6NJ_G0001347	--	3	-	130058020	130060567	2548	0	0	0	0	0.0215199	0	0	0
MGP_C57BL6NJ_G0001348	--	3	-	130572246	130576091	2258	0	0	0	0	0	0	0	0
MGP_C57BL6NJ_G0001349	--	3	-	131317905	131318150	246	0	0	0	0	0	0	0	0
MGP_C57BL6NJ_G0001350	--	3	-	131318631	131319577	947	0	0	0	0	0.115803	0	0	0
MGP_C57BL6NJ_G0001351	--	3	-	132197420	132200895	2501	0	0	0	0	0	0	0	0
MGP_C57BL6NJ_G0001352	--	3	+	133515200	133519254	4055	0	0	0	0	0	0	0	0
MGP_C57BL6NJ_G0001353	--	3	+	133705187	133709619	4433	0.0849053	0.126215	0.0290197	0.0687812	0.0371076	0.013463	0.0124586	0.026406
MGP_C57BL6NJ_G0001354	--	3	+	133730962	133733839	2878	0.0435934	0	0.0446992	0	0	0	0.0767599	0.06101
MGP_C57BL6NJ_G0001355	--	3	+	133748719	133752395	3566	0	0.0156902	0.0180376	0.0171008	0.0461295	0.0167362	0	0.0164131
MGP_C57BL6NJ_G0001356	--	3	+	133767456	133769057	1602	0.0783157	0.139703	0.0401511	0.0761316	0	0	0	0
MGP_C57BL6NJ_G0001357	--	3	+	133772113	133772760	648	0	0	0.0992625	0	0	0	0	0
MGP_C57BL6NJ_G0001358	--	3	+	133848909	133852491	3583	0	0.0312315	0.0538561	0.0680786	0	0	0.0462423	0
MGP_C57BL6NJ_G0001359	--	3	+	133857545	133859380	1836	0.0341671	0.0304745	0.0350338	0	0.0597305	0	0.030081	0
MGP_C57BL6NJ_G0001360	--	3	-	134093199	134094243	1045	0	0	0	0.116711	0	0	0	0
MGP_C57BL6NJ_G0001361	--	3	-	134100977	134102588	1612	0.0778298	0	0	0	0	0	0	0.0726166
MGP_C57BL6NJ_G0001362	--	3	-	134113517	134114409	893	0.0702473	0	0	0	0	0	0	0
MGP_C57BL6NJ_G0001363	--	3	-	134135076	134137568	2493	0.0503256	0.0448866	0.0516022	0	0	0.0239396	0.0221535	0.0704319
MGP_C57BL6NJ_G0001364	--	3	-	134177729	134180799	3071	0	0	0	0	0	0	0	0
MGP_C57BL6NJ_G0001365	--	3	-	134271759	134274634	2554	0.0245618	0.0657218	0.0503697	0.0238768	0.0429386	0.0233678	0.0864977	0.0229166
MGP_C57BL6NJ_G0001366	--	3	-	134316675	134320372	3698	0	0	0	0	0.0296553	0.0161388	0	0
MGP_C57BL6NJ_G0001367	--	3	-	134382266	134385465	3200	0	0	0	0.0190567	0	0	0	0
MGP_C57BL6NJ_G0001368	--	3	-	134409214	134414830	5617	0	0	0	0	0	0	0	0
MGP_C57BL6NJ_G0001369	--	3	-	134425874	134427952	2079	0	0	0.030939	0.117328	0	0.0287068	0	0.0281525
MGP_C57BL6NJ_G0001370	--	3	-	134441864	134445492	1280	0	0	0	0.142925	0.042838	0	0	0
MGP_C57BL6NJ_G0001371	--	3	-	134549746	134553376	3631	0	0.0154093	0	0.0167947	0.0302025	0	0	0
MGP_C57BL6NJ_G0001372	--	3	-	134923467	134925860	2394	0	0	0.0268681	0	0	0.0498592	0	0
MGP_C57BL6NJ_G0001373	--	3	-	134926025	134928005	1981	0.0316663	0	0	0.0307832	0.0276793	0	0	0
MGP_C57BL6NJ_G0001374	--	3	-	135041255	135044671	3417	0.0367169	0.130995	0.0941208	0.142772	0.16047	0.139728	0.0161629	0.188416
MGP_C57BL6NJ_G0001375	--	3	-	135077014	135077695	682	0	0	0	0.0894156	0.160799	0	0	0
MGP_C57BL6NJ_G0001376	--	3	+	135276828	135278796	1969	0	0	0	0	0	0	0	0
MGP_C57BL6NJ_G0001377	--	3	-	136581406	136584580	2581	0	0	0	0.0472541	0	0	0	0
MGP_C57BL6NJ_G0001378	--	3	+	136734217	136735318	1102	0	0.101545	0	0.110674	0	0	0	0
MGP_C57BL6NJ_G0001379	--	3	+	136755963	136759414	3452	0	0	0	0	0	0	0	0
MGP_C57BL6NJ_G0001380	--	3	+	136936137	136937807	1671	0.375409	1.27238	1.42425	0.437928	0.295328	0.285728	2.08223	0.210158
MGP_C57BL6NJ_G0001381	--	3	+	138011623	138017765	6143	0	0.00910812	0	0.00992698	0	0	0	0
MGP_C57BL6NJ_G0001382	--	3	+	138034101	138035999	1899	0	0	0	0	0	0	0	0
MGP_C57BL6NJ_G0001383	--	3	+	138065558	138068386	2829	0	0.0197777	0	0	0	0	0.0195224	0
MGP_C57BL6NJ_G0001384	--	3	-	138178815	138181185	2371	0.0793727	0.0235981	0.0542574	0	0.0231264	0.0503428	0	0.0246853
MGP_C57BL6NJ_G0001385	--	3	+	138368123	138368833	711	0	0	0	0	0	0	0	0
MGP_C57BL6NJ_G0001386	--	3	+	138385882	138387260	1379	0	0	0	0	0	0	0	0
MGP_C57BL6NJ_G0001387	--	3	-	138515572	138518103	2532	0	0	0	0	0	0	0	0
MGP_C57BL6NJ_G0001388	--	3	+	138643076	138645333	2258	0	0	0.0284863	0	0	0	0	0
MGP_C57BL6NJ_G0001389	--	3	-	139065829	139069172	3344	0	0	0.0577053	0.0182361	0	0	0	0
MGP_C57BL6NJ_G0001390	--	3	+	140312259	140314225	1967	0	0.0284449	0	0.0310023	0	0	0.0280777	0.0892663
MGP_C57BL6NJ_G0001391	--	3	+	140353775	140356989	3215	0.175607	0.0174032	0.0400138	0.113807	0.068221	0.0185634	0.0343569	0.018205
MGP_C57BL6NJ_G0001392	--	3	-	140594717	140596490	1774	0	0	0	0	0	0.0336423	0	0
MGP_C57BL6NJ_G0001393	--	3	-	140596640	140598365	1726	0	0	0	0	0.0317686	0	0	0.0339102
MGP_C57BL6NJ_G0001394	--	3	-	141173102	141183928	331	0	0	0	0	0	0	0	0
MGP_C57BL6NJ_G0001395	--	3	-	143141798	143144493	2696	0.0232681	0.0622602	0.0715751	0.0226192	0.183047	0.0442741	0.143398	0.108548
MGP_C57BL6NJ_G0001396	--	3	-	143144724	143153570	7662	0.114622	0.146048	0.0671596	0.191015	0.243319	0.124628	0.144163	0.236805
MGP_C57BL6NJ_G0001397	--	3	-	143397843	143401739	3897	0	0.0430725	0.0165055	0.109538	0.0281409	0.0918883	0.0425164	0.0750949
MGP_C57BL6NJ_G0001398	--	3	+	143626317	143628567	2251	0.390152	0.64626	0.371474	0.568907	0.511544	0.583292	0.441634	0.832042
MGP_C57BL6NJ_G0001399	--	3	+	143639691	143643535	3845	0.0652597	0.17462	0.0836439	0.0951596	0.0998253	0.155218	0.0574552	0.0913326
MGP_C57BL6NJ_G0001400	--	3	+	144510356	144511884	1529	0.0410274	0.0365933	0.126204	0.0797664	0.0358617	0.117099	0	0.0382792
MGP_C57BL6NJ_G0001401	--	3	-	144577674	144578676	1003	0.18763	0.167351	0.0641297	0	0	0	0	0
MGP_C57BL6NJ_G0001402	--	3	+	145788255	145790601	2347	0.213825	0.143037	0.356279	0.259827	0.0934514	0.101715	0.258848	0.174564
MGP_C57BL6NJ_G0001403	--	3	-	146953261	146955030	1770	0.0708823	0.316108	0	0.172264	0.247831	0.168592	0.187216	0.0992016
MGP_C57BL6NJ_G0001404	--	3	+	149908355	149910966	2612	0	0	0	0	0	0	0	0
MGP_C57BL6NJ_G0001405	--	3	+	151984158	151990159	697	0	0	0	0	0	0	0	0
MGP_C57BL6NJ_G0001406	--	3	+	154846145	154847462	1318	0	0	0	0	0	0	0	0
MGP_C57BL6NJ_G0001407	--	3	-	156010589	156015210	711	0	0	0	0	0	0	0	0
MGP_C57BL6NJ_G0001408	--	3	+	157135138	157136008	871	0	0	0	0	0	0	0	0
MGP_C57BL6NJ_G0001409	--	3	+	157266721	157267260	540	0	0	0	0	0	0	0	0
MGP_C57BL6NJ_G0001410	--	3	-	160012966	160017384	4419	0	0	0	0	0.0124084	0	0	0
MGP_C57BL6NJ_G0001411	--	3	-	160036703	160042685	5983	0	0	0	0.0101925	0	0	0	0
MGP_C57BL6NJ_G0001412	--	3	+	160804814	160808264	3451	0	0	0	0	0	0.017294	0	0
MGP_C57BL6NJ_G0001413	--	3	+	161159101	161160215	1115	0	0	0	0	0	0	0	0
MGP_C57BL6NJ_G0001414	--	3	-	161249928	161252702	2775	0.0452114	0	0.0231791	0.307654	0.0197595	0.0215068	0.079609	0.0632745
MGP_C57BL6NJ_G0001415	--	3	-	161384090	161386401	2312	0	0.145202	0.166926	0.0527521	0.142299	0.0774413	0.0477758	0.43036
MGP_C57BL6NJ_G0001416	--	3	-	161387039	161388449	1411	0.400126	0.317228	0.592621	0.432186	0.621773	0.46527	0.352274	0.414805
MGP_C57BL6NJ_G0001417	--	3	+	161389492	161393145	1778	0.529225	0.566435	1.01295	0.685956	1.26442	1.1077	0.745495	0.954634
MGP_C57BL6NJ_G0001418	--	3	-	161397012	161400090	3079	0.183364	0.0908593	0.104453	0.0792224	0.0534257	0.0969169	0.215247	0.2091
MGP_C57BL6NJ_G0001419	--	3	+	162003541	162004525	985	0	0	0	0	0	0	0	0
MGP_C57BL6NJ_G0001420	--	3	-	162375820	162379195	3376	0	0	0	0.0361264	0	0	0	0
MGP_C57BL6NJ_G0001421	--	3	-	162540612	162541522	911	0	0	0	0	0	0	0	0
MGP_C57BL6NJ_G0001422	--	3	+	163280954	163283202	2249	0	0.0248782	0	0	0	0	0	0
MGP_C57BL6NJ_G0001423	--	3	-	163413482	163415485	2004	0	0	0	0	0	0	0	0
MGP_C57BL6NJ_G0001424	--	3	+	164133615	164137606	3992	0	0	0	0	0	0	0	0
MGP_C57BL6NJ_G0001425	--	3	+	164310794	164313584	2791	0	0	0	0	0.0196462	0	0.0197882	0
MGP_C57BL6NJ_G0001426	--	3	+	165992595	165995155	2561	0	0	0	0	0	0	0	0
MGP_C57BL6NJ_G0001427	--	3	+	166055420	166056747	1328	0	0	0	0	0.0825792	0	0	0
MGP_C57BL6NJ_G0001428	--	3	+	166084171	166086914	2664	0	0	0	0	0	0	0	0
MGP_C57BL6NJ_G0001429	--	3	+	166090115	166091788	1674	0	0	0	0	0	0	0	0
MGP_C57BL6NJ_G0001430	--	3	+	166370149	166373326	3178	0	0	0	0	0.0172538	0	0	0
MGP_C57BL6NJ_G0001431	--	3	+	166444177	166445741	1565	0	0	0	0	0	0	0	0
MGP_C57BL6NJ_G0001432	--	3	-	166589598	166590796	1199	0	0	0	0	0	0	0	0
MGP_C57BL6NJ_G0001433	--	3	-	167346251	167348481	2231	1.06848	6.04403	7.75556	0.929345	2.53149	1.81907	2.72307	1.96758
MGP_C57BL6NJ_G0001434	--	3	+	167455185	167459006	3391	0.166493	0.263998	0.208653	0.233783	0.291061	0.1232	0.0651475	0.172601
MGP_C57BL6NJ_G0001435	--	3	-	167508893	167511362	2470	0.279368	0.249175	0.520827	0.320955	0.310792	0.120813	0.313038	0.165872
MGP_C57BL6NJ_G0001436	--	3	+	167654100	167655524	1372	0	0	0	0	0	0	0	0
MGP_C57BL6NJ_G0001437	--	3	+	167682171	167683884	1714	0	0	0	0	0.063982	0	0	0
MGP_C57BL6NJ_G0001438	--	3	+	167774800	167779138	4339	0	0	0	0.0140543	0.0252743	0	0	0.013489
MGP_C57BL6NJ_G0001439	--	3	+	167980824	167981848	1025	0	0	0	0	0	0	0	0
MGP_C57BL6NJ_G0001440	--	3	+	169385154	169387524	2371	0	0	0	0.0257197	0.0231264	0.100686	0	0
MGP_C57BL6NJ_G0001441	--	4	+	3120732	3121006	275	0	0	0.467797	0.443501	0	1.30214	0	0
MGP_C57BL6NJ_G0001442	--	4	-	5318498	5327780	72	0	0.7771	0	0	0	0	0	0
MGP_C57BL6NJ_G0001443	--	4	+	9766125	9849157	73353	0	0.00152553	0.000876885	0.00249403	0.00149503	0	0	0
MGP_C57BL6NJ_G0001444	--	4	+	13817988	13818593	606	0	0	0	0	0	0	0	0
MGP_C57BL6NJ_G0001445	--	4	+	20235383	20239011	3629	0	0.0462534	0.0886224	0.0672157	0.0302191	0	0.0304375	0
MGP_C57BL6NJ_G0001446	--	4	+	44484284	44485851	1568	0	0	0	0	0	0	0	0
MGP_C57BL6NJ_G0001447	--	4	+	44517722	44520032	2311	0	0.0242108	0.027833	0	0.213541	0	0	0.0253262
MGP_C57BL6NJ_G0001448	--	4	-	47912088	48014385	1060	0	0	0	0	0	0	0	0
MGP_C57BL6NJ_G0001449	--	4	+	103261125	103263599	2475	0.0253458	0	0.0259887	0	0.0664638	0.0964548	0	0.0472961
MGP_C57BL6NJ_G0001450	--	4	-	103372071	103381717	468	0	0	0	0	0	0	0	0
MGP_C57BL6NJ_G0001451	--	4	+	103537548	103553244	589	0	0	0	0	0	0	0	0
MGP_C57BL6NJ_G0001452	--	4	-	110782805	110783846	592	0	0	0	0	0	0	0	0
MGP_C57BL6NJ_G0001453	--	4	-	113290634	113292921	2288	0	0	0	0	0.0239653	0	0	0.0511617
MGP_C57BL6NJ_G0001454	--	4	-	125056925	125057358	434	0	0	0	0	0	0.412544	0	0
MGP_C57BL6NJ_G0001455	--	4	-	130639430	130640732	752	0	0.0744032	0	0	0	0	0	0
MGP_C57BL6NJ_G0001456	--	4	+	138807132	138811741	4610	0.394619	0.655393	0.627873	0.515895	1.58194	1.10042	0.383367	1.18074
MGP_C57BL6NJ_G0001457	--	4	-	139048838	139058163	1749	0	0	0	0	0	0	0	0
MGP_C57BL6NJ_G0001458	--	4	+	142820785	142821114	330	0	0	0	0	0	0	0	0
MGP_C57BL6NJ_G0001459	--	4	+	144191706	144194192	2487	0	0	0	0	0	0	0	0
MGP_C57BL6NJ_G0001460	--	4	-	148287303	148289949	2647	0	0	0	0	0	0	0	0
MGP_C57BL6NJ_G0001461	--	4	-	149312203	149313477	1275	0	0	0	0.0958828	0.17243	0	0	0
MGP_C57BL6NJ_G0001462	--	4	+	151016741	151016959	219	0	0	0	0	0	0	0	0
MGP_C57BL6NJ_G0001463	--	4	-	153308814	153310507	145	0	0	0	0	0	0	0	0
MGP_C57BL6NJ_G0001464	--	4	+	159540641	159544545	2459	0.535725	0.50058	0.392368	0.595183	0.71356	0.582495	0.583956	1.38051
MGP_C57BL6NJ_G0001465	--	4	-	161589664	161590085	422	0	0	0	0	0	0	0	0
MGP_C57BL6NJ_G0001466	--	4	-	161688795	161691655	2861	0.0219262	0.0195565	0.0449648	0	0.0191655	0.0208603	0.019304	0.0204575
MGP_C57BL6NJ_G0001467	--	4	-	166069772	166073876	4105	0.534855	0.38164	0.344723	0.430807	0.37401	0.247158	0.672701	0.541803
MGP_C57BL6NJ_G0001468	--	5	-	843004	846610	3607	0.0869571	0.0155118	0	0.0169064	0.0608069	0.016546	0.0153116	0.0162265
MGP_C57BL6NJ_G0001469	--	5	+	2991323	2993259	1937	0	0	0	0	0	0	0	0
MGP_C57BL6NJ_G0001470	--	5	-	4635132	4637556	2425	0	0	0	0	0	0	0	0
MGP_C57BL6NJ_G0001471	--	5	-	4663287	4664830	1544	0	0	0	0	0.0355133	0	0	0
MGP_C57BL6NJ_G0001472	--	5	-	5808120	5810183	2064	0	0	0	0	0.0265662	0	0	0
MGP_C57BL6NJ_G0001473	--	5	-	5998850	6002642	2386	0	0	0	0.0766741	0	0	0	0.0245302
MGP_C57BL6NJ_G0001474	--	5	+	6161981	6165595	3615	0	0	0	0	0	0	0	0
MGP_C57BL6NJ_G0001475	--	5	-	6228803	6232612	3765	0	0	0	0.0323939	0	0	0	0
MGP_C57BL6NJ_G0001476	--	5	+	6350665	6350965	301	0	0	0	0	0.182168	0	0	0
MGP_C57BL6NJ_G0001477	--	5	+	6547694	6547924	231	0	0	0	0	0	0	0	0
MGP_C57BL6NJ_G0001478	--	5	-	7240417	7243122	2706	0	0	0	0	0.0202633	0	0	0
MGP_C57BL6NJ_G0001479	--	5	-	8431545	8433602	2058	0	0	0	0	0	0	0	0
MGP_C57BL6NJ_G0001480	--	5	-	10232838	10241178	430	0	0	0	0	0	0	0	0
MGP_C57BL6NJ_G0001481	--	5	-	10287633	10290516	2884	0	0	0	0	0	0	0	0
MGP_C57BL6NJ_G0001482	--	5	+	10773096	10780370	3619	0	0	0	0	0.0151513	0	0	0.0485181
MGP_C57BL6NJ_G0001483	--	5	-	11445614	11448113	2500	0	0	0	0	0.0438661	0	0	0
MGP_C57BL6NJ_G0001484	--	5	+	11824492	11828431	3907	0	0	0	0	0	0	0	0
MGP_C57BL6NJ_G0001485	--	5	+	11874356	11877115	2686	0	0	0	0.0227034	0	0	0	0
MGP_C57BL6NJ_G0001486	--	5	+	11899215	11903247	4033	0	0	0	0	0.013596	0	0	0
MGP_C57BL6NJ_G0001487	--	5	+	11959429	11961627	2199	0	0	0	0	0.0249352	0.0271403	0.0251154	0
MGP_C57BL6NJ_G0001488	--	5	-	11971602	11973458	1857	0	0	0	0.0328387	0	0	0	0
MGP_C57BL6NJ_G0001489	--	5	+	12479695	12481565	1871	0	0	0	0	0	0	0	0.0625643
MGP_C57BL6NJ_G0001490	--	5	+	12704746	12707623	2878	0	0	0	0	0.0190523	0	0	0.0406733
MGP_C57BL6NJ_G0001491	--	5	+	13038741	13043206	3190	0	0	0	0	0	0	0	0.0183476
MGP_C57BL6NJ_G0001492	--	5	+	13074463	13077300	2838	0.0221039	0	0.0226646	0.0859499	0	0	0	0.0824932
MGP_C57BL6NJ_G0001493	--	5	+	13077455	13081313	2643	0	0	0.0486736	0.0230728	0	0	0	0.0221449
MGP_C57BL6NJ_G0001494	--	5	+	13082800	13087357	4558	0	0.0245508	0	0	0	0.0261876	0.0121169	0.0256819
MGP_C57BL6NJ_G0001495	--	5	+	13276654	13278924	2271	0	0	0	0	0	0	0	0
MGP_C57BL6NJ_G0001496	--	5	+	13305437	13307095	1659	0	0	0	0	0	0	0	0
MGP_C57BL6NJ_G0001497	--	5	+	14389423	14390603	1181	0	0	0	0	0	0	0	0
MGP_C57BL6NJ_G0001498	--	5	+	14721208	14723859	2652	0	0	0	0	0	0	0	0
MGP_C57BL6NJ_G0001499	--	5	+	15199328	15200320	993	0	0.281728	0	0	0.110438	0.0601021	0.333709	0.117883
MGP_C57BL6NJ_G0001500	--	5	+	15233513	15235003	1491	0.126219	0	0	0	0	0	0	0
MGP_C57BL6NJ_G0001501	--	5	-	17997654	18000776	3123	0	0	0	0	0	0.0191103	0	0
MGP_C57BL6NJ_G0001502	--	5	+	19608529	19609027	499	0	0	0	0	0	0	0	0
MGP_C57BL6NJ_G0001503	--	5	+	19938973	19940311	1339	0	0.125357	0	0.0455425	0.0409504	0	0	0
MGP_C57BL6NJ_G0001504	--	5	+	20040454	20041400	947	0	0	0	0	0	0	0	0
MGP_C57BL6NJ_G0001505	--	5	-	20956943	20958835	1893	0.0331383	0	0	0	0	0	0.0291753	0
MGP_C57BL6NJ_G0001506	--	5	+	21815560	21818630	3071	0	0	0	0	0	0	0	0
MGP_C57BL6NJ_G0001507	--	5	-	21928834	21933567	4734	0	0	0	0	0	0	0	0
MGP_C57BL6NJ_G0001508	--	5	+	22525515	22526295	781	0.0803212	0.0716404	0	0	0	0	0	0
MGP_C57BL6NJ_G0001509	--	5	+	22948312	22949195	884	0.425775	0.443052	0.0727626	0.689835	0.310139	0.270052	0.062476	0.198628
MGP_C57BL6NJ_G0001510	--	5	+	23350544	23353138	2595	0	0.0431223	0.0247869	0.0234996	0.0633903	0.0229986	0.127697	0.135327
MGP_C57BL6NJ_G0001511	--	5	-	23670616	23672717	2102	0.0475955	0	0.146408	0	0	0	0	0
MGP_C57BL6NJ_G0001512	--	5	+	24681031	24685050	4020	0.0156047	0.0139182	0.0800026	0.0151695	0.01364	0	0	0.0145594
MGP_C57BL6NJ_G0001513	--	5	-	25043184	25045206	2023	0	0.0276575	0	0.0301441	0	0.147507	0	0.144659
MGP_C57BL6NJ_G0001514	--	5	+	26624131	26628472	2914	0	0	0	0	0	0	0	0
MGP_C57BL6NJ_G0001515	--	5	+	26647771	26650366	2596	0	0	0	0	0	0	0	0
MGP_C57BL6NJ_G0001516	--	5	-	27536731	27541082	4352	1.28287	1.63277	1.03459	1.33117	1.80171	1.85133	2.56347	2.48802
MGP_C57BL6NJ_G0001517	--	5	-	27681097	27681461	365	0	0	0	0	0	0	0	0
MGP_C57BL6NJ_G0001518	--	5	+	28112988	28114675	1688	0	0	0	0	0	0	0	0
MGP_C57BL6NJ_G0001519	--	5	-	28852705	28856998	4294	0.0730448	0.143331	0.149795	0.113612	0.178774	0.166786	0.180066	0.231717
MGP_C57BL6NJ_G0001520	--	5	-	29613593	29617593	4001	0	0	0	0	0	0	0	0
MGP_C57BL6NJ_G0001521	--	5	-	30602672	30604736	2065	0.82021	0.27095	0.373785	0.265779	0.23898	0.433521	0.294197	0.311776
MGP_C57BL6NJ_G0001522	--	5	+	30631229	30633581	2281	0.302516	0.294351	0.31019	0.320814	0.120194	0.235481	0.1937	0.076978
MGP_C57BL6NJ_G0001523	--	5	+	30876079	30878389	2311	0	0	0	0	0	0	0	0
MGP_C57BL6NJ_G0001524	--	5	-	31005615	31011228	3972	0.110553	0.0563456	0.0971633	0.122823	0.110438	0.0450766	0.0139045	0.0736769
MGP_C57BL6NJ_G0001525	--	5	-	31296959	31298067	1109	0	0	0	0	0.0494433	0	0	0
MGP_C57BL6NJ_G0001526	--	5	+	31310901	31312288	1388	0.0451951	0.403106	0.185366	0.175739	0.474057	0.429981	0.238741	0.210839
MGP_C57BL6NJ_G0001527	--	5	+	31430155	31430785	631	0	0	0.203874	0.0966425	0	0.0945823	0.0875258	0.185512
MGP_C57BL6NJ_G0001528	--	5	+	31558436	31558667	232	0	0	0	0	0	0	0	0
MGP_C57BL6NJ_G0001529	--	5	+	31795423	31796117	695	0	0	0	0	0	0	0	0
MGP_C57BL6NJ_G0001530	--	5	-	31998043	32000931	2889	0	0	0	0	0	0	0	0
MGP_C57BL6NJ_G0001531	--	5	+	32345175	32347640	2466	0	0	0.0260836	0	0.111177	0	0	0
MGP_C57BL6NJ_G0001532	--	5	+	32357336	32359570	2235	0.140337	0.12517	0.115118	0.0545695	0.171735	0	0	0.0785623
MGP_C57BL6NJ_G0001533	--	5	-	32507528	32514516	4786	0.27525	0.19874	0.241914	0.178383	0.252051	0.23693	0.242333	0.14675
MGP_C57BL6NJ_G0001534	--	5	-	32602399	32603315	917	0.136818	0.244062	0.280576	0.399006	0.418569	0.0650833	0.120455	0.255306
MGP_C57BL6NJ_G0001535	--	5	-	32796346	32797387	1042	0.722428	0.483263	0.185188	0.760805	0.63147	0.916413	0.689035	0.224679
MGP_C57BL6NJ_G0001536	--	5	+	33000240	33001488	1249	0.0502249	0.268781	0.102998	0.244121	0	0.0477834	0.353747	0.328025
MGP_C57BL6NJ_G0001537	--	5	+	33726990	33728144	1155	0	0	0	0	0	0	0.0478171	0.0506744
MGP_C57BL6NJ_G0001538	--	5	-	33805115	33809786	3627	0.034591	0.0617052	0.0532027	0	0.0453537	0.0822738	0.0152271	0.016137
MGP_C57BL6NJ_G0001539	--	5	+	34598243	34601774	3532	0.0532822	0.0633649	0.14569	0.18992	0.124196	0.0844867	0.0312734	0.0662842
MGP_C57BL6NJ_G0001540	--	5	+	34615901	34618338	2438	0.0771914	0.206547	0.105533	0.0750387	0.247399	0.269276	0.13592	0.192056
MGP_C57BL6NJ_G0001541	--	5	+	34708561	34709029	469	0	0.357897	0	0	0	0	0	0.24959
MGP_C57BL6NJ_G0001542	--	5	-	35570797	35572036	1240	0	0	0	0	0	0	0	0
MGP_C57BL6NJ_G0001543	--	5	+	35576222	35576676	455	0	0	0	0	0	0	0	0
MGP_C57BL6NJ_G0001544	--	5	-	35747730	35750434	2705	0.115954	0.0827374	0.166453	0.157808	0.24325	0.0220634	0.102086	0.194736
MGP_C57BL6NJ_G0001545	--	5	-	35755254	35755899	646	0.873959	0.692894	0.597419	0.471993	1.10344	0.554317	0.769441	0.634215
MGP_C57BL6NJ_G0001546	--	5	+	36871244	36873798	2555	0.196418	0.153291	0.2014	0.143205	0.0858436	0.070076	0.194544	0.251984
MGP_C57BL6NJ_G0001547	--	5	+	37162875	37163024	150	0	0	0	0	0	0	0	0
MGP_C57BL6NJ_G0001548	--	5	+	37427626	37430502	2877	0.0218043	0	0	0.0211962	0.019059	0	0	0
MGP_C57BL6NJ_G0001549	--	5	-	38370682	38370976	295	0	0	0	0	0	0	0	0
MGP_C57BL6NJ_G0001550	--	5	-	38480243	38481741	1499	0.0418485	0.0746513	0.34328	0.0813628	0.182897	0	0	0.0390453
MGP_C57BL6NJ_G0001551	--	5	-	39869461	39871034	1574	0	0	0	0	0	0	0	0
MGP_C57BL6NJ_G0001552	--	5	-	40060808	40064225	3418	0	0.0163696	0	0.0713651	0	0.0174609	0	0
MGP_C57BL6NJ_G0001553	--	5	+	41863907	41865571	1665	0	0	0.0386319	0	0	0	0	0
MGP_C57BL6NJ_G0001554	--	5	-	43799022	43803518	4497	0	0	0	0	0	0	0	0
MGP_C57BL6NJ_G0001555	--	5	+	43904256	43906976	1571	0.0399305	0	0	0.0776339	0.174515	0.113968	0.281241	0.111768
MGP_C57BL6NJ_G0001556	--	5	+	43922100	43923311	1212	0	0.0461643	0.106142	0.0503147	0.361931	0.246211	0	0.482912
MGP_C57BL6NJ_G0001557	--	5	+	44192672	44196939	4268	0	0	0	0	0	0	0	0
MGP_C57BL6NJ_G0001558	--	5	+	44238982	44241087	2106	0	0.053135	0	0	0	0	0	0.0277915
MGP_C57BL6NJ_G0001559	--	5	-	44430323	44431685	1363	0.0460241	0.0821	0	0.0894812	0.120688	0.0437868	0.12156	0
MGP_C57BL6NJ_G0001560	--	5	+	44460687	44463214	2528	0	0	0	0.0241224	0.0216901	0	0	0.0231523
MGP_C57BL6NJ_G0001561	--	5	-	44462490	44464561	2072	0	0	0	0	0	0	0	0
MGP_C57BL6NJ_G0001562	--	5	+	44634607	44635153	547	0	0	0	0	0	0	0	0
MGP_C57BL6NJ_G0001563	--	5	-	44634611	44635152	542	0	0	0	0	0	0	0	0
MGP_C57BL6NJ_G0001564	--	5	+	44810868	44812558	1691	0	0	0	0.0360624	0	0.0352936	0	0.034612
MGP_C57BL6NJ_G0001565	--	5	-	44916738	44920198	3461	0.0906253	0.0646647	0.185848	0.123337	0.095058	0.0862199	0.0159575	0.16911
MGP_C57BL6NJ_G0001566	--	5	+	44927448	44928262	815	0	0.0686517	0	0.149648	0	0.146457	0	0
MGP_C57BL6NJ_G0001567	--	5	+	45078462	45078804	343	0	0	0	0	0	0	0	0
MGP_C57BL6NJ_G0001568	--	5	-	45218804	45222088	3252	0	0	0.0197793	0.0937599	0	0.0550567	0.033966	0.0719913
MGP_C57BL6NJ_G0001569	--	5	-	45242808	45243710	903	0.138939	0	0	0	0.0607227	0	0	0
MGP_C57BL6NJ_G0001570	--	5	-	45246111	45246863	753	0	0	0.0854211	0	0	0	0.14669	0.0777277
MGP_C57BL6NJ_G0001571	--	5	+	45315995	45316133	139	0	0	0	0	0	0	0	0
MGP_C57BL6NJ_G0001572	--	5	-	45359236	45363018	3783	0.0497469	0.0147902	0.0170029	0.0967192	0	0.0157762	0.0145992	0.0618863
MGP_C57BL6NJ_G0001573	--	5	-	45402340	45404385	2046	0	0	0.031438	0	0	0.0583396	0	0.057213
MGP_C57BL6NJ_G0001574	--	5	-	45418447	45421650	3204	0.0195789	0	0	0	0	0	0	0
MGP_C57BL6NJ_G0001575	--	5	-	45478427	45480643	2217	0.0848861	0.0252373	0.0290131	0.110025	0.0247328	0	0.124557	0.0264001
MGP_C57BL6NJ_G0001576	--	5	-	45494438	45497057	2620	0	0.0640662	0	0.0465507	0	0	0	0.0446786
MGP_C57BL6NJ_G0001577	--	5	+	46330143	46332182	2040	0	0	0	0	0	0	0	0
MGP_C57BL6NJ_G0001578	--	5	-	46468836	46469842	1007	0.0622948	0.333373	0.063875	0.363345	0.326709	0.355599	0.0548449	0.174366
MGP_C57BL6NJ_G0001579	--	5	+	46503963	46505990	2028	0	0.082768	0.031717	0	0.216302	0.0294287	0.0816994	0.0577209
MGP_C57BL6NJ_G0001580	--	5	-	46559507	46563965	3416	0.0183638	0.0163791	0.0188297	0.0892586	0.0963102	0	0.0808384	0.0514013
MGP_C57BL6NJ_G0001581	--	5	-	46576356	46579476	2161	0.0580572	0	0.029765	0.0564382	0.101495	0	0.025557	0.0541684
MGP_C57BL6NJ_G0001582	--	5	+	46660523	46661645	1123	0	0	0	0	0	0	0	0
MGP_C57BL6NJ_G0001583	--	5	+	47319361	47320755	1213	0	0	0	0	0.0904082	0	0	0
MGP_C57BL6NJ_G0001584	--	5	+	47633731	47635584	1854	0	0	0	0	0	0	0	0
MGP_C57BL6NJ_G0001585	--	5	+	48985038	48987634	2597	0	0	0.0495357	0	0	0	0	0
MGP_C57BL6NJ_G0001586	--	5	+	49053821	49055433	1613	0	0	0	0	0	0	0	0
MGP_C57BL6NJ_G0001587	--	5	+	49138375	49140948	2574	0	0	0	0	0.042605	0	0	0
MGP_C57BL6NJ_G0001588	--	5	+	49205799	49207552	1754	0	0.0637984	0	0	0	0	0	0
MGP_C57BL6NJ_G0001589	--	5	+	49249986	49251371	1386	0	0	0	0	0	0	0	0
MGP_C57BL6NJ_G0001590	--	5	-	49442606	49445203	2598	0	0	0	0	0	0	0	0
MGP_C57BL6NJ_G0001591	--	5	-	49535692	49538176	2485	0	0	0	0	0	0	0	0.0235529
MGP_C57BL6NJ_G0001592	--	5	-	49625319	49629120	3802	0	0	0	0	0	0	0	0
MGP_C57BL6NJ_G0001593	--	5	-	49716977	49719219	2243	0	0	0	0	0.0244461	0	0	0
MGP_C57BL6NJ_G0001594	--	5	-	49720668	49721968	1301	0	0	0	0	0	0	0	0
MGP_C57BL6NJ_G0001595	--	5	-	49740337	49742677	2341	0	0	0	0	0	0	0	0
MGP_C57BL6NJ_G0001596	--	5	-	49763666	49766581	2916	0	0	0	0	0	0	0	0
MGP_C57BL6NJ_G0001597	--	5	-	49849261	49853072	3812	0	0	0	0	0	0	0	0
MGP_C57BL6NJ_G0001598	--	5	-	49873908	49875856	1949	0	0	0	0	0.0281337	0	0	0
MGP_C57BL6NJ_G0001599	--	5	-	49904783	49906090	1308	0.0479594	0	0	0	0.0419209	0	0	0
MGP_C57BL6NJ_G0001600	--	5	-	49925280	49926107	828	0	0	0	0	0	0	0	0
MGP_C57BL6NJ_G0001601	--	5	-	49933789	49936332	2544	0	0	0	0	0	0	0	0
MGP_C57BL6NJ_G0001602	--	5	-	49945883	49947177	1295	0	0	0	0	0	0	0	0
MGP_C57BL6NJ_G0001603	--	5	-	49950109	49951440	1332	0	0	0	0.0457819	0	0	0	0
MGP_C57BL6NJ_G0001604	--	5	-	50002562	50005012	2451	0	0	0	0	0	0	0	0
MGP_C57BL6NJ_G0001605	--	5	+	50003555	50007014	3460	0	0	0	0	0	0	0	0
MGP_C57BL6NJ_G0001606	--	5	-	50007824	50008455	632	0	0	0	0	0	0	0	0
MGP_C57BL6NJ_G0001607	--	5	-	50017191	50020087	2897	0	0	0	0	0	0	0.0190641	0
MGP_C57BL6NJ_G0001608	--	5	-	50049831	50051478	1648	0	0	0	0.11101	0	0	0	0.0355151
MGP_C57BL6NJ_G0001609	--	5	-	50058648	50062802	4155	0	0	0	0	0	0	0	0
MGP_C57BL6NJ_G0001610	--	5	-	50158239	50158626	388	0	0	0	0	0	0	0	0
MGP_C57BL6NJ_G0001611	--	5	-	50160587	50163072	2486	0	0	0	0	0	0	0	0
MGP_C57BL6NJ_G0001612	--	5	-	50354203	50357252	3050	0	0	0	0.0199939	0.0179779	0	0	0.0575695
MGP_C57BL6NJ_G0001613	--	5	-	50469254	50472366	3113	0	0	0	0	0.0176141	0	0	0
MGP_C57BL6NJ_G0001614	--	5	-	50927359	50928508	1150	0.0545486	0	0.111865	0	0	0	0	0
MGP_C57BL6NJ_G0001615	--	5	+	51051881	51054447	2567	0	0.0435927	0.0501146	0	0	0.0697485	0.0645447	0.0228005
MGP_C57BL6NJ_G0001616	--	5	+	51864304	51866864	2366	0	0	0	0	0	0	0	0
MGP_C57BL6NJ_G0001617	--	5	-	52549900	52551453	1554	0.161469	0	0.0827827	0.117725	0.0352848	0.115215	0.0355397	0.0753268
MGP_C57BL6NJ_G0001618	--	5	-	52558241	52560060	1820	0	0.0307424	0.0353418	0.0670126	0.150639	0.098376	0.0303455	0
MGP_C57BL6NJ_G0001619	--	5	+	52567682	52569612	1931	0	0.0579505	0	0	0.028396	0	0	0
MGP_C57BL6NJ_G0001620	--	5	-	52579867	52583257	3391	0	0	0.0189685	0.0359666	0.0323401	0.0175999	0	0
MGP_C57BL6NJ_G0001621	--	5	-	52945034	52950243	3556	0	0	0	0	0	0	0	0
MGP_C57BL6NJ_G0001622	--	5	-	52966834	52971014	4181	0	0	0	0.0145854	0	0	0	0
MGP_C57BL6NJ_G0001623	--	5	-	52983390	52984618	1229	0	0	0	0	0	0	0	0
MGP_C57BL6NJ_G0001624	--	5	-	53002520	53006324	3805	0	0	0	0	0	0	0	0
MGP_C57BL6NJ_G0001625	--	5	-	53174620	53177064	2445	0	0	0	0	0	0	0	0
MGP_C57BL6NJ_G0001626	--	5	-	53235190	53239439	2987	0.0210013	0.0374631	0.021534	0.0204156	0.0367142	0.0199804	0	0.0391891
MGP_C57BL6NJ_G0001627	--	5	-	53271204	53272589	1386	0.181041	0	0	0.0439982	0	0	0	0.0422287
MGP_C57BL6NJ_G0001628	--	5	+	53342838	53345713	2876	0	0.0194545	0	0	0	0	0	0.0203508
MGP_C57BL6NJ_G0001629	--	5	-	53664083	53666525	2443	0	0	0.0263292	0	0	0	0	0
MGP_C57BL6NJ_G0001630	--	5	+	55141787	55147470	4031	0.0311242	0	0.0638275	0.0453844	0.0408082	0	0.068505	0
MGP_C57BL6NJ_G0001631	--	5	+	55160446	55162216	1771	0	0	0.0363197	0	0.0619228	0	0	0
MGP_C57BL6NJ_G0001632	--	5	+	56113745	56116425	2681	0	0	0	0	0	0	0	0
MGP_C57BL6NJ_G0001633	--	5	+	56871619	56875218	3600	0	0	0	0	0	0	0	0
MGP_C57BL6NJ_G0001634	--	5	-	57170172	57175335	3717	0	0	0	0	0	0	0	0
MGP_C57BL6NJ_G0001635	--	5	+	58972463	58976414	2626	0	0	0	0	0	0	0	0
MGP_C57BL6NJ_G0001636	--	5	+	59189037	59189191	155	0	0	0	0	0	0	0	0
MGP_C57BL6NJ_G0001637	--	5	+	59304532	59307102	2571	0	0	0	0	0.0213273	0	0	0.0227651
MGP_C57BL6NJ_G0001638	--	5	+	59361731	59363908	2178	0	0	0	0	0	0	0	0
MGP_C57BL6NJ_G0001639	--	5	+	59381531	59384124	2594	0	0	0	0	0	0	0	0.0225632
MGP_C57BL6NJ_G0001640	--	5	+	59386874	59388820	1947	0	0	0	0	0	0	0	0
MGP_C57BL6NJ_G0001641	--	5	+	59515348	59518080	2733	0	0	0	0	0.0200632	0	0	0
MGP_C57BL6NJ_G0001642	--	5	+	59540158	59541512	1355	0	0	0	0	0	0	0	0
MGP_C57BL6NJ_G0001643	--	5	+	59544289	59545755	1467	0	0	0	0	0	0	0	0
MGP_C57BL6NJ_G0001644	--	5	+	59560487	59562353	1867	0.0335998	0	0.0344521	0	0	0.063933	0.0591631	0
MGP_C57BL6NJ_G0001645	--	5	+	59582074	59583268	1195	0	0	0	0	0	0	0	0
MGP_C57BL6NJ_G0001646	--	5	+	59585894	59587997	2104	0	0	0	0	0	0	0	0
MGP_C57BL6NJ_G0001647	--	5	+	59607652	59608706	1055	0	0	0	0	0	0	0	0
MGP_C57BL6NJ_G0001648	--	5	+	59681068	59682809	1742	0	0	0	0	0	0	0	0.0335987
MGP_C57BL6NJ_G0001649	--	5	+	59758314	59761799	3486	0	0	0	0	0.0157294	0	0	0
MGP_C57BL6NJ_G0001650	--	5	-	59811798	59814436	1890	0	0	0	0.0645306	0.0580239	0	0	0
MGP_C57BL6NJ_G0001651	--	5	+	60843183	60845599	2240	0	0	0	0	0	0	0	0
MGP_C57BL6NJ_G0001652	--	5	-	61870535	61873155	2621	0	0	0	0	0	0	0	0
MGP_C57BL6NJ_G0001653	--	5	-	64709040	64710083	1044	0.060087	0.0535931	0.0616112	0	0	0.0571661	0	0.0560622
MGP_C57BL6NJ_G0001654	--	5	-	64761789	64765097	3309	0.0189576	0.0507264	0.0194385	0	0	0	0.0166905	0.0176878
MGP_C57BL6NJ_G0001655	--	5	-	65842828	65847552	4725	0	0	0	0	0	0	0	0
MGP_C57BL6NJ_G0001656	--	5	+	66460962	66463274	2313	0	0	0	0	0	0.0258026	0.0238775	0.0253043
MGP_C57BL6NJ_G0001657	--	5	+	66706864	66707817	954	0	0	0	0	0	0	0	0
MGP_C57BL6NJ_G0001658	--	5	+	67072532	67074253	1722	0.255003	0.16246	0.336178	0.389545	0.318424	0.207949	0.192435	0.373878
MGP_C57BL6NJ_G0001659	--	5	+	67260696	67262994	2299	0	0	0.0559566	0.0265252	0.0238506	0.0259597	0.0480459	0.0254584
MGP_C57BL6NJ_G0001660	--	5	-	67620626	67621812	1187	0.0528482	0.14141	0.108378	0.102749	0.0923885	0.100558	0.046528	0
MGP_C57BL6NJ_G0001661	--	5	+	67721135	67721901	767	0.408936	0.218844	0.251586	0.556545	0.214469	0.389058	0.144012	0.457854
MGP_C57BL6NJ_G0001662	--	5	-	67726030	67728406	2377	0.237517	0.235386	0.108241	0.205238	0.023068	0.125539	0.116173	0.0492461
MGP_C57BL6NJ_G0001663	--	5	-	67747767	67749241	1475	0.127588	0.075866	0.0872164	0.330747	0.0371746	0.080924	0.299546	0.0793613
MGP_C57BL6NJ_G0001664	--	5	-	67797321	67798873	1553	0.282753	0.252195	0.082836	0.274868	0.0706151	0.115289	0.0711253	0.226126
MGP_C57BL6NJ_G0001665	--	5	+	67816383	67817302	920	0.136371	0.121633	0.209746	0	0.298003	0	0.48025	0.254474
MGP_C57BL6NJ_G0001666	--	5	-	67855485	67859677	4193	0.104726	0.120096	0.0306807	0.145436	0.143849	0.0711679	0.289777	0.0418762
MGP_C57BL6NJ_G0001667	--	5	+	67865759	67867507	1749	0.4304	0.415875	0.367765	0.418398	0.344859	0.10237	0.189464	0.23425
MGP_C57BL6NJ_G0001668	--	5	+	67967652	67970474	2823	0.177771	0.178378	0.205065	0.0864066	0.3302	0.105706	0.0586916	0.0621987
MGP_C57BL6NJ_G0001669	--	5	+	67974635	67978360	2926	0.0643173	0.0191221	0.0659489	0.0208412	0.0936989	0.0611908	0.0377504	0
MGP_C57BL6NJ_G0001670	--	5	-	68029452	68031003	1552	0.121258	0.036051	0	0.0392922	0	0	0	0.037712
MGP_C57BL6NJ_G0001671	--	5	-	68038523	68041239	2308	0.0271797	0.0727268	0.0278692	0	0.0237576	0	0	0
MGP_C57BL6NJ_G0001672	--	5	+	68156275	68158810	2505	0.200338	0.156351	0.0770325	0.146063	0.0656678	0.0714748	0.0220474	0.140189
MGP_C57BL6NJ_G0001673	--	5	+	68234029	68236413	1551	0	0	0	0	0	0	0	0
MGP_C57BL6NJ_G0001674	--	5	+	68238773	68239686	914	0	0	0	0	0	0	0	0
MGP_C57BL6NJ_G0001675	--	5	+	68242010	68242712	703	0	0	0	0	0	0	0	0
MGP_C57BL6NJ_G0001676	--	5	+	68298331	68303823	4322	0.928916	1.42402	1.11619	1.69315	1.23063	1.09089	1.04784	1.34067
MGP_C57BL6NJ_G0001677	--	5	+	68343788	68344688	901	0	0	0	0	0	0	0	0
MGP_C57BL6NJ_G0001678	--	5	+	68356661	68358216	1556	0	0	0	0	0	0	0	0
MGP_C57BL6NJ_G0001679	--	5	-	68487538	68490872	3335	0.583105	0.268431	0.308592	0.93255	0.0657662	0.161059	0.215285	0.0701996
MGP_C57BL6NJ_G0001680	--	5	-	68498179	68502436	4258	0.530369	0.51247	0.453185	0.959548	0.206041	0.154179	0.453971	0.109965
MGP_C57BL6NJ_G0001681	--	5	+	68656967	68659901	2935	0	0	0	0	0	0	0	0
MGP_C57BL6NJ_G0001682	--	5	-	68791887	68793899	2013	0.0311629	0.0277949	0.0639067	0.0605876	0	0.059296	0.0274361	0.0290755
MGP_C57BL6NJ_G0001683	--	5	-	68816778	68818110	1333	0.0470599	0.0419739	0	0.0457475	0	0	0.0414319	0
MGP_C57BL6NJ_G0001684	--	5	-	68903520	68905729	2210	0.17031	0.0253173	0	0.0275934	0	0	0.0499808	0.0264837
MGP_C57BL6NJ_G0001685	--	5	-	68917335	68918014	680	0.276754	0.164562	0.662139	0.0896786	0.0806362	0.0877668	0.0812188	0.086072
MGP_C57BL6NJ_G0001686	--	5	-	68999259	69001184	1926	0.195423	0.174303	0.0333967	0.28496	0.113879	0.0929617	0.258078	0.0607777
MGP_C57BL6NJ_G0001687	--	5	-	69009745	69012110	2366	0	0.070944	0.054372	0.0515481	0.0463505	0.0504492	0.0233427	0
MGP_C57BL6NJ_G0001688	--	5	-	69073826	69076897	3072	0.163362	0.0546398	0.104691	0.0992537	0.0535475	0.0388551	0.0539343	0
MGP_C57BL6NJ_G0001689	--	5	+	69177706	69180217	2512	0	0	0	0	0	0	0	0
MGP_C57BL6NJ_G0001690	--	5	+	69215693	69217242	1550	0	0	0	0	0	0	0	0
MGP_C57BL6NJ_G0001691	--	5	+	69425062	69427764	2703	0	0	0.0713897	0	0.0202858	0	0	0
MGP_C57BL6NJ_G0001692	--	5	+	69497990	69500146	2157	0	0	0	0	0	0	0	0
MGP_C57BL6NJ_G0001693	--	5	+	69660139	69662649	2511	0	0	0	0	0	0	0	0
MGP_C57BL6NJ_G0001694	--	5	+	69977491	69979901	2411	0	0	0	0.025293	0	0	0.045814	0
MGP_C57BL6NJ_G0001695	--	5	-	70170329	70170937	609	0	0.0918738	0	0.100134	0	0.0979991	0	0
MGP_C57BL6NJ_G0001696	--	5	-	70196773	70198305	1533	0	0	0	0.0795583	0	0.0389311	0	0.114538
MGP_C57BL6NJ_G0001697	--	5	-	70329433	70331187	1755	0	0.031881	0	0	0	0	0	0
MGP_C57BL6NJ_G0001698	--	5	-	70410084	70413562	3479	0	0	0	0.0350569	0.031522	0	0	0
MGP_C57BL6NJ_G0001699	--	5	-	70419854	70421143	1290	0	0.043373	0	0	0.0425059	0	0.042813	0
MGP_C57BL6NJ_G0001700	--	5	+	70559290	70562984	3695	0	0	0	0	0.0148397	0	0.0149469	0.0316801
MGP_C57BL6NJ_G0001701	--	5	-	71637248	71640587	2954	0	0	0	0	0	0	0	0
MGP_C57BL6NJ_G0001702	--	5	-	71870078	71871654	1577	0	0	0	0	0	0	0	0
MGP_C57BL6NJ_G0001703	--	5	-	71882484	71883514	1031	0	0	0	0	0	0	0	0
MGP_C57BL6NJ_G0001704	--	5	-	71913262	71916131	2870	0	0	0	0	0	0	0	0
MGP_C57BL6NJ_G0001705	--	5	-	71917686	71920076	2391	0	0	0	0	0	0	0	0
MGP_C57BL6NJ_G0001706	--	5	-	71963258	71965392	2135	0	0	0	0	0	0	0	0
MGP_C57BL6NJ_G0001707	--	5	-	71977980	71979891	1848	0	0	0	0	0	0	0	0
MGP_C57BL6NJ_G0001708	--	5	-	72023242	72027602	4361	0	0	0	0	0	0	0	0
MGP_C57BL6NJ_G0001709	--	5	-	72261718	72262043	326	0	0	0	0	0	0	0	0
MGP_C57BL6NJ_G0001710	--	5	-	75474718	75475707	990	0	0.0565163	0.129944	0.123195	0.0553865	0	0	0.11824
MGP_C57BL6NJ_G0001711	--	5	-	75497805	75500404	2494	0	0	0	0.0244513	0	0	0	0
MGP_C57BL6NJ_G0001712	--	5	-	75749357	75751463	2107	0.0297726	0.159329	0.0915835	0.0578846	0	0.0283253	0.0786361	0.111113
MGP_C57BL6NJ_G0001713	--	5	-	75863614	75865969	2356	0	0.0745022	0.0428243	0.1218	0	0	0.0367702	0.0389673
MGP_C57BL6NJ_G0001714	--	5	-	76031075	76034483	3378	0.0371408	0.082817	0.0571244	0.0902627	0.0486968	0.0353354	0.0817477	0.121286
MGP_C57BL6NJ_G0001715	--	5	-	76186820	76189283	2464	0	0.0227075	0.0261048	0.024749	0.044507	0	0.0224143	0
MGP_C57BL6NJ_G0001716	--	5	+	76278197	76279074	878	0	0	0	0	0	0	0	0
MGP_C57BL6NJ_G0001717	--	5	-	76314876	76315394	519	0	0	0	0	0	0	0	0
MGP_C57BL6NJ_G0001718	--	5	+	76318249	76320390	1152	1.25244	1.69991	1.95423	1.7998	2.1419	2.17589	1.86972	1.42258
MGP_C57BL6NJ_G0001719	--	5	-	76696197	76696775	579	0	0.0966342	0	0	0.189405	0	0	0
MGP_C57BL6NJ_G0001720	--	5	-	77114820	77120026	5207	0.0120474	0.0537269	0.024706	0.0351343	0	0.0343853	0.0318199	0.0112404
MGP_C57BL6NJ_G0001721	--	5	+	77126143	77126892	750	0	0	0	0	0.0731101	0	0	0.156077
MGP_C57BL6NJ_G0001722	--	5	-	77183721	77186948	1015	0	0	0.126743	0	0.0540223	0	0.0544126	0
MGP_C57BL6NJ_G0001723	--	5	-	77272693	77276574	3882	0	0	0	0.0157088	0.0282497	0	0	0.015077
MGP_C57BL6NJ_G0001724	--	5	-	77357954	77358422	469	0	0	0	0.130024	0	0	0.235517	0
MGP_C57BL6NJ_G0001725	--	5	-	77478571	77481323	2753	0	0.142266	0	0.0664527	0.0199174	0.0650361	0	0.0637802
MGP_C57BL6NJ_G0001726	--	5	-	77548255	77549855	1601	0.117547	0	0.0401762	0.114269	0.136996	0.0372776	0.0344964	0.0365577
MGP_C57BL6NJ_G0001727	--	5	+	77691507	77692836	1330	0.0471661	0	0.096725	0.0458507	0.123683	0.13462	0	0.220034
MGP_C57BL6NJ_G0001728	--	5	-	78159126	78161971	2846	0.0661253	0.117957	0.226009	0.171417	0.231199	0.0838811	0.116435	0.349611
MGP_C57BL6NJ_G0001729	--	5	-	78306128	78306578	451	0	0.12406	0	0	0	0	0.244917	0
MGP_C57BL6NJ_G0001730	--	5	+	78938471	78940794	2324	0.0269926	0.0963015	0.110709	0.0262399	0.0471881	0	0.0237645	0
MGP_C57BL6NJ_G0001731	--	5	+	79065270	79067391	395	0	0	0	0	0	0	0	0
MGP_C57BL6NJ_G0001732	--	5	-	79531721	79535896	4176	0	0.0535931	0	0.0292057	0.0525217	0.0428746	0	0
MGP_C57BL6NJ_G0001733	--	5	-	79919963	79922389	2427	0	0	0	0	0	0.0245906	0	0
MGP_C57BL6NJ_G0001734	--	5	+	85168852	85172293	3442	0	0	0	0	0	0	0	0
MGP_C57BL6NJ_G0001735	--	5	+	85478366	85479312	947	0	0	0	0	0	0	0	0
MGP_C57BL6NJ_G0001736	--	5	+	85802362	85803369	1008	0	0	0	0	0	0	0	0
MGP_C57BL6NJ_G0001737	--	5	-	86104997	86106414	1418	0	0	0	0	0	0	0	0
MGP_C57BL6NJ_G0001738	--	5	+	91833974	91834980	1007	0.186884	0	0	0	0	0	0	0.0581221
MGP_C57BL6NJ_G0001739	--	5	+	94209913	94212053	2141	0	0	0	0	0	0	0	0
MGP_C57BL6NJ_G0001740	--	5	+	95135690	95138336	2647	0	0	0	0	0	0	0	0
MGP_C57BL6NJ_G0001741	--	5	+	95569543	95572674	3132	0	0	0	0.0194704	0	0	0.0176337	0
MGP_C57BL6NJ_G0001742	--	5	-	96617229	96618050	822	0	0	0	0	0	0	0	0
MGP_C57BL6NJ_G0001743	--	5	-	96806529	96811154	963	0.390846	0.813413	0.534348	0.506596	0.455515	0.55777	0.630858	0.729333
MGP_C57BL6NJ_G0001744	--	5	-	97063161	97063718	558	0	0.200542	0.230545	0	0.196533	0.320868	0.296929	0.104891
MGP_C57BL6NJ_G0001745	--	5	+	98048902	98051038	2137	0.0587093	0.0261821	0.150496	0.199752	0.076976	0.0279277	0.0258441	0.136942
MGP_C57BL6NJ_G0001746	--	5	-	98050667	98051259	593	0	0.0943527	0	0	0	0	0	0
MGP_C57BL6NJ_G0001747	--	5	+	98138724	98140813	2090	0.0900443	0.160625	0.307761	0.2626	0.0787071	0.0571114	0.0792757	0.112017
MGP_C57BL6NJ_G0001748	--	5	-	98145473	98147375	1903	0.362606	0.529228	0.202802	0.897257	0.23051	0.53315	0.551417	0.830416
MGP_C57BL6NJ_G0001749	--	5	+	102213214	102215359	2146	0	0	0	0	0	0	0	0
MGP_C57BL6NJ_G0001750	--	5	+	102312379	102315602	3224	0	0	0	0	0	0	0	0
MGP_C57BL6NJ_G0001751	--	5	-	102354575	102355116	542	0.231479	0	0.118676	0	0	0.33034	0.203796	0.215974
MGP_C57BL6NJ_G0001752	--	5	+	102384439	102384958	520	0	0	0	0	0	0	0	0
MGP_C57BL6NJ_G0001753	--	5	+	102387920	102388404	485	0	0	0	0	0	0	0	0
MGP_C57BL6NJ_G0001754	--	5	+	102499848	102500475	628	0	0	0	0.0971042	0.0873131	0	0	0
MGP_C57BL6NJ_G0001755	--	5	-	103504282	103505848	1567	0.16013	0.107118	0	0	0.0349921	0	0.0352449	0
MGP_C57BL6NJ_G0001756	--	5	+	103530605	103533032	2428	0.0516729	0	0	0	0.0225834	0	0	0.0723175
MGP_C57BL6NJ_G0001757	--	5	+	103897655	103900388	2734	0	0	0	0	0.0200558	0	0	0
MGP_C57BL6NJ_G0001758	--	5	+	106144648	106146482	1835	0.136743	0.0914733	0.175265	0.299092	0.179289	0.0975718	0	0.382751
MGP_C57BL6NJ_G0001759	--	5	+	106557383	106560377	2297	0.13655	0.170509	0.224021	0.185838	0.3342	0.233841	0.264483	0.40769
MGP_C57BL6NJ_G0001760	--	5	-	106576529	106577604	1076	0.0583	0.207997	0	0.113348	0.0509597	0.443728	0.153984	0.489554
MGP_C57BL6NJ_G0001761	--	5	+	106664605	106666954	2350	0.026694	0.023809	0.136856	0.0518991	0.023333	0.101585	0.0235016	0.0996237
MGP_C57BL6NJ_G0001762	--	5	+	107627793	107630386	2594	0.0241831	0.0431389	0.0247965	0	0.0211382	0	0	0
MGP_C57BL6NJ_G0001763	--	5	+	107655435	107657018	1584	0	0.0353227	0	0	0.0692331	0.0376777	0	0
MGP_C57BL6NJ_G0001764	--	5	+	107811236	107812580	1345	0.04664	0	0.0956463	0.181357	0	0	0	0.0870319
MGP_C57BL6NJ_G0001765	--	5	-	107913560	107914596	1037	0	0.215819	0.496217	0.117611	0.158629	0.172656	0.159775	0.112881
MGP_C57BL6NJ_G0001766	--	5	-	108866041	108868512	2472	0	0	0	0	0	0	0	0
MGP_C57BL6NJ_G0001767	--	5	+	109250165	109251300	1136	0	0	0	0	0	0	0	0
MGP_C57BL6NJ_G0001768	--	5	-	109837714	109838041	328	0	0	0.784416	0.557757	0	0.181956	0	0
MGP_C57BL6NJ_G0001769	--	5	-	110032538	110035316	2779	0	0.0402671	0.0231458	0.0219437	0.0197311	0.0429517	0.0794945	0.105306
MGP_C57BL6NJ_G0001770	--	5	-	110059991	110062252	2262	0	0	0	0	0	0.0263844	0	0
MGP_C57BL6NJ_G0001771	--	5	+	110463138	110464389	1252	0	0.0446894	0	0	0	0	0	0
MGP_C57BL6NJ_G0001772	--	5	-	111132165	111132533	369	0	0	0	0	0.445794	0	0	0
MGP_C57BL6NJ_G0001773	--	5	+	111865896	111868067	2172	0.0288816	0.0515204	0	0.0280762	0	0	0	0.0808411
MGP_C57BL6NJ_G0001774	--	5	+	112273886	112276147	2262	0.0277325	0.0989411	0.0568719	0.134795	0	0.105537	0	0
MGP_C57BL6NJ_G0001775	--	5	-	113122874	113125778	2905	0.129565	0.115562	0.0664256	0.251903	0.0566258	0	0.0380233	0.0201477
MGP_C57BL6NJ_G0001776	--	5	-	113633860	113637429	3570	0	0	0	0.0341633	0	0.0167175	0	0
MGP_C57BL6NJ_G0001777	--	5	-	113661323	113663405	2083	0	0.0268609	0.123518	0.0585516	0.0789716	0	0.106056	0
MGP_C57BL6NJ_G0001778	--	5	+	114220295	114221291	997	0	0	0	0	0	0	0	0
MGP_C57BL6NJ_G0001779	--	5	-	114348540	114349885	1346	0.652475	1.08078	0.477876	0.996725	0.774011	1.1085	1.10786	1.43496
MGP_C57BL6NJ_G0001780	--	5	+	114419765	114420929	1165	0.0538462	0.0480268	0.386485	0.104689	0.1412	0	0	0
MGP_C57BL6NJ_G0001781	--	5	-	114917238	114918617	1380	0.0909143	0.0810887	0	0.0883789	0.0794675	0.0864948	0	0.169649
MGP_C57BL6NJ_G0001782	--	5	-	115186382	115189655	3274	0	0	0	0	0	0	0	0
MGP_C57BL6NJ_G0001783	--	5	-	115241309	115243414	2106	0	0	0	0	0	0.0283388	0	0
MGP_C57BL6NJ_G0001784	--	5	+	115525314	115528336	3023	0	0	0	0	0	0	0	0
MGP_C57BL6NJ_G0001785	--	5	-	116597292	116597979	634	0	0.176502	0.202909	0	0.25946	0.282404	0.0871116	0
MGP_C57BL6NJ_G0001786	--	5	+	117922637	117923189	553	0.113437	0.202355	0	0.110274	0.694084	0.215846	0	0.105839
MGP_C57BL6NJ_G0001787	--	5	+	117972906	117973639	734	0.0854644	0	0	0	0	0	0	0
MGP_C57BL6NJ_G0001788	--	5	+	118120577	118122954	2378	0	0	0.0540977	0	0	0.0501946	0	0
MGP_C57BL6NJ_G0001789	--	5	+	118161303	118161842	540	0	0	0	0	0	0	0	0
MGP_C57BL6NJ_G0001790	--	5	-	118302071	118302877	807	0	0	0	0	0.0679462	0	0	0
MGP_C57BL6NJ_G0001791	--	5	+	118399134	118401255	2122	0.325184	0.421875	0.242496	0.402328	0.10336	0.140625	0.0520535	0.248238
MGP_C57BL6NJ_G0001792	--	5	+	119444037	119445297	1261	0.895444	1.64171	1.47926	1.25735	2.13069	1.70383	1.97089	1.94942
MGP_C57BL6NJ_G0001793	--	5	-	119449410	119449776	367	0	0.914733	0.175265	0.996972	0.149408	0.325239	0.150487	0.637918
MGP_C57BL6NJ_G0001794	--	5	+	119724916	119726216	1301	0	0	0	0	0	0	0	0
MGP_C57BL6NJ_G0001795	--	5	+	120232492	120233055	564	0	0.297613	0.114046	0.216246	0.680546	0.317454	0.0979234	0.311324
MGP_C57BL6NJ_G0001796	--	5	-	120252059	120253944	1886	0.532181	0.504332	0.511576	0.452672	0.232588	0.0949333	0.175701	0.155167
MGP_C57BL6NJ_G0001797	--	5	+	120279209	120279589	381	0	0.587414	0.337649	0.160056	0	0	0	0
MGP_C57BL6NJ_G0001798	--	5	-	120309007	120309927	921	0.136223	0.0607505	0.0698394	0	0.0595359	0	0	0.127099
MGP_C57BL6NJ_G0001799	--	5	-	120483131	120484330	1200	0	0	0	0	0	0	0	0
MGP_C57BL6NJ_G0001800	--	5	+	120486856	120488150	1295	0	0	0	0	0	0	0	0
MGP_C57BL6NJ_G0001801	--	5	+	121063576	121066896	3276	0	0.0170791	0.058903	0.0558438	0	0	0.0168586	0.035732
MGP_C57BL6NJ_G0001802	--	5	-	121107495	121111998	4504	0.0139278	0.0496902	0.0714056	0.0406182	0	0.0265015	0.0613108	0.0259898
MGP_C57BL6NJ_G0001803	--	5	+	121347267	121349119	1853	0.0677073	0.150975	0.0347124	0.0987287	0.177548	0.096624	0	0.0947581
MGP_C57BL6NJ_G0001804	--	5	+	122340917	122341474	558	9.89304	10.2276	8.99126	6.22929	9.23703	6.09649	9.10582	6.81789
MGP_C57BL6NJ_G0001805	--	5	+	122410735	122412049	1315	0	0.0425484	0.146742	0	0	0	0	0.0445087
MGP_C57BL6NJ_G0001806	--	5	-	122851097	122853000	1904	0	0	0.0675653	0	0	0	0	0
MGP_C57BL6NJ_G0001807	--	5	-	122860324	122864398	2258	0	0	0	0	0.0242837	0	0	0
MGP_C57BL6NJ_G0001808	--	5	+	123362267	123364557	2291	0	0	0	0	0	0	0	0
MGP_C57BL6NJ_G0001809	--	5	+	123402675	123404531	1857	0	0	0.0346377	0.0656774	0	0	0	0
MGP_C57BL6NJ_G0001810	--	5	-	123924390	123925852	1463	0	0	0	0	0	0	0	0
MGP_C57BL6NJ_G0001811	--	5	-	124017890	124019260	1371	0	0.081621	0	0.0444795	0.159978	0	0	0
MGP_C57BL6NJ_G0001812	--	5	-	124067348	124068690	1343	0	0	0	0	0.0408284	0.0888778	0	0
MGP_C57BL6NJ_G0001813	--	5	+	124425152	124425584	433	0	0	0	0	0	0	0	0
MGP_C57BL6NJ_G0001814	--	5	+	124764954	124767678	2725	0.690615	0.287456	0.708133	0.268542	0.181099	0.15331	0.364814	0.107393
MGP_C57BL6NJ_G0001815	--	5	+	125211438	125212397	960	0	0	0.0670022	0	0.228469	0	0	0
MGP_C57BL6NJ_G0001816	--	5	+	125584225	125584331	107	0	0	0	0	0	0	0	0
MGP_C57BL6NJ_G0001817	--	5	-	125762980	125763901	922	0	0.0606846	0	0.132281	0	0	0.179703	0
MGP_C57BL6NJ_G0001818	--	5	-	126372839	126374230	1345	0	0.0831988	0	0.181357	0	0	0.0410623	0
MGP_C57BL6NJ_G0001819	--	5	+	126415109	126417525	2417	0	0.0925961	0.0532248	0.100921	0	0.0246924	0	0.0726466
MGP_C57BL6NJ_G0001820	--	5	+	126430447	126431466	1020	0	0.164562	0	0.0597857	0	0	0.0541459	0
MGP_C57BL6NJ_G0001821	--	5	+	126458203	126463200	4998	0.0753071	0.0223894	0.0386087	0.0610059	0.0109709	0.0119411	0.0221003	0
MGP_C57BL6NJ_G0001822	--	5	+	126503172	126504793	1622	0	0.0689904	0.0396561	0.0375965	0.101417	0.0735899	0	0.0360844
MGP_C57BL6NJ_G0001823	--	5	+	126522950	126525627	2678	0.046849	0	0	0	0	0	0	0.0437109
MGP_C57BL6NJ_G0001824	--	5	-	126830275	126832710	2436	0	0	0	0	0	0	0	0
MGP_C57BL6NJ_G0001825	--	5	-	127502850	127505224	2375	0	0	0	0	0	0	0	0
MGP_C57BL6NJ_G0001826	--	5	+	128232993	128234126	1134	0	0	0	0.107551	0	0	0	0
MGP_C57BL6NJ_G0001827	--	5	-	128575160	128576144	985	1.14635	0.681639	0.718318	2.04303	1.55869	0.666493	0.616768	1.30725
MGP_C57BL6NJ_G0001828	--	5	+	128802237	128803509	1273	0	0.0879044	0	0.0479037	0.0861471	0	0	0
MGP_C57BL6NJ_G0001829	--	5	-	129137102	129139406	2305	0	0.0242738	0	0	0	0	0	0
MGP_C57BL6NJ_G0001830	--	5	-	129386962	129390221	3260	0.0192426	0.120141	0.118384	0.0374119	0	0.0366144	0.0847067	0.053861
MGP_C57BL6NJ_G0001831	--	5	+	129646504	129648360	1857	0.0337807	0	0.0692753	0.0985161	0.0295275	0.0321386	0.118963	0.094554
MGP_C57BL6NJ_G0001832	--	5	+	129750362	129751450	1089	0	0	0	0	0	0	0	0
MGP_C57BL6NJ_G0001833	--	5	+	129853796	129856009	2214	0.255003	0.176901	0.23242	0.220349	0.0990652	0.242607	0.099781	0.158615
MGP_C57BL6NJ_G0001834	--	5	+	130043630	130046724	3095	0.101342	0.108468	0.270174	0.216735	0.0885826	0.0578495	0.0892226	0.0378216
MGP_C57BL6NJ_G0001835	--	5	+	130075045	130080479	3290	0.247873	0.136051	0.23461	0.278031	0.133332	0.0181403	0.0839343	0.0533699
MGP_C57BL6NJ_G0001836	--	5	-	130203125	130206315	1178	0	0.0474968	0	0	0.0465472	0.15199	0.0468835	0.049685
MGP_C57BL6NJ_G0001837	--	5	+	130616649	130618989	2341	0.401949	0.215105	0.137382	0.260493	0.562145	0.63735	0.141552	0.175012
MGP_C57BL6NJ_G0001838	--	5	+	130849868	130850193	326	0.384852	0	0	0	0	0.183072	0	0.359073
MGP_C57BL6NJ_G0001839	--	5	-	130967366	130969565	2200	0.826907	0.406918	0.760171	0.72069	0.0996956	0.325535	0.326352	0.478873
MGP_C57BL6NJ_G0001840	--	5	-	130976576	130979462	2887	0.282474	0.213184	0.289639	0.337964	0.227915	0.124035	0.306083	0.182459
MGP_C57BL6NJ_G0001841	--	5	+	130980713	130985383	4671	0.255167	0.371331	0.316722	0.313328	0.281735	0.140547	0.165533	0.162894
MGP_C57BL6NJ_G0001842	--	5	-	131076560	131077137	578	0	0	0	0	0	0.103255	0.0955515	0
MGP_C57BL6NJ_G0001843	--	5	+	131313148	131321307	6592	0	0	0	0	0	0	0	0
MGP_C57BL6NJ_G0001844	--	5	-	131453770	131455348	1579	0.0397282	0.0354346	0.040736	0.0386203	0.0347262	0.037797	0.0349771	0
MGP_C57BL6NJ_G0001845	--	5	+	131601348	131604093	2746	0	0	0	0.0444147	0.0399363	0	0.0402249	0
MGP_C57BL6NJ_G0001846	--	5	+	131687470	131689028	1559	0.201189	0.107667	0.28881	0.391157	0.0703433	0.267973	0.0354258	0.187713
MGP_C57BL6NJ_G0001847	--	5	+	132049690	132051837	2148	0.0292043	0.0520961	0.0598902	0	0.0255273	0.0555693	0	0
MGP_C57BL6NJ_G0001848	--	5	+	132053563	132054432	870	0	0.128623	0.0739335	0.0700936	0	0	0	0
MGP_C57BL6NJ_G0001849	--	5	-	132232450	132232912	463	0.406463	0.120845	0.277849	0	0.118429	0.644508	0.238569	0.50565
MGP_C57BL6NJ_G0001850	--	5	-	132375978	132377316	1339	0.046849	0	0.0480374	0.0455425	0.0409504	0	0.0412463	0
MGP_C57BL6NJ_G0001851	--	5	+	132378623	132379154	532	0	0	0.241812	0	0	0	0.103813	0
MGP_C57BL6NJ_G0001852	--	5	+	132731947	132733450	447	0	0	0	0	0	0	0	0
MGP_C57BL6NJ_G0001853	--	5	-	133037477	133039082	1606	0	0.174194	0.280358	0.075942	0.0341423	0.148646	0.068778	0
MGP_C57BL6NJ_G0001854	--	5	-	133063418	133064721	1304	0	0.0858147	0.0493268	0.0467649	0.0420495	0.045768	0	0
MGP_C57BL6NJ_G0001855	--	5	+	133211511	133215109	2013	0.097864	0.0872873	0	0.0475674	0.0427711	0.0931067	0.0861603	0.182618
MGP_C57BL6NJ_G0001856	--	5	+	133339778	133341141	1364	0.0459904	0	0.047157	0	0.0401999	0	0.0404903	0.171639
MGP_C57BL6NJ_G0001857	--	5	-	134157968	134160731	2764	0.408522	0.263157	0.0930856	0.220628	0.158705	0.0647772	0.0399629	0.0635264
MGP_C57BL6NJ_G0001858	--	5	+	134321953	134324790	2838	0.132623	0.059145	0.135988	0.193387	0	0.0630882	0.0778418	0.0412466
MGP_C57BL6NJ_G0001859	--	5	+	135382950	135383914	965	0	0	0	0	0	0	0	0
MGP_C57BL6NJ_G0001860	--	5	+	135999236	136002626	3391	0	0	0	0	0	0	0	0
MGP_C57BL6NJ_G0001861	--	5	+	136292283	136293365	1083	0	0	0	0	0.101261	0	0	0
MGP_C57BL6NJ_G0001862	--	5	+	136632780	136633553	774	0.243143	0.0722883	0.166207	0.0787874	0.0708432	0.231323	0.14271	0
MGP_C57BL6NJ_G0001863	--	5	-	137324728	137326697	1970	0	0	0	0	0	0	0	0
MGP_C57BL6NJ_G0001864	--	5	-	137383680	137386920	3241	0	0	0	0	0	0	0	0
MGP_C57BL6NJ_G0001865	--	5	+	137615754	137617163	1410	0	0	0	0	0	0	0	0
MGP_C57BL6NJ_G0001866	--	5	-	137700968	137702339	1372	0	0	0	0	0	0	0	0
MGP_C57BL6NJ_G0001867	--	5	-	137852714	137853383	670	0	0	0	0	0	0	0	0
MGP_C57BL6NJ_G0001868	--	5	-	138717328	138718265	938	0	0	0.0685737	0	0.233828	0	0.0588793	0.24959
MGP_C57BL6NJ_G0001869	--	5	+	138778495	138780722	2228	0.703892	0.527367	0.519658	1.06745	0.689099	0.642888	0.545347	0.761822
MGP_C57BL6NJ_G0001870	--	5	-	139093570	139094528	959	0	0	0.0670721	0.127177	0	0	0.05759	0
MGP_C57BL6NJ_G0001871	--	5	+	139181715	139185099	3385	0.148256	0.181821	0.0950105	0.126106	0.178186	0.0352623	0.130526	0.138325
MGP_C57BL6NJ_G0001872	--	5	+	139202970	139204830	1861	0.202249	0.150326	0.276506	0.327681	0.117856	0.0962086	0.118708	0.0629005
MGP_C57BL6NJ_G0001873	--	5	+	139391824	139392321	498	0	0.786462	0.258322	0.244905	0.550528	0.239684	0.665407	0.117528
MGP_C57BL6NJ_G0001874	--	5	+	139494473	139497374	1392	0.405587	0.482338	0.277251	0.262851	0.118174	0.342997	0.158703	0.168187
MGP_C57BL6NJ_G0001875	--	5	-	139951262	139951689	428	0	0	0	0	0	0	0	0
MGP_C57BL6NJ_G0001876	--	5	-	140206529	140209918	3390	0	0	0	0	0	0	0	0
MGP_C57BL6NJ_G0001877	--	5	-	140240886	140242971	2086	0	0	0	0	0.026286	0	0	0.0841739
MGP_C57BL6NJ_G0001878	--	5	-	140305065	140306228	1113	0	0	0	0	0	0	0	0
MGP_C57BL6NJ_G0001879	--	5	-	140389342	140390976	1635	0	0	0	0	0	0	0	0
MGP_C57BL6NJ_G0001880	--	5	-	141001347	141003097	1751	0	0.159769	0	0	0	0	0	0
MGP_C57BL6NJ_G0001881	--	5	-	141006058	141007354	1297	0	0	0	0	0	0	0	0
MGP_C57BL6NJ_G0001882	--	5	-	141022261	141022960	700	0	0	0	0	0	0	0	0
MGP_C57BL6NJ_G0001883	--	5	-	141037501	141040360	2860	0	0	0	0.0213222	0.0191722	0	0	0.0204647
MGP_C57BL6NJ_G0001884	--	5	-	141094640	141095794	1155	0	0	0	0.0527978	0	0	0	0.101349
MGP_C57BL6NJ_G0001885	--	5	-	141097140	141098272	1133	0	0	0	0	0.0483959	0	0	0
MGP_C57BL6NJ_G0001886	--	5	-	141300434	141303394	2961	0	0	0	0	0	0	0	0
MGP_C57BL6NJ_G0001887	--	5	-	141324680	141325427	748	0	0	0	0	0	0	0	0
MGP_C57BL6NJ_G0001888	--	5	-	141354115	141356398	2284	0	0	0	0	0	0	0	0
MGP_C57BL6NJ_G0001889	--	5	-	141379248	141380221	974	0	0	0	0	0	0	0	0
MGP_C57BL6NJ_G0001890	--	5	-	141393659	141397495	3837	0.0163489	0.058328	0	0.015893	0.0142905	0.0155542	0.0143937	0
MGP_C57BL6NJ_G0001891	--	5	-	141408875	141415702	6828	0.00918729	0	0.00942035	0.00893109	0.00803055	0.00874069	0	0
MGP_C57BL6NJ_G0001892	--	5	-	141418481	141420715	2235	0	0	0	0	0	0	0.0247109	0
MGP_C57BL6NJ_G0001893	--	5	-	141437944	141445268	7325	0	0.00763839	0	0	0.00748568	0	0.00753976	0
MGP_C57BL6NJ_G0001894	--	5	-	141615257	141616586	1330	0	0	0.0483625	0	0	0	0	0
MGP_C57BL6NJ_G0001895	--	5	-	141618487	141620122	1636	0	0	0	0	0	0	0	0
MGP_C57BL6NJ_G0001896	--	5	-	141792595	141795942	2306	0	0	0	0	0.0237782	0	0	0
MGP_C57BL6NJ_G0001897	--	5	-	141858928	141861790	2863	0	0	0	0.0638995	0	0	0	0
MGP_C57BL6NJ_G0001898	--	5	-	141863576	141864850	1275	0	0	0	0	0	0	0	0
MGP_C57BL6NJ_G0001899	--	5	-	141920112	141923953	2397	0	0	0.0268344	0	0	0	0	0
MGP_C57BL6NJ_G0001900	--	5	-	141928892	141931051	2160	0	0	0	0	0	0	0	0
MGP_C57BL6NJ_G0001901	--	5	-	141971049	141971872	824	0	0	0	0	0	0	0	0
MGP_C57BL6NJ_G0001902	--	5	+	142254348	142254635	288	0	0	0	0	0	0	0	0
MGP_C57BL6NJ_G0001903	--	5	+	142957402	142958323	922	0	0	0	0	0	0	0	0
MGP_C57BL6NJ_G0001904	--	5	-	143672935	143673900	966	0	0	0	0	0	0	0	0
MGP_C57BL6NJ_G0001905	--	5	+	143773757	143775120	1364	0.319404	0.113954	0	0	0	0.121551	0.0562411	0
MGP_C57BL6NJ_G0001906	--	5	-	143868177	143872563	3668	0.427555	0.655916	0.701441	0.648385	0.523212	0.504396	0.436651	0.398916
MGP_C57BL6NJ_G0001907	--	5	-	144113975	144118184	4210	0	0	0	0	0.0130244	0	0	0
MGP_C57BL6NJ_G0001908	--	5	-	144153647	144155111	1465	0	0	0	0	0	0	0	0.0399515
MGP_C57BL6NJ_G0001909	--	5	-	144621796	144623417	1622	0.07735	0	0.0396561	0	0.0338056	0.036795	0.0680996	0
MGP_C57BL6NJ_G0001910	--	5	-	144720895	144723910	3016	0.187194	0.111309	0.0426539	0.101097	0.0181806	0.0395765	0.0549358	0.0582184
MGP_C57BL6NJ_G0001911	--	5	+	145000902	145001705	804	0	0	0	0.0758476	0	0	0	0
MGP_C57BL6NJ_G0001912	--	5	-	145228315	145229955	1641	0	0	0	0	0	0	0	0
MGP_C57BL6NJ_G0001913	--	5	-	145398205	145409916	3421	0	0	0	0	0.0160282	0	0	0
MGP_C57BL6NJ_G0001914	--	5	-	146219798	146224145	4348	0.129848	0.0643413	0.029587	0.0701259	0	0.0137262	0.0508084	0.0134611
MGP_C57BL6NJ_G0001915	--	5	-	146419582	146426463	6882	0.145843	0.0813007	0.0186929	0.150637	0.0318702	0.0086721	0.0561757	0.0170093
MGP_C57BL6NJ_G0001916	--	5	+	147341171	147342119	949	1.05763	2.18145	1.55891	3.59848	5.08458	3.8991	2.32787	5.48902
MGP_C57BL6NJ_G0001917	--	5	+	148850567	148852036	1470	0	0.038062	0.0875131	0.082968	0.0373011	0.0405996	0.0375706	0.119447
MGP_C57BL6NJ_G0001918	--	5	+	148963906	148964696	411	0	0.136134	0	0	0	0	0	0
MGP_C57BL6NJ_G0001919	--	5	-	150445395	150447940	2546	0	0.0439522	0.075792	0.143711	0.0646103	0.164089	0	0.0689658
MGP_C57BL6NJ_G0001920	--	5	-	150571006	150576057	2330	0	0.120067	0	0	0.0941332	0.0256143	0	0
MGP_C57BL6NJ_G0001921	--	5	-	150768783	150771007	2225	0.0563873	0.125733	0	0.10963	0.123219	0.107292	0.0248219	0.0526103
MGP_C57BL6NJ_G0001922	--	5	-	151869381	151870341	961	0	0	0	0	0	0	0	0
MGP_C57BL6NJ_G0001923	--	5	-	151879611	151880291	681	0	0	0	0	0	0	0	0
MGP_C57BL6NJ_G0001924	--	5	-	151889100	151891469	2370	0	0	0	0	0	0	0	0
MGP_C57BL6NJ_G0001925	--	5	+	154068023	154069048	1026	0	0	0	0	0	0	0	0.114092
MGP_C57BL6NJ_G0001926	--	5	+	154159738	154162479	2742	0	0	0	0.0222398	0	0	0.0805671	0.0213453
MGP_C57BL6NJ_G0001927	--	5	-	154161483	154163798	2316	0.216687	0.241585	0.111092	0.210644	0.0710267	0.0773075	0.190773	0.176901
MGP_C57BL6NJ_G0001928	--	5	+	154302017	154303105	1089	0.345625	0.66792	0.0590653	0.671972	0.151054	0.109608	0	0.48371
MGP_C57BL6NJ_G0001929	--	5	+	154574356	154579226	3412	0	0	0	0	0	0	0	0
MGP_C57BL6NJ_G0001930	--	5	+	155022969	155024764	1796	0.209569	0.249226	0.358141	0.271632	0.396895	0.199381	0.061502	0.22812
MGP_C57BL6NJ_G0001931	--	5	+	156229718	156232699	2130	0.0589022	0.0788045	0.0301982	0.171779	0.180201	0.0560389	0.051858	0.0549568
MGP_C57BL6NJ_G0001932	--	5	+	158683299	158684347	996	0.125966	0.112352	0.0645804	0	0	0.179763	0.166352	0.058764
MGP_C57BL6NJ_G0001933	--	5	+	158684444	158685486	1043	0.360868	0.4828	0.246681	0.233869	0.105144	0.171663	0.105904	0.392812
MGP_C57BL6NJ_G0001934	--	5	+	159601953	159602637	685	0	0	0	0	0	0	0	0
MGP_C57BL6NJ_G0001935	--	5	-	159972861	159973505	645	0	0	0	0	0	0	0	0
MGP_C57BL6NJ_G0001936	--	5	+	160912235	160913872	1638	0	0	0	0	0	0	0	0
MGP_C57BL6NJ_G0001937	--	6	-	14612	16725	2114	0.059348	0.0794009	0.0608535	0.115386	0.0778135	0.056463	0.0783757	0.0830591
MGP_C57BL6NJ_G0001938	--	6	-	1269812	1270536	725	0	0	0	0	0	0	0	0
MGP_C57BL6NJ_G0001939	--	6	+	1296595	1298386	1792	0	0	0	0.0680597	0	0	0	0
MGP_C57BL6NJ_G0001940	--	6	-	1396852	1399669	2818	0	0	0	0	0.019458	0.0211786	0	0.0207697
MGP_C57BL6NJ_G0001941	--	6	+	1416279	1417216	938	0.334386	0.596494	0.137147	0.58511	0.292285	0.254505	0.294396	0.623976
MGP_C57BL6NJ_G0001942	--	6	+	1615608	1620285	1870	0	0	0	0	0	0	0	0
MGP_C57BL6NJ_G0001943	--	6	+	1806286	1810434	4149	0.120956	0.134855	0.108521	0.146979	0	0	0.0133113	0
MGP_C57BL6NJ_G0001944	--	6	+	1810707	1811942	1236	0.558284	0.22634	0.572446	0.246689	0.0443629	0	0.178734	0.0473535
MGP_C57BL6NJ_G0001945	--	6	+	1827158	1827477	320	0	0	0	0.190567	0	0	0	0
MGP_C57BL6NJ_G0001946	--	6	-	2111413	2116467	3987	10.7462	13.5563	12.0191	12.6643	15.0869	15.942	11.3865	17.5719
MGP_C57BL6NJ_G0001947	--	6	+	2179890	2181715	1826	0.0343542	0.0306414	0.140903	0.0667924	0	0.0980527	0.0302458	0.0320531
MGP_C57BL6NJ_G0001948	--	6	-	3860920	3864432	2030	0	0	0	0	0	0	0	0
MGP_C57BL6NJ_G0001949	--	6	-	3871978	3873331	1354	0	0	0	0	0.0404968	0	0	0
MGP_C57BL6NJ_G0001950	--	6	+	4414381	4417058	2678	0	0	0	0	0	0	0	0
MGP_C57BL6NJ_G0001951	--	6	+	4893822	4895693	1872	0.0335101	0.0896653	0.0343601	0	0.146455	0.127524	0.0295025	0.125062
MGP_C57BL6NJ_G0001952	--	6	+	10411075	10412017	943	0	0	0	0	0	0	0	0
MGP_C57BL6NJ_G0001953	--	6	+	13238309	13240548	2240	0	0	0.0574305	0	0	0	0	0
MGP_C57BL6NJ_G0001954	--	6	+	13418811	13420546	1736	0.108406	0.16115	0.148208	0	0.189514	0.0687574	0	0.0337148
MGP_C57BL6NJ_G0001955	--	6	+	13443388	13445072	1685	0	0	0	0	0.0976248	0	0	0
MGP_C57BL6NJ_G0001956	--	6	+	15443284	15446219	2936	0	0.0571708	0.0657242	0.103851	0.0373519	0.0813098	0.0188109	0.0199349
MGP_C57BL6NJ_G0001957	--	6	-	15477497	15478875	1379	0	0	0	0	0.0397626	0	0	0
MGP_C57BL6NJ_G0001958	--	6	+	15660559	15671885	5605	0.0111919	0	0.0229517	0	0.0097828	0.0106479	0	0
MGP_C57BL6NJ_G0001959	--	6	-	15870482	15872301	1820	0	0.0307424	0	0	0	0	0	0
MGP_C57BL6NJ_G0001960	--	6	-	16235420	16237006	1587	0	0	0	0	0	0.0752129	0	0
MGP_C57BL6NJ_G0001961	--	6	+	19280018	19287785	6690	0	0	0	0	0.0245886	0	0	0
MGP_C57BL6NJ_G0001962	--	6	+	19732304	19736383	4080	0	0	0	0	0	0	0	0.0286907
MGP_C57BL6NJ_G0001963	--	6	+	21444592	21446809	2218	0	0	0	0	0	0	0	0
MGP_C57BL6NJ_G0001964	--	6	-	22923802	22926636	2835	0.0885091	0.0592076	0.136131	0.0215102	0.0386826	0	0.019481	0.0206451
MGP_C57BL6NJ_G0001965	--	6	-	26723729	26727526	3798	0.41292	0.604002	0.406459	0.658304	0.534178	0.392848	0.639828	0.462314
MGP_C57BL6NJ_G0001966	--	6	-	26731874	26738877	7004	0.0447822	0.0639077	0.073469	0.113187	0.133089	0.110774	0.0551972	0.0752085
MGP_C57BL6NJ_G0001967	--	6	-	26745788	26749712	3925	0.0799119	0.0427652	0.0327756	0.0310733	0.111761	0.0456164	0.0422131	0.089471
MGP_C57BL6NJ_G0001968	--	6	+	27098978	27100849	1872	0.0335101	0.0597769	0.10308	0.0977267	0.0878728	0.0956433	0	0
MGP_C57BL6NJ_G0001969	--	6	+	27103560	27106474	2915	0.0645601	0.13436	0.0882636	0.0627596	0.037621	0	0.0378928	0.0602356
MGP_C57BL6NJ_G0001970	--	6	+	27342438	27345681	3244	0.038675	0.137981	0.0991401	0.0751929	0.0169028	0.036795	0.0170249	0.0721689
MGP_C57BL6NJ_G0001971	--	6	-	28132008	28133787	1533	0.163681	0.32848	0.377625	0.278454	0.321914	0.35038	0.10808	0.305435
MGP_C57BL6NJ_G0001972	--	6	-	28531779	28535389	3611	0	0	0	0.0168877	0.0151849	0	0	0.0162085
MGP_C57BL6NJ_G0001973	--	6	+	28836253	28838473	2221	0.0282444	0.0503838	0	0.0274568	0	0	0	0
MGP_C57BL6NJ_G0001974	--	6	-	29835228	29837321	2094	0.659063	0.454236	1.10582	0.72805	0.392784	0.199508	0.60662	0.223606
MGP_C57BL6NJ_G0001975	--	6	-	29874129	29876420	2292	0.191586	0.610288	0.308701	0.399093	0.167464	0.156234	0.144578	0.153217
MGP_C57BL6NJ_G0001976	--	6	+	30026661	30030716	2731	0.11485	0.122925	0	0.133976	0.120467	0.06556	0.121337	0.0428626
MGP_C57BL6NJ_G0001977	--	6	-	31839099	31842094	2996	0.0209382	0.0560259	0.0858773	0.0407086	0	0.0199204	0.0368683	0
MGP_C57BL6NJ_G0001978	--	6	+	32273635	32275246	1612	0	0	0	0	0	0	0	0
MGP_C57BL6NJ_G0001979	--	6	-	32534168	32536295	2128	0	0	0.151133	0.0286567	0	0.0280458	0	0.0550084
MGP_C57BL6NJ_G0001980	--	6	+	33786955	33788187	1233	0	0	0	0	0.0444709	0	0	0
MGP_C57BL6NJ_G0001981	--	6	-	35213839	35216231	2393	0	0	0	0	0.0687412	0	0	0
MGP_C57BL6NJ_G0001982	--	6	-	38402376	38403592	1217	0.154636	0	0.105706	0	0	0	0	0
MGP_C57BL6NJ_G0001983	--	6	+	39421312	39423025	1714	0	0	0	0	0	0	0	0
MGP_C57BL6NJ_G0001984	--	6	+	39496926	39500991	2451	0	0	0.0262432	0	0	0	0	0
MGP_C57BL6NJ_G0001985	--	6	+	39628358	39631184	2827	0	0	0	0	0	0	0	0
MGP_C57BL6NJ_G0001986	--	6	-	40359036	40360378	1343	0	0	0	0	0	0	0	0
MGP_C57BL6NJ_G0001987	--	6	-	41230723	41234269	3547	0	0	0	0	0	0	0	0
MGP_C57BL6NJ_G0001988	--	6	+	42909360	42909987	628	0	0	0	0.0971042	0	0.0950341	0.0879439	0
MGP_C57BL6NJ_G0001989	--	6	+	44877506	44878734	1229	0	0	0	0	0	0	0	0
MGP_C57BL6NJ_G0001990	--	6	+	44884929	44888688	3760	0	0	0	0	0	0	0	0
MGP_C57BL6NJ_G0001991	--	6	+	44940712	44942924	2213	0	0	0	0	0	0	0	0
MGP_C57BL6NJ_G0001992	--	6	+	44999563	45002104	2542	0	0	0	0	0	0	0	0
MGP_C57BL6NJ_G0001993	--	6	+	45008534	45012214	3681	0	0	0	0	0	0	0	0
MGP_C57BL6NJ_G0001994	--	6	+	45053957	45056754	2798	0	0	0	0	0	0	0	0
MGP_C57BL6NJ_G0001995	--	6	+	45115804	45117208	1405	0	0	0	0	0	0	0	0
MGP_C57BL6NJ_G0001996	--	6	+	45120809	45122071	1263	0	0	0	0	0	0	0	0
MGP_C57BL6NJ_G0001997	--	6	+	45139656	45141919	2264	0	0	0	0	0	0	0	0
MGP_C57BL6NJ_G0001998	--	6	+	45142492	45143050	559	0	0	0	0	0	0	0	0.104703
MGP_C57BL6NJ_G0001999	--	6	+	45234836	45238146	2153	0	0	0	0	0	0	0	0
MGP_C57BL6NJ_G0002000	--	6	+	45367480	45370708	3229	0	0	0	0	0	0	0	0
MGP_C57BL6NJ_G0002001	--	6	+	45749975	45752339	2365	0	0	0	0	0	0	0	0
MGP_C57BL6NJ_G0002002	--	6	+	45912182	45914136	1955	0	0	0	0	0	0	0	0
MGP_C57BL6NJ_G0002003	--	6	+	45915371	45919308	3938	0	0	0	0	0.013924	0	0	0
MGP_C57BL6NJ_G0002004	--	6	+	45919348	45921477	2130	0	0	0	0	0	0	0	0
MGP_C57BL6NJ_G0002005	--	6	+	45943254	45945772	2519	0	0	0	0	0	0	0	0
MGP_C57BL6NJ_G0002006	--	6	+	45946956	45950335	3186	0	0	0	0	0	0	0	0
MGP_C57BL6NJ_G0002007	--	6	+	46010410	46014778	4369	0	0	0	0.0139578	0	0	0	0
MGP_C57BL6NJ_G0002008	--	6	+	46303787	46306316	2530	0	0	0	0	0	0	0	0
MGP_C57BL6NJ_G0002009	--	6	+	46393122	46395596	2475	0	0	0	0	0	0	0	0
MGP_C57BL6NJ_G0002010	--	6	+	46702586	46706335	3750	0	0	0	0	0	0	0	0.0156077
MGP_C57BL6NJ_G0002011	--	6	+	47675459	47677041	1583	0	0	0	0	0	0	0	0
MGP_C57BL6NJ_G0002012	--	6	+	49389591	49402688	1594	0.472252	1.05303	0.645642	0.72688	1.06638	1.42277	0.935494	1.90935
MGP_C57BL6NJ_G0002013	--	6	+	51165413	51166378	966	0	0	0	0	0	0	0	0
MGP_C57BL6NJ_G0002014	--	6	-	52636681	52637923	1243	0	0	0.0517475	0	0	0	0	0
MGP_C57BL6NJ_G0002015	--	6	+	52687124	52687851	728	0	0	0.0883546	0	0	0	0	0.0803969
MGP_C57BL6NJ_G0002016	--	6	+	52977306	52979988	2683	0.210428	0.250248	0.11987	0.159102	0.224808	0.222443	0.123508	0.218147
MGP_C57BL6NJ_G0002017	--	6	-	53020450	53024194	3745	0.201007	0.343625	0.171755	0.227968	0.102491	0.191236	0.176968	0.203171
MGP_C57BL6NJ_G0002018	--	6	-	53144601	53145212	612	0.102501	0.457117	0	0.398572	0.179192	0.780149	0.270729	0
MGP_C57BL6NJ_G0002019	--	6	+	54164477	54168333	2204	0	0	0	0	0	0	0	0
MGP_C57BL6NJ_G0002020	--	6	+	55272151	55272562	412	0	0	0	0	0.399267	0	0	0.284121
MGP_C57BL6NJ_G0002021	--	6	+	55497812	55501118	3307	0	0	0	0	0	0	0	0
MGP_C57BL6NJ_G0002022	--	6	+	57529566	57531163	1598	0	0.245093	0.0402516	0	0.10294	0.0746952	0	0.146505
MGP_C57BL6NJ_G0002023	--	6	-	57652290	57652961	672	0	0.0832607	0.0957174	0.181492	0.163192	0.0888116	0	0.174193
MGP_C57BL6NJ_G0002024	--	6	-	57690340	57693323	2984	0	0	0	0.0408723	0.0183755	0	0	0
MGP_C57BL6NJ_G0002025	--	6	-	58507481	58510322	2842	0.198655	0.118124	0.181062	0.278944	0.173643	0.104999	0.174898	0.185349
MGP_C57BL6NJ_G0002026	--	6	+	58684004	58686730	2727	0	0	0	0	0	0	0	0
MGP_C57BL6NJ_G0002027	--	6	+	59894284	59896378	2095	0	0	0	0.0291081	0	0.0569751	0	0.0279374
MGP_C57BL6NJ_G0002028	--	6	-	61911791	61915818	4028	0	0	0	0	0	0	0	0
MGP_C57BL6NJ_G0002029	--	6	+	63171692	63173723	2032	0	0	0	0.0300106	0	0	0	0
MGP_C57BL6NJ_G0002030	--	6	-	73203452	73205899	2448	0.076876	0.0685676	0.0262754	0	0.0223989	0	0	0.0239089
MGP_C57BL6NJ_G0002031	--	6	-	73446347	73447252	906	0	0	0	0	0	0	0	0.129203
MGP_C57BL6NJ_G0002032	--	6	+	73639825	73642679	2855	0.28564	0.274367	0.383004	0.170876	0.307293	0.376275	0.21279	0.635516
MGP_C57BL6NJ_G0002033	--	6	-	73804767	73807770	3004	0.0417649	0.0558767	0	0.1015	0.0182532	0.139071	0.0183851	0.0389673
MGP_C57BL6NJ_G0002034	--	6	-	73839183	73841962	2780	0	0.0201263	0	0.0219358	0	0.0429363	0.0198665	0
MGP_C57BL6NJ_G0002035	--	6	-	73921248	73924466	3219	0	0	0	0	0	0	0	0
MGP_C57BL6NJ_G0002036	--	6	+	74199514	74202322	2809	0	0	0	0.130256	0.0195203	0.0212465	0	0
MGP_C57BL6NJ_G0002037	--	6	+	74213164	74214427	1264	0	0	0	0	0.0433802	0	0	0
MGP_C57BL6NJ_G0002038	--	6	-	74241162	74241787	626	0	0	0	0.0974145	0	0	0	0.0934967
MGP_C57BL6NJ_G0002039	--	6	+	74542412	74545024	2613	0.0240072	0.192714	0.172313	0.163364	0.587567	0.342603	0.317042	0.223991
MGP_C57BL6NJ_G0002040	--	6	+	74908265	74909824	1560	1.28679	1.21945	1.36066	1.28999	1.30052	0.956433	1.2037	1.98848
MGP_C57BL6NJ_G0002041	--	6	-	75087420	75089918	2499	0.276126	0.223894	0.205913	0.122012	0.175535	0.310468	0.265204	0.25763
MGP_C57BL6NJ_G0002042	--	6	-	75119736	75123144	3409	0.220818	0.0492383	0.0377367	0.10733	0.273439	0.245098	0.129607	0.103014
MGP_C57BL6NJ_G0002043	--	6	-	75127495	75128726	1232	0.101836	0.363319	0.313257	0.24749	0.222535	0.0968854	0.268971	0.190029
MGP_C57BL6NJ_G0002044	--	6	+	75136829	75138109	1281	0	0.174711	0	0	0.0856091	0.0465897	0.172455	0.13707
MGP_C57BL6NJ_G0002045	--	6	-	75238240	75241041	2802	0.447758	0.439303	0.252514	0.609379	0.958886	1.17148	2.48352	0.647537
MGP_C57BL6NJ_G0002046	--	6	-	75413646	75414603	958	1.17866	0.70085	0.939989	0.891169	0.973021	0.685277	0.3459	0.305475
MGP_C57BL6NJ_G0002047	--	6	+	75735139	75737109	1971	0.0954808	0.170323	0	0.0309393	0.0278197	0.0302798	0	0.0890852
MGP_C57BL6NJ_G0002048	--	6	-	78273006	78274370	1365	0	0	0	0	0	0	0	0
MGP_C57BL6NJ_G0002049	--	6	-	80193285	80194162	878	0	0	0	0	0	0	0	0
MGP_C57BL6NJ_G0002050	--	6	-	80251520	80253717	2198	0	0	0.0585279	0.0277441	0	0	0	0
MGP_C57BL6NJ_G0002051	--	6	-	80285305	80289423	4119	0	0	0.015616	0	0	0	0	0
MGP_C57BL6NJ_G0002052	--	6	-	80301682	80306513	4832	0	0	0	0	0	0	0	0
MGP_C57BL6NJ_G0002053	--	6	-	80347369	80350481	3058	0	0	0	0	0	0	0	0
MGP_C57BL6NJ_G0002054	--	6	-	80421716	80424951	3236	0	0	0	0	0	0	0	0
MGP_C57BL6NJ_G0002055	--	6	-	80474263	80475749	1487	0	0	0	0	0	0	0	0
MGP_C57BL6NJ_G0002056	--	6	-	80585547	80588341	2795	0	0	0	0	0	0	0	0
MGP_C57BL6NJ_G0002057	--	6	-	80637896	80641933	4038	0	0	0	0.0151019	0	0	0	0
MGP_C57BL6NJ_G0002058	--	6	+	80894607	80896659	2053	0	0	0	0	0	0	0	0
MGP_C57BL6NJ_G0002059	--	6	+	83089222	83091875	2654	0	0	0	0	0	0	0	0
MGP_C57BL6NJ_G0002060	--	6	+	83277477	83279500	2024	0	0	0	0	0.0270912	0	0	0
MGP_C57BL6NJ_G0002061	--	6	+	83332696	83336245	3550	0	0	0	0	0.0308916	0	0	0
MGP_C57BL6NJ_G0002062	--	6	+	83367749	83369504	1756	0	0	0.10989	0	0	0	0	0
MGP_C57BL6NJ_G0002063	--	6	+	83382292	83383953	1662	0	0	0	0.0366916	0	0.0359094	0	0
MGP_C57BL6NJ_G0002064	--	6	+	83518120	83520647	2487	0	0	0	0.0245201	0	0	0	0
MGP_C57BL6NJ_G0002065	--	6	+	83598052	83600754	2703	0	0	0	0.0225607	0	0	0	0
MGP_C57BL6NJ_G0002066	--	6	+	83944093	83946761	2669	0	0	0	0	0	0	0	0
MGP_C57BL6NJ_G0002067	--	6	-	85093166	85094701	1536	0	0	0	0	0.0356983	0	0	0
MGP_C57BL6NJ_G0002068	--	6	-	85536939	85540947	4009	0	0	0	0	0	0	0	0
MGP_C57BL6NJ_G0002069	--	6	+	86271890	86273356	1467	0	0	0.043846	0	0	0	0	0
MGP_C57BL6NJ_G0002070	--	6	-	86358947	86360464	1518	0	0	0	0.0803445	0	0.157263	0	0
MGP_C57BL6NJ_G0002071	--	6	-	86629066	86631864	2799	0	0.0199897	0	0.0217869	0	0.0639672	0.0197316	0
MGP_C57BL6NJ_G0002072	--	6	-	86746262	86750784	3547	0.088428	0.0473227	0.0544027	0.085962	0	0	0.0155706	0.016501
MGP_C57BL6NJ_G0002073	--	6	+	87258297	87260519	2223	0.056438	0.100677	0.0868045	0	0	0.0268472	0.0496885	0
MGP_C57BL6NJ_G0002074	--	6	+	89198509	89200794	2286	0	0.0734267	0	0	0.0239863	0.0261074	0.0241596	0.0512064
MGP_C57BL6NJ_G0002075	--	6	+	89300188	89309259	3586	0.0349865	0.0780133	0	0.0170054	0.0305815	0.0332858	0	0
MGP_C57BL6NJ_G0002076	--	6	+	89679139	89680963	1825	0	0	0	0	0	0	0	0
MGP_C57BL6NJ_G0002077	--	6	-	89908828	89911187	2360	0	0.0948325	0.0272551	0.0516792	0.0232342	0.0758662	0	0.0744012
MGP_C57BL6NJ_G0002078	--	6	+	90169364	90172347	2984	0.714762	0.618763	0.280224	0.53134	0.735021	0.580014	0.425691	0.608042
MGP_C57BL6NJ_G0002079	--	6	+	90173324	90175076	1753	0.536773	0.510678	0.256848	0.556591	0.43791	0.0680906	0.346558	0.133552
MGP_C57BL6NJ_G0002080	--	6	+	90277257	90279421	2165	0.05795	0	0.05942	0	0	0	0.0255098	0
MGP_C57BL6NJ_G0002081	--	6	-	90350830	90353193	2364	0.132679	0.047336	0.108836	0.0515917	0.0695845	0.0252459	0.116812	0.0495169
MGP_C57BL6NJ_G0002082	--	6	+	90571252	90573703	1495	0.0419604	0	0	0.0815805	0.0733547	0.0399207	0	0
MGP_C57BL6NJ_G0002083	--	6	+	90585577	90587267	1691	0.0370969	0.0330876	0.0760758	0.144249	0.0324261	0	0.0653208	0
MGP_C57BL6NJ_G0002084	--	6	+	90678579	90681480	1802	0.0348118	0	0.142779	0.236887	0.0912862	0.0331195	0.0306486	0
MGP_C57BL6NJ_G0002085	--	6	-	90870121	90872232	2112	0	0.026492	0	0.0288738	0	0	0	0
MGP_C57BL6NJ_G0002086	--	6	-	90903356	90905421	2066	0	0.0541638	0.0311336	0	0	0	0	0
MGP_C57BL6NJ_G0002087	--	6	-	90979896	90983254	3359	0	0	0	0	0	0	0	0
MGP_C57BL6NJ_G0002088	--	6	-	91050662	91051443	782	0	0	0	0	0	0	0	0
MGP_C57BL6NJ_G0002089	--	6	-	91062729	91064835	2107	0	0	0	0	0.026024	0	0	0
MGP_C57BL6NJ_G0002090	--	6	+	91268600	91271235	2636	0	0	0.0488028	0.0231341	0	0	0.0209517	0
MGP_C57BL6NJ_G0002091	--	6	-	91552179	91555322	3144	0.69834	0.996586	0.920641	0.562488	0.854579	0.759306	0.737789	1.22866
MGP_C57BL6NJ_G0002092	--	6	-	91561570	91562434	865	0.435127	1.29367	0.966691	1.05748	0.697293	0.82795	0.830028	1.28561
MGP_C57BL6NJ_G0002093	--	6	-	91589761	91592353	2593	0.193539	0.0863111	0.421703	0.0940709	0.126878	0.0460327	0.0638975	0.0902876
MGP_C57BL6NJ_G0002094	--	6	+	91610435	91611521	1087	0	0.154419	0.059174	0	0	0	0.0508084	0
MGP_C57BL6NJ_G0002095	--	6	+	91749289	91752827	3539	0	0	0	0	0	0	0	0
MGP_C57BL6NJ_G0002096	--	6	-	91756234	91757277	1044	0	0.0535931	0.0616112	0	0	0	0	0
MGP_C57BL6NJ_G0002097	--	6	-	91811974	91815800	1929	0.162599	0.174032	0.0333448	0.31613	0.113702	0.030939	0.286308	0.0910248
MGP_C57BL6NJ_G0002098	--	6	-	91997100	91997357	258	0	0	0	0	0	0	0	0
MGP_C57BL6NJ_G0002099	--	6	+	92346098	92347092	995	0.126092	0.112465	0.323227	0.0612879	0	0	0.0555063	0.117646
MGP_C57BL6NJ_G0002100	--	6	+	92564073	92567245	3173	1.14667	0.458472	0.993314	0.34594	0.362901	0.22571	0.313305	0.202905
MGP_C57BL6NJ_G0002101	--	6	+	92568608	92571496	2889	0.369133	0.44544	0.556612	0.147757	0.208778	0.123949	0.0955846	0.101296
MGP_C57BL6NJ_G0002102	--	6	-	92611593	92614714	3122	0.0401863	0.161294	0.185426	0.117197	0.0702532	0.172048	0.0353804	0.0562418
MGP_C57BL6NJ_G0002103	--	6	+	92630639	92634407	3769	0.0998634	0.118761	0.0511983	0.145618	0.0872899	0.0475045	0	0.0310581
MGP_C57BL6NJ_G0002104	--	6	+	92753532	92756461	2930	0	0.019096	0	0.0208128	0	0	0	0
MGP_C57BL6NJ_G0002105	--	6	+	93235687	93237110	1424	0	0.0392916	0.04517	0	0	0	0.0775685	0
MGP_C57BL6NJ_G0002106	--	6	+	94247842	94250953	3112	0	0.0359583	0	0	0.0176197	0.0383557	0	0.07523
MGP_C57BL6NJ_G0002107	--	6	+	94338668	94341218	2551	0.319679	0.570259	0.579933	0.382479	0.967255	0.304139	0.649496	0.642419
MGP_C57BL6NJ_G0002108	--	6	+	94470819	94471331	513	0	0	0	0	0.427545	0	0	0.114092
MGP_C57BL6NJ_G0002109	--	6	-	95176804	95177397	594	0	0	0	0	0	0	0	0
MGP_C57BL6NJ_G0002110	--	6	-	95211049	95213877	2829	0	0	0	0	0	0	0	0
MGP_C57BL6NJ_G0002111	--	6	+	95430634	95431834	1201	0	0	0	0	0	0	0	0
MGP_C57BL6NJ_G0002112	--	6	-	95705904	95706929	1026	0	0	0	0	0	0	0	0
MGP_C57BL6NJ_G0002113	--	6	-	95718071	95719746	1676	0	0	0	0.109155	0	0	0	0.104765
MGP_C57BL6NJ_G0002114	--	6	+	95738557	95740386	1830	0.102837	0.122298	0.0351487	0.333232	0	0	0.181078	0.191898
MGP_C57BL6NJ_G0002115	--	6	-	95740481	95742423	1943	0.0968567	0.201574	0.0662091	0.282467	0.141103	0.0921484	0.113698	0.150615
MGP_C57BL6NJ_G0002116	--	6	-	95918192	95919197	1006	0	0	0	0	0	0	0	0.11636
MGP_C57BL6NJ_G0002117	--	6	-	95979553	95980814	1262	0	0	0	0	0.043449	0	0	0
MGP_C57BL6NJ_G0002118	--	6	+	96053067	96054997	1931	0.0649724	0.0579505	0	0.157901	0	0	0.0286011	0.0303102
MGP_C57BL6NJ_G0002119	--	6	+	97179557	97181019	1463	0	0	0	0.16673	0.0374796	0	0	0
MGP_C57BL6NJ_G0002120	--	6	+	97306787	97310331	2835	0	0.118415	0.0453772	0.0215102	0.0193413	0	0	0
MGP_C57BL6NJ_G0002121	--	6	+	97362705	97365182	2478	0.278466	0.0677375	0.129786	0.418355	0.464683	0.602113	0.133726	0.188955
MGP_C57BL6NJ_G0002122	--	6	-	97577065	97577547	483	0	0	0	0	0	0	0	0
MGP_C57BL6NJ_G0002123	--	6	+	99003306	99004310	1005	0	0	0	0	0	0	0	0
MGP_C57BL6NJ_G0002124	--	6	+	101482347	101485873	3527	0	0.0158637	0.0182371	0.0172899	0.0155465	0	0	0
MGP_C57BL6NJ_G0002125	--	6	-	101952264	101953929	1666	0	0	0	0	0	0	0	0
MGP_C57BL6NJ_G0002126	--	6	-	104183671	104189277	3777	0	0	0	0	0	0	0	0.0154961
MGP_C57BL6NJ_G0002127	--	6	-	104708991	104709382	392	0	0	0	0	0	0	0	0
MGP_C57BL6NJ_G0002128	--	6	-	104826909	104829428	2520	0.0248932	0	0.076574	0.072597	0	0	0	0.0232258
MGP_C57BL6NJ_G0002129	--	6	-	104843700	104845667	1090	0	0.0513314	0	0.0559463	0	0	0	0
MGP_C57BL6NJ_G0002130	--	6	-	105295025	105296549	1525	0.08227	0.183446	0	0.0799757	0.179779	0.0782707	0.0724312	0.0767593
MGP_C57BL6NJ_G0002131	--	6	+	105433631	105435714	2084	0	0	0	0	0	0	0	0
MGP_C57BL6NJ_G0002132	--	6	-	105586666	105587272	607	0	0	0	0	0	0	0	0
MGP_C57BL6NJ_G0002133	--	6	+	105823419	105826277	2859	0	0	0	0	0	0	0	0.0204718
MGP_C57BL6NJ_G0002134	--	6	-	105969557	105972241	2685	0.0467269	0.0208384	0.0239561	0.0227119	0.0408437	0	0	0
MGP_C57BL6NJ_G0002135	--	6	-	106014573	106017441	2869	0.0437301	0.019502	0.0224197	0	0	0	0.0192502	0.0408009
MGP_C57BL6NJ_G0002136	--	6	-	106036959	106037917	959	0	0.0583432	0.0670721	0	0	0.062233	0	0
MGP_C57BL6NJ_G0002137	--	6	-	106040813	106041698	886	0.0708023	0.252601	0.0725983	0.412967	0	0	0	0.264239
MGP_C57BL6NJ_G0002138	--	6	+	106242775	106244883	2109	0	0	0	0	0	0	0	0
MGP_C57BL6NJ_G0002139	--	6	+	106633189	106635855	2667	0	0	0	0	0	0	0	0
MGP_C57BL6NJ_G0002140	--	6	+	108335519	108339110	3592	0	0	0	0	0	0	0	0
MGP_C57BL6NJ_G0002141	--	6	+	108378673	108381143	2471	0	0	0	0	0	0.0241527	0	0
MGP_C57BL6NJ_G0002142	--	6	+	108418402	108421863	2234	0	0	0	0	0	0	0	0
MGP_C57BL6NJ_G0002143	--	6	+	108430839	108432332	1494	0	0	0	0	0	0	0	0
MGP_C57BL6NJ_G0002144	--	6	-	113647027	113649247	2221	0	0.0251919	0.0289609	0.0274568	0.123441	0.0806143	0.198933	0
MGP_C57BL6NJ_G0002145	--	6	-	113777694	113778871	1178	0	0	0	0	0	0.0506633	0	0
MGP_C57BL6NJ_G0002146	--	6	-	117542325	117542880	556	0	0	0	0	0	0	0	0
MGP_C57BL6NJ_G0002147	--	6	+	117756689	117759211	2523	0	0	0	0	0.0217331	0	0	0
MGP_C57BL6NJ_G0002148	--	6	-	118529812	118531938	2127	0	0.105221	0.120963	0.114681	0.0773379	0.112236	0	0.0275171
MGP_C57BL6NJ_G0002149	--	6	-	118812596	118813645	1050	0.238975	0	0	0.116155	0.0522215	0.0568395	0	0.111484
MGP_C57BL6NJ_G0002150	--	6	+	118939904	118943014	3111	0	0.10791	0.0206757	0.0980094	0.176254	0.038368	0	0.0564406
MGP_C57BL6NJ_G0002151	--	6	-	119216354	119218841	2488	0.176494	0.607187	0.646324	0.294123	0.440777	0.215889	0.332971	0.47049
MGP_C57BL6NJ_G0002152	--	6	+	119231063	119231600	538	2.332	3.74394	2.2716	1.81357	1.01919	1.55305	2.46374	2.1758
MGP_C57BL6NJ_G0002153	--	6	+	119262211	119262905	695	0.0902602	0	0.1851	0.175486	0.236687	0.0858726	0.0794659	0.252643
MGP_C57BL6NJ_G0002154	--	6	+	121248552	121248961	410	0	0	0	0.29747	0	0	0.134704	0
MGP_C57BL6NJ_G0002155	--	6	-	121602582	121603420	839	0	0	0	0	0	0	0	0
MGP_C57BL6NJ_G0002156	--	6	-	121973756	121977417	3662	0.513907	0.275019	0.316166	0.39966	0.464176	0.293355	0.422284	0.303673
MGP_C57BL6NJ_G0002157	--	6	+	122131745	122132680	936	0.20106	0	0.343601	0.195453	0.0585818	0.0637622	0	0.250124
MGP_C57BL6NJ_G0002158	--	6	+	122390382	122393106	2725	0	0.0410651	0.0236044	0.0223785	0.0402441	0.0219014	0	0.042957
MGP_C57BL6NJ_G0002159	--	6	+	122890414	122891258	845	0	0	0	0	0	0	0	0
MGP_C57BL6NJ_G0002160	--	6	+	123500764	123501105	342	56.4945	98.978	91.5932	83.6266	107.1	94.2338	77.3526	152.826
MGP_C57BL6NJ_G0002161	--	6	-	123731620	123734888	1947	5.60696	5.81311	5.25781	4.79839	3.89567	3.41949	4.76765	6.75162
MGP_C57BL6NJ_G0002162	--	6	-	123743659	123744850	1192	1.10516	1.03266	0.593577	1.63709	0.87401	0.90123	0.926657	1.27664
MGP_C57BL6NJ_G0002163	--	6	-	126640333	126640804	472	0	0	0	0	0	0	0	0
MGP_C57BL6NJ_G0002164	--	6	-	127005014	127007107	2094	0.0299574	0.133599	0.092152	0.058244	0.0523712	0.0570023	0.0527495	0.391311
MGP_C57BL6NJ_G0002165	--	6	-	127311403	127312911	1509	0.249427	0.185392	0.127877	0.0808237	0.181685	0.158201	0.109799	0.232719
MGP_C57BL6NJ_G0002166	--	6	+	129253889	129256256	2368	0.0794732	0.212652	0.108652	0.128762	0.16209	0.327643	0.0466459	0.271883
MGP_C57BL6NJ_G0002167	--	6	-	130949297	130951278	1982	0	0	0	0	0	0	0	0
MGP_C57BL6NJ_G0002168	--	6	-	131404667	131404964	298	0	0	0	0	0	0	0	0
MGP_C57BL6NJ_G0002169	--	6	+	131790563	131791155	593	0.105786	0.188705	0	0.308506	0.0924664	0.100643	0.186269	0.197399
MGP_C57BL6NJ_G0002170	--	6	-	133385560	133386089	530	0	0	0	0	0	0	0	0
MGP_C57BL6NJ_G0002171	--	6	+	134224634	134226868	2235	0	0	0	0	0	0	0	0
MGP_C57BL6NJ_G0002172	--	6	-	134233170	134233538	369	0	0	0	0	0	0	0	0
MGP_C57BL6NJ_G0002173	--	6	+	134424686	134427012	2327	0.0808735	0.0240443	0.0276417	0	0.0471273	0	0.0949356	0.0251521
MGP_C57BL6NJ_G0002174	--	6	-	134738251	134740528	2278	0	0	0	0	0	0	0	0
MGP_C57BL6NJ_G0002175	--	6	-	134741962	134744199	2238	0	0	0.0574818	0	0	0	0	0
MGP_C57BL6NJ_G0002176	--	6	-	134775700	134779482	2768	0	0	0	0	0	0	0	0
MGP_C57BL6NJ_G0002177	--	6	-	135167294	135171033	1427	0	0	0.0901501	0.042734	0.0768502	0	0	0
MGP_C57BL6NJ_G0002178	--	6	-	135237660	135239129	1431	0	0	0	0	0	0	0	0
MGP_C57BL6NJ_G0002179	--	6	+	135397625	135398091	467	0	0	0	0	0	0	0	0
MGP_C57BL6NJ_G0002180	--	6	+	135415111	135415762	652	0	0	0	0	0	0	0	0
MGP_C57BL6NJ_G0002181	--	6	-	136184228	136184424	197	0	0	0	0	0	0	0	0
MGP_C57BL6NJ_G0002182	--	6	+	136689416	136693658	3021	0	0	0	0	0.0181505	0	0	0
MGP_C57BL6NJ_G0002183	--	6	+	136708276	136708967	692	5.34844	2.99161	2.69558	3.26057	2.85256	2.06988	1.99526	4.48271
MGP_C57BL6NJ_G0002184	--	6	-	136916167	136916534	368	0	0	0	0.16571	0	0	0	0
MGP_C57BL6NJ_G0002185	--	6	+	140674576	140674886	311	0	0	0	0	0	0	0	0
MGP_C57BL6NJ_G0002186	--	6	+	140962351	140964178	1828	4.66707	3.70355	5.45401	4.60363	5.51926	4.3096	3.44424	5.92333
MGP_C57BL6NJ_G0002187	--	6	+	142077232	142079060	1829	0.0342979	0.0917734	0.105504	0.100024	0.0899387	0.130523	0	0.0960016
MGP_C57BL6NJ_G0002188	--	6	+	142088232	142091095	2864	0.0876129	0.117216	0.157212	0.0638772	0	0.041677	0.0192838	0.0204361
MGP_C57BL6NJ_G0002189	--	6	-	142254510	142255205	696	0.0901305	0.0803896	0	0.262851	0.157565	0.171498	0	0
MGP_C57BL6NJ_G0002190	--	6	+	142665565	142666315	751	0	0	0	0	0	0.0794693	0	0
MGP_C57BL6NJ_G0002191	--	6	-	143456319	143456574	256	0	0	0	0	0	0	0	0
MGP_C57BL6NJ_G0002192	--	6	+	144932775	144935149	2375	0.369782	0.306259	0.433328	0.308117	0.438661	0.402064	0.44183	0.59145
MGP_C57BL6NJ_G0002193	--	6	+	145142683	145143217	535	0	0	0	0	0	0	0	0
MGP_C57BL6NJ_G0002194	--	6	-	145189352	145189857	506	0	0.110575	0	0	0	0	0	0
MGP_C57BL6NJ_G0002195	--	6	+	145331989	145332791	803	0	0	0	0	0	0	0	0
MGP_C57BL6NJ_G0002196	--	6	-	145500907	145501960	1054	0.238068	0	0	0	0	0	0	0.0555303
MGP_C57BL6NJ_G0002197	--	6	-	145972733	145974331	1599	0	0	0	0	0	0	0	0
MGP_C57BL6NJ_G0002198	--	6	+	147093656	147094155	500	0	0	0	0	0	0	0	0
MGP_C57BL6NJ_G0002199	--	6	-	148168096	148169377	1282	0	0	0	0	0	0	0	0
MGP_C57BL6NJ_G0002200	--	6	+	148368860	148370767	1869	0.100692	0.209555	0.0688305	0.163139	0.0586759	0.0319323	0.0295499	0.0626313
MGP_C57BL6NJ_G0002201	--	6	-	148944821	148945814	994	0	0	0	0	0	0	0	0
MGP_C57BL6NJ_G0002202	--	6	+	148959890	148960559	670	0	0	0	0	0	0	0	0
MGP_C57BL6NJ_G0002203	--	6	-	149293397	149295668	2272	0.0276104	0.0246264	0.0283108	0	0.0482681	0	0.0243084	0
MGP_C57BL6NJ_G0002204	--	6	+	150087550	150091384	3835	0	0	0	0	0	0	0	0
MGP_C57BL6NJ_G0002205	--	6	+	150191314	150194857	3544	0	0	0.0181496	0	0	0	0	0
MGP_C57BL6NJ_G0002206	--	6	-	152899340	152901467	2128	0.117915	0.210343	0.211586	0.143283	0.0515344	0	0.0259534	0
MGP_C57BL6NJ_G0002207	--	6	-	154171743	154174929	3187	0	0.0175561	0	0.0191344	0	0	0	0
[truncated: 39,099 more rows]
