# Supplementary material for: Deletion of fatty acid transport protein 2 (FATP2) in the mouse liver changes the metabolic landscape by increasing the expression of PPARα-regulated genes
Source: J Biol Chem. 2020 Mar 18;295(17):5737–50. doi: 10.1074/jbc.RA120.012730 (PMC7186177; doi:10.1074/jbc.RA120.012730)
Supplement: Supporting Information [file supp_RA120.012730_158343_2_supp_491554_q716nj.xlsx]

## Sheet: Information
This file contains the readcount and FPKM values for each of the control mice using paired-end RNA-sequencing on a novaseq instrument
Sample Information
Mouse ID	Diet	Sex	Genotype
629	Standard Chow (Teklad Global 16% Protein Rodent Diet)	Male	Fatp2-/-
638	Standard Chow (Teklad Global 16% Protein Rodent Diet)	Male	Fatp2-/-
650	Standard Chow (Teklad Global 16% Protein Rodent Diet)	Male	Fatp2-/-
693	Standard Chow (Teklad Global 16% Protein Rodent Diet)	Male	Fatp2-/-
695	Standard Chow (Teklad Global 16% Protein Rodent Diet)	Male	C57bl6/nj wildtype from jax labs
662	Standard Chow (Teklad Global 16% Protein Rodent Diet)	Male	C57bl6/nj wildtype from jax labs
675	Standard Chow (Teklad Global 16% Protein Rodent Diet)	Male	C57bl6/nj wildtype from jax labs
655B	Standard Chow (Teklad Global 16% Protein Rodent Diet)	Male	C57bl6/nj wildtype from jax labs
631	Standard Chow (Teklad Global 16% Protein Rodent Diet)	Female	Fatp2-/-
643	Standard Chow (Teklad Global 16% Protein Rodent Diet)	Female	Fatp2-/-
634	Standard Chow (Teklad Global 16% Protein Rodent Diet)	Female	Fatp2-/-
652	Standard Chow (Teklad Global 16% Protein Rodent Diet)	Female	Fatp2-/-
656	Standard Chow (Teklad Global 16% Protein Rodent Diet)	Female	C57bl6/nj wildtype from jax labs
659	Standard Chow (Teklad Global 16% Protein Rodent Diet)	Female	C57bl6/nj wildtype from jax labs
676	Standard Chow (Teklad Global 16% Protein Rodent Diet)	Female	C57bl6/nj wildtype from jax labs
684	Standard Chow (Teklad Global 16% Protein Rodent Diet)	Female	C57bl6/nj wildtype from jax labs
EXPERIMENT PROTOCOLS
# Any of the protocols below which are applicable to only a subset of Samples should be included as additional columns of the SAMPLES section instead.
growth protocol	Mice were maintained on a standard chow diet from the ages of 5 to 11 weeks. After 11 weeks, the mice were CO2 asphyxiated, sacrified, and dissected for organ harvesting.
treatment protocol	Liver slices (70mg) snap frozen in RNAlater® were thawed on ice, transferred to a 2mL tubes with 1mL of QIAzol, and thoroughly homogenized.
extract protocol	RNA was isolated using standard QIAzol protocol (Cat No./ID 79306). After RNA isolation, we cleaned up the RNA using the Qiagen RNeasy kit following the manufacturer’s protocol (Cat No./ID 74104). Quality control checks of the RNA were performed to define purity and concentration. We used a nanodrop to assess the quantity and quality for each sample, ensuring the quantity was between 50-250ng/µl …
library construction protocol	RNA-Seq libraries were prepared using Illumina TruSeq® RNA sample preparation kit as per the manufacturer’s protocol. Library construction, additional quality assessment, and sequencing were performed by Novogene Corporation, Ltd. Library concentration was quantified with a Qubit 2.0 fluorometer from Life Technologies and samples diluted to 1ng/µL before checking insert size using a bioanalyzer (…
library strategy	We used paired-end sequencing for RNA-sequencing experiments.
DATA PROCESSING PIPELINE
# Data processing steps include base-calling, alignment, filtering, peak-calling, generation of normalized abundance measurements etc…
# For each step provide a description, as well as software name, version, parameters, if applicable.
# Include additional steps, as necessary.
data processing step	RNA degradation and contamination was monitored on 1% agarose gels. RNA purity was checked using the NanoPhotometer® spectrophotometer (IMPLEN, CA, USA). RNA integrity and quantitation were assessed using the RNA Nano 6000 Assay Kit of the Bioanalyzer 2100 system (Agilent Technologies, CA, USA).
data processing step	A total amount of 1 μg RNA per sample was used as input material for the RNA sample preparations. Sequencing libraries were generated using NEBNext® Ultra™ RNA Library Prep Kit for Illumina® (NEB, USA) following manufacturer’s recommendations and index codes were added to attribute sequences to each sample. Briefly, mRNA was purified from total RNA using poly-T oligo-attached magnetic beads. Frag…
data processing step	The clustering of the index-coded samples was performed on a cBot Cluster Generation System using PE Cluster Kit cBot-HS (Illumina) according to the manufacturer’s instructions. After cluster generation, the library preparations were sequenced on an Illumina platform and 125 bp/150 bp paired-end reads were generated.
data processing step	Raw data (raw reads) of fastq format were firstly processed through in-house perl scripts. In this step, clean data (clean reads) were obtained by removing reads containing adapter, reads containing ploy-N and low quality reads from raw data. At the same time, Q20, Q30 and GC content the clean data were calculated. All the downstream analyses were based on the clean data with high quality.
data processing step	Reference genome and gene model annotation files were downloaded from genome website directly. Index of the reference genome was built using Bowtie v2.2.3 and paired-end clean reads were aligned to the reference genome using TopHat v2.0.12. We selected TopHat as the mapping tool for that TopHat can generate a database of splice junctions based on the gene model annotation file and thus a better m…
data processing step	HTSeq v0.6.1 was used to count the reads numbers mapped to each gene. And then FPKM of each gene was calculated based on the length of the gene and reads count mapped to this gene. FPKM, expected number of Fragments Per Kilobase of transcript sequence per Millions base pairs sequenced, considers the effect of sequencing depth and gene length for the reads count at the same time, and is currently …
genome build	GRCm38, mus_musculus_mm10
processed data files format and content	bam and bam.bai files were generated

## Sheet: Readcount
Gene_id	Gene name	chromosome	Strand	start	end	length	black695_readcount	black662_readcount	black675_readcount	black655B_readcount	black656_readcount	black659_readcount	black676_readcount	black684_readcount
MGP_C57BL6NJ_G0000001	Gm17114	4	-	123416918	123451210	511	0	0	0	0	0	0	0	0
MGP_C57BL6NJ_G0000002	Gm29254	5	+	19577900	19581675	883	1	1	0	1	0	0	0	18
MGP_C57BL6NJ_G0000003	Igha	12	-	119304270	119309673	2540	36	15	11	7	97	23	46	17
MGP_C57BL6NJ_G0000004	Ighe	12	-	119320466	119322487	1367	0	0	0	0	0	0	0	1
MGP_C57BL6NJ_G0000005	Ighg2c	12	-	119337741	119341348	1212	13	0	1	0	19	6	13	5
MGP_C57BL6NJ_G0000006	Ighg2b	12	-	119355335	119360303	1879	8	4	0	2	16	15	12	7
MGP_C57BL6NJ_G0000007	Ighg1	12	-	119381025	119386308	2482	4	4	0	0	16	7	11	8
MGP_C57BL6NJ_G0000008	Ighg3	12	-	119412673	119414330	1082	9	1	0	1	16	2	2	1
MGP_C57BL6NJ_G0000009	Ighd	12	-	119456609	119466174	1806	27	23	11	21	34	34	14	18
MGP_C57BL6NJ_G0000010	Ighm	12	-	119469403	119473561	1698	614	171	221	270	337	263	298	152
MGP_C57BL6NJ_G0000011	Iglc1	16	-	16649417	16649870	454	4	0	0	2	8	13	7	4
MGP_C57BL6NJ_G0000012	Iglc3	16	-	16653029	16653480	452	2	0	2	1	3	1	5	1
MGP_C57BL6NJ_G0000013	Iglc4	16	-	16776270	16776583	314	0	0	0	0	0	0	0	0
MGP_C57BL6NJ_G0000014	Iglc2	16	-	16779667	16781622	606	6	1	4	3	6	14	4	3
MGP_C57BL6NJ_G0000015	Igkc	6	+	73027106	73027637	532	350	44	43	58	177	135	132	97
MGP_C57BL6NJ_G0000016	--	12	+	119365929	119368094	414	0	0	0	0	0	0	0	0
MGP_C57BL6NJ_G0000017	Ighd4-1	12	-	119482358	119482368	11	0	0	0	0	0	0	0	0
MGP_C57BL6NJ_G0000018	Ighd3-2	12	-	119500626	119500641	16	0	0	0	0	0	0	0	2
MGP_C57BL6NJ_G0000019	--	12	-	119504075	119504086	12	0	0	0	0	0	0	0	0
MGP_C57BL6NJ_G0000020	Ighd5-3	12	-	119504075	119504084	10	0	0	0	0	0	0	0	0
MGP_C57BL6NJ_G0000021	Ighd2-4	12	-	119511189	119511205	17	0	0	0	0	0	0	0	0
MGP_C57BL6NJ_G0000022	Ighd2-6	12	-	119518184	119518200	17	0	0	0	0	0	0	0	0
MGP_C57BL6NJ_G0000023	Ighd5-8	12	-	119524207	119524235	29	0	0	0	0	0	0	0	0
MGP_C57BL6NJ_G0000024	Ighd2-5	12	-	119529367	119529383	17	0	0	0	0	0	0	0	0
MGP_C57BL6NJ_G0000025	Gm37327	12	-	119530233	119530261	29	0	0	0	0	0	0	0	0
MGP_C57BL6NJ_G0000026	Ighd5-7	12	-	119536266	119536294	29	0	0	0	0	0	0	0	0
MGP_C57BL6NJ_G0000027	Ighd5-5	12	-	119536800	119536809	10	0	0	0	0	0	0	0	0
MGP_C57BL6NJ_G0000028	Ighd2-3	12	-	119552285	119552301	17	0	0	0	0	0	0	0	0
MGP_C57BL6NJ_G0000029	Ighd1-1	12	-	119562935	119562957	23	0	0	0	0	0	0	0	0
MGP_C57BL6NJ_G0000030	Ighd3-1	12	-	119609752	119609768	17	0	0	0	0	4	3	0	6
MGP_C57BL6NJ_G0000031	Gm16968	12	-	119612471	119612493	23	0	0	0	0	0	0	0	0
MGP_C57BL6NJ_G0000032	--	12	-	119551997	119552006	10	0	0	0	0	0	0	0	0
MGP_C57BL6NJ_G0000033	--	12	-	119611239	119611248	10	0	0	0	0	0	0	0	0
MGP_C57BL6NJ_G0000034	Ighj4	12	-	119480344	119480397	54	1	0	0	0	2	0	0	1
MGP_C57BL6NJ_G0000035	Ighj3	12	-	119480915	119480962	48	2	0	0	0	0	0	0	0
MGP_C57BL6NJ_G0000036	Ighj2	12	-	119481298	119481397	54	0	1	0	0	0	0	0	0
MGP_C57BL6NJ_G0000037	Ighj1	12	-	119481611	119481663	53	0	0	0	0	0	0	0	0
MGP_C57BL6NJ_G0000038	Iglj1	16	-	16651024	16651061	38	2	0	0	0	1	0	0	0
MGP_C57BL6NJ_G0000039	Iglj3p	16	-	16654170	16654207	38	0	0	0	0	0	0	0	0
MGP_C57BL6NJ_G0000040	Iglj3	16	-	16654840	16654877	38	0	0	0	0	0	0	0	0
MGP_C57BL6NJ_G0000041	Iglj4	16	-	16777766	16777807	42	0	0	0	0	0	0	0	0
MGP_C57BL6NJ_G0000042	Iglj2	16	-	16781469	16781506	38	0	0	0	0	0	0	0	0
MGP_C57BL6NJ_G0000043	Igkj1	6	+	73023233	73023270	38	0	0	1	0	0	0	0	0
MGP_C57BL6NJ_G0000044	Igkj2	6	+	73023587	73023629	43	0	0	0	3	1	0	1	0
MGP_C57BL6NJ_G0000045	Igkj3	6	+	73023894	73023931	38	1	3	0	0	0	2	0	2
MGP_C57BL6NJ_G0000046	Igkj4	6	+	73024219	73024256	38	4	2	0	0	0	1	1	0
MGP_C57BL6NJ_G0000047	Igkj5	6	+	73024557	73024598	42	1	0	0	0	2	1	0	0
MGP_C57BL6NJ_G0000048	Ighv5-8	12	+	119771248	119771525	278	0	0	0	0	0	0	0	0
MGP_C57BL6NJ_G0000049	Ighv1-13	12	+	120935961	120936254	294	0	0	0	0	0	0	0	0
MGP_C57BL6NJ_G0000050	Gm17472	6	+	42541551	42542011	352	0	0	0	0	0	0	0	2
MGP_C57BL6NJ_G0000051	Gm20730	6	-	42685835	42686414	359	0	0	0	0	0	0	0	0
MGP_C57BL6NJ_G0000052	Ighv5-2	12	-	119683662	119684148	353	0	0	0	0	0	0	0	6
MGP_C57BL6NJ_G0000053	--	12	-	119694897	119697328	480	0	0	0	0	0	0	0	0
MGP_C57BL6NJ_G0000054	--	12	-	119694897	119697198	350	0	0	0	0	0	0	0	0
MGP_C57BL6NJ_G0000055	--	12	-	119694897	119697200	352	0	0	0	0	0	0	0	0
MGP_C57BL6NJ_G0000056	--	12	-	119715371	119715902	425	0	0	0	0	0	0	0	0
MGP_C57BL6NJ_G0000057	--	12	-	119715371	119715830	353	0	0	0	0	0	0	0	0
MGP_C57BL6NJ_G0000058	Ighv2-3	12	-	119731016	119732255	347	0	0	0	1	0	0	0	2
MGP_C57BL6NJ_G0000059	Ighv5-9	12	-	119777338	119777862	418	0	0	0	0	0	0	1	0
MGP_C57BL6NJ_G0000060	Ighv5-9-1	12	-	119904235	119904754	413	0	0	0	0	1	0	0	1
MGP_C57BL6NJ_G0000061	Ighv5-12-4	12	-	119937140	119937599	353	0	0	0	0	0	0	0	0
MGP_C57BL6NJ_G0000062	Ighv2-9-1	12	-	119944855	119945303	369	0	0	0	0	0	0	0	0
MGP_C57BL6NJ_G0000063	Ighv2-6-8	12	-	119976114	119978979	350	3	0	1	0	0	0	0	8
MGP_C57BL6NJ_G0000064	Ighv2-7	12	-	119989625	119990063	355	0	0	0	0	0	0	0	0
MGP_C57BL6NJ_G0000065	Ighv5-15	12	-	120011802	120012285	361	2	0	0	0	1	1	0	7
MGP_C57BL6NJ_G0000066	Ighv5-16	12	-	120023670	120024154	380	0	0	0	0	2	2	0	2
MGP_C57BL6NJ_G0000067	Ighv5-17	12	-	120055888	120056409	405	1	0	0	0	1	2	2	2
MGP_C57BL6NJ_G0000068	Ighv2-9	12	-	120070384	120070829	362	0	0	0	0	0	0	1	0
MGP_C57BL6NJ_G0000069	Ighv7-1	12	-	120088086	120088638	363	1	1	1	0	1	0	1	5
MGP_C57BL6NJ_G0000070	Ighv7-2	12	-	120106512	120106970	357	0	0	0	0	0	0	0	0
MGP_C57BL6NJ_G0000071	Ighv14-1	12	-	120134574	120135003	351	0	0	0	0	0	0	0	0
MGP_C57BL6NJ_G0000072	Ighv4-1	12	-	120148886	120224046	414	0	0	0	0	0	0	0	0
MGP_C57BL6NJ_G0000073	Ighv11-1	12	-	120178616	120179078	353	1	0	0	0	0	0	0	5
MGP_C57BL6NJ_G0000074	Ighv14-2	12	-	120190496	120190925	351	0	0	0	0	4	0	3	2
MGP_C57BL6NJ_G0000075	Ighv11-2	12	-	120206518	120207089	461	1	0	0	0	3	2	2	4
MGP_C57BL6NJ_G0000076	Ighv3-1	12	-	120269564	120269994	350	0	0	0	0	0	0	1	1
MGP_C57BL6NJ_G0000077	Ighv14-3	12	-	120291786	120292262	399	0	0	0	1	2	1	0	6
MGP_C57BL6NJ_G0000078	Ighv16-1	12	-	120300667	120301120	353	0	0	0	0	0	0	0	0
MGP_C57BL6NJ_G0000079	Ighv9-1	12	-	120326473	120326903	351	0	0	0	0	0	0	1	0
MGP_C57BL6NJ_G0000080	Ighv9-2	12	-	120350361	120350790	351	0	0	0	0	0	0	0	0
MGP_C57BL6NJ_G0000081	Ighv9-3	12	-	120379265	120379695	351	2	0	0	0	1	2	2	1
MGP_C57BL6NJ_G0000082	Ighv7-3	12	-	120392582	120393046	361	0	0	0	0	2	0	2	0
MGP_C57BL6NJ_G0000083	Ighv14-4	12	-	120425265	120425694	351	2	0	0	1	1	0	0	4
MGP_C57BL6NJ_G0000084	Ighv3-3	12	-	120454379	120454815	350	0	0	0	0	0	0	0	0
MGP_C57BL6NJ_G0000085	Ighv7-4	12	-	120489097	120489637	437	0	0	0	0	0	0	0	0
MGP_C57BL6NJ_G0000086	Ighv3-4	12	-	120514939	120515373	353	0	0	0	0	0	0	0	0
MGP_C57BL6NJ_G0000087	Ighv3-5	12	-	120525233	120525668	353	3	0	0	0	0	0	0	0
MGP_C57BL6NJ_G0000088	Ighv3-6	12	-	120558353	120558783	350	3	0	0	0	4	0	0	2
MGP_C57BL6NJ_G0000089	Ighv9-4	12	-	120573993	120574421	351	0	0	0	0	0	0	1	0
MGP_C57BL6NJ_G0000090	Ighv3-8	12	-	120597769	120598243	394	0	1	0	0	0	0	0	0
MGP_C57BL6NJ_G0000091	Ighv13-2	12	-	120626786	120627245	359	0	0	1	0	4	1	0	0
MGP_C57BL6NJ_G0000092	Ighv12-3	12	-	120636670	120637103	353	0	0	0	0	0	0	0	0
MGP_C57BL6NJ_G0000093	Ighv6-3	12	-	120668742	120669199	356	2	1	0	0	2	3	3	0
MGP_C57BL6NJ_G0000094	Ighv6-4	12	-	120683504	120683991	357	0	0	0	0	0	1	0	1
MGP_C57BL6NJ_G0000095	Ighv6-5	12	-	120694159	120694616	357	0	0	0	0	2	1	0	3
MGP_C57BL6NJ_G0000096	Ighv6-6	12	-	120717294	120717750	357	2	0	0	0	2	1	2	1
MGP_C57BL6NJ_G0000097	Ighv6-7	12	-	120735503	120735960	357	0	0	0	0	0	0	0	0
MGP_C57BL6NJ_G0000098	Ighv8-2	12	-	120742168	120742607	359	0	0	0	0	0	1	0	0
MGP_C57BL6NJ_G0000099	Ighv1-5	12	-	120748956	120749458	380	0	0	0	0	0	0	0	0
MGP_C57BL6NJ_G0000100	Ighv10-1	12	-	120760485	120760931	359	0	0	0	0	6	2	0	2
MGP_C57BL6NJ_G0000101	Ighv10-3	12	-	120824231	120824695	377	0	0	1	0	0	0	0	1
MGP_C57BL6NJ_G0000102	Ighv1-4	12	-	120853749	120854182	351	0	0	0	0	0	0	0	0
MGP_C57BL6NJ_G0000103	Ighv1-7	12	-	120853749	120854219	388	0	0	0	0	0	0	0	0
MGP_C57BL6NJ_G0000104	Ighv15-2	12	-	120879249	120879683	354	0	0	0	0	0	0	0	0
MGP_C57BL6NJ_G0000105	Ighv1-9	12	-	120899940	120900373	351	1	0	0	0	1	0	0	2
MGP_C57BL6NJ_G0000106	Ighv1-11	12	-	120921904	120922336	351	0	0	0	0	1	0	1	0
MGP_C57BL6NJ_G0000107	Ighv1-12	12	-	120925511	120925979	386	0	0	0	0	1	0	0	0
MGP_C57BL6NJ_G0000108	Ighv1-24	12	-	121202610	121203043	351	0	0	0	0	0	0	0	0
MGP_C57BL6NJ_G0000109	Ighv1-39	12	-	121255228	121255661	351	0	0	0	0	1	1	0	0
MGP_C57BL6NJ_G0000110	Ighv1-42	12	-	121282191	121282622	351	0	0	0	0	0	0	0	0
MGP_C57BL6NJ_G0000111	Ighv1-43	12	-	121290657	121291090	351	0	0	0	0	0	0	0	0
MGP_C57BL6NJ_G0000112	Ighv1-47	12	-	121342686	121343158	397	0	2	0	0	0	0	0	0
MGP_C57BL6NJ_G0000113	Ighv8-4	12	-	121378299	121378732	351	0	0	0	0	0	0	0	0
MGP_C57BL6NJ_G0000114	Ighv1-49	12	-	121409200	121409633	351	0	0	0	0	0	0	0	0
MGP_C57BL6NJ_G0000115	Ighv8-5	12	-	121421091	121715512	358	0	0	0	0	0	0	0	0
MGP_C57BL6NJ_G0000116	--	12	-	121589231	121589690	377	0	0	0	0	0	0	0	0
MGP_C57BL6NJ_G0000117	Ighv1-54	12	-	121589231	121589664	351	0	0	0	0	0	0	0	0
MGP_C57BL6NJ_G0000118	--	12	-	121678022	121678315	294	0	0	0	0	0	0	0	0
MGP_C57BL6NJ_G0000119	Ighv1-56	12	-	121678022	121678455	351	0	0	0	0	0	0	0	0
MGP_C57BL6NJ_G0000120	Ighv8-8	12	-	121715070	121715512	358	0	0	0	0	0	0	0	1
MGP_C57BL6NJ_G0000121	--	12	-	121758497	121759031	351	0	0	0	0	0	0	0	0
MGP_C57BL6NJ_G0000122	Ighv1-59	12	-	121758497	121759070	390	0	0	0	0	0	0	0	0
MGP_C57BL6NJ_G0000123	--	12	-	121882148	121882609	378	0	0	0	0	0	0	0	0
MGP_C57BL6NJ_G0000124	--	12	-	121965575	121967673	415	0	0	0	0	0	0	0	0
MGP_C57BL6NJ_G0000125	Ighv1-64	12	-	121965575	121967661	405	0	0	0	0	0	0	0	0
MGP_C57BL6NJ_G0000126	--	12	-	121965575	121966007	351	0	0	0	0	0	0	0	0
MGP_C57BL6NJ_G0000127	Ighv1-62-3	12	-	121965575	121966062	406	0	0	0	0	0	0	0	0
MGP_C57BL6NJ_G0000128	Ighv8-11	12	-	122017889	122018331	358	0	0	0	0	0	0	0	1
MGP_C57BL6NJ_G0000129	Ighv1-67	12	-	122080805	122081241	351	0	0	0	0	2	0	0	0
MGP_C57BL6NJ_G0000130	Ighv8-12	12	-	122141918	122142360	358	0	0	0	0	0	1	0	0
MGP_C57BL6NJ_G0000131	Ighv1-71	12	-	122256127	122256569	359	0	0	0	0	0	0	0	0
MGP_C57BL6NJ_G0000132	--	12	-	122332130	122332539	328	0	0	0	0	0	0	0	0
MGP_C57BL6NJ_G0000133	Ighv1-74	12	-	122332130	122332584	373	0	0	0	0	0	0	0	0
MGP_C57BL6NJ_G0000134	Ighv1-76	12	-	122382047	122382497	368	0	0	0	0	0	0	0	0
MGP_C57BL6NJ_G0000135	--	12	-	122382047	122382528	399	0	0	0	0	0	0	0	0
MGP_C57BL6NJ_G0000136	Ighv1-77	12	-	122406974	122407429	373	0	0	0	0	0	0	0	0
MGP_C57BL6NJ_G0000137	--	12	-	122406974	122407462	406	0	0	0	0	0	0	0	0
MGP_C57BL6NJ_G0000138	Ighv1-78	12	-	122450361	122450815	376	0	0	0	1	0	1	0	4
MGP_C57BL6NJ_G0000139	Ighv1-80	12	-	122502152	122502584	351	0	0	0	0	0	4	0	2
MGP_C57BL6NJ_G0000140	Ighv1-81	12	-	122559672	122560141	351	0	0	0	0	0	0	0	0
MGP_C57BL6NJ_G0000141	Iglv3	16	-	16836552	16837035	381	4	0	1	1	1	0	3	3
MGP_C57BL6NJ_G0000142	Iglv2	16	-	16855446	16856258	366	0	0	0	0	0	0	0	0
MGP_C57BL6NJ_G0000143	--	16	-	16855446	16856283	391	0	0	0	0	0	0	0	0
MGP_C57BL6NJ_G0000144	Igkv17-121	17	+	68596	69180	354	0	0	0	0	0	0	0	0
MGP_C57BL6NJ_G0000145	Igkv6-20	4	+	51572698	51573346	375	2	0	0	0	1	1	1	4
MGP_C57BL6NJ_G0000146	Igkv2-137	6	+	69169002	69169721	501	0	0	0	0	0	0	0	0
MGP_C57BL6NJ_G0000147	Igkv1-135	6	+	69244827	69245622	394	0	0	0	0	0	0	0	0
MGP_C57BL6NJ_G0000148	--	6	+	69245310	69245622	313	0	0	0	0	0	0	0	0
MGP_C57BL6NJ_G0000149	Igkv1-132	6	+	69420798	69421511	362	5	0	0	0	0	0	0	0
MGP_C57BL6NJ_G0000150	Igkv1-131	6	-	69427296	69428032	362	1	0	0	0	0	0	0	0
MGP_C57BL6NJ_G0000151	Igkv14-130	6	+	69453501	69453966	353	0	0	0	0	1	0	0	0
MGP_C57BL6NJ_G0000152	Igkv9-129	6	+	69529116	69529589	353	0	0	0	0	0	0	0	0
MGP_C57BL6NJ_G0000153	Igkv14-126	6	+	69621030	69621500	358	6	0	1	0	1	5	2	2
MGP_C57BL6NJ_G0000154	Igkv11-125	6	+	69641515	69641994	353	0	0	0	0	0	0	0	0
MGP_C57BL6NJ_G0000155	Igkv9-124	6	-	69669607	69670073	353	0	1	0	0	0	0	1	0
MGP_C57BL6NJ_G0000156	Igkv9-123	6	-	69686449	69686935	377	0	0	0	0	0	0	0	4
MGP_C57BL6NJ_G0000157	Igkv1-122	6	+	69757904	69758674	383	0	0	0	2	1	3	1	0
MGP_C57BL6NJ_G0000158	Igkv9-120	6	+	69831485	69831958	353	1	0	0	0	2	0	2	5
MGP_C57BL6NJ_G0000159	Igkv2-112	6	+	70047973	70048698	361	0	0	0	0	0	0	0	1
MGP_C57BL6NJ_G0000160	Igkv14-111	6	+	70068795	70069275	368	6	0	0	0	3	0	0	1
MGP_C57BL6NJ_G0000161	Igkv1-117	6	+	70083980	70086665	404	0	0	0	0	0	0	0	0
MGP_C57BL6NJ_G0000162	Igkv1-110	6	+	70083983	70086665	398	0	0	0	0	0	0	0	0
MGP_C57BL6NJ_G0000163	Igkv2-109	6	+	70107606	70108350	374	0	0	0	0	0	0	0	0
MGP_C57BL6NJ_G0000164	Igkv16-104	6	+	70292108	70292605	378	10	0	1	0	2	1	0	1
MGP_C57BL6NJ_G0000165	Igkv15-103	6	+	70308986	70309471	375	6	0	3	0	0	1	0	0
MGP_C57BL6NJ_G0000166	Igkv20-101-2	6	+	70357641	70358118	339	0	1	0	0	0	0	0	7
MGP_C57BL6NJ_G0000167	Igkv14-100	6	+	70405269	70405734	353	1	0	0	1	1	0	0	2
MGP_C57BL6NJ_G0000168	Igkv1-99	6	+	70427720	70428498	376	0	0	0	0	0	0	0	1
MGP_C57BL6NJ_G0000169	Igkv12-98	6	+	70465090	70465562	347	0	0	0	0	0	0	0	0
MGP_C57BL6NJ_G0000170	Igkv10-96	6	-	70529710	70530189	359	1	1	0	1	1	2	2	1
MGP_C57BL6NJ_G0000171	Igkv10-94	6	+	70602498	70602777	280	0	0	0	0	1	1	0	2
MGP_C57BL6NJ_G0000172	Igkv19-93	6	-	70666155	70666638	363	0	0	0	0	0	0	0	0
MGP_C57BL6NJ_G0000173	Igkv4-92	6	-	70691307	70691862	351	1	0	0	0	0	0	0	7
MGP_C57BL6NJ_G0000174	Igkv4-91	6	-	70707330	70707876	358	0	0	0	0	2	1	1	5
MGP_C57BL6NJ_G0000175	Igkv4-90	6	-	70743719	70744248	352	0	0	0	0	0	0	0	2
MGP_C57BL6NJ_G0000176	Igkv12-89	6	-	70775923	70776384	338	0	0	0	0	0	0	0	3
MGP_C57BL6NJ_G0000177	Igkv1-88	6	-	70796391	70797157	362	0	0	0	0	0	0	0	3
MGP_C57BL6NJ_G0000178	Gm42543	6	-	70814672	70815158	353	0	0	0	0	0	0	0	0
MGP_C57BL6NJ_G0000179	Igkv4-86	6	-	70850441	70851003	378	1	0	3	0	0	0	5	2
MGP_C57BL6NJ_G0000180	Igkv4-81	6	-	70924808	70925344	358	1	0	0	0	0	0	0	1
MGP_C57BL6NJ_G0000181	Igkv4-80	6	-	70973377	70973910	358	0	0	0	0	0	0	0	0
MGP_C57BL6NJ_G0000182	Igkv4-78	6	-	71163509	71164042	358	0	0	0	0	0	0	0	0
MGP_C57BL6NJ_G0000183	Igkv4-79	6	-	71264242	71264775	358	0	0	0	0	0	0	0	0
MGP_C57BL6NJ_G0000184	Igkv4-63	6	-	71397094	71397379	286	0	0	0	0	0	0	0	0
MGP_C57BL6NJ_G0000185	Igkv4-57	6	-	71397094	71397606	336	0	0	0	0	0	0	0	0
MGP_C57BL6NJ_G0000186	Igkv4-51	6	-	71533090	71533658	394	0	0	0	0	0	0	0	0
MGP_C57BL6NJ_G0000187	Igkv4-58	6	-	71533090	71533622	358	0	0	0	0	0	0	0	0
MGP_C57BL6NJ_G0000188	Igkv4-53	6	-	71716948	71718738	367	0	0	0	0	0	0	0	0
MGP_C57BL6NJ_G0000189	Igkv4-57-1	6	-	71788030	71788578	373	0	0	0	0	1	3	2	0
MGP_C57BL6NJ_G0000190	Igkv4-50	6	-	71797491	71798011	352	0	0	0	0	0	0	0	0
MGP_C57BL6NJ_G0000191	Igkv5-48	6	-	71818104	71818669	360	0	0	2	0	3	0	0	1
MGP_C57BL6NJ_G0000192	Igkv12-46	6	-	71855196	71855695	377	1	0	2	0	0	5	1	0
MGP_C57BL6NJ_G0000193	Igkv12-44	6	-	71909114	71910039	401	1	1	0	1	1	1	2	3
MGP_C57BL6NJ_G0000194	Igkv5-43	6	-	71925439	71926033	385	0	0	0	0	0	0	0	0
MGP_C57BL6NJ_G0000195	--	6	-	71925439	71926027	379	0	0	0	0	0	0	0	0
MGP_C57BL6NJ_G0000196	Igkv12-41	6	-	71966605	71967069	347	9	0	0	0	1	0	0	5
MGP_C57BL6NJ_G0000197	Igkv5-39	6	-	72013875	72014428	347	52	3	2	0	5	7	2	1
MGP_C57BL6NJ_G0000198	Igkv12-38	6	-	72059998	72060460	347	0	0	0	0	1	0	0	0
MGP_C57BL6NJ_G0000199	Igkv5-37	6	-	72077693	72078254	359	0	0	0	0	0	0	0	0
MGP_C57BL6NJ_G0000200	Igkv18-36	6	-	72109719	72110231	344	0	1	0	0	0	0	0	1
MGP_C57BL6NJ_G0000201	Igkv1-35	6	-	72129879	72130603	362	0	0	0	0	0	0	0	2
MGP_C57BL6NJ_G0000202	Igkv8-34	6	-	72157762	72158328	365	0	0	0	0	0	0	0	1
MGP_C57BL6NJ_G0000203	Igkv7-33	6	-	72165713	72166280	365	0	0	0	0	2	1	1	0
MGP_C57BL6NJ_G0000204	Igkv6-32	6	-	72183468	72184047	366	0	1	3	2	3	3	2	0
MGP_C57BL6NJ_G0000205	Igkv8-30	6	-	72254697	72255256	368	0	2	1	0	2	3	1	14
MGP_C57BL6NJ_G0000206	Igkv8-28	6	-	72263008	72263581	370	0	0	0	0	3	2	2	1
MGP_C57BL6NJ_G0000207	Igkv8-27	6	-	72301691	72496156	360	2	2	0	0	1	2	1	4
MGP_C57BL6NJ_G0000208	Igkv6-25	6	+	72365713	72366270	380	0	0	0	0	0	0	0	0
MGP_C57BL6NJ_G0000209	Igkv6-17	6	+	72365716	72366270	377	0	0	0	0	0	0	0	0
MGP_C57BL6NJ_G0000210	Igkv8-24	6	-	72371392	72530763	365	0	0	0	0	4	1	1	3
MGP_C57BL6NJ_G0000211	Igkv8-19	6	-	72495584	72496161	370	1	4	0	0	0	2	1	1
MGP_C57BL6NJ_G0000212	Igkv8-16	6	-	72605918	72606484	365	0	0	0	0	0	0	0	0
MGP_C57BL6NJ_G0000213	--	6	-	72605918	72606498	379	0	0	0	0	0	0	0	0
MGP_C57BL6NJ_G0000214	Igkv6-15	6	-	72635532	72636077	369	0	0	0	0	0	0	0	0
MGP_C57BL6NJ_G0000215	--	6	-	72635532	72636055	347	0	0	0	0	0	0	0	0
MGP_C57BL6NJ_G0000216	Igkv6-14	6	-	72662480	72664309	347	1	0	0	0	0	2	0	0
MGP_C57BL6NJ_G0000217	Igkv6-13	6	-	72680668	72681203	359	1	0	0	0	0	1	1	1
MGP_C57BL6NJ_G0000218	Igkv3-12	6	+	72747957	72748556	359	0	0	0	0	1	0	0	5
MGP_C57BL6NJ_G0000219	Igkv3-9	6	+	72817943	72818531	359	0	0	0	0	0	0	0	0
MGP_C57BL6NJ_G0000220	--	6	+	72840251	72840844	353	0	0	0	0	0	0	0	0
MGP_C57BL6NJ_G0000221	Igkv3-7	6	+	72840274	72840873	359	0	0	0	0	0	0	0	0
MGP_C57BL6NJ_G0000222	--	6	+	72840575	72840873	299	0	0	0	0	0	0	0	0
MGP_C57BL6NJ_G0000223	Igkv3-4	6	+	72951061	72951650	360	0	3	0	0	7	1	0	2
MGP_C57BL6NJ_G0000224	Igkv3-3	6	+	72978051	72978639	359	0	1	0	2	0	0	0	0
MGP_C57BL6NJ_G0000225	Igkv3-2	6	+	72998352	72998659	308	23	0	0	0	1	0	2	2
MGP_C57BL6NJ_G0000226	Igkv3-1	6	+	73002929	73003528	359	0	0	0	0	0	0	0	0
MGP_C57BL6NJ_G0000245	--	12	-	119678886	119679361	353	0	0	0	0	0	0	0	1
MGP_C57BL6NJ_G0000246	--	12	-	119680204	119680640	353	0	0	0	0	0	0	0	0
MGP_C57BL6NJ_G0000247	--	12	-	119708708	119709203	371	0	0	0	0	0	0	0	0
MGP_C57BL6NJ_G0000248	--	12	-	119708711	119709157	322	0	0	0	0	0	0	0	0
MGP_C57BL6NJ_G0000249	--	12	-	119721385	119721853	343	0	0	0	0	0	0	0	3
MGP_C57BL6NJ_G0000250	--	12	-	119733477	119733929	328	0	0	0	0	0	0	0	0
MGP_C57BL6NJ_G0000251	--	12	-	119771245	119771705	337	0	0	0	0	0	0	0	0
MGP_C57BL6NJ_G0000252	--	12	-	119806148	119806521	244	0	0	0	0	0	0	0	0
MGP_C57BL6NJ_G0000253	--	12	-	119806148	119806521	252	0	0	0	0	0	0	0	0
MGP_C57BL6NJ_G0000254	--	12	-	119913582	119913951	245	0	0	0	0	0	0	0	0
MGP_C57BL6NJ_G0000255	--	12	-	119942845	119943225	258	0	0	0	0	0	0	0	1
MGP_C57BL6NJ_G0000256	--	12	-	119947005	119947335	208	0	0	0	0	0	0	0	0
MGP_C57BL6NJ_G0000257	--	12	-	119974102	119974514	290	0	0	0	0	0	0	0	3
MGP_C57BL6NJ_G0000258	--	12	-	119985339	119985650	312	0	0	0	0	0	0	0	0
MGP_C57BL6NJ_G0000259	--	12	-	120067084	120067527	326	0	0	0	0	0	0	0	1
MGP_C57BL6NJ_G0000260	--	12	-	120068663	120069082	262	0	0	0	0	0	0	0	0
MGP_C57BL6NJ_G0000261	--	12	-	120075796	120076092	297	0	0	0	0	0	0	0	0
MGP_C57BL6NJ_G0000262	--	12	-	120148886	120223994	362	0	0	0	0	0	0	0	0
MGP_C57BL6NJ_G0000263	--	12	-	120260180	120260574	313	0	0	0	0	0	0	0	0
MGP_C57BL6NJ_G0000264	--	12	-	120273720	120274018	299	0	0	0	0	0	0	0	0
MGP_C57BL6NJ_G0000265	--	12	-	120321286	120321580	295	0	0	0	0	0	0	0	0
MGP_C57BL6NJ_G0000266	--	12	-	120346555	120346883	329	0	0	0	0	0	0	0	0
MGP_C57BL6NJ_G0000267	--	12	-	120364004	120364455	362	0	0	0	0	0	0	0	0
MGP_C57BL6NJ_G0000268	--	12	-	120398808	120399083	276	0	0	0	0	0	0	0	0
MGP_C57BL6NJ_G0000269	--	12	-	120530194	120530487	294	0	0	0	0	0	0	0	0
MGP_C57BL6NJ_G0000270	--	12	-	120589628	120590060	348	0	0	0	0	0	0	0	0
MGP_C57BL6NJ_G0000271	--	12	-	120595472	120595766	295	0	0	0	0	0	0	0	0
MGP_C57BL6NJ_G0000272	--	12	-	120602053	120602343	291	0	0	0	0	0	0	0	0
MGP_C57BL6NJ_G0000273	--	12	-	120620732	120621022	291	0	0	0	0	0	0	0	0
MGP_C57BL6NJ_G0000274	--	12	-	120748956	120749416	378	0	0	0	0	0	0	0	0
MGP_C57BL6NJ_G0000275	--	12	-	120762013	120762314	302	0	0	0	0	0	0	0	0
MGP_C57BL6NJ_G0000276	--	12	-	120780190	120780487	298	0	0	0	0	0	0	0	3
MGP_C57BL6NJ_G0000277	--	12	-	120863034	120863332	299	0	0	0	0	0	0	0	0
MGP_C57BL6NJ_G0000278	--	12	-	120870275	120870567	293	0	0	0	0	0	0	0	0
MGP_C57BL6NJ_G0000279	--	12	-	120908237	120908674	355	0	0	0	0	0	0	0	2
MGP_C57BL6NJ_G0000280	--	12	-	120935961	120936392	350	0	0	0	0	0	0	0	0
MGP_C57BL6NJ_G0000281	--	12	-	120944857	120945341	402	0	0	0	0	0	0	0	4
MGP_C57BL6NJ_G0000282	--	12	-	121107706	121108139	351	0	0	0	0	0	0	0	0
MGP_C57BL6NJ_G0000283	--	12	-	121110606	121111030	342	0	0	0	0	0	0	0	0
MGP_C57BL6NJ_G0000284	--	12	-	121115723	121116150	349	0	0	0	0	0	0	0	1
MGP_C57BL6NJ_G0000285	--	12	-	121133983	121134416	351	0	0	0	0	0	0	0	1
MGP_C57BL6NJ_G0000286	--	12	-	121153100	121153532	350	0	0	0	0	0	0	0	0
MGP_C57BL6NJ_G0000287	--	12	-	121211476	121211907	351	1	0	0	0	0	0	0	2
MGP_C57BL6NJ_G0000288	--	12	-	121250640	121251072	349	0	0	0	0	0	0	0	0
MGP_C57BL6NJ_G0000289	--	12	-	121270491	121270918	345	0	0	0	0	0	0	0	0
MGP_C57BL6NJ_G0000290	--	12	-	121277110	121277521	329	0	0	0	0	0	0	0	0
MGP_C57BL6NJ_G0000291	--	12	-	121312500	121312933	352	0	0	0	0	0	0	0	0
MGP_C57BL6NJ_G0000292	--	12	-	121319175	121319608	352	0	0	0	0	0	0	0	5
MGP_C57BL6NJ_G0000293	--	12	-	121327795	121328228	351	0	0	0	0	0	0	0	0
MGP_C57BL6NJ_G0000294	--	12	-	121354938	121355232	295	0	0	0	0	0	0	0	0
MGP_C57BL6NJ_G0000295	--	12	-	121392550	121392843	294	0	0	0	0	0	0	0	0
MGP_C57BL6NJ_G0000296	--	12	-	121589231	121589664	351	0	0	0	0	0	0	0	0
MGP_C57BL6NJ_G0000297	--	12	-	121599594	122332539	350	4	2	1	1	2	0	0	0
MGP_C57BL6NJ_G0000298	--	12	-	121678022	121678455	351	0	0	0	0	0	0	0	0
MGP_C57BL6NJ_G0000299	--	12	-	121689221	121689517	297	0	0	0	0	0	0	0	0
MGP_C57BL6NJ_G0000300	--	12	-	121696891	121697323	349	0	0	0	0	0	0	0	0
MGP_C57BL6NJ_G0000301	--	12	-	121767760	121768192	354	0	0	0	0	0	0	0	0
MGP_C57BL6NJ_G0000302	--	12	-	121767766	121768249	405	0	0	0	0	0	0	0	0
MGP_C57BL6NJ_G0000303	--	12	-	121820734	121821027	294	0	0	0	0	0	0	0	0
MGP_C57BL6NJ_G0000304	--	12	-	121984566	121984995	349	0	0	0	0	0	0	0	0
MGP_C57BL6NJ_G0000305	--	12	-	122088195	122088488	294	0	0	0	0	0	0	0	0
MGP_C57BL6NJ_G0000306	--	12	-	122325749	122326191	358	0	0	0	0	0	0	0	0
MGP_C57BL6NJ_G0000307	--	12	-	122339670	122340103	358	0	0	0	0	0	0	0	0
MGP_C57BL6NJ_G0000308	--	12	-	122400318	122400611	294	0	0	0	0	0	0	0	0
MGP_C57BL6NJ_G0000309	--	12	-	122458586	122458864	279	0	0	0	0	0	0	0	0
MGP_C57BL6NJ_G0000310	--	12	-	122473858	122474290	350	0	0	0	0	0	0	0	0
MGP_C57BL6NJ_G0000311	--	12	-	122527427	122527738	312	0	0	0	0	0	0	0	0
MGP_C57BL6NJ_G0000312	--	12	-	122559672	122560141	351	0	0	0	0	0	0	0	0
MGP_C57BL6NJ_G0000313	--	12	-	122615944	122616378	353	0	0	0	0	0	0	0	0
MGP_C57BL6NJ_G0000314	--	6	+	69230390	69230686	297	0	0	0	0	0	0	0	0
MGP_C57BL6NJ_G0000315	--	6	-	69341503	69341957	331	0	0	0	0	0	0	0	0
MGP_C57BL6NJ_G0000316	--	6	-	69353182	69353678	348	0	0	0	0	0	0	0	0
MGP_C57BL6NJ_G0000317	--	6	+	69415696	69415948	253	0	0	0	0	0	0	0	2
MGP_C57BL6NJ_G0000318	--	6	+	69541921	69542386	353	0	0	0	0	0	0	0	0
MGP_C57BL6NJ_G0000319	--	6	+	69564338	69564804	346	0	0	0	0	0	0	0	0
MGP_C57BL6NJ_G0000320	--	6	+	69837847	69838312	353	0	0	0	0	0	0	0	0
MGP_C57BL6NJ_G0000321	--	6	+	69851519	69851978	339	0	0	0	0	0	0	0	0
MGP_C57BL6NJ_G0000322	--	6	+	69885365	69885811	334	0	0	0	0	0	0	0	0
MGP_C57BL6NJ_G0000323	--	6	+	69910960	69911363	307	0	0	0	0	0	0	0	0
MGP_C57BL6NJ_G0000324	--	6	+	69915787	69916253	346	0	0	0	0	0	0	0	0
MGP_C57BL6NJ_G0000325	--	6	+	69978183	69978484	302	0	0	0	0	0	0	0	0
MGP_C57BL6NJ_G0000326	--	6	+	69981490	69981956	346	1	0	0	0	1	0	0	1
MGP_C57BL6NJ_G0000327	--	6	+	69996274	69997037	362	0	0	0	0	0	0	0	0
MGP_C57BL6NJ_G0000328	--	6	+	70107618	70108350	362	0	0	0	0	0	0	0	0
MGP_C57BL6NJ_G0000329	--	6	+	70120455	70124181	298	0	0	0	0	0	0	0	4
MGP_C57BL6NJ_G0000330	--	6	+	70182802	70183456	313	3	0	0	0	0	0	0	0
MGP_C57BL6NJ_G0000331	--	6	+	70200119	70200587	346	0	0	0	0	0	0	0	0
MGP_C57BL6NJ_G0000332	--	6	+	70218230	70219024	377	1	0	0	0	0	0	0	1
MGP_C57BL6NJ_G0000333	--	6	-	70349168	70349454	287	0	0	0	0	0	0	0	1
MGP_C57BL6NJ_G0000334	--	6	+	70362333	70362590	258	0	0	1	0	0	2	0	3
MGP_C57BL6NJ_G0000335	--	6	-	70364438	70364736	299	0	0	0	0	0	0	0	0
MGP_C57BL6NJ_G0000336	--	6	+	70488929	70489387	339	0	0	0	0	0	0	0	0
MGP_C57BL6NJ_G0000337	--	6	-	70702057	70702467	285	0	0	0	0	0	0	0	0
MGP_C57BL6NJ_G0000338	--	6	+	70747209	70747393	185	0	0	0	0	0	0	0	0
MGP_C57BL6NJ_G0000339	--	6	-	70809922	70810317	308	0	0	0	0	0	0	0	0
MGP_C57BL6NJ_G0000340	--	6	-	70828028	70828430	268	0	0	1	0	0	0	0	1
MGP_C57BL6NJ_G0000341	--	6	+	70839585	70839870	286	0	0	0	0	0	0	0	0
MGP_C57BL6NJ_G0000342	--	6	-	70901011	70901640	334	0	0	0	0	0	0	0	0
MGP_C57BL6NJ_G0000343	--	6	+	70913408	70913873	346	0	0	0	0	0	0	0	0
MGP_C57BL6NJ_G0000344	--	6	+	70943480	70985987	260	0	0	0	0	0	0	0	0
MGP_C57BL6NJ_G0000345	--	6	+	70963129	70963328	200	0	0	0	0	0	0	0	2
MGP_C57BL6NJ_G0000346	--	6	-	70973377	71041020	347	0	0	0	0	0	2	1	2
MGP_C57BL6NJ_G0000347	--	6	+	70985755	70985954	200	0	0	0	0	0	0	0	0
MGP_C57BL6NJ_G0000348	--	6	+	71097246	71097712	347	0	0	0	0	0	0	0	0
MGP_C57BL6NJ_G0000349	--	6	-	71110758	71111299	359	0	0	0	0	0	0	0	1
MGP_C57BL6NJ_G0000350	--	6	+	71139603	71139967	242	0	0	0	0	0	0	0	0
MGP_C57BL6NJ_G0000351	--	6	+	71140594	71140964	255	0	0	0	0	0	0	0	0
MGP_C57BL6NJ_G0000352	--	6	+	71140594	71141019	300	0	0	0	0	0	0	0	0
MGP_C57BL6NJ_G0000353	--	6	+	71140601	71141019	293	0	0	0	0	0	0	0	0
MGP_C57BL6NJ_G0000354	--	6	-	71163509	71164042	358	0	0	0	0	0	0	0	0
MGP_C57BL6NJ_G0000355	--	6	-	71331116	71331591	354	0	0	0	0	0	0	0	3
MGP_C57BL6NJ_G0000356	--	6	-	71347556	71348028	348	0	0	0	0	0	0	0	0
MGP_C57BL6NJ_G0000357	--	6	-	71358061	71358593	358	0	0	0	0	0	0	0	0
MGP_C57BL6NJ_G0000358	--	6	+	71380957	71381419	343	0	0	0	0	0	0	0	0
MGP_C57BL6NJ_G0000359	--	6	+	71381107	71381408	302	0	0	0	0	0	0	0	0
MGP_C57BL6NJ_G0000360	--	6	-	71397094	71397606	345	0	0	0	0	0	0	0	0
MGP_C57BL6NJ_G0000361	--	6	+	71569768	71790338	336	0	0	0	0	0	0	0	0
MGP_C57BL6NJ_G0000362	--	6	+	71629158	71629580	305	0	0	0	0	0	0	0	0
MGP_C57BL6NJ_G0000363	--	6	+	71641330	71641538	209	0	0	0	0	0	0	0	0
MGP_C57BL6NJ_G0000364	--	6	+	71659933	71660380	318	0	0	0	0	0	0	0	0
MGP_C57BL6NJ_G0000365	--	6	+	71659949	71660379	309	0	0	0	0	0	0	0	0
MGP_C57BL6NJ_G0000366	--	6	-	71716948	71718729	358	0	0	0	0	0	0	0	0
MGP_C57BL6NJ_G0000367	--	6	+	71727344	71727718	239	0	0	0	0	0	0	0	0
MGP_C57BL6NJ_G0000368	--	6	+	71790019	71790336	318	0	0	0	0	0	0	0	0
MGP_C57BL6NJ_G0000369	--	6	-	71808520	71808914	278	0	0	0	0	0	0	0	0
MGP_C57BL6NJ_G0000370	--	6	-	71839802	71840279	356	0	0	0	0	0	0	0	1
MGP_C57BL6NJ_G0000371	--	6	-	71936709	71937158	327	0	0	0	0	0	0	0	2
MGP_C57BL6NJ_G0000372	--	6	-	71977407	71977973	359	0	0	0	0	0	0	0	1
MGP_C57BL6NJ_G0000373	--	6	-	71991680	71992149	347	0	0	0	0	0	0	0	0
MGP_C57BL6NJ_G0000374	--	6	-	72043236	72043517	282	0	0	0	0	0	0	0	1
MGP_C57BL6NJ_G0000375	--	6	-	72152561	72152870	310	0	0	0	0	0	0	0	1
MGP_C57BL6NJ_G0000376	--	6	-	72627649	72627882	234	0	0	0	0	0	0	0	2
MGP_C57BL6NJ_G0000377	--	6	+	72650103	72650374	272	0	0	0	0	0	0	0	0
MGP_C57BL6NJ_G0000378	--	6	-	72711266	72711565	300	0	0	0	0	0	0	0	0
MGP_C57BL6NJ_G0000379	--	6	-	72725910	72726502	351	0	0	0	0	0	0	0	0
MGP_C57BL6NJ_G0000380	--	6	+	72818629	72819206	339	0	0	0	0	0	0	0	0
MGP_C57BL6NJ_G0000381	--	6	+	72923187	72923804	385	0	0	0	0	0	0	0	0
MGP_C57BL6NJ_G0000382	--	6	+	72923222	72923796	342	0	0	0	0	0	0	0	0
MGP_C57BL6NJ_G0000390	mt-Tp	10	+	88827288	88827355	68	0	0	0	0	0	0	0	0
MGP_C57BL6NJ_G0000391	mt-Ti	12	+	60193886	60193954	69	0	0	0	0	0	0	0	0
MGP_C57BL6NJ_G0000392	mt-Tl2	18	+	67756827	67756890	64	3	0	0	0	0	0	0	0
MGP_C57BL6NJ_G0000393	mt-Td	2	-	20893524	20893593	70	0	0	0	0	0	0	0	0
MGP_C57BL6NJ_G0000394	--	4	-	82626463	82626594	69	0	0	0	0	0	0	0	0
MGP_C57BL6NJ_G0000395	mt-Tt	4	+	82627744	82627806	63	0	0	0	0	0	0	0	0
MGP_C57BL6NJ_G0000398	--	1	+	97206	98275	1070	0	0	0	0	0	0	0	3
MGP_C57BL6NJ_G0000399	--	1	-	384906	387724	2819	0	0	0	0	0	0	0	2
MGP_C57BL6NJ_G0000400	--	1	-	394731	396963	2233	0	0	0	0	1	0	1	22
MGP_C57BL6NJ_G0000401	--	1	-	496067	498375	2309	0	0	0	0	0	0	0	0
MGP_C57BL6NJ_G0000402	--	1	-	547167	549223	2057	0	0	0	0	0	0	0	1
MGP_C57BL6NJ_G0000403	--	1	-	644298	647309	2672	1	0	1	0	0	0	0	4
MGP_C57BL6NJ_G0000404	--	1	+	747955	749588	1634	0	0	0	0	0	0	0	0
MGP_C57BL6NJ_G0000405	--	1	+	821376	823726	2351	0	0	0	0	0	0	0	0
MGP_C57BL6NJ_G0000406	--	1	-	1475333	1476816	1484	0	0	0	0	0	0	0	0
MGP_C57BL6NJ_G0000407	--	1	-	1906177	1908628	1150	15	5	15	3	5	24	10	32
MGP_C57BL6NJ_G0000408	--	1	-	2062304	2063414	1111	2	1	1	0	0	0	0	1
MGP_C57BL6NJ_G0000409	--	1	-	2096376	2098490	2115	0	0	0	0	0	1	0	9
MGP_C57BL6NJ_G0000410	--	1	+	2595088	2597119	2032	0	0	0	0	0	0	0	0
MGP_C57BL6NJ_G0000411	--	1	-	3058278	3060076	1799	1	0	2	0	0	0	0	12
MGP_C57BL6NJ_G0000412	--	1	-	4201374	4205597	2914	0	0	0	0	0	0	0	0
MGP_C57BL6NJ_G0000413	--	1	+	4513245	4517272	4028	25	32	39	12	76	71	24	72
MGP_C57BL6NJ_G0000414	--	1	-	5922565	5925096	2532	0	0	0	0	0	0	0	0
MGP_C57BL6NJ_G0000415	--	1	-	5986166	5989671	3506	0	0	0	0	1	2	0	11
MGP_C57BL6NJ_G0000416	--	1	-	6114192	6115345	1154	0	0	0	0	1	1	0	10
MGP_C57BL6NJ_G0000417	--	1	-	6710535	6711584	1050	2	1	1	0	0	0	0	23
MGP_C57BL6NJ_G0000418	--	1	+	6814619	6817877	3259	0	0	0	0	0	0	0	10
MGP_C57BL6NJ_G0000419	--	1	+	7568756	7571262	1374	0	0	2	0	2	3	3	5
MGP_C57BL6NJ_G0000420	--	1	-	7663166	7664085	920	0	0	0	0	0	2	0	0
MGP_C57BL6NJ_G0000421	--	1	-	7815995	7817716	1722	1	2	0	0	0	1	0	4
MGP_C57BL6NJ_G0000422	--	1	-	8066363	8069107	2745	0	0	0	0	0	0	0	0
MGP_C57BL6NJ_G0000423	--	1	-	8441068	8442989	1922	0	0	0	0	1	0	0	17
MGP_C57BL6NJ_G0000424	--	1	-	9047208	9050246	3039	0	0	0	0	0	0	0	3
MGP_C57BL6NJ_G0000425	--	1	+	9105290	9107882	2471	0	0	1	0	0	0	0	1
MGP_C57BL6NJ_G0000426	--	1	+	9407433	9409576	2144	2	0	1	0	0	0	2	16
MGP_C57BL6NJ_G0000427	--	1	-	10933219	10933769	551	0	0	0	0	0	0	0	0
MGP_C57BL6NJ_G0000428	--	1	-	11054361	11056613	2253	5	3	1	0	3	9	6	12
MGP_C57BL6NJ_G0000429	--	1	-	11105866	11107491	1626	1	4	2	0	0	2	2	5
MGP_C57BL6NJ_G0000430	--	1	-	11168756	11169450	695	0	0	0	0	0	0	0	4
MGP_C57BL6NJ_G0000431	--	1	-	11175991	11177860	1870	1	1	3	0	0	2	0	1
MGP_C57BL6NJ_G0000432	--	1	-	11224695	11230814	4628	6	27	23	1	7	18	2	21
MGP_C57BL6NJ_G0000433	--	1	-	11237088	11239335	2248	11	1	7	1	4	2	7	21
MGP_C57BL6NJ_G0000434	--	1	-	11541529	11542718	1190	28	48	39	44	78	81	30	79
MGP_C57BL6NJ_G0000435	--	1	-	11751566	11753814	2249	1	0	0	0	0	0	0	9
MGP_C57BL6NJ_G0000436	--	1	-	12019301	12022905	3605	0	0	0	0	0	0	0	0
MGP_C57BL6NJ_G0000437	--	1	-	12176996	12177434	439	0	0	0	0	0	1	0	2
MGP_C57BL6NJ_G0000438	--	1	+	12764147	12768467	4321	0	1	3	0	1	1	0	3
MGP_C57BL6NJ_G0000439	--	1	+	13389753	13391285	1533	0	0	0	0	0	0	0	0
MGP_C57BL6NJ_G0000440	--	1	+	13905663	13908831	3169	0	0	2	0	1	2	0	6
MGP_C57BL6NJ_G0000441	--	1	-	14297227	14299547	2321	0	0	2	0	0	0	0	12
MGP_C57BL6NJ_G0000442	--	1	+	14744651	14747630	2980	2	2	0	0	2	5	6	8
MGP_C57BL6NJ_G0000443	--	1	+	15117576	15118402	827	0	0	0	0	0	0	0	0
MGP_C57BL6NJ_G0000444	--	1	+	18036209	18040002	2435	0	0	0	0	0	0	0	0
MGP_C57BL6NJ_G0000445	--	1	-	18499369	18502800	3432	0	1	3	0	2	2	1	5
MGP_C57BL6NJ_G0000446	--	1	+	19757789	19761936	2092	0	0	0	0	0	0	0	2
MGP_C57BL6NJ_G0000447	--	1	-	20065354	20067680	2327	0	0	0	0	0	0	0	12
MGP_C57BL6NJ_G0000448	--	1	-	20483238	20487507	1528	0	0	0	0	0	0	0	2
MGP_C57BL6NJ_G0000449	--	1	-	21994770	21995492	723	14	12	11	0	2	8	3	27
MGP_C57BL6NJ_G0000450	--	1	+	22821061	22821450	390	2	0	0	0	0	0	0	0
MGP_C57BL6NJ_G0000451	--	1	+	22914454	22917253	2800	1	0	0	0	0	0	0	0
MGP_C57BL6NJ_G0000452	--	1	-	24215521	24217071	1551	0	0	0	0	0	0	0	0
MGP_C57BL6NJ_G0000453	--	1	-	24227301	24228331	1031	0	0	0	0	0	0	0	1
MGP_C57BL6NJ_G0000454	--	1	-	24241536	24244910	3375	0	0	0	0	0	0	0	3
MGP_C57BL6NJ_G0000455	--	1	-	24259301	24262733	3433	1	0	0	0	0	0	0	11
MGP_C57BL6NJ_G0000456	--	1	-	24270554	24273086	2533	0	0	0	0	0	0	0	0
MGP_C57BL6NJ_G0000457	--	1	-	24285745	24288849	3105	0	0	0	0	0	0	0	0
MGP_C57BL6NJ_G0000458	--	1	-	24302239	24305493	3255	0	0	0	0	0	0	0	1
MGP_C57BL6NJ_G0000459	--	1	-	24563056	24566040	2890	0	0	0	0	0	0	0	0
MGP_C57BL6NJ_G0000460	--	1	-	24581602	24584544	2943	0	0	0	0	0	0	0	0
MGP_C57BL6NJ_G0000461	--	1	-	24639514	24643508	3995	0	0	0	0	1	1	0	6
MGP_C57BL6NJ_G0000462	--	1	-	24653273	24659369	5440	0	0	0	0	0	0	0	13
MGP_C57BL6NJ_G0000463	--	1	-	24697918	24704523	2542	0	0	0	0	0	1	0	0
MGP_C57BL6NJ_G0000464	--	1	-	24715331	24718911	3581	0	0	0	0	0	0	0	1
MGP_C57BL6NJ_G0000465	--	1	-	24736362	24740305	3085	1	0	0	0	0	0	0	9
MGP_C57BL6NJ_G0000466	--	1	-	24759860	24764409	4550	0	0	0	0	0	0	0	0
MGP_C57BL6NJ_G0000467	--	1	-	24781413	24785068	3625	0	0	0	0	0	0	0	1
MGP_C57BL6NJ_G0000468	--	1	-	24788260	24792374	3328	0	0	0	0	0	0	0	16
MGP_C57BL6NJ_G0000469	--	1	-	24793918	24794934	1017	0	0	2	0	0	1	0	8
MGP_C57BL6NJ_G0000470	--	1	-	24810209	24810538	330	0	0	0	0	0	0	0	0
MGP_C57BL6NJ_G0000471	--	1	+	24819039	24820260	1222	1	0	2	0	1	0	0	5
MGP_C57BL6NJ_G0000472	--	1	+	27835275	27836788	1514	0	0	0	0	0	0	0	4
MGP_C57BL6NJ_G0000473	--	1	-	30386190	30389073	2884	3	3	2	0	2	3	0	20
MGP_C57BL6NJ_G0000474	--	1	-	30412307	30415324	3018	10	9	9	4	3	5	6	12
MGP_C57BL6NJ_G0000475	--	1	+	32203804	32205612	1809	1	0	0	0	0	0	0	1
MGP_C57BL6NJ_G0000476	--	1	+	32228026	32229570	1545	0	0	0	0	0	0	0	0
MGP_C57BL6NJ_G0000477	--	1	+	32271380	32275066	3413	0	0	0	0	1	0	0	1
MGP_C57BL6NJ_G0000478	--	1	+	32469678	32472147	2470	0	0	0	0	0	0	0	0
MGP_C57BL6NJ_G0000479	--	1	-	32760018	32765024	5007	0	0	0	0	2	2	0	10
MGP_C57BL6NJ_G0000480	--	1	-	33449795	33452910	3053	0	0	0	0	0	2	0	5
MGP_C57BL6NJ_G0000481	--	1	+	33511658	33512546	889	6	2	6	2	4	4	1	8
MGP_C57BL6NJ_G0000482	--	1	-	33513815	33516128	2314	0	0	0	0	0	1	0	1
MGP_C57BL6NJ_G0000483	--	1	+	33594724	33595064	341	0	1	0	0	0	0	0	0
MGP_C57BL6NJ_G0000484	--	1	-	33740646	33742273	1628	3	0	0	0	0	0	0	7
MGP_C57BL6NJ_G0000485	--	1	+	33774501	33776866	2366	0	0	0	0	0	0	0	1
MGP_C57BL6NJ_G0000486	--	1	+	33887931	33891010	1652	1	4	1	0	1	1	0	3
MGP_C57BL6NJ_G0000487	--	1	+	34099460	34101684	2225	46	136	78	152	174	121	129	43
MGP_C57BL6NJ_G0000488	--	1	-	34132688	34133934	1247	2	0	0	0	0	0	0	1
MGP_C57BL6NJ_G0000489	--	1	+	34760706	34763741	3036	4	2	9	9	8	9	3	9
MGP_C57BL6NJ_G0000490	--	1	-	36102674	36104045	1372	0	0	0	0	0	0	0	2
MGP_C57BL6NJ_G0000491	--	1	+	36597016	36599174	2159	2	5	2	1	1	0	0	0
MGP_C57BL6NJ_G0000492	--	1	-	37030680	37030822	143	1	1	0	0	0	1	1	3
MGP_C57BL6NJ_G0000493	--	1	-	37081884	37085435	3552	3	3	3	1	0	3	0	12
MGP_C57BL6NJ_G0000494	--	1	-	37497619	37497964	346	0	0	0	0	0	0	0	3
MGP_C57BL6NJ_G0000495	--	1	-	37531527	37532060	534	0	3	0	0	0	0	0	0
MGP_C57BL6NJ_G0000496	--	1	-	37695782	37698536	2755	2	2	3	0	0	0	0	5
MGP_C57BL6NJ_G0000497	--	1	+	37885746	37887671	1926	0	0	0	0	0	0	0	0
MGP_C57BL6NJ_G0000498	--	1	-	37919483	37921700	2218	1	0	0	0	0	0	0	1
MGP_C57BL6NJ_G0000499	--	1	+	39054079	39054581	503	0	0	0	0	0	0	0	0
MGP_C57BL6NJ_G0000500	--	1	+	39294485	39296123	1639	9	8	8	10	16	13	11	10
MGP_C57BL6NJ_G0000501	--	1	-	39745351	39746235	885	1	1	0	0	0	0	1	0
MGP_C57BL6NJ_G0000502	--	1	-	40423457	40424786	1330	0	0	0	0	0	0	0	0
MGP_C57BL6NJ_G0000503	--	1	+	40467065	40470135	3071	0	0	0	0	0	0	0	0
MGP_C57BL6NJ_G0000504	--	1	-	41008520	41022481	3947	2	0	0	0	0	0	0	7
MGP_C57BL6NJ_G0000505	--	1	+	43144342	43148192	533	0	0	0	0	0	0	0	2
MGP_C57BL6NJ_G0000506	--	1	+	43318457	43319132	676	0	0	0	0	0	0	0	0
MGP_C57BL6NJ_G0000507	--	1	+	44219273	44221763	2491	0	0	0	0	0	0	0	0
MGP_C57BL6NJ_G0000508	--	1	+	44294696	44295987	1292	2	0	2	0	3	0	1	4
MGP_C57BL6NJ_G0000509	--	1	+	45349430	45353908	4479	0	0	0	0	0	0	0	2
MGP_C57BL6NJ_G0000510	--	1	-	46387228	46394529	7217	2	2	1	0	4	4	1	46
MGP_C57BL6NJ_G0000511	--	1	-	48144887	48148756	3870	0	0	2	0	0	0	0	4
MGP_C57BL6NJ_G0000512	--	1	-	48728252	48730193	1942	0	0	0	0	0	0	1	3
MGP_C57BL6NJ_G0000513	--	1	+	48904900	48905805	906	0	0	0	0	0	0	0	0
MGP_C57BL6NJ_G0000514	--	1	-	53189397	53191761	2365	2	0	0	0	0	0	0	2
MGP_C57BL6NJ_G0000515	--	1	-	54373722	54375637	1916	1	0	0	0	0	2	0	4
MGP_C57BL6NJ_G0000516	--	1	+	55693061	55694517	1457	0	0	0	0	0	0	0	0
MGP_C57BL6NJ_G0000517	--	1	-	56069329	56072989	2679	3	1	1	0	0	0	0	4
MGP_C57BL6NJ_G0000518	--	1	-	56447024	56448684	1661	0	1	1	0	2	3	1	2
MGP_C57BL6NJ_G0000519	--	1	-	56685498	56686907	1410	0	0	0	0	0	0	0	3
MGP_C57BL6NJ_G0000520	--	1	-	56868104	56870853	2750	2	0	0	1	0	0	0	1
MGP_C57BL6NJ_G0000521	--	1	-	57029560	57031353	1794	4	2	4	4	1	5	2	10
MGP_C57BL6NJ_G0000522	--	1	+	57604360	57605955	1596	0	0	0	0	0	0	0	2
MGP_C57BL6NJ_G0000523	--	1	-	58027834	58028186	353	0	0	0	0	0	0	0	0
MGP_C57BL6NJ_G0000524	--	1	+	59124860	59126697	1838	0	0	0	0	0	0	0	0
MGP_C57BL6NJ_G0000525	--	1	+	61069170	61073308	3841	10	9	16	6	11	27	8	34
MGP_C57BL6NJ_G0000526	--	1	-	61755042	61756679	1638	0	0	2	0	2	3	0	5
MGP_C57BL6NJ_G0000527	--	1	-	61972477	61974348	1872	12	12	7	5	15	6	8	6
MGP_C57BL6NJ_G0000528	--	1	+	62157538	62160973	3436	3	3	0	0	0	6	0	10
MGP_C57BL6NJ_G0000529	--	1	-	62255126	62255846	721	1	0	5	0	0	0	0	0
MGP_C57BL6NJ_G0000530	--	1	+	62298654	62304067	5414	7	5	4	0	8	2	2	17
MGP_C57BL6NJ_G0000531	--	1	+	62771450	62772506	1057	1	1	2	0	0	0	0	15
MGP_C57BL6NJ_G0000532	--	1	-	63035120	63036549	1430	7	3	9	8	9	11	3	14
MGP_C57BL6NJ_G0000533	--	1	+	63222706	63227315	2052	0	0	0	0	0	0	0	1
MGP_C57BL6NJ_G0000534	--	1	+	63339603	63341003	1401	0	0	2	0	3	0	0	4
MGP_C57BL6NJ_G0000535	--	1	+	63458061	63460539	2479	0	0	0	0	0	0	0	4
MGP_C57BL6NJ_G0000536	--	1	+	64038350	64038631	282	0	0	0	0	0	0	0	0
MGP_C57BL6NJ_G0000537	--	1	+	64153827	64156562	2736	0	0	1	0	0	0	0	11
MGP_C57BL6NJ_G0000538	--	1	+	64170235	64173192	2958	8	2	4	0	3	2	0	1
MGP_C57BL6NJ_G0000539	--	1	+	64198973	64200337	1365	0	3	1	0	0	0	0	0
MGP_C57BL6NJ_G0000540	--	1	+	64310869	64311788	920	2	0	5	0	0	0	4	0
MGP_C57BL6NJ_G0000541	--	1	+	64777507	64780024	2518	2	0	0	0	0	1	0	7
MGP_C57BL6NJ_G0000542	--	1	+	65357339	65359894	2556	4	8	6	9	25	19	7	20
MGP_C57BL6NJ_G0000543	--	1	-	65836360	65836838	479	4	0	0	0	0	0	0	9
MGP_C57BL6NJ_G0000544	--	1	+	67427896	67432263	4368	6	0	0	1	2	0	0	3
MGP_C57BL6NJ_G0000545	--	1	-	69536225	69537945	1721	0	0	0	0	0	0	1	3
MGP_C57BL6NJ_G0000546	--	1	-	69611684	69614789	3106	7	13	11	4	23	23	5	32
MGP_C57BL6NJ_G0000547	--	1	-	69615348	69617924	2577	2	6	9	5	5	6	1	9
MGP_C57BL6NJ_G0000548	--	1	+	69621569	69626165	4597	6	4	0	1	10	12	4	12
MGP_C57BL6NJ_G0000549	--	1	-	69639703	69642356	2654	2	1	5	0	0	4	0	2
MGP_C57BL6NJ_G0000550	--	1	-	69645717	69646855	1139	4	6	4	7	4	2	5	16
MGP_C57BL6NJ_G0000551	--	1	+	69658307	69660485	2179	2	8	5	3	5	9	6	9
MGP_C57BL6NJ_G0000552	--	1	-	69670906	69675561	4656	2	4	7	3	5	13	1	29
MGP_C57BL6NJ_G0000553	--	1	+	70813713	70816015	2303	0	0	0	0	0	0	0	0
MGP_C57BL6NJ_G0000554	--	1	-	71023589	71024941	1353	1	0	0	0	0	1	0	4
MGP_C57BL6NJ_G0000555	--	1	-	71554848	71556916	2069	0	0	0	0	0	0	0	0
MGP_C57BL6NJ_G0000556	--	1	-	71604781	71606186	1406	9	1	1	0	2	0	0	8
MGP_C57BL6NJ_G0000557	--	1	-	71693973	71696341	2369	0	0	1	0	2	2	0	3
MGP_C57BL6NJ_G0000558	--	1	-	71742767	71746009	3243	1	0	0	0	0	2	3	9
MGP_C57BL6NJ_G0000559	--	1	+	72829240	72831125	1886	0	0	0	0	0	5	0	6
MGP_C57BL6NJ_G0000560	--	1	-	73404412	73406811	2400	0	0	0	0	0	0	0	0
MGP_C57BL6NJ_G0000561	--	1	-	73693996	73699832	5837	0	0	0	0	0	0	0	0
MGP_C57BL6NJ_G0000562	--	1	-	75054238	75057758	3521	0	0	0	0	0	0	0	5
MGP_C57BL6NJ_G0000563	--	1	-	76636345	76638883	2539	1	0	0	0	0	1	0	2
MGP_C57BL6NJ_G0000564	--	1	-	77782960	77783278	319	6	8	0	6	5	2	0	2
MGP_C57BL6NJ_G0000565	--	1	+	77808452	77811317	2866	0	0	1	0	3	0	0	2
MGP_C57BL6NJ_G0000566	--	1	-	78026934	78029895	2962	0	1	3	0	0	3	0	7
MGP_C57BL6NJ_G0000567	--	1	+	78512678	78514267	1590	0	0	0	0	0	0	0	0
MGP_C57BL6NJ_G0000568	--	1	-	79000541	79002732	2192	0	0	0	0	0	0	0	0
MGP_C57BL6NJ_G0000569	--	1	-	80807895	80811765	3752	0	0	0	0	1	0	0	1
MGP_C57BL6NJ_G0000570	--	1	+	82140283	82141100	818	0	0	1	0	0	0	0	7
MGP_C57BL6NJ_G0000571	--	1	-	82232970	82234448	1479	4	0	2	1	3	7	2	6
MGP_C57BL6NJ_G0000572	--	1	-	83526754	83528177	1424	1	0	2	0	0	2	0	1
MGP_C57BL6NJ_G0000573	--	1	+	83672256	83674046	1791	0	0	1	0	0	0	0	0
MGP_C57BL6NJ_G0000574	--	1	-	84076685	84078513	1829	0	0	0	0	0	0	0	0
MGP_C57BL6NJ_G0000575	--	1	-	84213747	84214863	1117	0	0	0	0	0	0	0	0
MGP_C57BL6NJ_G0000576	--	1	-	84235091	84236773	1683	2	1	5	2	1	3	1	12
MGP_C57BL6NJ_G0000577	--	1	-	84287828	84289645	1818	1	0	0	2	0	3	0	20
MGP_C57BL6NJ_G0000578	--	1	-	84673100	84676655	3556	0	1	1	0	0	0	0	10
MGP_C57BL6NJ_G0000579	--	1	-	84732877	84734732	1856	0	0	0	0	0	0	0	1
MGP_C57BL6NJ_G0000580	--	1	-	84753034	84754866	1833	0	0	0	0	0	2	0	6
MGP_C57BL6NJ_G0000581	--	1	-	85571095	85573098	2004	0	0	0	0	0	0	0	0
MGP_C57BL6NJ_G0000582	--	1	+	86213461	86215264	1804	0	0	0	0	0	0	0	0
MGP_C57BL6NJ_G0000583	--	1	+	86465525	86468357	2833	2	0	0	0	0	0	0	2
MGP_C57BL6NJ_G0000584	--	1	-	86955303	86956348	1046	0	0	0	0	0	0	0	1
MGP_C57BL6NJ_G0000585	--	1	-	87266796	87269358	1077	0	0	0	0	0	0	0	4
MGP_C57BL6NJ_G0000586	--	1	-	87562115	87563403	1289	0	0	0	0	0	0	0	0
MGP_C57BL6NJ_G0000587	--	1	-	87674775	87675577	803	0	0	0	0	0	0	0	0
MGP_C57BL6NJ_G0000588	--	1	-	88448206	88449849	1644	22	21	24	0	1	6	1	18
MGP_C57BL6NJ_G0000589	--	1	-	88705068	88707964	2897	0	1	0	0	0	0	0	5
MGP_C57BL6NJ_G0000590	--	1	-	88973694	88977947	4254	0	0	0	0	0	0	0	5
MGP_C57BL6NJ_G0000591	--	1	-	89123845	89125877	2033	0	4	2	0	1	3	0	18
MGP_C57BL6NJ_G0000592	--	1	-	89138605	89147863	4716	7	2	8	0	1	6	1	27
MGP_C57BL6NJ_G0000593	--	1	+	90685347	90688025	2679	7	11	9	5	5	8	6	20
MGP_C57BL6NJ_G0000594	--	1	+	91203515	91204689	1175	2	0	0	0	4	0	0	4
MGP_C57BL6NJ_G0000595	--	1	+	91266912	91269165	2254	0	0	0	0	0	0	0	0
MGP_C57BL6NJ_G0000596	--	1	+	91446822	91449810	2953	8	0	8	0	4	1	0	9
MGP_C57BL6NJ_G0000597	--	1	+	91472557	91475727	3171	0	0	1	0	0	3	0	28
MGP_C57BL6NJ_G0000598	--	1	+	91481716	91484499	2784	0	1	2	0	0	0	0	4
MGP_C57BL6NJ_G0000599	--	1	+	91521756	91524082	2327	0	0	0	0	0	0	1	9
MGP_C57BL6NJ_G0000600	--	1	+	91544964	91546525	1562	16	2	13	0	5	10	4	17
MGP_C57BL6NJ_G0000601	--	1	+	91573131	91575795	2665	1	1	1	1	1	1	1	2
MGP_C57BL6NJ_G0000602	--	1	+	91665005	91665675	671	0	1	0	1	2	0	0	0
MGP_C57BL6NJ_G0000603	--	1	+	91719475	91722402	2928	5	5	1	2	3	7	1	4
MGP_C57BL6NJ_G0000604	--	1	+	92555944	92556787	844	4	2	0	0	0	1	0	6
MGP_C57BL6NJ_G0000605	--	1	+	92595735	92600397	2994	6	4	1	0	1	4	0	8
MGP_C57BL6NJ_G0000606	--	1	+	93576303	93578063	1761	0	0	0	0	0	0	0	7
MGP_C57BL6NJ_G0000607	--	1	+	94462533	94464910	2378	0	0	2	0	1	1	1	4
MGP_C57BL6NJ_G0000608	--	1	+	94822259	94824287	2029	0	0	1	0	0	2	0	0
MGP_C57BL6NJ_G0000609	--	1	-	95257086	95258430	1345	0	0	0	0	0	0	0	1
MGP_C57BL6NJ_G0000610	--	1	+	95566264	95569053	2790	3	0	2	0	2	0	0	10
MGP_C57BL6NJ_G0000611	--	1	-	95913525	95915383	1859	0	0	0	0	0	0	0	0
MGP_C57BL6NJ_G0000612	--	1	-	95946769	95947605	837	0	0	0	0	0	0	0	0
MGP_C57BL6NJ_G0000613	--	1	+	97039150	97042439	3290	0	0	1	0	0	0	0	0
MGP_C57BL6NJ_G0000614	--	1	+	97098874	97104451	5578	6	0	5	0	0	1	2	1
MGP_C57BL6NJ_G0000615	--	1	-	97142480	97144985	2506	0	0	0	0	0	0	0	1
MGP_C57BL6NJ_G0000616	--	1	+	98779161	98781548	2388	4	2	2	2	7	1	0	20
MGP_C57BL6NJ_G0000617	--	1	+	100842623	100845160	2538	5	5	5	1	10	5	1	22
MGP_C57BL6NJ_G0000618	--	1	-	101213250	101214942	1693	0	0	0	0	0	0	0	0
MGP_C57BL6NJ_G0000619	--	1	+	101311887	101314980	2069	0	0	0	0	0	3	0	4
MGP_C57BL6NJ_G0000620	--	1	+	101925444	101927737	2294	0	0	0	0	0	0	0	0
MGP_C57BL6NJ_G0000621	--	1	-	103222862	103224046	1185	0	0	0	0	0	0	0	0
MGP_C57BL6NJ_G0000622	--	1	-	103597381	103599064	1684	0	0	0	0	0	0	0	0
MGP_C57BL6NJ_G0000623	--	1	+	105678278	105680986	2709	0	0	0	0	0	2	0	17
MGP_C57BL6NJ_G0000624	--	1	+	109878138	109881026	2889	0	0	0	0	0	0	0	2
MGP_C57BL6NJ_G0000625	--	1	+	111019079	111023744	3015	0	0	0	0	0	0	0	0
MGP_C57BL6NJ_G0000626	--	1	+	111156684	111159492	2809	0	0	0	0	0	0	0	0
MGP_C57BL6NJ_G0000627	--	1	+	111972074	111976428	4355	4	7	4	0	1	12	0	17
MGP_C57BL6NJ_G0000628	--	1	-	112166173	112169533	3361	0	0	0	0	0	0	0	0
MGP_C57BL6NJ_G0000629	--	1	-	112363672	112366982	3311	0	0	0	0	3	6	0	6
MGP_C57BL6NJ_G0000630	--	1	+	112511431	112516382	4952	5	7	12	0	1	3	0	13
MGP_C57BL6NJ_G0000631	--	1	-	112913512	112915596	2085	0	1	1	0	0	0	0	1
MGP_C57BL6NJ_G0000632	--	1	+	114871576	114874331	2756	0	0	0	0	0	0	0	0
MGP_C57BL6NJ_G0000633	--	1	-	117612364	117615360	2997	0	0	0	0	0	0	0	6
MGP_C57BL6NJ_G0000634	--	1	-	117619211	117621969	2759	0	0	0	0	0	0	1	3
MGP_C57BL6NJ_G0000635	--	1	+	118575680	118576081	402	0	0	0	0	0	0	0	0
MGP_C57BL6NJ_G0000636	--	1	-	127073088	127074013	926	0	0	0	0	0	0	1	1
MGP_C57BL6NJ_G0000637	--	1	-	127234383	127242545	8163	1	1	0	0	2	0	2	31
MGP_C57BL6NJ_G0000638	--	1	+	128377949	128381051	3103	0	0	2	0	0	0	2	2
MGP_C57BL6NJ_G0000639	--	1	-	128858829	128859505	677	3	3	1	0	2	3	0	3
MGP_C57BL6NJ_G0000640	--	1	+	128888716	128891773	3058	36	30	20	21	18	21	28	66
MGP_C57BL6NJ_G0000641	--	1	+	129303610	129304358	749	0	0	0	0	0	0	0	2
MGP_C57BL6NJ_G0000642	--	1	+	130203887	130204998	1112	0	0	0	0	0	0	0	1
MGP_C57BL6NJ_G0000643	--	1	+	130574977	130576704	1728	0	1	0	0	1	1	0	6
MGP_C57BL6NJ_G0000644	--	1	-	131118309	131121803	3495	0	0	0	0	0	0	0	5
MGP_C57BL6NJ_G0000645	--	1	-	131125616	131128622	3007	0	0	0	0	0	0	0	0
MGP_C57BL6NJ_G0000646	--	1	-	131144879	131146939	2061	0	0	2	0	0	1	0	8
MGP_C57BL6NJ_G0000647	--	1	-	131219663	131222880	3218	0	1	0	0	5	1	2	6
MGP_C57BL6NJ_G0000648	--	1	-	131232011	131233505	1495	1	3	3	1	2	2	5	24
MGP_C57BL6NJ_G0000649	--	1	-	131325536	131328874	2996	0	1	0	0	0	0	0	14
MGP_C57BL6NJ_G0000650	--	1	-	131627309	131630169	2861	0	0	0	0	0	1	0	5
MGP_C57BL6NJ_G0000651	--	1	-	132236495	132240159	3665	1	0	3	0	1	0	0	27
MGP_C57BL6NJ_G0000652	--	1	-	132742398	132745424	3027	0	0	0	0	0	0	0	1
MGP_C57BL6NJ_G0000653	--	1	-	133903733	133906429	2697	0	3	0	0	0	0	0	0
MGP_C57BL6NJ_G0000654	--	1	-	134068653	134069974	1322	0	0	0	0	0	0	0	1
MGP_C57BL6NJ_G0000655	--	1	-	134337017	134338056	1040	1	0	0	0	0	0	0	1
MGP_C57BL6NJ_G0000656	--	1	+	135348771	135350164	1394	0	0	0	0	0	0	0	1
MGP_C57BL6NJ_G0000657	--	1	+	135377256	135382011	4756	7	1	5	3	4	1	0	13
MGP_C57BL6NJ_G0000658	--	1	+	135516188	135516730	543	0	0	0	0	0	1	0	2
MGP_C57BL6NJ_G0000659	--	1	-	136128259	136135711	5783	3	2	1	4	6	21	13	17
MGP_C57BL6NJ_G0000660	--	1	-	136264721	136269938	3880	1	0	0	0	0	0	0	3
MGP_C57BL6NJ_G0000661	--	1	+	136301157	136303652	2496	0	0	1	1	0	4	0	8
MGP_C57BL6NJ_G0000662	--	1	+	136313845	136316579	2735	1	6	1	0	1	4	1	13
MGP_C57BL6NJ_G0000663	--	1	+	136334124	136335439	1316	1	0	2	0	0	0	0	6
MGP_C57BL6NJ_G0000664	--	1	+	137552465	137554951	2487	0	0	1	0	0	0	0	0
MGP_C57BL6NJ_G0000665	--	1	+	137643850	137644808	959	0	0	0	0	0	0	0	0
MGP_C57BL6NJ_G0000666	--	1	+	137984191	137986877	2687	0	0	0	0	0	0	0	4
MGP_C57BL6NJ_G0000667	--	1	+	138113905	138117745	3841	0	2	0	0	0	0	0	0
MGP_C57BL6NJ_G0000668	--	1	+	138142255	138144474	2220	0	0	0	0	0	0	0	2
MGP_C57BL6NJ_G0000669	--	1	+	138241576	138244447	2872	0	0	0	0	0	0	0	2
MGP_C57BL6NJ_G0000670	--	1	+	138839756	138842004	2249	0	1	4	0	1	1	1	15
MGP_C57BL6NJ_G0000671	--	1	+	138846604	138848151	1548	3	1	2	0	0	1	0	11
MGP_C57BL6NJ_G0000672	--	1	-	139108335	139110024	1690	10	2	3	2	4	6	2	17
MGP_C57BL6NJ_G0000673	--	1	-	139498734	139504660	5927	27	77	94	3	29	39	12	62
MGP_C57BL6NJ_G0000674	--	1	-	139776028	139777409	1382	1	2	1	0	0	4	0	2
MGP_C57BL6NJ_G0000675	--	1	+	140404169	140406079	1911	12	4	5	0	3	9	5	10
MGP_C57BL6NJ_G0000676	--	1	-	140425023	140425529	507	0	0	0	0	0	0	0	0
MGP_C57BL6NJ_G0000677	--	1	+	140605539	140611497	5959	0	1	3	0	2	1	0	5
MGP_C57BL6NJ_G0000678	--	1	-	141501992	141503800	1809	0	0	0	0	0	0	0	1
MGP_C57BL6NJ_G0000679	--	1	-	141719563	141722669	3107	19	11	13	15	16	10	20	17
MGP_C57BL6NJ_G0000680	--	1	-	142419245	142422453	3209	1	0	0	0	0	3	0	5
MGP_C57BL6NJ_G0000681	--	1	+	142476307	142478004	1698	0	0	0	0	0	0	0	4
MGP_C57BL6NJ_G0000682	--	1	-	142768643	142771397	2755	1	1	3	0	1	0	0	0
MGP_C57BL6NJ_G0000683	--	1	-	143148289	143149270	982	3	0	0	1	1	4	0	4
MGP_C57BL6NJ_G0000684	--	1	-	143538103	143540193	2091	2	1	0	0	4	0	0	0
MGP_C57BL6NJ_G0000685	--	1	-	143558530	143566143	7614	7	4	13	2	6	13	2	11
MGP_C57BL6NJ_G0000686	--	1	-	144280035	144281057	1023	1	0	0	0	0	0	0	0
MGP_C57BL6NJ_G0000687	--	1	-	144322589	144324839	2251	6	0	3	1	2	1	2	10
MGP_C57BL6NJ_G0000688	--	1	-	144711353	144714048	2696	0	0	0	0	0	0	0	0
MGP_C57BL6NJ_G0000689	--	1	+	144883055	144885307	2253	0	1	0	0	0	0	0	0
MGP_C57BL6NJ_G0000690	--	1	+	146194965	146196880	1916	0	0	0	0	0	0	0	0
MGP_C57BL6NJ_G0000691	--	1	-	146272402	146272810	409	0	0	0	0	1	1	0	7
MGP_C57BL6NJ_G0000692	--	1	-	146738372	146743370	3451	0	0	0	0	0	1	0	6
MGP_C57BL6NJ_G0000693	--	1	+	146792549	146792843	295	0	0	0	0	0	0	0	0
MGP_C57BL6NJ_G0000694	--	1	+	146900458	146904325	3868	0	0	0	0	0	1	0	4
MGP_C57BL6NJ_G0000695	--	1	+	146915556	146917547	1992	1	0	3	0	0	0	0	11
MGP_C57BL6NJ_G0000696	--	1	+	146918419	146921441	3023	0	0	0	0	1	0	0	3
MGP_C57BL6NJ_G0000697	--	1	+	146926325	146928482	2158	0	1	0	0	0	0	0	2
MGP_C57BL6NJ_G0000698	--	1	+	146940589	146945810	5222	0	0	0	0	0	0	1	6
MGP_C57BL6NJ_G0000699	--	1	+	146972031	146973238	1142	1	0	0	0	0	0	1	2
MGP_C57BL6NJ_G0000700	--	1	-	147186626	147192528	5864	6	8	9	3	3	7	3	31
MGP_C57BL6NJ_G0000701	--	1	+	147291165	147291584	420	0	0	0	0	0	0	1	5
MGP_C57BL6NJ_G0000702	--	1	-	147589739	147592142	2404	2	0	2	0	0	0	0	4
MGP_C57BL6NJ_G0000703	--	1	-	147609219	147612878	3660	6	7	7	0	2	3	1	10
MGP_C57BL6NJ_G0000704	--	1	-	148015813	148018293	2481	0	0	1	1	0	4	2	11
MGP_C57BL6NJ_G0000705	--	1	+	148089531	148092327	2797	0	3	1	0	1	4	0	2
MGP_C57BL6NJ_G0000706	--	1	+	148131164	148133623	2460	3	0	6	0	1	2	1	21
MGP_C57BL6NJ_G0000707	--	1	-	148143591	148147713	4123	1	0	0	1	0	3	1	0
MGP_C57BL6NJ_G0000708	--	1	+	148231982	148236648	2631	4	4	4	0	4	6	3	8
MGP_C57BL6NJ_G0000709	--	1	+	149471062	149474427	3366	0	0	1	0	2	0	0	10
MGP_C57BL6NJ_G0000710	--	1	+	150588426	150588966	489	2	0	0	0	0	0	0	2
MGP_C57BL6NJ_G0000711	--	1	-	150654201	150657310	3110	0	0	0	0	0	0	0	16
MGP_C57BL6NJ_G0000712	--	1	+	150804961	150806232	1272	0	0	0	0	0	0	0	0
MGP_C57BL6NJ_G0000713	--	1	+	152085986	152086119	134	1	0	0	0	1	0	0	3
MGP_C57BL6NJ_G0000714	--	1	-	154749745	154755077	3292	0	0	0	0	1	0	0	2
MGP_C57BL6NJ_G0000715	--	1	-	156032768	156037450	4683	3	0	0	0	0	1	0	28
MGP_C57BL6NJ_G0000716	--	1	+	156732646	156734544	1899	0	1	0	0	1	0	0	4
MGP_C57BL6NJ_G0000717	--	1	-	156955420	156956604	1185	0	0	0	0	0	0	0	0
MGP_C57BL6NJ_G0000718	--	1	+	157212555	157216864	4310	1	0	0	0	0	2	0	13
MGP_C57BL6NJ_G0000719	--	1	-	159368189	159369644	1456	0	0	0	0	0	0	0	0
MGP_C57BL6NJ_G0000720	--	1	-	159370422	159371878	1457	0	0	0	0	0	1	0	0
MGP_C57BL6NJ_G0000721	--	1	-	159391397	159394628	2035	0	0	0	0	0	0	2	3
MGP_C57BL6NJ_G0000722	--	1	-	159395676	159397984	2309	0	0	0	0	0	0	0	6
MGP_C57BL6NJ_G0000723	--	1	+	160345223	160347131	1909	0	0	0	0	0	0	0	1
MGP_C57BL6NJ_G0000724	--	1	+	161169787	161171882	2096	0	0	0	0	0	0	0	0
MGP_C57BL6NJ_G0000725	--	1	+	161573608	161576044	2437	61	61	45	37	48	79	54	68
MGP_C57BL6NJ_G0000726	--	1	-	161634038	161637059	3022	4	2	2	1	3	4	1	30
MGP_C57BL6NJ_G0000727	--	1	-	162482918	162483263	346	0	0	0	0	0	0	0	1
MGP_C57BL6NJ_G0000728	--	1	+	163168312	163168749	438	0	0	0	0	0	0	0	1
MGP_C57BL6NJ_G0000729	--	1	-	163547273	163550613	3341	2	1	3	0	0	1	0	1
MGP_C57BL6NJ_G0000730	--	1	+	163742160	163742979	820	0	0	0	0	1	0	0	0
MGP_C57BL6NJ_G0000731	--	1	+	164034040	164035955	1916	0	0	0	0	0	0	0	0
MGP_C57BL6NJ_G0000732	--	1	-	164226908	164229464	2557	0	2	2	0	4	2	0	9
MGP_C57BL6NJ_G0000733	--	1	+	166247568	166247802	235	3	1	0	1	7	4	2	5
MGP_C57BL6NJ_G0000734	--	1	-	166340077	166340821	745	1	1	0	0	0	1	0	3
MGP_C57BL6NJ_G0000735	--	1	+	166441809	166442997	1189	0	0	1	1	0	1	0	4
MGP_C57BL6NJ_G0000736	--	1	-	166520266	166524035	3770	14	34	27	4	23	19	7	41
MGP_C57BL6NJ_G0000737	--	1	-	166745725	166746370	646	0	0	0	0	0	0	0	2
MGP_C57BL6NJ_G0000738	--	1	+	166931344	166933906	2563	0	0	0	0	1	0	0	1
MGP_C57BL6NJ_G0000739	--	1	+	167076682	167081796	5115	9	16	12	3	5	10	1	29
MGP_C57BL6NJ_G0000740	--	1	+	167184704	167185103	400	0	0	0	0	0	0	0	0
MGP_C57BL6NJ_G0000741	--	1	-	167394059	167396701	2643	6	1	8	0	1	2	1	3
MGP_C57BL6NJ_G0000742	--	1	-	167410019	167413839	3821	3	6	6	1	3	5	2	10
MGP_C57BL6NJ_G0000743	--	1	+	167599091	167601393	2303	0	0	0	0	0	2	0	0
MGP_C57BL6NJ_G0000744	--	1	-	167950754	167951930	1177	0	0	0	0	2	2	0	0
MGP_C57BL6NJ_G0000745	--	1	-	168003139	168005535	2397	7	3	3	0	0	5	1	9
MGP_C57BL6NJ_G0000746	--	1	+	168577824	168809377	950	0	0	0	0	0	0	0	4
MGP_C57BL6NJ_G0000747	--	1	+	169049203	169053106	2855	0	0	0	0	0	0	0	4
MGP_C57BL6NJ_G0000748	--	1	+	169223159	169225760	2602	1	0	0	0	0	0	0	16
MGP_C57BL6NJ_G0000749	--	1	-	169237154	169240260	3107	2	1	0	0	0	0	0	0
MGP_C57BL6NJ_G0000750	--	1	+	169982466	169985314	2849	4	2	8	0	3	4	4	23
MGP_C57BL6NJ_G0000751	--	1	-	170092679	170093084	406	0	0	0	0	1	0	0	1
MGP_C57BL6NJ_G0000752	--	1	+	170364693	170366929	2237	1	0	0	0	0	0	0	2
MGP_C57BL6NJ_G0000753	--	1	+	171019068	171020941	1874	2	3	1	1	1	2	0	9
MGP_C57BL6NJ_G0000754	--	1	-	171132368	171133519	1152	7	2	4	0	1	5	0	2
MGP_C57BL6NJ_G0000755	--	1	-	171408004	171411660	3657	4	11	1	0	1	5	1	6
MGP_C57BL6NJ_G0000756	--	1	-	171426341	171427599	1259	0	7	0	0	1	4	1	9
MGP_C57BL6NJ_G0000757	--	1	-	171442553	171444628	2076	4	3	1	0	2	4	0	25
MGP_C57BL6NJ_G0000758	--	1	-	171447393	171450888	3496	9	6	4	0	2	8	3	20
MGP_C57BL6NJ_G0000759	--	1	-	171498640	171500919	2280	5	5	2	0	0	7	0	8
MGP_C57BL6NJ_G0000760	--	1	-	171588879	171589305	427	7	1	9	3	8	3	9	13
MGP_C57BL6NJ_G0000761	--	1	+	171622980	171628012	3998	2	0	5	0	0	1	1	27
MGP_C57BL6NJ_G0000762	--	1	+	171783289	171785119	1831	5	4	2	0	3	4	2	7
MGP_C57BL6NJ_G0000763	--	1	+	171786076	171791194	905	1	2	3	0	1	0	0	2
MGP_C57BL6NJ_G0000764	--	1	+	171792116	171795693	3578	6	11	3	4	6	13	6	32
MGP_C57BL6NJ_G0000765	--	1	+	171883300	171884471	1172	124	120	99	97	120	134	42	106
MGP_C57BL6NJ_G0000766	--	1	-	171898335	171899163	829	73	89	90	38	44	95	61	94
MGP_C57BL6NJ_G0000767	--	1	+	172661763	172662885	1123	0	0	0	0	0	1	0	11
MGP_C57BL6NJ_G0000768	--	1	-	172762062	172768598	2718	0	0	3	0	0	0	0	2
MGP_C57BL6NJ_G0000769	--	1	+	173466236	173468499	2264	0	0	0	0	0	0	0	1
MGP_C57BL6NJ_G0000770	--	1	+	174140568	174142550	1983	0	0	0	0	0	0	0	1
MGP_C57BL6NJ_G0000771	--	1	-	174356614	174358883	2270	3	0	0	0	1	0	0	8
MGP_C57BL6NJ_G0000772	--	1	+	175551196	175553477	2282	1	2	1	0	6	7	0	7
MGP_C57BL6NJ_G0000773	--	1	+	175720548	175723642	3095	3	0	0	0	0	2	0	17
MGP_C57BL6NJ_G0000774	--	1	-	176037331	176040851	3521	0	0	3	1	3	13	1	6
MGP_C57BL6NJ_G0000775	--	1	+	176598905	176600239	1335	3	3	11	1	1	3	5	8
MGP_C57BL6NJ_G0000776	--	1	+	176687127	176688160	1034	7	10	8	4	17	24	7	36
MGP_C57BL6NJ_G0000777	--	1	+	176812118	176812926	809	0	0	0	0	0	0	0	0
MGP_C57BL6NJ_G0000778	--	1	-	177105843	177106404	562	0	0	0	0	0	0	0	1
MGP_C57BL6NJ_G0000779	--	1	-	177106904	177107902	999	0	0	0	0	0	1	0	0
MGP_C57BL6NJ_G0000780	--	1	-	177724825	177725730	906	0	0	0	0	0	1	0	7
MGP_C57BL6NJ_G0000781	--	1	-	179751034	179752725	1692	1	4	0	0	0	1	0	3
MGP_C57BL6NJ_G0000782	--	1	-	179765499	179767773	2275	0	1	0	0	0	4	0	3
MGP_C57BL6NJ_G0000783	--	1	-	180112998	180113608	611	0	0	0	0	0	0	0	0
MGP_C57BL6NJ_G0000784	--	1	+	183039683	183040972	1290	10	13	11	9	7	10	10	7
MGP_C57BL6NJ_G0000785	--	1	+	183407662	183409364	1703	1	0	0	0	0	2	1	4
MGP_C57BL6NJ_G0000786	--	1	-	184168136	184170891	2756	0	1	0	0	0	0	0	0
MGP_C57BL6NJ_G0000787	--	1	+	184310907	184312465	1559	2	1	2	1	1	1	1	5
MGP_C57BL6NJ_G0000788	--	1	+	184695049	184695911	863	3	4	7	6	0	3	3	9
MGP_C57BL6NJ_G0000789	--	1	-	187464572	187466395	1824	0	0	0	0	0	0	0	4
MGP_C57BL6NJ_G0000790	--	1	-	188066494	188068453	1960	0	0	0	0	0	0	0	4
MGP_C57BL6NJ_G0000791	--	1	-	188162161	188163805	1645	0	0	0	0	0	0	0	4
MGP_C57BL6NJ_G0000792	--	1	+	188321280	188323714	2435	0	0	0	0	0	0	0	0
MGP_C57BL6NJ_G0000793	--	1	-	188517697	188521262	3566	0	0	0	0	0	1	0	9
MGP_C57BL6NJ_G0000794	--	1	-	188927400	188928818	1419	0	0	0	0	1	0	0	4
MGP_C57BL6NJ_G0000795	--	1	+	189079838	189080561	724	13	3	9	1	2	2	1	4
MGP_C57BL6NJ_G0000796	--	1	+	189164724	189166757	2034	1	5	11	0	6	1	2	12
MGP_C57BL6NJ_G0000797	--	1	-	189225169	189227065	1897	0	3	3	0	2	1	1	1
MGP_C57BL6NJ_G0000798	--	1	-	189235283	189236814	1532	1	0	2	1	0	1	0	1
MGP_C57BL6NJ_G0000799	--	1	-	189264033	189265333	1301	0	0	0	0	0	0	0	5
MGP_C57BL6NJ_G0000800	--	1	-	189325168	189326460	1293	0	0	0	0	0	0	0	0
MGP_C57BL6NJ_G0000801	--	1	-	189361719	189364483	2765	1	0	1	0	0	0	0	18
MGP_C57BL6NJ_G0000802	--	1	-	189423695	189424490	796	0	0	0	0	0	0	0	0
MGP_C57BL6NJ_G0000803	--	1	-	189840200	189841430	1231	0	0	0	0	0	0	0	0
MGP_C57BL6NJ_G0000804	--	1	-	190554748	190555341	594	0	0	0	0	0	0	0	0
MGP_C57BL6NJ_G0000805	--	1	+	190630268	190632137	1870	14	6	5	5	7	5	19	6
MGP_C57BL6NJ_G0000806	--	1	+	192450970	192453508	2539	2	3	6	0	5	1	0	10
MGP_C57BL6NJ_G0000807	--	1	-	192583270	192585940	2671	0	0	0	0	0	4	0	1
MGP_C57BL6NJ_G0000808	--	1	+	192803184	192810591	7354	16	4	6	1	3	5	3	5
MGP_C57BL6NJ_G0000809	--	1	+	192818265	192819136	872	0	2	0	0	1	0	0	0
MGP_C57BL6NJ_G0000810	--	1	+	192822070	192825140	3071	3	6	0	0	0	0	1	3
MGP_C57BL6NJ_G0000811	--	1	-	192925916	192929648	3733	1	0	0	0	0	0	0	5
MGP_C57BL6NJ_G0000812	--	1	+	194008704	194010014	1311	0	0	0	0	0	0	0	0
MGP_C57BL6NJ_G0000813	--	1	-	194345949	194349761	3813	0	0	0	0	0	0	0	0
MGP_C57BL6NJ_G0000814	--	1	-	194633993	194637236	3244	3	0	0	0	1	0	0	10
MGP_C57BL6NJ_G0000815	--	1	-	194651560	194653784	2225	0	0	0	0	0	0	0	5
MGP_C57BL6NJ_G0000816	--	1	-	194670207	194674075	3869	1	0	1	0	0	1	0	26
MGP_C57BL6NJ_G0000817	--	1	-	194692314	194695818	1627	0	0	0	0	0	0	0	7
MGP_C57BL6NJ_G0000818	--	1	-	195137439	195138196	758	4	0	3	4	3	3	2	60
MGP_C57BL6NJ_G0000819	--	1	+	195224692	195228833	4142	3	3	2	2	2	3	1	10
MGP_C57BL6NJ_G0000820	--	1	+	195426274	195428227	1954	0	0	0	1	0	0	0	0
MGP_C57BL6NJ_G0000821	--	1	+	195662439	195666662	2832	0	0	0	0	0	0	0	0
MGP_C57BL6NJ_G0000822	--	1	+	197215161	197215915	755	0	0	0	0	0	0	0	1
MGP_C57BL6NJ_G0000823	--	1	+	198187736	198190143	2408	2	2	2	2	1	2	1	3
MGP_C57BL6NJ_G0000824	--	1	-	199024164	199024356	193	0	0	1	0	0	0	0	1
MGP_C57BL6NJ_G0000825	--	1	+	199101630	199102117	488	0	0	0	0	0	0	0	3
MGP_C57BL6NJ_G0000826	--	1	+	199285782	199286892	1111	0	0	0	0	0	0	0	0
MGP_C57BL6NJ_G0000827	--	1	-	199678617	199680497	1881	0	0	0	1	1	0	0	1
MGP_C57BL6NJ_G0000828	--	1	-	200071661	200079535	2311	0	0	0	0	0	0	2	1
MGP_C57BL6NJ_G0000829	--	1	-	200084842	200087844	3003	1	0	6	0	1	0	2	11
MGP_C57BL6NJ_G0000830	--	1	+	200239368	200246839	3899	89	75	94	90	55	85	37	85
MGP_C57BL6NJ_G0000831	--	1	-	200702014	200702506	493	0	0	0	0	1	0	0	0
MGP_C57BL6NJ_G0000832	--	1	+	201247810	201250246	2437	0	1	0	0	0	0	0	1
MGP_C57BL6NJ_G0000833	--	1	+	202225459	202226997	1539	0	0	0	0	0	0	0	0
MGP_C57BL6NJ_G0000834	--	1	-	202828805	202829689	885	0	0	0	0	0	0	0	1
MGP_C57BL6NJ_G0000835	--	1	-	203133186	203135806	2621	0	3	4	0	0	1	0	2
MGP_C57BL6NJ_G0000836	--	1	+	204595201	204597043	1843	0	2	1	0	1	0	0	0
MGP_C57BL6NJ_G0000837	--	1	-	204920699	204921706	1008	2	0	0	0	3	0	2	0
MGP_C57BL6NJ_G0000838	--	1	+	204988454	204989077	624	0	0	0	0	1	4	0	4
MGP_C57BL6NJ_G0000839	--	1	+	205538596	205538728	133	0	0	0	0	0	0	0	0
MGP_C57BL6NJ_G0000840	--	1	-	206269366	206271462	2097	2	1	7	6	0	0	1	3
MGP_C57BL6NJ_G0000841	--	1	-	206717517	206719738	2222	1	2	0	0	1	1	1	10
MGP_C57BL6NJ_G0000842	--	1	+	206742872	206745444	2573	31	17	19	27	40	24	26	18
MGP_C57BL6NJ_G0000843	--	1	+	206828487	206829114	628	0	0	0	0	0	0	0	0
MGP_C57BL6NJ_G0000844	--	1	+	206962396	206964684	2289	2	0	0	0	0	0	0	0
MGP_C57BL6NJ_G0000845	--	1	+	208183861	208185716	1856	11	7	7	0	5	4	0	0
MGP_C57BL6NJ_G0000846	--	1	+	208202695	208204528	1834	4	5	2	0	0	2	1	4
MGP_C57BL6NJ_G0000847	--	1	+	208211559	208215122	3564	11	1	0	0	3	6	3	9
MGP_C57BL6NJ_G0000848	--	1	+	208270864	208271395	532	0	1	0	0	1	3	0	2
MGP_C57BL6NJ_G0000849	--	1	+	208542073	208545010	2938	1	4	2	0	0	0	2	9
MGP_C57BL6NJ_G0000850	--	1	+	208562642	208565333	2692	6	5	6	0	5	2	2	3
MGP_C57BL6NJ_G0000851	--	1	+	208592578	208594874	2297	0	0	4	0	0	1	0	3
MGP_C57BL6NJ_G0000852	--	1	-	208630514	208632914	2238	1	1	1	0	1	2	1	0
MGP_C57BL6NJ_G0000853	--	1	-	208778177	208780892	2716	0	0	0	0	0	0	0	0
MGP_C57BL6NJ_G0000854	--	10	+	12084341	12085166	826	0	0	0	0	0	0	0	9
MGP_C57BL6NJ_G0000855	--	10	-	17028677	17028966	290	0	0	0	0	0	0	0	0
MGP_C57BL6NJ_G0000856	--	10	-	26523229	26524989	1761	0	0	0	0	0	0	0	4
MGP_C57BL6NJ_G0000857	--	10	+	36633743	36634089	347	0	0	0	0	2	0	0	0
MGP_C57BL6NJ_G0000858	--	10	-	39973197	39976421	3225	0	0	5	0	5	0	1	0
MGP_C57BL6NJ_G0000859	--	10	+	64847967	64848308	342	0	0	0	0	0	0	0	2
MGP_C57BL6NJ_G0000860	--	10	-	75829747	75830139	393	0	0	0	0	0	0	0	0
MGP_C57BL6NJ_G0000861	--	10	-	79964095	79964772	678	0	0	0	0	0	0	0	0
MGP_C57BL6NJ_G0000862	--	10	-	81838150	81840902	2753	0	0	3	0	0	0	0	11
MGP_C57BL6NJ_G0000863	--	10	+	83929977	83930831	855	0	0	0	0	0	0	0	1
MGP_C57BL6NJ_G0000864	--	10	+	87798539	87799008	470	0	0	0	0	0	0	0	0
MGP_C57BL6NJ_G0000865	--	10	+	91287729	91290062	2334	0	1	0	0	0	0	0	6
MGP_C57BL6NJ_G0000866	--	10	-	103727618	103727981	364	0	0	0	0	0	0	0	0
MGP_C57BL6NJ_G0000867	--	10	-	106257583	106258346	721	0	0	0	0	0	0	0	0
MGP_C57BL6NJ_G0000868	--	10	-	110968098	110968804	707	0	0	0	0	0	0	0	8
MGP_C57BL6NJ_G0000869	--	10	-	113427965	113428903	939	0	0	0	0	0	0	0	6
MGP_C57BL6NJ_G0000870	--	10	-	116242353	116242644	292	0	0	0	0	0	0	0	2
MGP_C57BL6NJ_G0000871	--	10	+	118196756	118197053	298	0	0	0	0	0	0	0	0
MGP_C57BL6NJ_G0000872	--	10	+	120691294	120691897	604	0	0	0	0	0	0	0	2
MGP_C57BL6NJ_G0000873	--	10	+	121066975	121067289	315	0	0	0	0	0	1	0	4
MGP_C57BL6NJ_G0000874	--	10	+	125137871	125138220	350	0	0	0	0	0	0	0	0
MGP_C57BL6NJ_G0000875	--	10	+	126035689	126038405	2717	9	10	19	11	18	20	13	17
MGP_C57BL6NJ_G0000876	--	10	+	127650269	127652803	317	0	0	0	0	0	0	0	0
MGP_C57BL6NJ_G0000877	--	10	-	128048043	128051745	599	0	0	0	0	0	0	0	1
MGP_C57BL6NJ_G0000878	--	10	+	128131058	128133534	461	0	0	0	0	0	0	0	0
MGP_C57BL6NJ_G0000879	--	11	-	7174681	7175043	363	0	0	0	0	0	0	0	0
MGP_C57BL6NJ_G0000880	--	11	+	13942887	13943522	636	0	0	0	0	0	0	0	0
MGP_C57BL6NJ_G0000881	--	11	+	16565215	16565809	595	0	0	0	0	0	0	0	0
MGP_C57BL6NJ_G0000882	--	11	-	17053267	17056435	3169	2	1	3	0	1	7	4	3
MGP_C57BL6NJ_G0000883	--	11	-	17056905	17059868	1571	0	0	2	2	2	0	0	4
MGP_C57BL6NJ_G0000884	--	11	-	17183000	17183866	867	0	0	0	0	0	0	0	3
MGP_C57BL6NJ_G0000885	--	11	-	17296105	17296960	856	0	0	0	0	0	0	0	1
MGP_C57BL6NJ_G0000886	--	11	+	30840821	30841185	365	0	0	0	0	0	0	0	0
MGP_C57BL6NJ_G0000887	--	11	-	44752905	44758885	530	2	0	0	0	0	0	0	0
MGP_C57BL6NJ_G0000888	--	11	-	45364826	45365128	265	0	0	0	0	0	0	0	0
MGP_C57BL6NJ_G0000889	--	11	-	45450384	45474215	685	0	0	0	0	0	0	0	0
MGP_C57BL6NJ_G0000890	--	11	+	88200951	88203268	2318	10	11	8	3	4	12	0	15
MGP_C57BL6NJ_G0000891	--	11	-	101346688	101347510	823	1	0	0	0	0	1	0	17
MGP_C57BL6NJ_G0000892	--	11	+	112562925	112564474	1550	2	1	2	3	2	7	2	7
MGP_C57BL6NJ_G0000893	--	11	+	128841836	128843003	1168	21	9	7	9	15	20	7	10
MGP_C57BL6NJ_G0000894	--	12	-	8703672	8704421	750	1	0	0	0	0	0	0	1
MGP_C57BL6NJ_G0000895	--	12	+	10165967	10166496	530	0	0	0	0	0	0	0	0
MGP_C57BL6NJ_G0000896	--	12	-	24008027	24049018	515	0	0	0	0	0	0	0	0
MGP_C57BL6NJ_G0000897	--	12	+	47171336	47171801	378	0	0	0	0	0	0	0	0
MGP_C57BL6NJ_G0000898	--	12	-	57377090	57377953	864	0	0	0	0	0	0	0	0
MGP_C57BL6NJ_G0000899	--	12	+	58389274	58394108	533	1	4	3	1	2	3	7	4
MGP_C57BL6NJ_G0000900	--	12	+	61940098	61951879	567	0	0	0	0	0	0	0	0
MGP_C57BL6NJ_G0000901	--	12	+	75089103	75089918	816	0	1	0	0	0	0	0	7
MGP_C57BL6NJ_G0000902	--	12	-	85943327	85944637	1311	0	0	0	0	0	0	0	0
MGP_C57BL6NJ_G0000903	--	12	-	86119656	86120457	802	0	0	0	0	0	0	0	0
MGP_C57BL6NJ_G0000904	--	12	+	86120555	86121496	942	0	0	0	0	0	0	0	0
MGP_C57BL6NJ_G0000905	--	12	-	88330911	88332480	1570	5	0	2	0	2	8	1	16
MGP_C57BL6NJ_G0000906	--	12	+	89377227	89377833	547	0	0	0	0	0	0	0	0
MGP_C57BL6NJ_G0000907	--	12	-	92971630	92973539	1910	0	0	0	0	0	0	0	0
MGP_C57BL6NJ_G0000908	--	12	-	107473196	107475337	2142	8	4	4	0	5	5	7	14
MGP_C57BL6NJ_G0000909	--	12	-	109089544	109092177	2421	2	4	2	1	1	0	2	4
MGP_C57BL6NJ_G0000910	--	12	+	115320482	115329390	8715	1	0	0	0	0	4	0	25
MGP_C57BL6NJ_G0000911	--	12	-	118337739	118340483	2745	0	0	3	0	0	0	0	0
MGP_C57BL6NJ_G0000912	--	12	-	118722674	118725276	2603	31	8	14	12	23	25	14	17
MGP_C57BL6NJ_G0000913	--	13	+	15796276	15801671	304	0	0	0	0	0	0	0	1
MGP_C57BL6NJ_G0000914	--	13	-	17205170	17207497	2328	0	1	0	0	1	2	0	7
MGP_C57BL6NJ_G0000915	--	13	-	36974183	36974523	341	2	0	0	0	0	0	0	0
MGP_C57BL6NJ_G0000916	--	13	-	37655499	37656814	1316	1	0	0	0	1	1	0	7
MGP_C57BL6NJ_G0000917	--	13	+	38865422	38865784	363	0	0	0	0	0	0	0	1
MGP_C57BL6NJ_G0000918	--	13	-	40456755	40459405	388	1	0	2	0	0	0	0	1
MGP_C57BL6NJ_G0000919	--	13	+	41638421	41638883	463	0	0	0	0	0	0	0	0
MGP_C57BL6NJ_G0000920	--	13	-	48881270	48883659	2390	18	10	8	4	4	4	3	10
MGP_C57BL6NJ_G0000921	--	13	-	52843035	52845188	886	0	0	0	0	0	0	0	0
MGP_C57BL6NJ_G0000922	--	13	-	65605849	65606796	948	1	1	2	0	0	2	1	10
MGP_C57BL6NJ_G0000923	--	13	+	70006209	70008048	1840	1	0	0	0	2	1	0	2
MGP_C57BL6NJ_G0000924	--	13	+	71657526	71659092	1567	0	0	0	0	0	0	0	1
MGP_C57BL6NJ_G0000925	--	13	-	73847467	73850645	770	0	0	0	0	0	0	0	0
MGP_C57BL6NJ_G0000926	--	13	-	82570864	82571325	462	0	0	0	0	0	0	0	1
MGP_C57BL6NJ_G0000927	--	13	-	87293779	87297605	3827	0	0	0	0	0	0	0	1
MGP_C57BL6NJ_G0000928	--	13	-	89087573	89087811	239	0	0	0	0	0	0	0	0
MGP_C57BL6NJ_G0000929	--	13	+	94225426	94226244	819	0	0	0	0	0	0	0	0
MGP_C57BL6NJ_G0000930	--	13	+	94321629	94323824	535	0	0	0	0	0	0	0	0
MGP_C57BL6NJ_G0000931	--	13	-	94472098	94472992	895	0	1	0	0	0	0	0	2
MGP_C57BL6NJ_G0000932	--	13	+	94715337	94715749	413	0	0	0	0	0	0	0	1
MGP_C57BL6NJ_G0000933	--	13	+	98963196	98963843	648	0	0	0	0	0	0	0	4
MGP_C57BL6NJ_G0000934	--	13	-	103250928	103251490	444	0	0	0	0	0	0	0	0
MGP_C57BL6NJ_G0000935	--	13	+	104466540	104467369	830	0	0	0	0	0	0	0	0
MGP_C57BL6NJ_G0000936	--	13	+	105901157	105904572	837	0	0	0	0	0	0	0	0
MGP_C57BL6NJ_G0000937	--	13	-	106509547	106510038	492	0	0	0	0	0	0	0	0
MGP_C57BL6NJ_G0000938	--	13	-	106830687	106832855	2169	10	12	9	4	7	8	3	27
MGP_C57BL6NJ_G0000939	--	13	-	106833773	106834172	400	4	7	4	0	1	1	0	1
MGP_C57BL6NJ_G0000940	--	13	-	107230500	107232418	815	0	0	0	0	0	0	0	0
MGP_C57BL6NJ_G0000941	--	13	+	118184854	118186128	906	0	0	0	0	0	0	0	0
MGP_C57BL6NJ_G0000942	--	13	+	120348918	120361907	846	0	0	0	0	0	0	0	6
MGP_C57BL6NJ_G0000943	--	13	+	122611510	122614433	2924	2	0	1	0	0	3	0	15
MGP_C57BL6NJ_G0000944	--	14	+	15260895	15281193	603	0	0	0	0	0	0	0	1
MGP_C57BL6NJ_G0000945	--	14	+	15324869	15328533	3665	5	1	0	5	12	7	6	5
MGP_C57BL6NJ_G0000946	--	14	-	41437896	41457443	717	0	0	0	0	0	0	0	0
MGP_C57BL6NJ_G0000947	--	14	+	43274275	43276830	2556	22	8	13	8	9	22	10	14
MGP_C57BL6NJ_G0000948	--	14	-	46744277	46753278	469	0	0	0	0	0	0	0	0
MGP_C57BL6NJ_G0000949	--	14	+	48351152	48358211	5397	6	2	2	2	4	1	1	12
MGP_C57BL6NJ_G0000950	--	14	-	48472401	48474748	2348	1	0	0	0	0	0	0	2
MGP_C57BL6NJ_G0000951	--	14	+	51320615	51323290	2676	3	1	0	0	0	2	0	4
MGP_C57BL6NJ_G0000952	--	14	-	51572306	51574487	2182	7	3	4	1	0	6	0	6
MGP_C57BL6NJ_G0000953	--	14	-	51575814	51576852	1039	2	0	2	0	0	2	0	3
MGP_C57BL6NJ_G0000954	--	14	-	58788031	58790942	2912	3	7	2	0	5	3	0	8
MGP_C57BL6NJ_G0000955	--	14	-	58798138	58802188	4051	25	13	24	4	14	23	5	42
MGP_C57BL6NJ_G0000956	--	14	+	58804200	58806346	2147	6	2	2	1	3	1	2	27
MGP_C57BL6NJ_G0000957	--	14	-	62192311	62195715	3405	0	2	9	1	1	2	0	8
MGP_C57BL6NJ_G0000958	--	14	+	64454478	64455849	1372	0	0	0	0	0	0	0	0
MGP_C57BL6NJ_G0000959	--	14	-	66895938	66899498	3561	0	0	0	0	2	1	0	1
MGP_C57BL6NJ_G0000960	--	14	-	66971475	66976012	4538	12	9	10	1	2	14	2	8
MGP_C57BL6NJ_G0000961	--	14	+	66978222	66979718	1497	11	7	8	12	3	9	5	10
MGP_C57BL6NJ_G0000962	--	14	-	67094857	67097124	2268	0	0	0	0	0	0	0	0
MGP_C57BL6NJ_G0000963	--	14	-	68992590	68993118	529	0	0	0	0	0	0	0	0
MGP_C57BL6NJ_G0000964	--	14	-	86185132	86185504	373	1	0	0	0	0	0	0	0
MGP_C57BL6NJ_G0000965	--	14	+	88508934	88509368	435	0	0	0	0	0	0	0	0
MGP_C57BL6NJ_G0000966	--	14	+	92016921	92017291	371	0	0	0	0	0	0	0	0
MGP_C57BL6NJ_G0000967	--	14	-	99987999	100035579	407	0	0	0	0	0	0	0	0
MGP_C57BL6NJ_G0000968	--	14	+	104533304	104535019	217	0	0	0	0	0	0	0	0
MGP_C57BL6NJ_G0000969	--	14	-	116578129	116578392	264	0	0	0	0	0	0	0	0
MGP_C57BL6NJ_G0000970	--	14	+	118708800	118709714	199	0	0	0	0	0	0	0	0
MGP_C57BL6NJ_G0000971	--	15	+	4161937	4168408	695	0	0	0	0	0	0	0	0
MGP_C57BL6NJ_G0000972	--	15	-	4859288	4859663	376	0	0	0	0	0	0	0	0
MGP_C57BL6NJ_G0000973	--	15	-	5937820	5940787	2968	0	0	0	0	1	0	0	0
MGP_C57BL6NJ_G0000974	--	15	-	10233797	10236081	2285	0	0	0	0	0	0	0	0
MGP_C57BL6NJ_G0000975	--	15	-	18677007	18679360	411	0	0	0	0	0	0	0	4
MGP_C57BL6NJ_G0000976	--	15	+	19724976	19725396	421	0	0	0	0	0	0	0	0
MGP_C57BL6NJ_G0000977	--	15	-	24209440	24209954	515	0	0	0	0	0	0	0	0
MGP_C57BL6NJ_G0000978	--	15	-	63621945	63626024	912	0	0	0	0	0	0	0	1
MGP_C57BL6NJ_G0000979	--	15	+	65301860	65313620	225	0	0	0	0	0	0	0	0
MGP_C57BL6NJ_G0000980	--	15	-	70462723	70467677	4955	11	4	10	1	3	8	2	11
MGP_C57BL6NJ_G0000981	--	15	-	70479624	70482545	2922	4	5	11	8	2	12	4	17
MGP_C57BL6NJ_G0000982	--	15	+	77625587	77626167	581	0	0	0	0	0	3	1	2
MGP_C57BL6NJ_G0000983	--	15	-	85248578	85249432	855	15	5	13	15	7	11	13	4
MGP_C57BL6NJ_G0000984	--	15	+	89783728	89787065	3338	10	6	1	2	12	5	4	5
MGP_C57BL6NJ_G0000985	--	15	+	97261989	97264874	2886	0	0	0	0	0	0	0	1
MGP_C57BL6NJ_G0000986	--	15	+	101934207	101934671	465	0	0	2	0	1	0	0	3
MGP_C57BL6NJ_G0000987	--	15	-	109192456	109193482	1027	0	1	0	3	0	2	1	4
MGP_C57BL6NJ_G0000988	--	15	+	109552569	109552905	337	0	0	0	0	0	0	0	1
MGP_C57BL6NJ_G0000989	--	16	-	390293	390660	368	0	0	0	0	0	0	0	0
MGP_C57BL6NJ_G0000990	--	16	-	694303	697167	2865	2	5	7	1	1	6	5	10
MGP_C57BL6NJ_G0000991	--	16	+	15354419	15355584	1166	12	4	3	3	1	10	5	3
MGP_C57BL6NJ_G0000992	--	16	+	16825815	16829284	3470	3	0	0	1	1	0	1	19
MGP_C57BL6NJ_G0000993	--	16	+	16838870	16840179	1310	4	2	1	0	1	4	2	6
MGP_C57BL6NJ_G0000994	--	16	+	22128145	22130379	646	63	71	69	35	41	59	22	72
MGP_C57BL6NJ_G0000995	--	16	+	39608869	39608911	43	0	0	0	0	0	0	0	0
MGP_C57BL6NJ_G0000996	--	16	+	39814805	39815243	439	0	0	0	0	0	0	0	0
MGP_C57BL6NJ_G0000997	--	16	-	42983314	42983660	347	0	0	0	0	0	1	0	0
MGP_C57BL6NJ_G0000998	--	16	+	58651208	58651617	410	0	0	0	0	0	0	0	0
MGP_C57BL6NJ_G0000999	--	16	-	59097639	59099925	904	0	0	0	0	0	0	0	0
MGP_C57BL6NJ_G0001000	--	16	+	78638172	78639831	577	0	0	0	0	0	1	0	5
MGP_C57BL6NJ_G0001001	--	16	+	79988200	79988851	652	2	1	0	0	0	0	0	1
MGP_C57BL6NJ_G0001002	--	16	+	80006505	80009610	3106	1	2	1	0	1	1	0	3
MGP_C57BL6NJ_G0001003	--	16	+	80020647	80021920	1274	2	1	5	0	1	0	2	0
MGP_C57BL6NJ_G0001004	--	16	+	80023628	80027002	3375	7	8	5	2	0	1	3	16
MGP_C57BL6NJ_G0001005	--	16	-	80026252	80028821	2570	10	1	1	3	3	0	0	17
MGP_C57BL6NJ_G0001006	--	16	+	80085770	80089328	3520	1	6	3	0	0	4	0	4
MGP_C57BL6NJ_G0001007	--	16	+	80094971	80095493	523	0	0	1	0	3	1	0	8
MGP_C57BL6NJ_G0001008	--	16	+	80152353	80154676	2324	15	3	8	2	1	7	1	22
MGP_C57BL6NJ_G0001009	--	16	+	80176670	80179785	3116	8	4	2	1	0	6	3	22
MGP_C57BL6NJ_G0001010	--	16	+	80237618	80240224	1791	1	0	1	0	0	0	0	3
MGP_C57BL6NJ_G0001011	--	16	+	80268961	80272013	3053	5	7	7	1	0	4	4	1
MGP_C57BL6NJ_G0001012	--	16	+	80278158	80279065	908	0	0	1	0	0	0	0	2
MGP_C57BL6NJ_G0001013	--	16	+	80309457	80311589	2133	9	5	15	2	9	17	4	18
MGP_C57BL6NJ_G0001014	--	16	+	82460239	82460838	600	0	0	0	0	0	0	0	3
MGP_C57BL6NJ_G0001015	--	16	+	95241091	95241891	660	1	0	0	0	0	0	0	0
MGP_C57BL6NJ_G0001016	--	16	+	100168433	100169284	852	2	1	0	0	0	0	0	0
MGP_C57BL6NJ_G0001017	--	17	+	9190449	9195448	5000	0	2	0	0	3	0	1	3
MGP_C57BL6NJ_G0001018	--	17	-	9227001	9229844	2844	0	0	0	0	2	1	0	0
MGP_C57BL6NJ_G0001019	--	17	-	9721521	9727988	6468	2	3	1	1	0	2	0	2
MGP_C57BL6NJ_G0001020	--	17	+	18463046	18465886	2416	0	0	0	0	1	0	0	4
MGP_C57BL6NJ_G0001021	--	17	+	31235577	31237040	1464	9	2	6	2	1	3	1	6
MGP_C57BL6NJ_G0001022	--	17	-	32389221	32395822	3014	5	2	2	1	0	1	0	7
MGP_C57BL6NJ_G0001023	--	17	+	53711618	53712634	1017	0	0	0	0	0	0	0	0
MGP_C57BL6NJ_G0001024	--	17	-	55328123	55331278	3156	0	0	0	0	0	0	0	8
MGP_C57BL6NJ_G0001025	--	17	-	55341852	55346203	4352	1	0	1	0	0	1	0	20
MGP_C57BL6NJ_G0001026	--	17	-	55351222	55356022	4801	0	0	2	0	0	0	0	4
MGP_C57BL6NJ_G0001027	--	17	-	55376063	55378054	1992	1	0	0	0	1	2	0	7
MGP_C57BL6NJ_G0001028	--	17	-	55381648	55384821	3174	1	0	0	0	1	2	0	13
MGP_C57BL6NJ_G0001029	--	17	+	55419357	55421261	1905	7	0	0	0	1	0	0	34
MGP_C57BL6NJ_G0001030	--	17	+	55429397	55432650	3254	0	0	0	0	0	5	0	15
MGP_C57BL6NJ_G0001031	--	17	+	55436775	55438869	2095	0	0	0	0	0	0	0	2
MGP_C57BL6NJ_G0001032	--	17	+	55445711	55449747	4037	3	0	0	1	0	1	0	10
MGP_C57BL6NJ_G0001033	--	17	+	58015287	58015612	326	0	0	0	0	0	0	0	0
MGP_C57BL6NJ_G0001034	--	17	-	76505479	76509176	2789	2	1	0	1	4	6	1	32
MGP_C57BL6NJ_G0001035	--	17	-	76531590	76532987	1398	0	0	0	0	0	0	2	0
MGP_C57BL6NJ_G0001036	--	17	-	85699362	85717363	542	0	0	0	0	0	0	0	0
MGP_C57BL6NJ_G0001037	--	17	-	90252291	90256355	4065	0	0	0	0	0	0	2	0
MGP_C57BL6NJ_G0001038	--	17	+	95229538	95229718	181	2	3	0	0	1	1	0	0
MGP_C57BL6NJ_G0001039	--	18	-	2626059	2629727	3669	7	3	6	6	5	11	3	33
MGP_C57BL6NJ_G0001040	--	18	+	6191534	6193125	716	0	0	0	1	0	0	0	0
MGP_C57BL6NJ_G0001041	--	18	+	35110760	35112919	2160	1	8	4	3	5	1	10	14
MGP_C57BL6NJ_G0001042	--	18	+	44350249	44350421	173	0	0	0	0	0	0	0	0
MGP_C57BL6NJ_G0001043	--	18	-	46465600	46466198	599	0	1	0	0	0	0	0	0
MGP_C57BL6NJ_G0001044	--	18	+	46561941	46562651	711	2	0	0	0	0	0	0	5
MGP_C57BL6NJ_G0001045	--	18	+	56173205	56173416	212	0	0	0	0	0	0	0	0
MGP_C57BL6NJ_G0001046	--	18	+	56384103	56384534	432	0	0	0	0	0	0	0	0
MGP_C57BL6NJ_G0001047	--	18	-	56574884	56575876	993	0	2	0	0	0	0	0	2
MGP_C57BL6NJ_G0001048	--	18	-	63535944	63536188	245	0	0	0	0	0	0	0	0
MGP_C57BL6NJ_G0001049	--	18	+	67495841	67497100	1260	5	0	0	0	0	0	0	0
MGP_C57BL6NJ_G0001050	--	18	-	83302721	83304241	1521	0	0	0	0	0	0	0	0
MGP_C57BL6NJ_G0001051	--	18	+	83369965	83373010	3046	0	0	1	0	0	2	1	3
MGP_C57BL6NJ_G0001052	--	18	-	87645033	87648510	3478	0	0	0	0	0	3	1	3
MGP_C57BL6NJ_G0001053	--	19	-	1707216	1710284	3069	0	0	0	0	0	0	0	0
MGP_C57BL6NJ_G0001054	--	19	+	2866557	2867009	453	0	0	0	0	0	0	0	0
MGP_C57BL6NJ_G0001055	--	19	-	9423295	9424826	1532	0	0	2	0	0	0	0	2
MGP_C57BL6NJ_G0001056	--	19	+	12856352	12856618	267	0	0	0	0	0	0	0	0
MGP_C57BL6NJ_G0001057	--	19	-	37472019	37473766	1748	83	63	48	145	88	125	64	75
MGP_C57BL6NJ_G0001058	--	2	+	3756804	3760199	3396	10	0	1	1	0	0	0	3
MGP_C57BL6NJ_G0001059	--	2	+	4240930	4252020	759	0	0	0	0	0	0	0	0
MGP_C57BL6NJ_G0001060	--	2	-	7133035	7133730	696	0	0	0	0	0	1	0	9
MGP_C57BL6NJ_G0001061	--	2	+	7588820	7590501	1682	5	1	6	4	2	1	4	15
MGP_C57BL6NJ_G0001062	--	2	-	8612557	8612667	111	0	0	0	0	0	0	0	0
MGP_C57BL6NJ_G0001063	--	2	+	8806399	8807317	919	5	3	0	0	2	0	0	7
MGP_C57BL6NJ_G0001064	--	2	-	8819541	8822212	2672	3	0	0	0	0	0	0	11
MGP_C57BL6NJ_G0001065	--	2	+	8859542	8862106	2565	4	0	0	0	0	0	0	13
MGP_C57BL6NJ_G0001066	--	2	+	8977244	8978132	889	2	7	1	3	2	6	5	2
MGP_C57BL6NJ_G0001067	--	2	-	9003337	9005547	2211	1	0	0	0	2	0	0	20
MGP_C57BL6NJ_G0001068	--	2	-	9022375	9023495	1121	0	0	0	0	0	0	0	0
MGP_C57BL6NJ_G0001069	--	2	-	9189334	9191436	2103	0	4	0	1	1	1	1	4
MGP_C57BL6NJ_G0001070	--	2	+	9350728	9351148	421	17	4	13	10	6	5	2	10
MGP_C57BL6NJ_G0001071	--	2	-	10060456	10062974	1402	3	5	1	3	1	2	2	6
MGP_C57BL6NJ_G0001072	--	2	-	10078549	10081605	3057	6	7	9	0	5	5	2	14
MGP_C57BL6NJ_G0001073	--	2	-	10099581	10102192	2612	5	1	4	0	0	4	0	10
MGP_C57BL6NJ_G0001074	--	2	+	10747037	10750272	3236	36	34	38	23	21	50	34	62
MGP_C57BL6NJ_G0001075	--	2	+	10752625	10755281	2601	0	2	0	0	1	2	0	19
MGP_C57BL6NJ_G0001076	--	2	+	10755419	10757031	1613	2	1	1	0	0	0	1	5
MGP_C57BL6NJ_G0001077	--	2	+	10781839	10785858	3979	2	6	8	1	7	6	1	6
MGP_C57BL6NJ_G0001078	--	2	-	10880356	10882615	2260	0	1	0	2	0	2	0	2
MGP_C57BL6NJ_G0001079	--	2	-	10926034	10927953	1873	3	3	10	8	1	4	7	6
MGP_C57BL6NJ_G0001080	--	2	-	11009186	11010874	1689	0	1	0	0	0	0	0	1
MGP_C57BL6NJ_G0001081	--	2	-	11834067	11838030	3964	9	1	2	2	6	1	0	9
MGP_C57BL6NJ_G0001082	--	2	-	11857173	11859771	2599	0	1	0	0	0	0	0	6
MGP_C57BL6NJ_G0001083	--	2	+	11969970	11973447	3478	17	9	9	4	6	6	12	23
MGP_C57BL6NJ_G0001084	--	2	-	12019485	12019625	141	10	2	6	8	2	9	3	3
MGP_C57BL6NJ_G0001085	--	2	+	12439742	12442362	2621	0	0	0	0	0	0	0	0
MGP_C57BL6NJ_G0001086	--	2	+	12501857	12503265	1409	0	0	0	0	0	1	0	0
MGP_C57BL6NJ_G0001087	--	2	+	12537819	12540492	2674	0	0	0	0	0	0	0	1
MGP_C57BL6NJ_G0001088	--	2	-	12560226	12562607	2382	0	0	0	0	0	1	0	0
MGP_C57BL6NJ_G0001089	--	2	+	12783742	12785678	1937	0	0	0	0	0	1	2	1
MGP_C57BL6NJ_G0001090	--	2	+	12806861	12808186	1326	0	1	0	0	0	0	0	1
MGP_C57BL6NJ_G0001091	--	2	-	12880141	12882524	2384	2	1	1	0	0	1	0	13
MGP_C57BL6NJ_G0001092	--	2	+	12905182	12907942	2761	1	3	0	0	5	11	0	16
MGP_C57BL6NJ_G0001093	--	2	+	13404136	13405877	1742	0	0	0	0	0	1	1	6
MGP_C57BL6NJ_G0001094	--	2	+	21877040	21878557	1518	4	6	9	6	4	4	9	6
MGP_C57BL6NJ_G0001095	--	2	+	22708818	22710601	1784	0	0	0	0	0	0	0	6
MGP_C57BL6NJ_G0001096	--	2	-	23437196	23438993	1798	3	1	3	0	3	1	0	6
MGP_C57BL6NJ_G0001097	--	2	-	23457193	23461609	4417	17	11	6	2	8	11	3	7
MGP_C57BL6NJ_G0001098	--	2	+	31897790	31901950	4161	0	0	4	0	5	4	1	4
MGP_C57BL6NJ_G0001099	--	2	-	32451469	32455211	3743	0	3	1	0	1	0	0	7
MGP_C57BL6NJ_G0001100	--	2	+	33101017	33101295	279	0	0	0	0	0	0	0	0
MGP_C57BL6NJ_G0001101	--	2	+	34889189	34890809	1621	1	0	2	0	0	0	0	0
MGP_C57BL6NJ_G0001102	--	2	-	35059241	35060231	991	2	0	0	0	0	0	0	2
MGP_C57BL6NJ_G0001103	--	2	-	35418950	35421964	3015	0	0	0	0	0	0	0	1
MGP_C57BL6NJ_G0001104	--	2	+	35510555	35513542	2988	1	0	0	0	0	1	0	0
MGP_C57BL6NJ_G0001105	--	2	-	35730659	35733830	3172	0	0	0	0	0	1	0	3
MGP_C57BL6NJ_G0001106	--	2	-	35914848	35916871	2024	3	5	2	2	4	1	5	7
MGP_C57BL6NJ_G0001107	--	2	-	37781560	37785509	3950	5	2	1	0	0	2	0	9
MGP_C57BL6NJ_G0001108	--	2	+	37793554	37800549	5608	0	1	0	0	0	0	2	3
MGP_C57BL6NJ_G0001109	--	2	-	37864981	37867844	2864	7	3	16	2	2	5	0	6
MGP_C57BL6NJ_G0001110	--	2	+	38292403	38297259	4857	1	5	9	6	4	7	2	1
MGP_C57BL6NJ_G0001111	--	2	-	38328080	38330679	2600	5	1	7	0	3	3	1	0
MGP_C57BL6NJ_G0001112	--	2	-	38562716	38563486	771	2	0	2	1	1	0	0	5
MGP_C57BL6NJ_G0001113	--	2	-	38676075	38678034	1960	3	0	4	0	2	5	4	5
MGP_C57BL6NJ_G0001114	--	2	+	38685291	38688661	3371	3	7	11	1	6	6	4	27
MGP_C57BL6NJ_G0001115	--	2	-	39045925	39049404	3480	0	1	3	0	0	2	0	16
MGP_C57BL6NJ_G0001116	--	2	+	39608661	39612228	3568	0	0	0	2	0	0	0	6
MGP_C57BL6NJ_G0001117	--	2	+	69835173	69839967	4795	1	0	1	0	0	0	0	0
MGP_C57BL6NJ_G0001118	--	2	+	70896613	70900217	3605	0	2	3	0	0	0	0	2
MGP_C57BL6NJ_G0001119	--	2	+	70916540	70919768	3229	3	0	0	0	0	3	3	6
MGP_C57BL6NJ_G0001120	--	2	+	70968241	70969734	1494	0	0	0	0	0	1	1	4
MGP_C57BL6NJ_G0001121	--	2	+	70997409	71001411	4003	1	1	0	0	2	0	0	7
MGP_C57BL6NJ_G0001122	--	2	+	71024883	71025748	866	6	1	7	1	3	2	3	2
MGP_C57BL6NJ_G0001123	--	2	+	71029370	71033142	3773	1	2	2	0	4	0	4	12
MGP_C57BL6NJ_G0001124	--	2	-	72694746	72695471	535	0	0	0	0	0	0	0	0
MGP_C57BL6NJ_G0001125	--	2	-	77961033	77961627	595	0	0	0	0	0	0	0	0
MGP_C57BL6NJ_G0001126	--	2	+	81820446	81974289	683	0	0	0	0	0	0	0	3
MGP_C57BL6NJ_G0001127	--	2	+	100732327	100755717	587	0	0	0	0	0	0	0	2
MGP_C57BL6NJ_G0001128	--	2	-	108884470	108887873	415	0	0	0	0	0	1	0	6
MGP_C57BL6NJ_G0001129	--	2	-	122554137	122555068	932	0	0	0	0	0	0	0	3
MGP_C57BL6NJ_G0001130	--	2	+	124686909	124688546	539	0	0	0	0	0	0	0	0
MGP_C57BL6NJ_G0001131	--	2	-	134642959	134643564	606	16	7	15	4	3	8	21	48
MGP_C57BL6NJ_G0001132	--	2	-	136725038	136726078	1041	1	6	0	5	2	5	1	5
MGP_C57BL6NJ_G0001133	--	2	-	136726204	136728146	1943	16	19	19	19	11	16	17	17
MGP_C57BL6NJ_G0001134	--	2	+	144689146	144689411	266	0	0	0	0	0	0	0	1
MGP_C57BL6NJ_G0001135	--	2	-	157723653	157724017	365	0	0	0	0	0	0	0	0
MGP_C57BL6NJ_G0001136	--	2	-	165672038	165673719	1682	19	15	10	1	10	5	7	12
MGP_C57BL6NJ_G0001137	--	2	-	166493222	166496567	3346	1	0	3	1	2	0	0	0
MGP_C57BL6NJ_G0001138	--	2	-	180682570	180686832	4263	7	6	23	9	7	12	3	9
MGP_C57BL6NJ_G0001139	--	2	-	181034957	181036129	1173	0	0	0	0	0	2	0	0
MGP_C57BL6NJ_G0001140	--	3	+	285898	286024	127	0	0	0	0	0	0	0	0
MGP_C57BL6NJ_G0001141	--	3	+	2446347	2448750	2404	1	2	3	0	0	8	1	6
MGP_C57BL6NJ_G0001142	--	3	-	6189013	6191978	2966	0	1	5	0	1	0	0	2
MGP_C57BL6NJ_G0001143	--	3	+	7041089	7044849	3761	3	0	1	0	1	1	0	6
MGP_C57BL6NJ_G0001144	--	3	+	7847796	7849762	497	1	0	0	0	1	0	0	3
MGP_C57BL6NJ_G0001145	--	3	+	7914988	7915317	330	0	1	0	0	1	1	2	2
MGP_C57BL6NJ_G0001146	--	3	+	8288754	8290540	1787	0	0	0	0	0	0	0	0
MGP_C57BL6NJ_G0001147	--	3	-	8426662	8428358	1697	0	0	0	0	0	0	0	0
MGP_C57BL6NJ_G0001148	--	3	+	11093512	11097206	3695	1	0	0	0	0	0	0	5
MGP_C57BL6NJ_G0001149	--	3	+	16509558	16514387	4830	0	0	0	0	0	0	0	1
MGP_C57BL6NJ_G0001150	--	3	+	16842253	16846232	3980	10	11	12	13	18	16	6	14
MGP_C57BL6NJ_G0001151	--	3	-	17406995	17407706	712	5	1	2	1	3	0	1	14
MGP_C57BL6NJ_G0001152	--	3	+	18742529	18742774	246	0	0	0	0	0	0	0	0
MGP_C57BL6NJ_G0001153	--	3	+	19158856	19162910	550	0	0	0	0	0	0	0	0
MGP_C57BL6NJ_G0001154	--	3	+	21164474	21164724	251	0	0	0	0	0	0	0	0
MGP_C57BL6NJ_G0001155	--	3	+	23660154	23660347	194	0	0	0	0	0	0	0	0
MGP_C57BL6NJ_G0001156	--	3	+	26257221	26258449	1229	2	0	1	0	1	1	0	6
MGP_C57BL6NJ_G0001157	--	3	+	27089044	27090781	1738	3	2	0	0	2	2	0	4
MGP_C57BL6NJ_G0001158	--	3	+	28049913	28052002	2090	0	0	0	0	0	0	1	1
MGP_C57BL6NJ_G0001159	--	3	+	28095829	28097190	1362	0	0	1	0	0	0	0	6
MGP_C57BL6NJ_G0001160	--	3	-	29127872	29129505	1634	0	0	0	0	0	0	1	0
MGP_C57BL6NJ_G0001161	--	3	-	29195582	29198840	2120	0	0	3	0	0	1	0	2
MGP_C57BL6NJ_G0001162	--	3	-	29238839	29240961	2123	0	0	0	0	0	0	0	0
MGP_C57BL6NJ_G0001163	--	3	-	29243336	29245399	2064	0	0	0	0	0	0	0	0
MGP_C57BL6NJ_G0001164	--	3	+	29477200	29478067	868	0	0	0	0	0	0	0	3
MGP_C57BL6NJ_G0001165	--	3	-	29490490	29492592	2103	0	0	1	0	0	1	0	1
MGP_C57BL6NJ_G0001166	--	3	-	29589668	29590557	890	0	0	1	0	0	1	0	2
MGP_C57BL6NJ_G0001167	--	3	-	29979500	29979809	310	1	1	1	0	1	1	0	1
MGP_C57BL6NJ_G0001168	--	3	+	31048493	31052602	2944	0	0	0	0	0	0	0	1
MGP_C57BL6NJ_G0001169	--	3	-	31473155	31474566	1412	0	0	0	0	0	1	0	0
MGP_C57BL6NJ_G0001170	--	3	+	31559289	31560459	1171	22	28	13	17	25	21	26	25
MGP_C57BL6NJ_G0001171	--	3	-	31851156	31851468	313	2	2	2	2	2	5	1	3
MGP_C57BL6NJ_G0001172	--	3	-	32199003	32201829	2827	1	0	0	0	0	0	0	1
MGP_C57BL6NJ_G0001173	--	3	-	32240809	32243246	2438	0	0	0	0	0	0	0	3
MGP_C57BL6NJ_G0001174	--	3	+	32462017	32464546	2530	0	0	0	0	0	0	0	0
MGP_C57BL6NJ_G0001175	--	3	-	32577701	32579166	1466	4	0	0	0	0	0	0	3
MGP_C57BL6NJ_G0001176	--	3	+	33172791	33173738	948	0	0	0	0	0	0	0	0
MGP_C57BL6NJ_G0001177	--	3	-	33281749	33282843	1095	66	42	51	38	46	73	32	74
MGP_C57BL6NJ_G0001178	--	3	+	33299932	33305264	5333	31	36	29	33	43	53	20	70
MGP_C57BL6NJ_G0001179	--	3	+	33911764	33914596	2833	0	0	0	0	0	1	0	14
MGP_C57BL6NJ_G0001180	--	3	-	33933532	33934162	631	0	0	0	0	0	0	0	0
MGP_C57BL6NJ_G0001181	--	3	+	33954843	33954956	114	0	0	0	0	0	0	0	0
MGP_C57BL6NJ_G0001182	--	3	+	35233257	35233814	558	3	4	6	1	0	5	5	9
MGP_C57BL6NJ_G0001183	--	3	-	35347833	35348664	832	82	45	69	35	61	52	42	40
MGP_C57BL6NJ_G0001184	--	3	-	35361791	35364433	2643	4	12	17	6	17	21	14	19
MGP_C57BL6NJ_G0001185	--	3	-	35977991	35981100	3110	0	0	0	0	0	0	0	0
MGP_C57BL6NJ_G0001186	--	3	+	36714441	36714908	468	0	0	0	0	0	0	0	0
MGP_C57BL6NJ_G0001187	--	3	+	36824316	36826819	2504	0	1	0	0	0	0	1	0
MGP_C57BL6NJ_G0001188	--	3	+	36979240	36985205	5966	1	2	3	0	0	0	1	8
MGP_C57BL6NJ_G0001189	--	3	-	37140671	37142748	2078	0	0	1	0	2	0	0	1
MGP_C57BL6NJ_G0001190	--	3	+	37146698	37150043	3346	2	4	0	0	0	1	0	4
MGP_C57BL6NJ_G0001191	--	3	+	37211777	37214932	3156	1	0	0	0	0	0	0	2
MGP_C57BL6NJ_G0001192	--	3	+	37348047	37349152	1106	0	0	0	0	0	0	0	0
MGP_C57BL6NJ_G0001193	--	3	+	37351377	37352644	1268	0	0	0	0	0	0	0	0
MGP_C57BL6NJ_G0001194	--	3	+	37503978	37504536	559	0	0	0	0	0	1	0	2
MGP_C57BL6NJ_G0001195	--	3	-	37956238	37957418	1181	0	0	0	0	0	0	0	3
MGP_C57BL6NJ_G0001196	--	3	+	39235973	39238691	2719	0	0	0	0	0	0	0	0
MGP_C57BL6NJ_G0001197	--	3	-	40458777	40459763	987	1	3	2	0	2	2	2	3
MGP_C57BL6NJ_G0001198	--	3	+	40621124	40624779	3656	8	20	15	5	7	9	2	13
MGP_C57BL6NJ_G0001199	--	3	-	40624205	40625127	923	4	2	2	0	1	4	2	2
MGP_C57BL6NJ_G0001200	--	3	+	41430634	41434684	2610	1	0	0	0	0	1	0	5
MGP_C57BL6NJ_G0001201	--	3	+	41830812	41835277	3774	0	0	0	0	0	3	0	9
MGP_C57BL6NJ_G0001202	--	3	+	42248065	42248609	545	0	0	0	0	0	0	0	0
MGP_C57BL6NJ_G0001203	--	3	+	44621035	44625955	3250	0	0	0	0	0	0	0	2
MGP_C57BL6NJ_G0001204	--	3	-	45251321	45253889	2569	0	0	0	0	0	0	0	15
MGP_C57BL6NJ_G0001205	--	3	-	45254691	45257646	1544	1	0	1	0	0	1	0	6
MGP_C57BL6NJ_G0001206	--	3	+	45435937	45439104	2577	0	0	0	0	0	0	0	6
MGP_C57BL6NJ_G0001207	--	3	+	45445695	45448832	3138	0	0	0	0	0	0	0	18
MGP_C57BL6NJ_G0001208	--	3	-	47422639	47425361	2723	0	0	0	0	0	0	0	0
MGP_C57BL6NJ_G0001209	--	3	+	48344533	48344641	109	0	0	0	0	0	0	0	0
MGP_C57BL6NJ_G0001210	--	3	+	49471500	49472564	1065	0	0	0	0	0	0	0	0
MGP_C57BL6NJ_G0001211	--	3	-	50840156	50844156	4001	1	0	0	0	0	0	0	4
MGP_C57BL6NJ_G0001212	--	3	-	51021335	51024474	1332	0	0	0	0	0	0	0	2
MGP_C57BL6NJ_G0001213	--	3	-	51073965	51078029	4065	0	0	0	0	1	0	0	13
MGP_C57BL6NJ_G0001214	--	3	-	51127036	51135112	3704	0	0	0	0	0	0	0	0
MGP_C57BL6NJ_G0001215	--	3	-	51300130	51303943	3814	1	0	0	0	0	0	0	0
MGP_C57BL6NJ_G0001216	--	3	-	51343999	51346637	2639	2	0	0	0	0	0	0	3
MGP_C57BL6NJ_G0001217	--	3	-	51397004	51398279	1276	0	0	0	0	0	0	0	1
MGP_C57BL6NJ_G0001218	--	3	+	51686150	51690103	2464	1	9	10	2	10	8	16	27
MGP_C57BL6NJ_G0001219	--	3	+	51734405	51736029	1625	10	20	15	12	14	32	23	27
MGP_C57BL6NJ_G0001220	--	3	-	51759864	51760279	416	4	5	11	1	2	1	1	1
MGP_C57BL6NJ_G0001221	--	3	+	51902159	51902269	111	0	0	0	0	0	1	0	3
MGP_C57BL6NJ_G0001222	--	3	-	51967264	51969760	2497	0	1	0	1	0	0	0	2
MGP_C57BL6NJ_G0001223	--	3	+	51975457	51978657	3201	5	3	7	2	6	14	5	10
MGP_C57BL6NJ_G0001224	--	3	-	52050252	52052351	2100	0	1	3	0	0	1	0	13
MGP_C57BL6NJ_G0001225	--	3	+	52078533	52079074	542	0	0	0	0	0	0	0	0
MGP_C57BL6NJ_G0001226	--	3	+	52178434	52179534	1101	0	0	0	0	1	2	0	1
MGP_C57BL6NJ_G0001227	--	3	+	52199265	52200625	1361	6	2	0	3	0	0	2	13
MGP_C57BL6NJ_G0001228	--	3	-	52265656	52270620	4965	5	4	1	0	1	0	0	2
MGP_C57BL6NJ_G0001229	--	3	-	52342758	52343778	1021	6	1	4	0	1	0	0	6
MGP_C57BL6NJ_G0001230	--	3	-	52382950	52384161	1212	0	0	0	0	0	0	0	0
MGP_C57BL6NJ_G0001231	--	3	-	52388573	52392683	2845	1	0	0	0	0	0	0	7
MGP_C57BL6NJ_G0001232	--	3	-	52401009	52403624	2616	1	0	1	0	0	0	0	4
MGP_C57BL6NJ_G0001233	--	3	-	52424660	52426485	1826	0	0	2	0	0	0	0	0
MGP_C57BL6NJ_G0001234	--	3	-	52506151	52508367	2217	0	1	0	0	1	0	0	0
MGP_C57BL6NJ_G0001235	--	3	-	52512754	52513372	619	4	0	0	0	0	0	0	0
MGP_C57BL6NJ_G0001236	--	3	-	52523087	52526378	3292	5	0	3	0	0	0	0	0
MGP_C57BL6NJ_G0001237	--	3	-	52584097	52591056	6960	12	6	12	0	1	2	2	14
MGP_C57BL6NJ_G0001238	--	3	-	52598387	52600185	1799	3	1	0	0	0	2	0	3
MGP_C57BL6NJ_G0001239	--	3	+	52825338	52827349	2012	13	6	8	1	3	3	5	7
MGP_C57BL6NJ_G0001240	--	3	-	53652313	53655385	3073	0	0	0	0	0	0	0	0
MGP_C57BL6NJ_G0001241	--	3	+	53663367	53666039	2673	1	1	0	0	0	1	5	10
MGP_C57BL6NJ_G0001242	--	3	+	53679714	53683889	4176	3	0	0	3	0	1	0	9
MGP_C57BL6NJ_G0001243	--	3	+	53691445	53691900	456	0	0	0	0	0	0	2	0
MGP_C57BL6NJ_G0001244	--	3	+	53693943	53694766	824	1	2	0	0	0	0	0	2
MGP_C57BL6NJ_G0001245	--	3	+	54132004	54133108	1105	0	0	0	0	0	1	0	1
MGP_C57BL6NJ_G0001246	--	3	+	54391624	54393225	1602	0	0	0	0	0	0	0	2
MGP_C57BL6NJ_G0001247	--	3	+	56114216	56116347	2132	2	1	0	0	0	1	0	18
MGP_C57BL6NJ_G0001248	--	3	+	56266478	56269870	3393	0	0	0	0	0	0	0	2
MGP_C57BL6NJ_G0001249	--	3	+	56302238	56304255	2018	0	0	0	0	0	0	0	0
MGP_C57BL6NJ_G0001250	--	3	+	56359716	56362068	2353	0	0	0	0	0	0	0	0
MGP_C57BL6NJ_G0001251	--	3	-	56811945	56813924	1980	0	0	1	0	0	0	1	3
MGP_C57BL6NJ_G0001252	--	3	-	56926723	56929726	3004	1	0	0	0	0	0	0	13
MGP_C57BL6NJ_G0001253	--	3	-	56932163	56935715	1931	1	0	1	0	0	0	0	8
MGP_C57BL6NJ_G0001254	--	3	-	56967839	56971454	3616	6	0	0	0	0	0	0	8
MGP_C57BL6NJ_G0001255	--	3	-	58527457	58531411	3955	16	19	26	6	8	15	9	22
MGP_C57BL6NJ_G0001256	--	3	-	58551293	58552468	1176	3	0	0	0	1	0	2	5
MGP_C57BL6NJ_G0001257	--	3	-	58592257	58593553	1297	2	0	0	0	1	0	2	2
MGP_C57BL6NJ_G0001258	--	3	+	59478092	59479283	1192	1	0	0	0	0	0	0	1
MGP_C57BL6NJ_G0001259	--	3	+	59681319	59682426	1108	3	2	0	0	1	2	1	0
MGP_C57BL6NJ_G0001260	--	3	+	60289481	60291003	1523	0	0	0	0	0	0	0	0
MGP_C57BL6NJ_G0001261	--	3	+	60691125	60693562	2438	0	0	0	0	1	0	0	15
MGP_C57BL6NJ_G0001262	--	3	+	61718264	61722243	3980	10	15	13	1	6	6	4	5
MGP_C57BL6NJ_G0001263	--	3	+	61790357	61793730	3374	8	3	0	0	3	1	2	2
MGP_C57BL6NJ_G0001264	--	3	+	64810138	64810623	338	0	0	0	0	0	0	0	0
MGP_C57BL6NJ_G0001265	--	3	-	67048245	67049193	949	1	0	0	0	1	0	0	7
MGP_C57BL6NJ_G0001266	--	3	+	67243706	67248088	2497	0	0	0	0	1	2	1	12
MGP_C57BL6NJ_G0001267	--	3	-	67429773	67431333	1561	0	0	0	0	0	0	0	0
MGP_C57BL6NJ_G0001268	--	3	+	67552717	67554725	2009	2	5	4	0	1	0	0	7
MGP_C57BL6NJ_G0001269	--	3	+	67674254	67675362	1109	0	0	0	0	0	0	0	2
MGP_C57BL6NJ_G0001270	--	3	+	69123007	69124847	1841	14	16	12	14	8	15	4	13
MGP_C57BL6NJ_G0001271	--	3	+	70136117	70143034	6918	0	0	0	0	0	0	1	15
MGP_C57BL6NJ_G0001272	--	3	-	70899719	70902701	2983	1	1	2	0	1	6	0	13
MGP_C57BL6NJ_G0001273	--	3	-	75303842	75305706	1865	0	0	0	0	0	0	0	8
MGP_C57BL6NJ_G0001274	--	3	+	75453053	75455177	2125	0	0	0	0	0	0	0	4
MGP_C57BL6NJ_G0001275	--	3	-	77447899	77450118	2220	0	0	2	0	0	1	1	11
MGP_C57BL6NJ_G0001276	--	3	+	78060973	78066429	3976	2	0	0	0	1	0	0	7
MGP_C57BL6NJ_G0001277	--	3	-	78146364	78146876	513	0	0	0	0	0	0	0	0
MGP_C57BL6NJ_G0001278	--	3	+	78412192	78414368	2177	1	1	1	1	1	2	3	3
MGP_C57BL6NJ_G0001279	--	3	+	79062539	79066099	3561	0	1	0	0	0	0	2	5
MGP_C57BL6NJ_G0001280	--	3	-	80176000	80182386	6387	0	0	1	0	0	1	2	7
MGP_C57BL6NJ_G0001281	--	3	-	80319188	80320686	1499	0	0	0	0	0	0	0	3
MGP_C57BL6NJ_G0001282	--	3	-	81074175	81077828	1638	0	0	0	0	0	0	0	0
MGP_C57BL6NJ_G0001283	--	3	-	82335487	82336775	1289	0	3	3	1	5	15	0	11
MGP_C57BL6NJ_G0001284	--	3	+	82913466	82915790	2325	0	0	0	0	0	0	0	0
MGP_C57BL6NJ_G0001285	--	3	-	87082398	87093825	4485	1	0	0	0	1	0	0	1
MGP_C57BL6NJ_G0001286	--	3	+	87983228	87987113	3886	3	8	2	2	2	3	1	3
MGP_C57BL6NJ_G0001287	--	3	-	88333302	88336167	1263	0	0	2	0	1	2	0	2
MGP_C57BL6NJ_G0001288	--	3	+	89093407	89094950	1544	0	0	1	0	1	0	0	3
MGP_C57BL6NJ_G0001289	--	3	+	91413357	91415629	2273	0	0	0	0	0	0	0	0
MGP_C57BL6NJ_G0001290	--	3	-	92223432	92224371	940	0	1	0	0	0	0	0	0
MGP_C57BL6NJ_G0001291	--	3	+	92795323	92798062	2740	29	48	46	46	36	38	31	30
MGP_C57BL6NJ_G0001292	--	3	+	94021468	94028439	5498	19	8	12	1	3	11	4	21
MGP_C57BL6NJ_G0001293	--	3	+	94046955	94049511	2557	2	0	0	0	1	1	0	25
MGP_C57BL6NJ_G0001294	--	3	+	97366461	97369004	2544	0	0	0	0	0	0	0	0
MGP_C57BL6NJ_G0001295	--	3	+	97455463	97456661	1199	0	0	0	0	0	0	0	0
MGP_C57BL6NJ_G0001296	--	3	+	97729874	97733829	3242	0	0	0	0	0	0	0	7
MGP_C57BL6NJ_G0001297	--	3	+	99640516	99642235	1442	8	5	6	1	4	3	0	27
MGP_C57BL6NJ_G0001298	--	3	+	99894606	99896209	1604	2	0	3	0	0	0	0	0
MGP_C57BL6NJ_G0001299	--	3	+	99946555	99958049	1740	9	6	11	1	8	15	4	11
MGP_C57BL6NJ_G0001300	--	3	+	100282557	100285036	2480	3	4	2	0	2	8	1	5
MGP_C57BL6NJ_G0001301	--	3	+	100635259	100636860	1602	3	1	4	2	0	2	2	6
MGP_C57BL6NJ_G0001302	--	3	-	100888615	100891467	2853	0	4	0	2	1	0	1	0
MGP_C57BL6NJ_G0001303	--	3	-	101176270	101177064	795	7	3	6	6	6	13	9	11
MGP_C57BL6NJ_G0001304	--	3	+	101247892	101248413	522	1	0	0	1	1	1	1	4
MGP_C57BL6NJ_G0001305	--	3	+	101803155	101806442	3288	1	2	1	0	0	1	0	12
MGP_C57BL6NJ_G0001306	--	3	-	101815822	101817010	1189	0	0	0	3	0	1	0	0
MGP_C57BL6NJ_G0001307	--	3	+	101988617	101989579	963	0	0	0	0	0	0	0	0
MGP_C57BL6NJ_G0001308	--	3	+	102233821	102237716	3896	7	2	1	9	3	4	4	20
MGP_C57BL6NJ_G0001309	--	3	+	102684598	102689718	5121	7	2	4	1	2	8	1	3
MGP_C57BL6NJ_G0001310	--	3	+	102779541	102782603	3063	2	3	6	0	5	3	2	1
MGP_C57BL6NJ_G0001311	--	3	-	109945734	109950236	880	0	1	0	0	1	0	0	8
MGP_C57BL6NJ_G0001312	--	3	+	109991885	109998048	283	0	0	0	0	0	0	0	1
MGP_C57BL6NJ_G0001313	--	3	+	111962627	111965212	2586	3	2	1	2	6	3	2	5
MGP_C57BL6NJ_G0001314	--	3	+	112061072	112063103	2032	18	19	17	15	57	59	29	61
MGP_C57BL6NJ_G0001315	--	3	+	112228287	112232964	4678	3	3	7	1	14	23	9	29
MGP_C57BL6NJ_G0001316	--	3	+	113477572	113478257	686	0	0	0	0	0	0	0	0
MGP_C57BL6NJ_G0001317	--	3	+	113488729	113490611	1883	0	0	0	0	0	0	0	1
MGP_C57BL6NJ_G0001318	--	3	+	113930355	113935577	5223	12	5	8	1	2	2	1	10
MGP_C57BL6NJ_G0001319	--	3	-	114193283	114195455	2173	2	1	1	0	2	4	0	8
MGP_C57BL6NJ_G0001320	--	3	+	114219384	114220822	1439	2	1	1	1	0	2	0	2
MGP_C57BL6NJ_G0001321	--	3	-	116004662	116005768	767	0	0	0	0	0	0	0	0
MGP_C57BL6NJ_G0001322	--	3	+	116406942	116409475	2534	0	0	0	0	0	0	0	1
MGP_C57BL6NJ_G0001323	--	3	+	117644384	117645994	1611	0	0	0	0	0	0	0	0
MGP_C57BL6NJ_G0001324	--	3	+	122368998	122370021	1024	0	0	0	0	0	1	0	4
MGP_C57BL6NJ_G0001325	--	3	+	122780832	122781270	439	0	0	1	0	0	0	0	1
MGP_C57BL6NJ_G0001326	--	3	-	122823633	122825994	2362	6	5	9	5	9	4	0	4
MGP_C57BL6NJ_G0001327	--	3	-	123238749	123242721	3973	16	23	28	14	35	68	15	35
MGP_C57BL6NJ_G0001328	--	3	+	124950025	124952185	2071	0	4	1	2	2	0	4	1
MGP_C57BL6NJ_G0001329	--	3	+	124954831	124958961	4131	8	10	4	0	7	1	5	33
MGP_C57BL6NJ_G0001330	--	3	+	124960969	124964479	3511	0	4	1	0	2	1	2	20
MGP_C57BL6NJ_G0001331	--	3	+	125325748	125327981	2234	4	20	13	0	13	5	7	8
MGP_C57BL6NJ_G0001332	--	3	-	126279845	126282328	2018	4	5	14	3	25	31	10	14
MGP_C57BL6NJ_G0001333	--	3	-	127669421	127669721	301	0	0	0	0	1	0	0	3
MGP_C57BL6NJ_G0001334	--	3	-	127678336	127679032	697	0	0	0	0	0	0	0	1
MGP_C57BL6NJ_G0001335	--	3	+	127824106	127826727	2622	2	1	3	2	7	9	5	9
MGP_C57BL6NJ_G0001336	--	3	-	128096571	128099909	3339	33	34	19	7	16	20	27	18
MGP_C57BL6NJ_G0001337	--	3	+	128100381	128101666	1286	19	18	9	6	4	8	8	12
MGP_C57BL6NJ_G0001338	--	3	-	128413743	128415550	1808	2	3	1	6	6	10	4	3
MGP_C57BL6NJ_G0001339	--	3	-	128445835	128449437	3603	6	8	6	9	5	17	4	33
MGP_C57BL6NJ_G0001340	--	3	-	128452819	128455530	2712	56	52	63	21	102	159	64	82
MGP_C57BL6NJ_G0001341	--	3	-	128480261	128481333	1073	12	10	3	2	20	40	9	28
MGP_C57BL6NJ_G0001342	--	3	+	128743368	128746577	3210	2	0	0	5	0	1	0	14
MGP_C57BL6NJ_G0001343	--	3	-	129371278	129373826	2549	0	1	1	3	0	2	4	1
MGP_C57BL6NJ_G0001344	--	3	+	129827855	129832413	3586	1	0	0	0	0	0	0	6
MGP_C57BL6NJ_G0001345	--	3	-	130008378	130008977	600	0	0	0	0	0	0	0	2
MGP_C57BL6NJ_G0001346	--	3	-	130042946	130045573	2628	0	1	0	0	1	0	0	10
MGP_C57BL6NJ_G0001347	--	3	-	130058020	130060567	2548	0	0	0	0	0	0	0	1
MGP_C57BL6NJ_G0001348	--	3	-	130572246	130576091	2258	0	0	0	0	0	0	0	2
MGP_C57BL6NJ_G0001349	--	3	-	131317905	131318150	246	0	0	0	0	0	0	0	5
MGP_C57BL6NJ_G0001350	--	3	-	131318631	131319577	947	0	0	0	0	0	2	0	5
MGP_C57BL6NJ_G0001351	--	3	-	132197420	132200895	2501	0	0	0	0	0	0	0	2
MGP_C57BL6NJ_G0001352	--	3	+	133515200	133519254	4055	0	0	0	0	0	0	0	0
MGP_C57BL6NJ_G0001353	--	3	+	133705187	133709619	4433	4	3	12	0	1	9	1	25
MGP_C57BL6NJ_G0001354	--	3	+	133730962	133733839	2878	0	0	3	0	1	2	1	2
MGP_C57BL6NJ_G0001355	--	3	+	133748719	133752395	3566	0	3	4	0	0	2	3	20
MGP_C57BL6NJ_G0001356	--	3	+	133767456	133769057	1602	5	3	1	0	2	0	1	2
MGP_C57BL6NJ_G0001357	--	3	+	133772113	133772760	648	0	0	0	0	1	0	0	0
MGP_C57BL6NJ_G0001358	--	3	+	133848909	133852491	3583	4	1	2	0	0	1	3	13
MGP_C57BL6NJ_G0001359	--	3	+	133857545	133859380	1836	0	0	0	0	0	0	0	14
MGP_C57BL6NJ_G0001360	--	3	-	134093199	134094243	1045	0	0	0	0	0	0	0	0
MGP_C57BL6NJ_G0001361	--	3	-	134100977	134102588	1612	1	1	3	0	1	0	0	5
MGP_C57BL6NJ_G0001362	--	3	-	134113517	134114409	893	0	0	0	0	0	0	0	0
MGP_C57BL6NJ_G0001363	--	3	-	134135076	134137568	2493	3	4	3	1	5	4	6	4
MGP_C57BL6NJ_G0001364	--	3	-	134177729	134180799	3071	0	0	0	0	0	0	0	4
MGP_C57BL6NJ_G0001365	--	3	-	134271759	134274634	2554	1	4	5	2	1	0	1	16
MGP_C57BL6NJ_G0001366	--	3	-	134316675	134320372	3698	4	0	1	0	0	1	0	8
MGP_C57BL6NJ_G0001367	--	3	-	134382266	134385465	3200	0	0	0	0	0	0	0	3
MGP_C57BL6NJ_G0001368	--	3	-	134409214	134414830	5617	0	1	0	0	1	0	0	5
MGP_C57BL6NJ_G0001369	--	3	-	134425874	134427952	2079	1	1	0	0	0	0	1	12
MGP_C57BL6NJ_G0001370	--	3	-	134441864	134445492	1280	0	0	0	1	0	1	0	14
MGP_C57BL6NJ_G0001371	--	3	-	134549746	134553376	3631	0	0	0	0	0	0	0	1
MGP_C57BL6NJ_G0001372	--	3	-	134923467	134925860	2394	2	0	0	1	1	1	0	5
MGP_C57BL6NJ_G0001373	--	3	-	134926025	134928005	1981	0	7	1	2	0	0	0	1
MGP_C57BL6NJ_G0001374	--	3	-	135041255	135044671	3417	6	4	10	1	10	8	2	15
MGP_C57BL6NJ_G0001375	--	3	-	135077014	135077695	682	7	1	1	0	0	2	0	11
MGP_C57BL6NJ_G0001376	--	3	+	135276828	135278796	1969	0	0	0	0	0	0	0	0
MGP_C57BL6NJ_G0001377	--	3	-	136581406	136584580	2581	1	0	1	0	0	0	0	0
MGP_C57BL6NJ_G0001378	--	3	+	136734217	136735318	1102	0	0	0	1	0	0	0	3
MGP_C57BL6NJ_G0001379	--	3	+	136755963	136759414	3452	0	0	2	0	0	0	3	1
MGP_C57BL6NJ_G0001380	--	3	+	136936137	136937807	1671	7	4	12	4	22	20	4	8
MGP_C57BL6NJ_G0001381	--	3	+	138011623	138017765	6143	0	0	0	0	2	0	0	2
MGP_C57BL6NJ_G0001382	--	3	+	138034101	138035999	1899	0	0	0	0	0	0	0	0
MGP_C57BL6NJ_G0001383	--	3	+	138065558	138068386	2829	0	0	0	0	0	0	0	0
MGP_C57BL6NJ_G0001384	--	3	-	138178815	138181185	2371	2	4	0	3	0	7	0	10
MGP_C57BL6NJ_G0001385	--	3	+	138368123	138368833	711	0	0	0	0	0	0	0	0
MGP_C57BL6NJ_G0001386	--	3	+	138385882	138387260	1379	0	0	0	0	0	0	0	0
MGP_C57BL6NJ_G0001387	--	3	-	138515572	138518103	2532	0	0	0	0	0	0	0	0
MGP_C57BL6NJ_G0001388	--	3	+	138643076	138645333	2258	1	0	0	0	0	1	0	0
MGP_C57BL6NJ_G0001389	--	3	-	139065829	139069172	3344	2	0	0	0	2	1	2	3
MGP_C57BL6NJ_G0001390	--	3	+	140312259	140314225	1967	0	1	3	1	1	1	0	6
MGP_C57BL6NJ_G0001391	--	3	+	140353775	140356989	3215	7	1	1	2	1	1	1	9
MGP_C57BL6NJ_G0001392	--	3	-	140594717	140596490	1774	1	0	0	0	0	0	0	0
MGP_C57BL6NJ_G0001393	--	3	-	140596640	140598365	1726	2	0	1	0	0	0	0	6
MGP_C57BL6NJ_G0001394	--	3	-	141173102	141183928	331	0	0	0	0	0	0	0	0
MGP_C57BL6NJ_G0001395	--	3	-	143141798	143144493	2696	6	2	2	0	7	3	7	10
MGP_C57BL6NJ_G0001396	--	3	-	143144724	143153570	7662	20	15	20	20	29	47	14	43
MGP_C57BL6NJ_G0001397	--	3	-	143397843	143401739	3897	2	5	3	0	3	7	1	10
MGP_C57BL6NJ_G0001398	--	3	+	143626317	143628567	2251	20	17	25	20	16	26	17	18
MGP_C57BL6NJ_G0001399	--	3	+	143639691	143643535	3845	12	11	9	5	3	10	5	14
MGP_C57BL6NJ_G0001400	--	3	+	144510356	144511884	1529	5	1	1	1	2	3	0	8
MGP_C57BL6NJ_G0001401	--	3	-	144577674	144578676	1003	0	3	1	0	0	0	1	0
MGP_C57BL6NJ_G0001402	--	3	+	145788255	145790601	2347	7	9	4	0	7	6	7	18
MGP_C57BL6NJ_G0001403	--	3	-	146953261	146955030	1770	3	9	1	3	4	10	3	27
MGP_C57BL6NJ_G0001404	--	3	+	149908355	149910966	2612	0	0	0	0	0	0	0	0
MGP_C57BL6NJ_G0001405	--	3	+	151984158	151990159	697	0	0	0	0	0	0	0	0
MGP_C57BL6NJ_G0001406	--	3	+	154846145	154847462	1318	0	0	1	0	0	0	0	0
MGP_C57BL6NJ_G0001407	--	3	-	156010589	156015210	711	0	0	0	0	0	0	0	0
MGP_C57BL6NJ_G0001408	--	3	+	157135138	157136008	871	0	0	0	0	0	0	0	0
MGP_C57BL6NJ_G0001409	--	3	+	157266721	157267260	540	0	0	0	0	0	0	0	0
MGP_C57BL6NJ_G0001410	--	3	-	160012966	160017384	4419	0	0	0	0	0	1	0	8
MGP_C57BL6NJ_G0001411	--	3	-	160036703	160042685	5983	1	0	3	0	1	0	0	30
MGP_C57BL6NJ_G0001412	--	3	+	160804814	160808264	3451	0	0	0	0	0	0	1	0
MGP_C57BL6NJ_G0001413	--	3	+	161159101	161160215	1115	0	0	0	0	0	0	0	2
MGP_C57BL6NJ_G0001414	--	3	-	161249928	161252702	2775	0	0	0	0	1	4	2	5
MGP_C57BL6NJ_G0001415	--	3	-	161384090	161386401	2312	3	0	6	2	1	4	4	9
MGP_C57BL6NJ_G0001416	--	3	-	161387039	161388449	1411	6	6	6	10	5	13	24	26
MGP_C57BL6NJ_G0001417	--	3	+	161389492	161393145	1778	26	34	35	15	30	38	22	26
MGP_C57BL6NJ_G0001418	--	3	-	161397012	161400090	3079	6	6	3	2	6	8	8	15
MGP_C57BL6NJ_G0001419	--	3	+	162003541	162004525	985	1	0	0	0	0	0	0	0
MGP_C57BL6NJ_G0001420	--	3	-	162375820	162379195	3376	1	1	5	0	2	0	1	3
MGP_C57BL6NJ_G0001421	--	3	-	162540612	162541522	911	0	0	0	0	0	0	0	0
MGP_C57BL6NJ_G0001422	--	3	+	163280954	163283202	2249	0	0	0	0	0	0	0	0
MGP_C57BL6NJ_G0001423	--	3	-	163413482	163415485	2004	0	0	0	0	0	0	0	0
MGP_C57BL6NJ_G0001424	--	3	+	164133615	164137606	3992	0	0	0	0	0	0	0	0
MGP_C57BL6NJ_G0001425	--	3	+	164310794	164313584	2791	0	2	1	0	0	2	0	5
MGP_C57BL6NJ_G0001426	--	3	+	165992595	165995155	2561	0	0	3	0	1	1	0	23
MGP_C57BL6NJ_G0001427	--	3	+	166055420	166056747	1328	0	0	0	0	0	0	0	3
MGP_C57BL6NJ_G0001428	--	3	+	166084171	166086914	2664	0	0	1	0	0	0	0	2
MGP_C57BL6NJ_G0001429	--	3	+	166090115	166091788	1674	0	0	0	0	0	1	0	7
MGP_C57BL6NJ_G0001430	--	3	+	166370149	166373326	3178	4	0	3	0	1	0	0	22
MGP_C57BL6NJ_G0001431	--	3	+	166444177	166445741	1565	1	0	0	1	0	0	0	5
MGP_C57BL6NJ_G0001432	--	3	-	166589598	166590796	1199	0	0	0	0	0	0	0	0
MGP_C57BL6NJ_G0001433	--	3	-	167346251	167348481	2231	88	235	247	63	71	38	86	109
MGP_C57BL6NJ_G0001434	--	3	+	167455185	167459006	3391	9	12	4	3	15	25	9	22
MGP_C57BL6NJ_G0001435	--	3	-	167508893	167511362	2470	12	12	12	2	12	21	6	22
MGP_C57BL6NJ_G0001436	--	3	+	167654100	167655524	1372	0	0	0	0	0	0	0	0
MGP_C57BL6NJ_G0001437	--	3	+	167682171	167683884	1714	1	0	0	0	0	0	0	8
MGP_C57BL6NJ_G0001438	--	3	+	167774800	167779138	4339	0	0	0	0	0	1	0	18
MGP_C57BL6NJ_G0001439	--	3	+	167980824	167981848	1025	0	0	0	0	0	0	2	5
MGP_C57BL6NJ_G0001440	--	3	+	169385154	169387524	2371	1	1	0	0	0	0	2	7
MGP_C57BL6NJ_G0001441	--	4	+	3120732	3121006	275	0	0	0	2	0	1	0	2
MGP_C57BL6NJ_G0001442	--	4	-	5318498	5327780	72	0	0	1	0	0	0	0	4
MGP_C57BL6NJ_G0001443	--	4	+	9766125	9849157	73353	2	3	3	0	2	3	0	50
MGP_C57BL6NJ_G0001444	--	4	+	13817988	13818593	606	0	0	0	0	0	0	0	0
MGP_C57BL6NJ_G0001445	--	4	+	20235383	20239011	3629	2	2	0	1	3	4	2	27
MGP_C57BL6NJ_G0001446	--	4	+	44484284	44485851	1568	0	0	0	0	0	0	0	0
MGP_C57BL6NJ_G0001447	--	4	+	44517722	44520032	2311	7	3	3	1	2	2	0	14
MGP_C57BL6NJ_G0001448	--	4	-	47912088	48014385	1060	0	0	0	0	0	0	0	2
MGP_C57BL6NJ_G0001449	--	4	+	103261125	103263599	2475	0	3	0	0	3	1	1	10
MGP_C57BL6NJ_G0001450	--	4	-	103372071	103381717	468	0	0	0	0	0	0	0	0
MGP_C57BL6NJ_G0001451	--	4	+	103537548	103553244	589	0	0	0	0	0	0	0	0
MGP_C57BL6NJ_G0001452	--	4	-	110782805	110783846	592	0	0	0	0	0	0	0	2
MGP_C57BL6NJ_G0001453	--	4	-	113290634	113292921	2288	2	1	3	0	0	0	0	1
MGP_C57BL6NJ_G0001454	--	4	-	125056925	125057358	434	0	0	0	0	0	0	0	0
MGP_C57BL6NJ_G0001455	--	4	-	130639430	130640732	752	0	0	0	0	0	0	0	0
MGP_C57BL6NJ_G0001456	--	4	+	138807132	138811741	4610	43	47	33	41	83	103	50	112
MGP_C57BL6NJ_G0001457	--	4	-	139048838	139058163	1749	1	0	0	0	0	0	0	2
MGP_C57BL6NJ_G0001458	--	4	+	142820785	142821114	330	0	0	0	0	0	0	0	0
MGP_C57BL6NJ_G0001459	--	4	+	144191706	144194192	2487	4	0	0	0	0	0	0	12
MGP_C57BL6NJ_G0001460	--	4	-	148287303	148289949	2647	0	0	0	0	0	0	0	0
MGP_C57BL6NJ_G0001461	--	4	-	149312203	149313477	1275	0	1	0	4	3	1	3	3
MGP_C57BL6NJ_G0001462	--	4	+	151016741	151016959	219	0	0	0	0	0	0	0	0
MGP_C57BL6NJ_G0001463	--	4	-	153308814	153310507	145	0	0	0	0	0	0	0	0
MGP_C57BL6NJ_G0001464	--	4	+	159540641	159544545	2459	17	7	12	7	25	70	26	28
MGP_C57BL6NJ_G0001465	--	4	-	161589664	161590085	422	0	0	0	0	0	0	0	0
MGP_C57BL6NJ_G0001466	--	4	-	161688795	161691655	2861	2	3	2	1	1	1	1	5
MGP_C57BL6NJ_G0001467	--	4	-	166069772	166073876	4105	43	25	29	17	27	47	28	47
MGP_C57BL6NJ_G0001468	--	5	-	843004	846610	3607	2	3	0	3	2	0	0	7
MGP_C57BL6NJ_G0001469	--	5	+	2991323	2993259	1937	0	0	0	0	0	0	0	1
MGP_C57BL6NJ_G0001470	--	5	-	4635132	4637556	2425	1	0	0	0	1	0	0	6
MGP_C57BL6NJ_G0001471	--	5	-	4663287	4664830	1544	1	0	0	0	1	1	0	0
MGP_C57BL6NJ_G0001472	--	5	-	5808120	5810183	2064	0	0	0	0	0	0	1	2
MGP_C57BL6NJ_G0001473	--	5	-	5998850	6002642	2386	0	0	2	0	0	0	0	9
MGP_C57BL6NJ_G0001474	--	5	+	6161981	6165595	3615	0	0	0	0	0	0	0	0
MGP_C57BL6NJ_G0001475	--	5	-	6228803	6232612	3765	0	0	0	0	0	1	0	0
MGP_C57BL6NJ_G0001476	--	5	+	6350665	6350965	301	2	0	0	0	0	0	0	2
MGP_C57BL6NJ_G0001477	--	5	+	6547694	6547924	231	0	0	0	0	0	0	0	0
MGP_C57BL6NJ_G0001478	--	5	-	7240417	7243122	2706	0	0	0	0	0	0	0	4
MGP_C57BL6NJ_G0001479	--	5	-	8431545	8433602	2058	0	0	0	0	0	0	0	4
MGP_C57BL6NJ_G0001480	--	5	-	10232838	10241178	430	0	0	0	0	0	0	0	0
MGP_C57BL6NJ_G0001481	--	5	-	10287633	10290516	2884	1	0	0	0	1	0	0	1
MGP_C57BL6NJ_G0001482	--	5	+	10773096	10780370	3619	0	0	0	0	0	0	1	7
MGP_C57BL6NJ_G0001483	--	5	-	11445614	11448113	2500	1	0	0	0	3	2	0	10
MGP_C57BL6NJ_G0001484	--	5	+	11824492	11828431	3907	0	0	0	0	0	0	0	2
MGP_C57BL6NJ_G0001485	--	5	+	11874356	11877115	2686	0	0	0	0	0	0	2	3
MGP_C57BL6NJ_G0001486	--	5	+	11899215	11903247	4033	0	0	2	0	0	0	0	14
MGP_C57BL6NJ_G0001487	--	5	+	11959429	11961627	2199	1	0	0	0	1	0	1	4
MGP_C57BL6NJ_G0001488	--	5	-	11971602	11973458	1857	0	0	0	0	0	0	0	0
MGP_C57BL6NJ_G0001489	--	5	+	12479695	12481565	1871	2	0	0	0	0	1	0	12
MGP_C57BL6NJ_G0001490	--	5	+	12704746	12707623	2878	0	0	0	0	0	1	0	18
MGP_C57BL6NJ_G0001491	--	5	+	13038741	13043206	3190	3	0	0	0	0	0	0	8
MGP_C57BL6NJ_G0001492	--	5	+	13074463	13077300	2838	1	0	0	0	1	0	0	15
MGP_C57BL6NJ_G0001493	--	5	+	13077455	13081313	2643	0	0	0	0	0	0	1	17
MGP_C57BL6NJ_G0001494	--	5	+	13082800	13087357	4558	1	0	0	0	1	0	0	2
MGP_C57BL6NJ_G0001495	--	5	+	13276654	13278924	2271	0	0	0	0	0	0	0	0
MGP_C57BL6NJ_G0001496	--	5	+	13305437	13307095	1659	0	0	0	0	0	0	0	8
MGP_C57BL6NJ_G0001497	--	5	+	14389423	14390603	1181	0	0	0	0	0	0	0	0
MGP_C57BL6NJ_G0001498	--	5	+	14721208	14723859	2652	1	0	0	0	0	2	0	2
MGP_C57BL6NJ_G0001499	--	5	+	15199328	15200320	993	5	1	1	2	9	0	2	3
MGP_C57BL6NJ_G0001500	--	5	+	15233513	15235003	1491	0	1	1	0	0	0	0	2
MGP_C57BL6NJ_G0001501	--	5	-	17997654	18000776	3123	5	0	0	0	0	0	0	16
MGP_C57BL6NJ_G0001502	--	5	+	19608529	19609027	499	0	0	0	0	0	0	0	0
MGP_C57BL6NJ_G0001503	--	5	+	19938973	19940311	1339	0	6	0	0	0	3	0	0
MGP_C57BL6NJ_G0001504	--	5	+	20040454	20041400	947	1	0	0	0	0	0	0	1
MGP_C57BL6NJ_G0001505	--	5	-	20956943	20958835	1893	0	0	0	0	0	0	1	0
MGP_C57BL6NJ_G0001506	--	5	+	21815560	21818630	3071	0	0	1	0	0	0	0	11
MGP_C57BL6NJ_G0001507	--	5	-	21928834	21933567	4734	1	1	0	0	0	0	0	7
MGP_C57BL6NJ_G0001508	--	5	+	22525515	22526295	781	0	0	0	0	0	0	0	1
MGP_C57BL6NJ_G0001509	--	5	+	22948312	22949195	884	10	6	5	6	2	9	1	6
MGP_C57BL6NJ_G0001510	--	5	+	23350544	23353138	2595	2	4	1	2	5	7	0	16
MGP_C57BL6NJ_G0001511	--	5	-	23670616	23672717	2102	0	1	1	0	1	0	0	0
MGP_C57BL6NJ_G0001512	--	5	+	24681031	24685050	4020	2	0	0	0	0	4	0	19
MGP_C57BL6NJ_G0001513	--	5	-	25043184	25045206	2023	1	1	2	3	1	6	2	1
MGP_C57BL6NJ_G0001514	--	5	+	26624131	26628472	2914	0	0	0	0	0	0	0	0
MGP_C57BL6NJ_G0001515	--	5	+	26647771	26650366	2596	0	0	0	0	0	0	0	0
MGP_C57BL6NJ_G0001516	--	5	-	27536731	27541082	4352	105	145	73	34	124	132	70	141
MGP_C57BL6NJ_G0001517	--	5	-	27681097	27681461	365	0	0	0	2	0	0	0	1
MGP_C57BL6NJ_G0001518	--	5	+	28112988	28114675	1688	0	0	0	0	0	0	0	1
MGP_C57BL6NJ_G0001519	--	5	-	28852705	28856998	4294	15	10	7	6	13	20	13	21
MGP_C57BL6NJ_G0001520	--	5	-	29613593	29617593	4001	0	0	1	0	0	0	0	4
MGP_C57BL6NJ_G0001521	--	5	-	30602672	30604736	2065	14	11	9	8	5	13	4	12
MGP_C57BL6NJ_G0001522	--	5	+	30631229	30633581	2281	15	11	15	7	3	9	4	6
MGP_C57BL6NJ_G0001523	--	5	+	30876079	30878389	2311	1	0	0	2	0	0	1	3
MGP_C57BL6NJ_G0001524	--	5	-	31005615	31011228	3972	6	3	13	1	11	5	4	26
MGP_C57BL6NJ_G0001525	--	5	-	31296959	31298067	1109	0	2	2	0	0	0	0	2
MGP_C57BL6NJ_G0001526	--	5	+	31310901	31312288	1388	17	10	8	3	7	6	3	24
MGP_C57BL6NJ_G0001527	--	5	+	31430155	31430785	631	2	0	1	2	2	1	0	0
MGP_C57BL6NJ_G0001528	--	5	+	31558436	31558667	232	1	0	0	0	0	1	0	0
MGP_C57BL6NJ_G0001529	--	5	+	31795423	31796117	695	0	0	0	0	0	0	0	1
MGP_C57BL6NJ_G0001530	--	5	-	31998043	32000931	2889	1	0	0	0	0	0	0	2
MGP_C57BL6NJ_G0001531	--	5	+	32345175	32347640	2466	0	2	0	0	0	0	0	0
MGP_C57BL6NJ_G0001532	--	5	+	32357336	32359570	2235	1	1	8	0	5	8	1	19
MGP_C57BL6NJ_G0001533	--	5	-	32507528	32514516	4786	36	19	22	21	15	27	11	74
MGP_C57BL6NJ_G0001534	--	5	-	32602399	32603315	917	13	2	6	4	2	10	6	45
MGP_C57BL6NJ_G0001535	--	5	-	32796346	32797387	1042	12	15	11	0	10	11	4	11
MGP_C57BL6NJ_G0001536	--	5	+	33000240	33001488	1249	1	1	2	0	5	8	0	5
MGP_C57BL6NJ_G0001537	--	5	+	33726990	33728144	1155	0	0	0	0	0	0	0	0
MGP_C57BL6NJ_G0001538	--	5	-	33805115	33809786	3627	3	0	2	2	7	2	4	11
MGP_C57BL6NJ_G0001539	--	5	+	34598243	34601774	3532	3	9	6	5	1	12	1	21
MGP_C57BL6NJ_G0001540	--	5	+	34615901	34618338	2438	6	9	3	3	8	14	3	10
MGP_C57BL6NJ_G0001541	--	5	+	34708561	34709029	469	2	0	2	0	0	3	2	0
MGP_C57BL6NJ_G0001542	--	5	-	35570797	35572036	1240	0	0	0	0	0	0	0	1
MGP_C57BL6NJ_G0001543	--	5	+	35576222	35576676	455	0	0	0	0	0	0	0	0
MGP_C57BL6NJ_G0001544	--	5	-	35747730	35750434	2705	8	10	7	4	10	2	10	10
MGP_C57BL6NJ_G0001545	--	5	-	35755254	35755899	646	3	12	10	8	12	14	12	14
MGP_C57BL6NJ_G0001546	--	5	+	36871244	36873798	2555	2	4	9	1	1	2	2	17
MGP_C57BL6NJ_G0001547	--	5	+	37162875	37163024	150	0	0	0	0	0	0	0	0
MGP_C57BL6NJ_G0001548	--	5	+	37427626	37430502	2877	0	0	2	0	1	0	0	0
MGP_C57BL6NJ_G0001549	--	5	-	38370682	38370976	295	0	0	1	0	0	0	0	0
MGP_C57BL6NJ_G0001550	--	5	-	38480243	38481741	1499	4	4	14	0	2	5	5	2
MGP_C57BL6NJ_G0001551	--	5	-	39869461	39871034	1574	2	0	0	0	0	2	0	0
MGP_C57BL6NJ_G0001552	--	5	-	40060808	40064225	3418	0	1	0	0	0	0	1	2
MGP_C57BL6NJ_G0001553	--	5	+	41863907	41865571	1665	0	0	0	0	0	0	0	15
MGP_C57BL6NJ_G0001554	--	5	-	43799022	43803518	4497	0	0	0	0	0	0	0	4
MGP_C57BL6NJ_G0001555	--	5	+	43904256	43906976	1571	1	4	0	0	2	5	1	14
MGP_C57BL6NJ_G0001556	--	5	+	43922100	43923311	1212	2	2	1	1	11	6	2	16
MGP_C57BL6NJ_G0001557	--	5	+	44192672	44196939	4268	1	0	0	0	0	0	0	2
MGP_C57BL6NJ_G0001558	--	5	+	44238982	44241087	2106	0	0	1	0	0	0	2	5
MGP_C57BL6NJ_G0001559	--	5	-	44430323	44431685	1363	0	0	3	0	3	2	1	1
MGP_C57BL6NJ_G0001560	--	5	+	44460687	44463214	2528	2	0	0	0	1	0	0	5
MGP_C57BL6NJ_G0001561	--	5	-	44462490	44464561	2072	0	0	0	0	0	0	0	0
MGP_C57BL6NJ_G0001562	--	5	+	44634607	44635153	547	0	0	0	0	0	0	0	0
MGP_C57BL6NJ_G0001563	--	5	-	44634611	44635152	542	0	0	0	0	0	0	0	0
MGP_C57BL6NJ_G0001564	--	5	+	44810868	44812558	1691	0	0	0	0	0	0	0	2
MGP_C57BL6NJ_G0001565	--	5	-	44916738	44920198	3461	12	3	7	0	8	17	4	38
MGP_C57BL6NJ_G0001566	--	5	+	44927448	44928262	815	0	1	0	0	1	2	0	3
MGP_C57BL6NJ_G0001567	--	5	+	45078462	45078804	343	0	0	0	0	0	0	0	0
MGP_C57BL6NJ_G0001568	--	5	-	45218804	45222088	3252	9	2	1	0	2	0	4	6
MGP_C57BL6NJ_G0001569	--	5	-	45242808	45243710	903	2	1	1	1	0	2	0	1
MGP_C57BL6NJ_G0001570	--	5	-	45246111	45246863	753	1	0	3	0	0	0	0	3
MGP_C57BL6NJ_G0001571	--	5	+	45315995	45316133	139	0	0	0	0	0	0	0	0
MGP_C57BL6NJ_G0001572	--	5	-	45359236	45363018	3783	3	5	4	0	1	6	1	4
MGP_C57BL6NJ_G0001573	--	5	-	45402340	45404385	2046	3	0	3	0	1	3	0	2
MGP_C57BL6NJ_G0001574	--	5	-	45418447	45421650	3204	0	0	0	0	0	0	1	4
MGP_C57BL6NJ_G0001575	--	5	-	45478427	45480643	2217	3	0	7	0	0	5	4	23
MGP_C57BL6NJ_G0001576	--	5	-	45494438	45497057	2620	1	0	1	0	0	0	0	0
MGP_C57BL6NJ_G0001577	--	5	+	46330143	46332182	2040	0	0	0	0	0	0	0	0
MGP_C57BL6NJ_G0001578	--	5	-	46468836	46469842	1007	8	2	1	6	0	1	4	4
MGP_C57BL6NJ_G0001579	--	5	+	46503963	46505990	2028	1	0	0	0	2	3	1	2
MGP_C57BL6NJ_G0001580	--	5	-	46559507	46563965	3416	11	3	2	1	0	8	0	24
MGP_C57BL6NJ_G0001581	--	5	-	46576356	46579476	2161	0	3	0	3	0	0	1	12
MGP_C57BL6NJ_G0001582	--	5	+	46660523	46661645	1123	3	1	0	0	0	2	0	3
MGP_C57BL6NJ_G0001583	--	5	+	47319361	47320755	1213	0	2	0	0	0	0	0	3
MGP_C57BL6NJ_G0001584	--	5	+	47633731	47635584	1854	0	0	0	0	0	0	0	0
MGP_C57BL6NJ_G0001585	--	5	+	48985038	48987634	2597	0	0	0	0	0	1	0	0
MGP_C57BL6NJ_G0001586	--	5	+	49053821	49055433	1613	0	0	0	0	0	0	0	2
MGP_C57BL6NJ_G0001587	--	5	+	49138375	49140948	2574	0	0	0	0	0	2	0	13
MGP_C57BL6NJ_G0001588	--	5	+	49205799	49207552	1754	0	0	0	0	0	0	0	0
MGP_C57BL6NJ_G0001589	--	5	+	49249986	49251371	1386	0	1	0	0	0	0	0	12
MGP_C57BL6NJ_G0001590	--	5	-	49442606	49445203	2598	0	0	1	0	0	0	0	6
MGP_C57BL6NJ_G0001591	--	5	-	49535692	49538176	2485	0	0	0	0	1	0	0	8
MGP_C57BL6NJ_G0001592	--	5	-	49625319	49629120	3802	0	0	0	0	1	0	0	9
MGP_C57BL6NJ_G0001593	--	5	-	49716977	49719219	2243	0	0	0	0	0	0	0	2
MGP_C57BL6NJ_G0001594	--	5	-	49720668	49721968	1301	0	0	0	0	1	0	0	6
MGP_C57BL6NJ_G0001595	--	5	-	49740337	49742677	2341	0	0	0	0	0	0	0	5
MGP_C57BL6NJ_G0001596	--	5	-	49763666	49766581	2916	0	0	0	0	0	0	0	2
MGP_C57BL6NJ_G0001597	--	5	-	49849261	49853072	3812	0	0	0	0	0	0	0	0
MGP_C57BL6NJ_G0001598	--	5	-	49873908	49875856	1949	1	0	0	0	0	0	1	21
MGP_C57BL6NJ_G0001599	--	5	-	49904783	49906090	1308	0	1	2	0	0	0	0	6
MGP_C57BL6NJ_G0001600	--	5	-	49925280	49926107	828	0	0	0	0	0	0	0	11
MGP_C57BL6NJ_G0001601	--	5	-	49933789	49936332	2544	0	0	0	0	0	0	0	8
MGP_C57BL6NJ_G0001602	--	5	-	49945883	49947177	1295	0	0	0	0	0	0	0	4
MGP_C57BL6NJ_G0001603	--	5	-	49950109	49951440	1332	1	0	0	0	0	0	0	6
MGP_C57BL6NJ_G0001604	--	5	-	50002562	50005012	2451	0	0	0	0	0	0	0	0
MGP_C57BL6NJ_G0001605	--	5	+	50003555	50007014	3460	0	0	0	0	0	0	0	0
MGP_C57BL6NJ_G0001606	--	5	-	50007824	50008455	632	0	0	0	0	0	0	0	0
MGP_C57BL6NJ_G0001607	--	5	-	50017191	50020087	2897	2	0	0	0	1	2	0	7
MGP_C57BL6NJ_G0001608	--	5	-	50049831	50051478	1648	3	2	0	0	0	0	0	20
MGP_C57BL6NJ_G0001609	--	5	-	50058648	50062802	4155	0	0	0	0	0	0	0	5
MGP_C57BL6NJ_G0001610	--	5	-	50158239	50158626	388	0	0	0	0	0	1	0	1
MGP_C57BL6NJ_G0001611	--	5	-	50160587	50163072	2486	0	0	0	0	0	0	0	0
MGP_C57BL6NJ_G0001612	--	5	-	50354203	50357252	3050	0	0	0	0	1	1	1	7
MGP_C57BL6NJ_G0001613	--	5	-	50469254	50472366	3113	1	0	0	0	1	0	0	13
MGP_C57BL6NJ_G0001614	--	5	-	50927359	50928508	1150	1	1	1	0	0	0	0	13
MGP_C57BL6NJ_G0001615	--	5	+	51051881	51054447	2567	0	1	1	1	0	1	6	0
MGP_C57BL6NJ_G0001616	--	5	+	51864304	51866864	2366	0	0	0	0	0	2	0	6
MGP_C57BL6NJ_G0001617	--	5	-	52549900	52551453	1554	2	1	1	1	0	0	1	7
MGP_C57BL6NJ_G0001618	--	5	-	52558241	52560060	1820	2	0	1	0	0	5	0	9
MGP_C57BL6NJ_G0001619	--	5	+	52567682	52569612	1931	0	0	0	0	0	0	0	0
MGP_C57BL6NJ_G0001620	--	5	-	52579867	52583257	3391	0	0	1	0	1	5	0	19
MGP_C57BL6NJ_G0001621	--	5	-	52945034	52950243	3556	0	0	0	0	0	0	0	0
MGP_C57BL6NJ_G0001622	--	5	-	52966834	52971014	4181	3	1	2	0	2	0	1	28
MGP_C57BL6NJ_G0001623	--	5	-	52983390	52984618	1229	0	0	0	0	0	0	0	2
MGP_C57BL6NJ_G0001624	--	5	-	53002520	53006324	3805	1	0	0	0	0	0	0	4
MGP_C57BL6NJ_G0001625	--	5	-	53174620	53177064	2445	0	0	0	0	2	0	0	3
MGP_C57BL6NJ_G0001626	--	5	-	53235190	53239439	2987	9	1	1	0	4	2	2	4
MGP_C57BL6NJ_G0001627	--	5	-	53271204	53272589	1386	0	3	1	0	0	0	0	2
MGP_C57BL6NJ_G0001628	--	5	+	53342838	53345713	2876	2	1	2	1	3	0	0	2
MGP_C57BL6NJ_G0001629	--	5	-	53664083	53666525	2443	0	0	0	0	0	0	0	2
MGP_C57BL6NJ_G0001630	--	5	+	55141787	55147470	4031	1	2	3	6	6	4	4	4
MGP_C57BL6NJ_G0001631	--	5	+	55160446	55162216	1771	2	0	1	0	0	0	2	2
MGP_C57BL6NJ_G0001632	--	5	+	56113745	56116425	2681	0	0	0	0	0	0	0	8
MGP_C57BL6NJ_G0001633	--	5	+	56871619	56875218	3600	1	0	0	0	0	0	0	14
MGP_C57BL6NJ_G0001634	--	5	-	57170172	57175335	3717	1	0	0	0	1	1	0	19
MGP_C57BL6NJ_G0001635	--	5	+	58972463	58976414	2626	0	0	0	0	0	0	0	1
MGP_C57BL6NJ_G0001636	--	5	+	59189037	59189191	155	0	0	0	0	0	0	0	4
MGP_C57BL6NJ_G0001637	--	5	+	59304532	59307102	2571	0	0	0	0	0	0	0	3
MGP_C57BL6NJ_G0001638	--	5	+	59361731	59363908	2178	0	0	1	0	0	0	0	1
MGP_C57BL6NJ_G0001639	--	5	+	59381531	59384124	2594	0	0	2	0	0	0	0	14
MGP_C57BL6NJ_G0001640	--	5	+	59386874	59388820	1947	0	0	0	0	0	0	0	1
MGP_C57BL6NJ_G0001641	--	5	+	59515348	59518080	2733	2	0	0	0	1	0	0	18
MGP_C57BL6NJ_G0001642	--	5	+	59540158	59541512	1355	0	0	0	0	0	0	0	0
MGP_C57BL6NJ_G0001643	--	5	+	59544289	59545755	1467	0	0	0	0	0	0	0	2
MGP_C57BL6NJ_G0001644	--	5	+	59560487	59562353	1867	3	0	1	2	0	0	0	8
MGP_C57BL6NJ_G0001645	--	5	+	59582074	59583268	1195	1	0	0	0	0	1	0	3
MGP_C57BL6NJ_G0001646	--	5	+	59585894	59587997	2104	0	0	1	0	0	0	0	1
MGP_C57BL6NJ_G0001647	--	5	+	59607652	59608706	1055	0	0	0	0	0	0	0	1
MGP_C57BL6NJ_G0001648	--	5	+	59681068	59682809	1742	0	0	1	0	0	0	0	0
MGP_C57BL6NJ_G0001649	--	5	+	59758314	59761799	3486	0	0	0	0	2	0	0	9
MGP_C57BL6NJ_G0001650	--	5	-	59811798	59814436	1890	0	0	0	0	1	0	0	22
MGP_C57BL6NJ_G0001651	--	5	+	60843183	60845599	2240	1	0	0	0	2	0	0	8
MGP_C57BL6NJ_G0001652	--	5	-	61870535	61873155	2621	0	0	0	0	0	3	0	6
MGP_C57BL6NJ_G0001653	--	5	-	64709040	64710083	1044	2	0	0	0	0	4	0	6
MGP_C57BL6NJ_G0001654	--	5	-	64761789	64765097	3309	0	0	0	0	1	0	0	6
MGP_C57BL6NJ_G0001655	--	5	-	65842828	65847552	4725	1	0	0	0	0	0	0	1
MGP_C57BL6NJ_G0001656	--	5	+	66460962	66463274	2313	3	1	0	0	0	2	0	3
MGP_C57BL6NJ_G0001657	--	5	+	66706864	66707817	954	0	0	0	0	0	0	0	0
MGP_C57BL6NJ_G0001658	--	5	+	67072532	67074253	1722	2	10	7	3	6	14	6	16
MGP_C57BL6NJ_G0001659	--	5	+	67260696	67262994	2299	4	2	4	2	3	4	4	6
MGP_C57BL6NJ_G0001660	--	5	-	67620626	67621812	1187	6	0	2	2	3	2	1	9
MGP_C57BL6NJ_G0001661	--	5	+	67721135	67721901	767	9	0	8	0	2	8	5	8
MGP_C57BL6NJ_G0001662	--	5	-	67726030	67728406	2377	8	8	6	8	1	2	2	7
MGP_C57BL6NJ_G0001663	--	5	-	67747767	67749241	1475	7	4	2	0	1	2	1	5
MGP_C57BL6NJ_G0001664	--	5	-	67797321	67798873	1553	12	10	7	0	5	11	2	10
MGP_C57BL6NJ_G0001665	--	5	+	67816383	67817302	920	5	0	0	1	0	2	7	5
MGP_C57BL6NJ_G0001666	--	5	-	67855485	67859677	4193	15	3	14	3	5	4	7	14
MGP_C57BL6NJ_G0001667	--	5	+	67865759	67867507	1749	15	16	11	2	8	18	8	17
MGP_C57BL6NJ_G0001668	--	5	+	67967652	67970474	2823	0	2	5	1	7	4	3	17
MGP_C57BL6NJ_G0001669	--	5	+	67974635	67978360	2926	0	1	4	0	0	2	4	12
MGP_C57BL6NJ_G0001670	--	5	-	68029452	68031003	1552	0	3	3	0	1	4	0	11
MGP_C57BL6NJ_G0001671	--	5	-	68038523	68041239	2308	2	0	2	0	0	1	1	6
MGP_C57BL6NJ_G0001672	--	5	+	68156275	68158810	2505	8	8	14	2	1	5	1	12
MGP_C57BL6NJ_G0001673	--	5	+	68234029	68236413	1551	0	1	0	0	0	0	0	3
MGP_C57BL6NJ_G0001674	--	5	+	68238773	68239686	914	0	0	0	0	0	0	0	0
MGP_C57BL6NJ_G0001675	--	5	+	68242010	68242712	703	0	0	0	0	0	1	0	4
MGP_C57BL6NJ_G0001676	--	5	+	68298331	68303823	4322	115	91	60	69	119	147	85	404
MGP_C57BL6NJ_G0001677	--	5	+	68343788	68344688	901	0	0	0	0	0	0	0	0
MGP_C57BL6NJ_G0001678	--	5	+	68356661	68358216	1556	0	0	0	0	0	0	0	1
MGP_C57BL6NJ_G0001679	--	5	-	68487538	68490872	3335	55	25	23	3	9	8	9	19
MGP_C57BL6NJ_G0001680	--	5	-	68498179	68502436	4258	43	19	42	11	14	23	11	20
MGP_C57BL6NJ_G0001681	--	5	+	68656967	68659901	2935	0	0	0	0	0	0	0	0
MGP_C57BL6NJ_G0001682	--	5	-	68791887	68793899	2013	4	5	3	0	0	2	1	3
MGP_C57BL6NJ_G0001683	--	5	-	68816778	68818110	1333	3	0	5	0	0	1	0	2
MGP_C57BL6NJ_G0001684	--	5	-	68903520	68905729	2210	2	1	4	1	1	2	0	6
MGP_C57BL6NJ_G0001685	--	5	-	68917335	68918014	680	1	0	3	0	0	1	3	3
MGP_C57BL6NJ_G0001686	--	5	-	68999259	69001184	1926	13	6	15	0	2	4	1	22
MGP_C57BL6NJ_G0001687	--	5	-	69009745	69012110	2366	1	0	0	0	1	5	0	4
MGP_C57BL6NJ_G0001688	--	5	-	69073826	69076897	3072	13	6	12	0	2	1	3	27
MGP_C57BL6NJ_G0001689	--	5	+	69177706	69180217	2512	0	0	0	0	0	0	0	5
MGP_C57BL6NJ_G0001690	--	5	+	69215693	69217242	1550	0	0	0	0	0	0	0	0
MGP_C57BL6NJ_G0001691	--	5	+	69425062	69427764	2703	2	1	0	0	1	3	0	4
MGP_C57BL6NJ_G0001692	--	5	+	69497990	69500146	2157	1	0	0	0	0	0	0	0
MGP_C57BL6NJ_G0001693	--	5	+	69660139	69662649	2511	0	0	0	0	0	0	0	0
MGP_C57BL6NJ_G0001694	--	5	+	69977491	69979901	2411	0	2	0	0	1	1	1	2
MGP_C57BL6NJ_G0001695	--	5	-	70170329	70170937	609	0	1	0	0	0	0	0	0
MGP_C57BL6NJ_G0001696	--	5	-	70196773	70198305	1533	0	0	2	0	2	1	1	10
MGP_C57BL6NJ_G0001697	--	5	-	70329433	70331187	1755	2	2	1	0	0	0	0	9
MGP_C57BL6NJ_G0001698	--	5	-	70410084	70413562	3479	0	0	3	0	1	1	0	4
MGP_C57BL6NJ_G0001699	--	5	-	70419854	70421143	1290	1	1	0	4	1	0	1	6
MGP_C57BL6NJ_G0001700	--	5	+	70559290	70562984	3695	0	0	0	0	1	1	0	11
MGP_C57BL6NJ_G0001701	--	5	-	71637248	71640587	2954	0	0	0	0	0	0	0	0
MGP_C57BL6NJ_G0001702	--	5	-	71870078	71871654	1577	0	0	0	0	0	0	0	11
MGP_C57BL6NJ_G0001703	--	5	-	71882484	71883514	1031	0	0	0	0	0	1	1	14
MGP_C57BL6NJ_G0001704	--	5	-	71913262	71916131	2870	0	0	0	0	0	0	0	2
MGP_C57BL6NJ_G0001705	--	5	-	71917686	71920076	2391	0	0	0	0	0	0	0	0
MGP_C57BL6NJ_G0001706	--	5	-	71963258	71965392	2135	0	0	0	0	0	0	1	5
MGP_C57BL6NJ_G0001707	--	5	-	71977980	71979891	1848	0	0	0	0	0	0	0	2
MGP_C57BL6NJ_G0001708	--	5	-	72023242	72027602	4361	0	0	0	0	0	0	1	21
MGP_C57BL6NJ_G0001709	--	5	-	72261718	72262043	326	0	0	0	0	2	1	0	8
MGP_C57BL6NJ_G0001710	--	5	-	75474718	75475707	990	1	1	3	1	3	0	1	0
MGP_C57BL6NJ_G0001711	--	5	-	75497805	75500404	2494	0	0	0	0	0	0	0	3
MGP_C57BL6NJ_G0001712	--	5	-	75749357	75751463	2107	3	1	3	0	2	6	0	3
MGP_C57BL6NJ_G0001713	--	5	-	75863614	75865969	2356	0	1	3	1	0	2	0	3
MGP_C57BL6NJ_G0001714	--	5	-	76031075	76034483	3378	3	4	1	2	5	6	7	3
MGP_C57BL6NJ_G0001715	--	5	-	76186820	76189283	2464	5	0	1	0	0	3	0	3
MGP_C57BL6NJ_G0001716	--	5	+	76278197	76279074	878	1	0	0	0	0	0	0	1
MGP_C57BL6NJ_G0001717	--	5	-	76314876	76315394	519	0	0	0	0	0	0	0	0
MGP_C57BL6NJ_G0001718	--	5	+	76318249	76320390	1152	39	29	28	21	28	42	21	45
MGP_C57BL6NJ_G0001719	--	5	-	76696197	76696775	579	1	0	1	0	0	3	0	1
MGP_C57BL6NJ_G0001720	--	5	-	77114820	77120026	5207	5	3	2	0	5	9	0	13
MGP_C57BL6NJ_G0001721	--	5	+	77126143	77126892	750	0	0	0	0	0	1	0	2
MGP_C57BL6NJ_G0001722	--	5	-	77183721	77186948	1015	0	0	0	0	0	2	0	3
MGP_C57BL6NJ_G0001723	--	5	-	77272693	77276574	3882	0	0	0	0	2	0	0	2
MGP_C57BL6NJ_G0001724	--	5	-	77357954	77358422	469	0	0	0	0	0	0	0	1
MGP_C57BL6NJ_G0001725	--	5	-	77478571	77481323	2753	8	5	9	0	3	1	0	9
MGP_C57BL6NJ_G0001726	--	5	-	77548255	77549855	1601	7	3	2	0	0	0	3	10
MGP_C57BL6NJ_G0001727	--	5	+	77691507	77692836	1330	2	0	4	1	2	3	4	3
MGP_C57BL6NJ_G0001728	--	5	-	78159126	78161971	2846	14	9	16	2	3	8	3	30
MGP_C57BL6NJ_G0001729	--	5	-	78306128	78306578	451	0	2	0	0	0	0	0	0
MGP_C57BL6NJ_G0001730	--	5	+	78938471	78940794	2324	3	2	1	1	0	3	7	1
MGP_C57BL6NJ_G0001731	--	5	+	79065270	79067391	395	0	0	0	0	0	0	0	0
MGP_C57BL6NJ_G0001732	--	5	-	79531721	79535896	4176	7	0	5	0	1	7	0	14
MGP_C57BL6NJ_G0001733	--	5	-	79919963	79922389	2427	0	0	0	0	0	0	0	0
MGP_C57BL6NJ_G0001734	--	5	+	85168852	85172293	3442	0	0	0	0	0	0	0	0
MGP_C57BL6NJ_G0001735	--	5	+	85478366	85479312	947	0	0	0	0	0	0	0	0
MGP_C57BL6NJ_G0001736	--	5	+	85802362	85803369	1008	0	0	0	0	0	0	0	0
MGP_C57BL6NJ_G0001737	--	5	-	86104997	86106414	1418	0	0	0	0	0	0	0	8
MGP_C57BL6NJ_G0001738	--	5	+	91833974	91834980	1007	0	0	0	0	0	2	2	0
MGP_C57BL6NJ_G0001739	--	5	+	94209913	94212053	2141	1	0	0	0	0	0	0	0
MGP_C57BL6NJ_G0001740	--	5	+	95135690	95138336	2647	0	0	0	0	0	0	0	7
MGP_C57BL6NJ_G0001741	--	5	+	95569543	95572674	3132	0	0	0	0	0	0	2	4
MGP_C57BL6NJ_G0001742	--	5	-	96617229	96618050	822	0	0	0	0	0	0	0	0
MGP_C57BL6NJ_G0001743	--	5	-	96806529	96811154	963	14	8	4	8	10	11	13	20
MGP_C57BL6NJ_G0001744	--	5	-	97063161	97063718	558	0	2	1	1	5	1	1	3
MGP_C57BL6NJ_G0001745	--	5	+	98048902	98051038	2137	4	1	1	2	2	3	2	11
MGP_C57BL6NJ_G0001746	--	5	-	98050667	98051259	593	0	0	0	0	0	0	0	0
MGP_C57BL6NJ_G0001747	--	5	+	98138724	98140813	2090	1	3	2	0	1	5	3	4
MGP_C57BL6NJ_G0001748	--	5	-	98145473	98147375	1903	8	7	5	6	25	26	12	17
MGP_C57BL6NJ_G0001749	--	5	+	102213214	102215359	2146	1	0	0	0	0	2	0	2
MGP_C57BL6NJ_G0001750	--	5	+	102312379	102315602	3224	0	0	0	0	0	0	0	5
MGP_C57BL6NJ_G0001751	--	5	-	102354575	102355116	542	0	0	0	0	0	0	2	0
MGP_C57BL6NJ_G0001752	--	5	+	102384439	102384958	520	0	1	1	0	0	0	0	1
MGP_C57BL6NJ_G0001753	--	5	+	102387920	102388404	485	0	0	0	0	1	0	0	7
MGP_C57BL6NJ_G0001754	--	5	+	102499848	102500475	628	0	0	0	0	0	0	0	0
MGP_C57BL6NJ_G0001755	--	5	-	103504282	103505848	1567	0	0	0	0	2	1	2	15
MGP_C57BL6NJ_G0001756	--	5	+	103530605	103533032	2428	2	0	1	1	2	4	0	7
MGP_C57BL6NJ_G0001757	--	5	+	103897655	103900388	2734	1	0	0	0	1	0	0	6
MGP_C57BL6NJ_G0001758	--	5	+	106144648	106146482	1835	10	2	9	6	0	13	2	7
MGP_C57BL6NJ_G0001759	--	5	+	106557383	106560377	2297	2	4	5	3	3	10	1	21
MGP_C57BL6NJ_G0001760	--	5	-	106576529	106577604	1076	4	2	2	4	1	5	2	20
MGP_C57BL6NJ_G0001761	--	5	+	106664605	106666954	2350	0	0	0	0	0	0	0	0
MGP_C57BL6NJ_G0001762	--	5	+	107627793	107630386	2594	0	0	0	0	0	2	0	2
MGP_C57BL6NJ_G0001763	--	5	+	107655435	107657018	1584	4	1	0	1	0	1	0	0
MGP_C57BL6NJ_G0001764	--	5	+	107811236	107812580	1345	0	0	1	0	1	2	1	6
MGP_C57BL6NJ_G0001765	--	5	-	107913560	107914596	1037	2	2	0	0	0	5	0	1
MGP_C57BL6NJ_G0001766	--	5	-	108866041	108868512	2472	0	0	0	0	0	0	0	1
MGP_C57BL6NJ_G0001767	--	5	+	109250165	109251300	1136	0	0	0	0	0	0	0	1
MGP_C57BL6NJ_G0001768	--	5	-	109837714	109838041	328	0	0	1	0	0	1	0	1
MGP_C57BL6NJ_G0001769	--	5	-	110032538	110035316	2779	1	2	4	4	0	2	2	6
MGP_C57BL6NJ_G0001770	--	5	-	110059991	110062252	2262	0	0	0	0	0	0	0	0
MGP_C57BL6NJ_G0001771	--	5	+	110463138	110464389	1252	0	0	0	0	3	0	0	0
MGP_C57BL6NJ_G0001772	--	5	-	111132165	111132533	369	0	0	0	0	0	0	0	0
MGP_C57BL6NJ_G0001773	--	5	+	111865896	111868067	2172	2	0	0	0	0	0	2	0
MGP_C57BL6NJ_G0001774	--	5	+	112273886	112276147	2262	0	2	6	0	3	5	2	4
MGP_C57BL6NJ_G0001775	--	5	-	113122874	113125778	2905	2	3	6	0	1	9	0	11
MGP_C57BL6NJ_G0001776	--	5	-	113633860	113637429	3570	4	3	1	0	0	4	0	5
MGP_C57BL6NJ_G0001777	--	5	-	113661323	113663405	2083	7	4	3	2	1	3	4	9
MGP_C57BL6NJ_G0001778	--	5	+	114220295	114221291	997	0	0	0	0	0	0	0	0
MGP_C57BL6NJ_G0001779	--	5	-	114348540	114349885	1346	24	18	25	13	36	32	13	33
MGP_C57BL6NJ_G0001780	--	5	+	114419765	114420929	1165	9	1	1	5	0	2	6	16
MGP_C57BL6NJ_G0001781	--	5	-	114917238	114918617	1380	1	3	3	3	1	4	2	10
MGP_C57BL6NJ_G0001782	--	5	-	115186382	115189655	3274	0	0	0	0	0	0	0	0
MGP_C57BL6NJ_G0001783	--	5	-	115241309	115243414	2106	0	0	0	0	0	0	0	1
MGP_C57BL6NJ_G0001784	--	5	+	115525314	115528336	3023	0	0	0	0	0	0	0	0
MGP_C57BL6NJ_G0001785	--	5	-	116597292	116597979	634	1	0	4	1	1	2	2	2
MGP_C57BL6NJ_G0001786	--	5	+	117922637	117923189	553	1	0	2	0	1	3	0	2
MGP_C57BL6NJ_G0001787	--	5	+	117972906	117973639	734	1	0	2	0	0	0	0	0
MGP_C57BL6NJ_G0001788	--	5	+	118120577	118122954	2378	1	0	0	0	1	0	0	0
MGP_C57BL6NJ_G0001789	--	5	+	118161303	118161842	540	0	0	0	0	0	0	0	0
MGP_C57BL6NJ_G0001790	--	5	-	118302071	118302877	807	0	0	0	0	1	0	0	2
MGP_C57BL6NJ_G0001791	--	5	+	118399134	118401255	2122	19	10	10	7	7	9	5	7
MGP_C57BL6NJ_G0001792	--	5	+	119444037	119445297	1261	23	23	15	15	54	36	23	50
MGP_C57BL6NJ_G0001793	--	5	-	119449410	119449776	367	3	3	0	0	0	3	1	8
MGP_C57BL6NJ_G0001794	--	5	+	119724916	119726216	1301	0	0	0	0	0	0	0	0
MGP_C57BL6NJ_G0001795	--	5	+	120232492	120233055	564	1	0	3	0	2	2	3	0
MGP_C57BL6NJ_G0001796	--	5	-	120252059	120253944	1886	24	19	10	2	5	5	0	9
MGP_C57BL6NJ_G0001797	--	5	+	120279209	120279589	381	2	3	0	0	0	4	0	0
MGP_C57BL6NJ_G0001798	--	5	-	120309007	120309927	921	2	3	1	1	0	5	1	1
MGP_C57BL6NJ_G0001799	--	5	-	120483131	120484330	1200	0	0	0	0	0	0	0	0
MGP_C57BL6NJ_G0001800	--	5	+	120486856	120488150	1295	0	0	0	0	0	0	0	0
MGP_C57BL6NJ_G0001801	--	5	+	121063576	121066896	3276	0	3	2	0	0	2	0	5
MGP_C57BL6NJ_G0001802	--	5	-	121107495	121111998	4504	7	2	1	0	1	7	1	14
MGP_C57BL6NJ_G0001803	--	5	+	121347267	121349119	1853	5	4	7	9	13	9	0	11
MGP_C57BL6NJ_G0001804	--	5	+	122340917	122341474	558	107	92	70	60	54	62	48	74
MGP_C57BL6NJ_G0001805	--	5	+	122410735	122412049	1315	0	2	3	0	2	3	0	5
MGP_C57BL6NJ_G0001806	--	5	-	122851097	122853000	1904	0	1	1	0	0	0	0	0
MGP_C57BL6NJ_G0001807	--	5	-	122860324	122864398	2258	0	0	0	0	0	0	0	2
MGP_C57BL6NJ_G0001808	--	5	+	123362267	123364557	2291	1	0	1	0	3	0	1	0
MGP_C57BL6NJ_G0001809	--	5	+	123402675	123404531	1857	5	0	3	0	2	1	0	7
MGP_C57BL6NJ_G0001810	--	5	-	123924390	123925852	1463	0	0	0	0	1	0	0	1
MGP_C57BL6NJ_G0001811	--	5	-	124017890	124019260	1371	1	0	1	1	3	1	1	9
MGP_C57BL6NJ_G0001812	--	5	-	124067348	124068690	1343	0	0	1	0	1	2	0	7
MGP_C57BL6NJ_G0001813	--	5	+	124425152	124425584	433	0	0	0	0	0	0	0	0
MGP_C57BL6NJ_G0001814	--	5	+	124764954	124767678	2725	31	35	22	9	2	22	6	22
MGP_C57BL6NJ_G0001815	--	5	+	125211438	125212397	960	0	1	1	0	0	0	0	5
MGP_C57BL6NJ_G0001816	--	5	+	125584225	125584331	107	0	0	0	0	0	0	0	0
MGP_C57BL6NJ_G0001817	--	5	-	125762980	125763901	922	3	0	0	0	1	0	0	10
MGP_C57BL6NJ_G0001818	--	5	-	126372839	126374230	1345	0	4	2	0	1	0	0	2
MGP_C57BL6NJ_G0001819	--	5	+	126415109	126417525	2417	2	1	1	0	0	4	0	3
MGP_C57BL6NJ_G0001820	--	5	+	126430447	126431466	1020	1	1	5	0	0	4	0	4
MGP_C57BL6NJ_G0001821	--	5	+	126458203	126463200	4998	9	6	3	1	4	3	1	16
MGP_C57BL6NJ_G0001822	--	5	+	126503172	126504793	1622	0	0	0	0	0	4	0	2
MGP_C57BL6NJ_G0001823	--	5	+	126522950	126525627	2678	0	0	2	0	2	1	0	3
MGP_C57BL6NJ_G0001824	--	5	-	126830275	126832710	2436	0	0	0	0	0	0	0	0
MGP_C57BL6NJ_G0001825	--	5	-	127502850	127505224	2375	0	0	0	0	0	0	0	2
MGP_C57BL6NJ_G0001826	--	5	+	128232993	128234126	1134	0	1	0	0	0	0	0	0
MGP_C57BL6NJ_G0001827	--	5	-	128575160	128576144	985	26	16	18	20	19	25	23	21
MGP_C57BL6NJ_G0001828	--	5	+	128802237	128803509	1273	0	0	0	0	0	1	1	0
MGP_C57BL6NJ_G0001829	--	5	-	129137102	129139406	2305	0	0	1	0	0	0	0	2
MGP_C57BL6NJ_G0001830	--	5	-	129386962	129390221	3260	7	4	2	1	3	4	0	6
MGP_C57BL6NJ_G0001831	--	5	+	129646504	129648360	1857	6	3	2	3	0	3	2	5
MGP_C57BL6NJ_G0001832	--	5	+	129750362	129751450	1089	0	0	0	0	0	0	0	0
MGP_C57BL6NJ_G0001833	--	5	+	129853796	129856009	2214	8	4	12	8	10	12	6	4
MGP_C57BL6NJ_G0001834	--	5	+	130043630	130046724	3095	16	17	9	0	7	9	3	7
MGP_C57BL6NJ_G0001835	--	5	+	130075045	130080479	3290	17	3	10	2	3	7	3	11
MGP_C57BL6NJ_G0001836	--	5	-	130203125	130206315	1178	0	0	4	0	1	8	1	5
MGP_C57BL6NJ_G0001837	--	5	+	130616649	130618989	2341	5	13	5	6	15	29	7	17
MGP_C57BL6NJ_G0001838	--	5	+	130849868	130850193	326	4	2	1	0	0	1	0	1
MGP_C57BL6NJ_G0001839	--	5	-	130967366	130969565	2200	49	35	31	11	7	14	4	50
MGP_C57BL6NJ_G0001840	--	5	-	130976576	130979462	2887	18	16	21	3	4	19	11	45
MGP_C57BL6NJ_G0001841	--	5	+	130980713	130985383	4671	28	30	19	6	17	28	10	71
MGP_C57BL6NJ_G0001842	--	5	-	131076560	131077137	578	0	0	1	0	1	0	2	0
MGP_C57BL6NJ_G0001843	--	5	+	131313148	131321307	6592	2	0	0	0	4	1	0	8
MGP_C57BL6NJ_G0001844	--	5	-	131453770	131455348	1579	0	2	5	0	0	0	1	1
MGP_C57BL6NJ_G0001845	--	5	+	131601348	131604093	2746	2	2	1	0	1	3	1	6
MGP_C57BL6NJ_G0001846	--	5	+	131687470	131689028	1559	14	6	4	5	2	1	9	8
MGP_C57BL6NJ_G0001847	--	5	+	132049690	132051837	2148	2	0	0	1	2	0	0	6
MGP_C57BL6NJ_G0001848	--	5	+	132053563	132054432	870	1	1	0	0	0	0	1	0
MGP_C57BL6NJ_G0001849	--	5	-	132232450	132232912	463	4	4	2	2	1	8	2	5
MGP_C57BL6NJ_G0001850	--	5	-	132375978	132377316	1339	1	1	3	2	0	2	0	7
MGP_C57BL6NJ_G0001851	--	5	+	132378623	132379154	532	0	0	0	0	0	0	0	4
MGP_C57BL6NJ_G0001852	--	5	+	132731947	132733450	447	0	0	0	0	0	0	0	0
MGP_C57BL6NJ_G0001853	--	5	-	133037477	133039082	1606	0	1	2	0	5	2	0	5
MGP_C57BL6NJ_G0001854	--	5	-	133063418	133064721	1304	1	3	1	0	1	1	2	5
MGP_C57BL6NJ_G0001855	--	5	+	133211511	133215109	2013	1	1	3	2	0	3	3	2
MGP_C57BL6NJ_G0001856	--	5	+	133339778	133341141	1364	0	0	3	0	1	0	1	0
MGP_C57BL6NJ_G0001857	--	5	-	134157968	134160731	2764	12	13	13	0	1	6	6	9
MGP_C57BL6NJ_G0001858	--	5	+	134321953	134324790	2838	4	0	2	3	2	4	0	12
MGP_C57BL6NJ_G0001859	--	5	+	135382950	135383914	965	0	0	0	0	0	0	0	0
MGP_C57BL6NJ_G0001860	--	5	+	135999236	136002626	3391	0	0	0	0	2	0	0	9
MGP_C57BL6NJ_G0001861	--	5	+	136292283	136293365	1083	0	0	1	0	0	0	0	1
MGP_C57BL6NJ_G0001862	--	5	+	136632780	136633553	774	0	1	1	4	0	2	0	4
MGP_C57BL6NJ_G0001863	--	5	-	137324728	137326697	1970	0	2	0	0	0	1	0	5
MGP_C57BL6NJ_G0001864	--	5	-	137383680	137386920	3241	0	0	0	0	0	1	0	2
MGP_C57BL6NJ_G0001865	--	5	+	137615754	137617163	1410	0	0	0	0	0	0	0	0
MGP_C57BL6NJ_G0001866	--	5	-	137700968	137702339	1372	0	0	2	0	0	0	0	4
MGP_C57BL6NJ_G0001867	--	5	-	137852714	137853383	670	0	0	0	0	0	0	0	0
MGP_C57BL6NJ_G0001868	--	5	-	138717328	138718265	938	0	0	0	0	0	2	1	2
MGP_C57BL6NJ_G0001869	--	5	+	138778495	138780722	2228	15	22	13	15	20	24	28	33
MGP_C57BL6NJ_G0001870	--	5	-	139093570	139094528	959	1	1	0	0	0	0	0	7
MGP_C57BL6NJ_G0001871	--	5	+	139181715	139185099	3385	5	6	12	2	14	6	5	15
MGP_C57BL6NJ_G0001872	--	5	+	139202970	139204830	1861	6	10	5	2	4	10	3	3
MGP_C57BL6NJ_G0001873	--	5	+	139391824	139392321	498	7	4	4	1	4	2	1	8
MGP_C57BL6NJ_G0001874	--	5	+	139494473	139497374	1392	16	3	6	6	4	10	3	16
MGP_C57BL6NJ_G0001875	--	5	-	139951262	139951689	428	0	0	0	1	0	0	0	1
MGP_C57BL6NJ_G0001876	--	5	-	140206529	140209918	3390	1	0	0	0	0	0	0	2
MGP_C57BL6NJ_G0001877	--	5	-	140240886	140242971	2086	1	0	0	0	0	1	0	6
MGP_C57BL6NJ_G0001878	--	5	-	140305065	140306228	1113	0	0	0	0	0	0	0	0
MGP_C57BL6NJ_G0001879	--	5	-	140389342	140390976	1635	0	0	0	0	0	0	0	0
MGP_C57BL6NJ_G0001880	--	5	-	141001347	141003097	1751	0	0	0	0	0	0	0	0
MGP_C57BL6NJ_G0001881	--	5	-	141006058	141007354	1297	0	0	0	0	0	0	0	0
MGP_C57BL6NJ_G0001882	--	5	-	141022261	141022960	700	0	0	0	0	0	0	0	0
MGP_C57BL6NJ_G0001883	--	5	-	141037501	141040360	2860	0	0	0	0	0	0	0	4
MGP_C57BL6NJ_G0001884	--	5	-	141094640	141095794	1155	0	0	0	0	0	0	0	0
MGP_C57BL6NJ_G0001885	--	5	-	141097140	141098272	1133	0	0	0	0	0	0	0	0
MGP_C57BL6NJ_G0001886	--	5	-	141300434	141303394	2961	1	2	2	0	0	0	0	9
MGP_C57BL6NJ_G0001887	--	5	-	141324680	141325427	748	0	0	0	0	0	0	0	0
MGP_C57BL6NJ_G0001888	--	5	-	141354115	141356398	2284	0	0	0	0	0	0	0	0
MGP_C57BL6NJ_G0001889	--	5	-	141379248	141380221	974	0	0	0	0	0	0	0	3
MGP_C57BL6NJ_G0001890	--	5	-	141393659	141397495	3837	2	1	2	1	1	0	2	6
MGP_C57BL6NJ_G0001891	--	5	-	141408875	141415702	6828	2	0	2	0	0	0	0	14
MGP_C57BL6NJ_G0001892	--	5	-	141418481	141420715	2235	0	0	0	0	0	0	0	0
MGP_C57BL6NJ_G0001893	--	5	-	141437944	141445268	7325	0	0	0	0	1	0	0	4
MGP_C57BL6NJ_G0001894	--	5	-	141615257	141616586	1330	1	0	0	0	0	0	0	1
MGP_C57BL6NJ_G0001895	--	5	-	141618487	141620122	1636	0	0	0	0	0	0	0	0
MGP_C57BL6NJ_G0001896	--	5	-	141792595	141795942	2306	3	1	0	0	0	2	0	3
MGP_C57BL6NJ_G0001897	--	5	-	141858928	141861790	2863	0	0	2	0	1	0	0	7
MGP_C57BL6NJ_G0001898	--	5	-	141863576	141864850	1275	1	0	0	0	0	0	0	6
MGP_C57BL6NJ_G0001899	--	5	-	141920112	141923953	2397	1	1	0	0	0	0	0	4
MGP_C57BL6NJ_G0001900	--	5	-	141928892	141931051	2160	0	0	0	0	0	0	0	4
MGP_C57BL6NJ_G0001901	--	5	-	141971049	141971872	824	0	0	0	0	0	0	0	2
MGP_C57BL6NJ_G0001902	--	5	+	142254348	142254635	288	0	0	0	0	0	0	0	0
MGP_C57BL6NJ_G0001903	--	5	+	142957402	142958323	922	0	0	0	0	0	0	0	0
MGP_C57BL6NJ_G0001904	--	5	-	143672935	143673900	966	0	0	0	0	1	0	0	1
MGP_C57BL6NJ_G0001905	--	5	+	143773757	143775120	1364	1	2	1	1	3	6	0	5
MGP_C57BL6NJ_G0001906	--	5	-	143868177	143872563	3668	45	33	40	17	41	44	26	59
MGP_C57BL6NJ_G0001907	--	5	-	144113975	144118184	4210	2	0	0	0	0	0	0	2
MGP_C57BL6NJ_G0001908	--	5	-	144153647	144155111	1465	0	0	1	0	1	0	0	0
MGP_C57BL6NJ_G0001909	--	5	-	144621796	144623417	1622	3	0	1	2	0	1	1	3
MGP_C57BL6NJ_G0001910	--	5	-	144720895	144723910	3016	6	9	4	4	3	5	3	4
MGP_C57BL6NJ_G0001911	--	5	+	145000902	145001705	804	2	3	0	0	0	0	0	3
MGP_C57BL6NJ_G0001912	--	5	-	145228315	145229955	1641	1	0	1	0	0	0	1	0
MGP_C57BL6NJ_G0001913	--	5	-	145398205	145409916	3421	4	0	0	1	0	2	0	6
MGP_C57BL6NJ_G0001914	--	5	-	146219798	146224145	4348	1	4	6	1	2	0	1	17
MGP_C57BL6NJ_G0001915	--	5	-	146419582	146426463	6882	11	12	11	1	7	12	3	9
MGP_C57BL6NJ_G0001916	--	5	+	147341171	147342119	949	37	24	28	33	54	67	45	74
MGP_C57BL6NJ_G0001917	--	5	+	148850567	148852036	1470	2	0	2	1	3	0	0	3
MGP_C57BL6NJ_G0001918	--	5	+	148963906	148964696	411	0	0	0	0	0	0	0	0
MGP_C57BL6NJ_G0001919	--	5	-	150445395	150447940	2546	2	2	3	0	2	6	1	6
MGP_C57BL6NJ_G0001920	--	5	-	150571006	150576057	2330	2	4	1	0	1	2	0	2
MGP_C57BL6NJ_G0001921	--	5	-	150768783	150771007	2225	2	1	0	1	0	4	2	9
MGP_C57BL6NJ_G0001922	--	5	-	151869381	151870341	961	0	0	0	0	0	1	1	3
MGP_C57BL6NJ_G0001923	--	5	-	151879611	151880291	681	0	0	0	0	0	0	0	0
MGP_C57BL6NJ_G0001924	--	5	-	151889100	151891469	2370	0	0	1	0	0	2	0	0
MGP_C57BL6NJ_G0001925	--	5	+	154068023	154069048	1026	1	0	0	0	0	1	0	4
MGP_C57BL6NJ_G0001926	--	5	+	154159738	154162479	2742	0	0	0	0	1	0	0	2
MGP_C57BL6NJ_G0001927	--	5	-	154161483	154163798	2316	10	10	3	6	2	13	3	8
MGP_C57BL6NJ_G0001928	--	5	+	154302017	154303105	1089	9	5	5	3	6	6	0	3
MGP_C57BL6NJ_G0001929	--	5	+	154574356	154579226	3412	4	0	0	0	3	0	1	2
MGP_C57BL6NJ_G0001930	--	5	+	155022969	155024764	1796	4	7	12	13	4	7	4	14
MGP_C57BL6NJ_G0001931	--	5	+	156229718	156232699	2130	4	2	3	7	5	9	2	10
MGP_C57BL6NJ_G0001932	--	5	+	158683299	158684347	996	7	8	2	2	0	6	6	6
MGP_C57BL6NJ_G0001933	--	5	+	158684444	158685486	1043	5	3	0	3	5	5	11	17
MGP_C57BL6NJ_G0001934	--	5	+	159601953	159602637	685	0	0	0	0	0	0	0	0
MGP_C57BL6NJ_G0001935	--	5	-	159972861	159973505	645	0	0	0	0	0	0	0	0
MGP_C57BL6NJ_G0001936	--	5	+	160912235	160913872	1638	0	0	0	0	0	0	0	0
MGP_C57BL6NJ_G0001937	--	6	-	14612	16725	2114	3	1	0	0	1	3	3	18
MGP_C57BL6NJ_G0001938	--	6	-	1269812	1270536	725	1	0	0	0	0	0	0	1
MGP_C57BL6NJ_G0001939	--	6	+	1296595	1298386	1792	0	0	0	0	0	0	0	0
MGP_C57BL6NJ_G0001940	--	6	-	1396852	1399669	2818	1	0	2	0	0	0	0	0
MGP_C57BL6NJ_G0001941	--	6	+	1416279	1417216	938	8	3	5	3	4	11	4	11
MGP_C57BL6NJ_G0001942	--	6	+	1615608	1620285	1870	0	0	0	0	0	0	0	0
MGP_C57BL6NJ_G0001943	--	6	+	1806286	1810434	4149	10	11	8	2	0	1	1	23
MGP_C57BL6NJ_G0001944	--	6	+	1810707	1811942	1236	22	1	11	0	3	1	0	11
MGP_C57BL6NJ_G0001945	--	6	+	1827158	1827477	320	0	0	1	0	0	0	0	1
MGP_C57BL6NJ_G0001946	--	6	-	2111413	2116467	3987	790	1027	937	1016	973	1069	901	646
MGP_C57BL6NJ_G0001947	--	6	+	2179890	2181715	1826	4	3	2	2	6	4	3	2
MGP_C57BL6NJ_G0001948	--	6	-	3860920	3864432	2030	0	0	0	0	0	0	0	0
MGP_C57BL6NJ_G0001949	--	6	-	3871978	3873331	1354	2	0	0	0	0	0	2	5
MGP_C57BL6NJ_G0001950	--	6	+	4414381	4417058	2678	0	0	0	0	0	0	0	2
MGP_C57BL6NJ_G0001951	--	6	+	4893822	4895693	1872	3	3	0	2	5	3	1	16
MGP_C57BL6NJ_G0001952	--	6	+	10411075	10412017	943	0	0	0	0	0	0	0	3
MGP_C57BL6NJ_G0001953	--	6	+	13238309	13240548	2240	0	0	0	0	0	0	0	3
MGP_C57BL6NJ_G0001954	--	6	+	13418811	13420546	1736	5	2	4	0	3	7	2	19
MGP_C57BL6NJ_G0001955	--	6	+	13443388	13445072	1685	0	0	0	2	0	0	0	0
MGP_C57BL6NJ_G0001956	--	6	+	15443284	15446219	2936	5	3	2	0	3	4	0	6
MGP_C57BL6NJ_G0001957	--	6	-	15477497	15478875	1379	0	0	0	0	0	3	0	6
MGP_C57BL6NJ_G0001958	--	6	+	15660559	15671885	5605	0	2	0	0	3	3	0	3
MGP_C57BL6NJ_G0001959	--	6	-	15870482	15872301	1820	0	0	0	0	0	0	0	13
MGP_C57BL6NJ_G0001960	--	6	-	16235420	16237006	1587	1	0	3	0	0	1	2	10
MGP_C57BL6NJ_G0001961	--	6	+	19280018	19287785	6690	3	0	0	0	1	2	0	12
MGP_C57BL6NJ_G0001962	--	6	+	19732304	19736383	4080	0	0	0	0	0	0	0	5
MGP_C57BL6NJ_G0001963	--	6	+	21444592	21446809	2218	0	3	0	0	0	0	0	13
MGP_C57BL6NJ_G0001964	--	6	-	22923802	22926636	2835	2	1	3	0	2	6	1	16
MGP_C57BL6NJ_G0001965	--	6	-	26723729	26727526	3798	50	31	27	41	36	31	30	34
MGP_C57BL6NJ_G0001966	--	6	-	26731874	26738877	7004	6	9	13	2	17	23	8	36
MGP_C57BL6NJ_G0001967	--	6	-	26745788	26749712	3925	1	2	0	0	2	5	2	24
MGP_C57BL6NJ_G0001968	--	6	+	27098978	27100849	1872	1	0	2	1	0	2	3	8
MGP_C57BL6NJ_G0001969	--	6	+	27103560	27106474	2915	10	8	10	1	9	6	2	4
MGP_C57BL6NJ_G0001970	--	6	+	27342438	27345681	3244	6	3	4	0	0	1	2	6
MGP_C57BL6NJ_G0001971	--	6	-	28132008	28133787	1533	5	5	2	1	2	8	9	5
MGP_C57BL6NJ_G0001972	--	6	-	28531779	28535389	3611	0	0	2	0	3	0	0	11
MGP_C57BL6NJ_G0001973	--	6	+	28836253	28838473	2221	0	1	0	0	0	0	0	2
MGP_C57BL6NJ_G0001974	--	6	-	29835228	29837321	2094	40	21	35	4	8	19	5	33
MGP_C57BL6NJ_G0001975	--	6	-	29874129	29876420	2292	16	20	26	1	6	4	9	10
MGP_C57BL6NJ_G0001976	--	6	+	30026661	30030716	2731	7	9	11	7	6	7	9	6
MGP_C57BL6NJ_G0001977	--	6	-	31839099	31842094	2996	4	1	2	0	1	0	5	3
MGP_C57BL6NJ_G0001978	--	6	+	32273635	32275246	1612	0	0	0	0	1	0	0	0
MGP_C57BL6NJ_G0001979	--	6	-	32534168	32536295	2128	3	0	3	0	0	1	0	2
MGP_C57BL6NJ_G0001980	--	6	+	33786955	33788187	1233	1	0	0	0	0	0	0	3
MGP_C57BL6NJ_G0001981	--	6	-	35213839	35216231	2393	0	0	0	0	1	0	0	18
MGP_C57BL6NJ_G0001982	--	6	-	38402376	38403592	1217	1	1	0	0	1	2	1	0
MGP_C57BL6NJ_G0001983	--	6	+	39421312	39423025	1714	0	0	0	0	0	0	0	0
MGP_C57BL6NJ_G0001984	--	6	+	39496926	39500991	2451	1	1	0	0	0	0	0	1
MGP_C57BL6NJ_G0001985	--	6	+	39628358	39631184	2827	0	0	0	0	0	0	0	0
MGP_C57BL6NJ_G0001986	--	6	-	40359036	40360378	1343	0	0	0	0	0	0	0	0
MGP_C57BL6NJ_G0001987	--	6	-	41230723	41234269	3547	1	0	0	0	0	1	0	9
MGP_C57BL6NJ_G0001988	--	6	+	42909360	42909987	628	0	1	0	1	3	0	0	0
MGP_C57BL6NJ_G0001989	--	6	+	44877506	44878734	1229	0	0	0	0	0	0	0	6
MGP_C57BL6NJ_G0001990	--	6	+	44884929	44888688	3760	0	0	0	0	0	0	0	0
MGP_C57BL6NJ_G0001991	--	6	+	44940712	44942924	2213	0	0	0	0	0	0	0	0
MGP_C57BL6NJ_G0001992	--	6	+	44999563	45002104	2542	0	0	0	0	0	0	0	1
MGP_C57BL6NJ_G0001993	--	6	+	45008534	45012214	3681	0	0	0	0	0	0	0	0
MGP_C57BL6NJ_G0001994	--	6	+	45053957	45056754	2798	0	0	0	0	0	0	0	2
MGP_C57BL6NJ_G0001995	--	6	+	45115804	45117208	1405	0	0	0	0	0	0	0	0
MGP_C57BL6NJ_G0001996	--	6	+	45120809	45122071	1263	0	0	0	0	0	0	0	1
MGP_C57BL6NJ_G0001997	--	6	+	45139656	45141919	2264	0	0	0	0	0	0	0	2
MGP_C57BL6NJ_G0001998	--	6	+	45142492	45143050	559	0	0	0	0	1	2	0	11
MGP_C57BL6NJ_G0001999	--	6	+	45234836	45238146	2153	2	0	0	0	0	0	0	4
MGP_C57BL6NJ_G0002000	--	6	+	45367480	45370708	3229	0	0	1	0	0	0	0	28
MGP_C57BL6NJ_G0002001	--	6	+	45749975	45752339	2365	0	0	0	0	0	0	0	2
MGP_C57BL6NJ_G0002002	--	6	+	45912182	45914136	1955	0	0	0	0	0	0	0	0
MGP_C57BL6NJ_G0002003	--	6	+	45915371	45919308	3938	2	0	0	0	1	0	0	5
MGP_C57BL6NJ_G0002004	--	6	+	45919348	45921477	2130	0	0	0	0	0	0	1	7
MGP_C57BL6NJ_G0002005	--	6	+	45943254	45945772	2519	0	0	0	0	0	1	0	0
MGP_C57BL6NJ_G0002006	--	6	+	45946956	45950335	3186	0	0	0	0	1	0	2	4
MGP_C57BL6NJ_G0002007	--	6	+	46010410	46014778	4369	0	1	0	0	0	0	0	9
MGP_C57BL6NJ_G0002008	--	6	+	46303787	46306316	2530	0	0	0	0	2	0	0	0
MGP_C57BL6NJ_G0002009	--	6	+	46393122	46395596	2475	0	0	0	0	0	0	0	3
MGP_C57BL6NJ_G0002010	--	6	+	46702586	46706335	3750	1	0	0	0	0	0	0	0
MGP_C57BL6NJ_G0002011	--	6	+	47675459	47677041	1583	0	0	0	0	1	1	1	7
MGP_C57BL6NJ_G0002012	--	6	+	49389591	49402688	1594	12	25	16	17	27	45	30	52
MGP_C57BL6NJ_G0002013	--	6	+	51165413	51166378	966	0	0	0	0	0	0	0	2
MGP_C57BL6NJ_G0002014	--	6	-	52636681	52637923	1243	0	0	0	0	0	0	0	6
MGP_C57BL6NJ_G0002015	--	6	+	52687124	52687851	728	0	0	2	0	0	0	0	5
MGP_C57BL6NJ_G0002016	--	6	+	52977306	52979988	2683	7	8	7	0	4	7	3	6
MGP_C57BL6NJ_G0002017	--	6	-	53020450	53024194	3745	14	15	16	0	10	17	13	13
MGP_C57BL6NJ_G0002018	--	6	-	53144601	53145212	612	2	2	0	3	0	0	2	2
MGP_C57BL6NJ_G0002019	--	6	+	54164477	54168333	2204	0	0	2	0	0	0	0	16
MGP_C57BL6NJ_G0002020	--	6	+	55272151	55272562	412	0	1	0	0	4	0	0	0
MGP_C57BL6NJ_G0002021	--	6	+	55497812	55501118	3307	0	3	1	0	0	0	0	2
MGP_C57BL6NJ_G0002022	--	6	+	57529566	57531163	1598	2	0	3	5	2	4	1	10
MGP_C57BL6NJ_G0002023	--	6	-	57652290	57652961	672	0	3	0	1	3	0	1	8
MGP_C57BL6NJ_G0002024	--	6	-	57690340	57693323	2984	4	0	0	0	0	0	2	9
MGP_C57BL6NJ_G0002025	--	6	-	58507481	58510322	2842	7	8	12	14	10	8	7	22
MGP_C57BL6NJ_G0002026	--	6	+	58684004	58686730	2727	0	0	0	0	0	0	0	4
[truncated: 39,097 more rows]

## Sheet: FPKM
Gene_id	Gene name	chromosome	Strand	start	end	length	black695_fpkm	black662_fpkm	black675_fpkm	black655B_fpkm	black656_fpkm	black659_fpkm	black676_fpkm	black684_fpkm
MGP_C57BL6NJ_G0017309	2019-03-01	1	-	197597298	197624718	2156	372.945	372.932	360.345	352.496	378.66	441.127	385.023	430.827
MGP_C57BL6NJ_G0017310	2019-03-02	1	-	197626473	197663514	4248	390.954	384.936	373.061	385.784	355.029	304.314	415.239	260.082
MGP_C57BL6NJ_G0023941	2019-03-02	17	-	34843637	34881726	3400	44.9907	44.1331	44.3765	39.0442	35.4976	47.4424	33.6766	62.8096
MGP_C57BL6NJ_G0024857	2019-03-03	18	-	57941612	58115984	4653	0.702005	0.837389	0.977964	0.822947	1.50317	1.07996	1.0186	1.04605
MGP_C57BL6NJ_G0016523	2019-03-04	1	-	75755238	75874247	4553	0.0829859	0	0.015301	0	0.060349	0	0	0.37097
MGP_C57BL6NJ_G0025493	2019-03-05	19	+	37204131	37220349	2050	61.5069	65.2817	66.4229	71.4725	56.5524	69.357	52.8605	79.9131
MGP_C57BL6NJ_G0022172	2019-03-06	15	-	30886398	30973166	6189	17.3584	22.3578	17.6049	20.7992	23.8852	19.7038	20.258	22.5149
MGP_C57BL6NJ_G0026177	2019-03-07	2	+	61553076	61595277	4972	8.98003	8.80489	10.0587	10.5353	15.8874	19.8472	9.04891	29.522
MGP_C57BL6NJ_G0018197	2019-03-09	10	-	135060297	135065461	3037	0.518377	0.430849	0.43584	0.346379	0.339277	0.232775	0.499897	0.556149
MGP_C57BL6NJ_G0019677	2019-03-10	11	-	111963289	112062385	2463	0.0520864	0	0	0	0.0568174	0	0	0.543295
MGP_C57BL6NJ_G0022159	2019-03-11	15	+	25373085	25478470	2146	0	0	0.103208	0	0	0	0	0.278029
MGP_C57BL6NJ_G0033520	2019-09-01	7	-	136658059	136677773	1101	3.09278	3.74874	3.89671	3.55007	11.4331	6.36533	5.09169	9.6011
MGP_C57BL6NJ_G0016739	2019-09-02	1	+	98719909	98752103	3309	32.513	42.5259	43.0109	64.8144	67.4976	84.1409	47.2371	78.5356
MGP_C57BL6NJ_G0022549	2019-09-03	15	+	86022620	86042376	4731	0.157475	0.0908925	0.0580707	0.0615349	0.209951	0.0589278	0.0527295	0.417159
MGP_C57BL6NJ_G0019298	2019-09-04	11	+	91896981	91922965	2136	15.5203	10.2958	11.3112	14.6137	22.1348	19.4246	15.4326	23.5173
MGP_C57BL6NJ_G0023031	2019-09-05	16	-	16152442	16160563	2127	0.444094	1.01505	0.622306	0.494572	0.581316	1.16327	0.981433	1.41171
MGP_C57BL6NJ_G0036134	2019-09-06	X	-	32483536	32566196	4667	0.499241	0.25934	0.326361	0.518745	1.36147	0.866158	0.911825	1.52164
MGP_C57BL6NJ_G0034987	2019-09-07	9	+	23531054	23597224	2533	15.5132	15.8589	16.2819	16.6776	23.3223	26.095	14.8842	34.0813
MGP_C57BL6NJ_G0018690	2019-09-08	11	+	54502581	54534143	4563	2.65819	2.07127	2.49961	3.27195	4.92937	3.5511	2.48332	3.32719
MGP_C57BL6NJ_G0019838	2019-09-09	11	+	125128960	125315782	4863	57.7132	61.5996	60.4789	58.0187	73.3422	47.326	73.963	29.2022
MGP_C57BL6NJ_G0017649	2019-09-10	10	-	60411573	60471738	2534	5.11931	4.983	5.52596	5.96485	5.77405	8.42522	4.84294	8.9243
MGP_C57BL6NJ_G0030188	2019-09-11	5	+	98051345	98138201	5028	8.35716	12.8203	10.2205	12.1696	15.811	13.1932	11.1169	13.3285
MGP_C57BL6NJ_G0022895	2019-09-12	16	-	1594325	1605307	2576	0.0488917	0	0	0	0	0	0	0.327839
MGP_C57BL6NJ_G0030558	2019-09-14	5	-	138917961	138947329	1642	0.0484031	0.0502878	0	0	0.0527996	0	0	0.937626
MGP_C57BL6NJ_G0004448	-	6	-	118559794	118569728	1181	6.70462	7.58288	5.72722	6.11862	5.2769	12.481	4.68892	17.0724
MGP_C57BL6NJ_G0000016	--	12	+	119365929	119368094	414	0	0	0	0	0	0	0	0
MGP_C57BL6NJ_G0000019	--	12	-	119504075	119504086	12	0	0	0	0	0	0	0	0
MGP_C57BL6NJ_G0000032	--	12	-	119551997	119552006	10	0	0	0	0	0	0	0	0
MGP_C57BL6NJ_G0000033	--	12	-	119611239	119611248	10	0	0	0	0	0	0	0	0
MGP_C57BL6NJ_G0000053	--	12	-	119694897	119697328	480	0	0	0	0	0	0	0	0
MGP_C57BL6NJ_G0000054	--	12	-	119694897	119697198	350	0	0	0	0	0	0	0	0
MGP_C57BL6NJ_G0000055	--	12	-	119694897	119697200	352	0	0	0	0	0	0	0	0
MGP_C57BL6NJ_G0000056	--	12	-	119715371	119715902	425	0	0	0	0	0	0	0	0
MGP_C57BL6NJ_G0000057	--	12	-	119715371	119715830	353	0	0	0	0	0	0	0	0
MGP_C57BL6NJ_G0000116	--	12	-	121589231	121589690	377	0	0	0	0	0	0	0	0
MGP_C57BL6NJ_G0000118	--	12	-	121678022	121678315	294	0	0	0	0	0	0	0	0
MGP_C57BL6NJ_G0000121	--	12	-	121758497	121759031	351	0	0	0	0	0	0	0	0
MGP_C57BL6NJ_G0000123	--	12	-	121882148	121882609	378	0	0	0	0	0	0	0	0
MGP_C57BL6NJ_G0000124	--	12	-	121965575	121967673	415	0	0	0	0	0	0	0	0
MGP_C57BL6NJ_G0000126	--	12	-	121965575	121966007	351	0	0	0	0	0	0	0	0
MGP_C57BL6NJ_G0000132	--	12	-	122332130	122332539	328	0	0	0	0	0	0	0	0
MGP_C57BL6NJ_G0000135	--	12	-	122382047	122382528	399	0	0	0	0	0	0	0	0
MGP_C57BL6NJ_G0000137	--	12	-	122406974	122407462	406	0	0	0	0	0	0	0	0
MGP_C57BL6NJ_G0000143	--	16	-	16855446	16856283	391	0	0	0	0	0	0	0	0
MGP_C57BL6NJ_G0000148	--	6	+	69245310	69245622	313	0	0	0	0	0	0	0	0
MGP_C57BL6NJ_G0000195	--	6	-	71925439	71926027	379	0	0	0	0	0	0	0	0
MGP_C57BL6NJ_G0000213	--	6	-	72605918	72606498	379	0	0	0	0	0	0	0	0
MGP_C57BL6NJ_G0000215	--	6	-	72635532	72636055	347	0	0	0	0	0	0	0	0
MGP_C57BL6NJ_G0000220	--	6	+	72840251	72840844	353	0	0	0	0	0	0	0	0
MGP_C57BL6NJ_G0000222	--	6	+	72840575	72840873	299	0	0	0	0	0	0	0	0
MGP_C57BL6NJ_G0000245	--	12	-	119678886	119679361	353	0	0	0	0	0	0	0	0.265821
MGP_C57BL6NJ_G0000246	--	12	-	119680204	119680640	353	0	0	0	0	0	0	0	0
MGP_C57BL6NJ_G0000247	--	12	-	119708708	119709203	371	0	0	0	0	0	0	0	0
MGP_C57BL6NJ_G0000248	--	12	-	119708711	119709157	322	0	0	0	0	0	0	0	0
MGP_C57BL6NJ_G0000249	--	12	-	119721385	119721853	343	0	0	0	0	0	0	0	0.820712
MGP_C57BL6NJ_G0000250	--	12	-	119733477	119733929	328	0	0	0	0	0	0	0	0
MGP_C57BL6NJ_G0000251	--	12	-	119771245	119771705	337	0	0	0	0	0	0	0	0
MGP_C57BL6NJ_G0000252	--	12	-	119806148	119806521	244	0	0	0	0	0	0	0	0
MGP_C57BL6NJ_G0000253	--	12	-	119806148	119806521	252	0	0	0	0	0	0	0	0
MGP_C57BL6NJ_G0000254	--	12	-	119913582	119913951	245	0	0	0	0	0	0	0	0
MGP_C57BL6NJ_G0000255	--	12	-	119942845	119943225	258	0	0	0	0	0	0	0	0.363701
MGP_C57BL6NJ_G0000256	--	12	-	119947005	119947335	208	0	0	0	0	0	0	0	0
MGP_C57BL6NJ_G0000257	--	12	-	119974102	119974514	290	0	0	0	0	0	0	0	0.970704
MGP_C57BL6NJ_G0000258	--	12	-	119985339	119985650	312	0	0	0	0	0	0	0	0
MGP_C57BL6NJ_G0000259	--	12	-	120067084	120067527	326	0	0	0	0	0	0	0	0.287837
MGP_C57BL6NJ_G0000260	--	12	-	120068663	120069082	262	0	0	0	0	0	0	0	0
MGP_C57BL6NJ_G0000261	--	12	-	120075796	120076092	297	0	0	0	0	0	0	0	0
MGP_C57BL6NJ_G0000262	--	12	-	120148886	120223994	362	0	0	0	0	0	0	0	0
MGP_C57BL6NJ_G0000263	--	12	-	120260180	120260574	313	0	0	0	0	0	0	0	0
MGP_C57BL6NJ_G0000264	--	12	-	120273720	120274018	299	0	0	0	0	0	0	0	0
MGP_C57BL6NJ_G0000265	--	12	-	120321286	120321580	295	0	0	0	0	0	0	0	0
MGP_C57BL6NJ_G0000266	--	12	-	120346555	120346883	329	0	0	0	0	0	0	0	0
MGP_C57BL6NJ_G0000267	--	12	-	120364004	120364455	362	0	0	0	0	0	0	0	0
MGP_C57BL6NJ_G0000268	--	12	-	120398808	120399083	276	0	0	0	0	0	0	0	0
MGP_C57BL6NJ_G0000269	--	12	-	120530194	120530487	294	0	0	0	0	0	0	0	0
MGP_C57BL6NJ_G0000270	--	12	-	120589628	120590060	348	0	0	0	0	0	0	0	0
MGP_C57BL6NJ_G0000271	--	12	-	120595472	120595766	295	0	0	0	0	0	0	0	0
MGP_C57BL6NJ_G0000272	--	12	-	120602053	120602343	291	0	0	0	0	0	0	0	0
MGP_C57BL6NJ_G0000273	--	12	-	120620732	120621022	291	0	0	0	0	0	0	0	0
MGP_C57BL6NJ_G0000274	--	12	-	120748956	120749416	378	0	0	0	0	0	0	0	0
MGP_C57BL6NJ_G0000275	--	12	-	120762013	120762314	302	0	0	0	0	0	0	0	0
MGP_C57BL6NJ_G0000276	--	12	-	120780190	120780487	298	0	0	0	0	0	0	0	0.944645
MGP_C57BL6NJ_G0000277	--	12	-	120863034	120863332	299	0	0	0	0	0	0	0	0
MGP_C57BL6NJ_G0000278	--	12	-	120870275	120870567	293	0	0	0	0	0	0	0	0
MGP_C57BL6NJ_G0000279	--	12	-	120908237	120908674	355	0	0	0	0	0	0	0	0.528646
MGP_C57BL6NJ_G0000280	--	12	-	120935961	120936392	350	0	0	0	0	0	0	0	0
MGP_C57BL6NJ_G0000281	--	12	-	120944857	120945341	402	0	0	0	0	0	0	0	0.933679
MGP_C57BL6NJ_G0000282	--	12	-	121107706	121108139	351	0	0	0	0	0	0	0	0
MGP_C57BL6NJ_G0000283	--	12	-	121110606	121111030	342	0	0	0	0	0	0	0	0
MGP_C57BL6NJ_G0000284	--	12	-	121115723	121116150	349	0	0	0	0	0	0	0	0.268867
MGP_C57BL6NJ_G0000285	--	12	-	121133983	121134416	351	0	0	0	0	0	0	0	0.267335
MGP_C57BL6NJ_G0000286	--	12	-	121153100	121153532	350	0	0	0	0	0	0	0	0
MGP_C57BL6NJ_G0000287	--	12	-	121211476	121211907	351	0.179409	0	0	0	0	0	0	0.534671
MGP_C57BL6NJ_G0000288	--	12	-	121250640	121251072	349	0	0	0	0	0	0	0	0
MGP_C57BL6NJ_G0000289	--	12	-	121270491	121270918	345	0	0	0	0	0	0	0	0
MGP_C57BL6NJ_G0000290	--	12	-	121277110	121277521	329	0	0	0	0	0	0	0	0
MGP_C57BL6NJ_G0000291	--	12	-	121312500	121312933	352	0	0	0	0	0	0	0	0
MGP_C57BL6NJ_G0000292	--	12	-	121319175	121319608	352	0	0	0	0	0	0	0	1.33288
MGP_C57BL6NJ_G0000293	--	12	-	121327795	121328228	351	0	0	0	0	0	0	0	0
MGP_C57BL6NJ_G0000294	--	12	-	121354938	121355232	295	0	0	0	0	0	0	0	0
MGP_C57BL6NJ_G0000295	--	12	-	121392550	121392843	294	0	0	0	0	0	0	0	0
MGP_C57BL6NJ_G0000296	--	12	-	121589231	121589664	351	0	0	0	0	0	0	0	0
MGP_C57BL6NJ_G0000297	--	12	-	121599594	122332539	350	0.719686	0.373854	0.199044	0.158189	0.392527	0	0	0
MGP_C57BL6NJ_G0000298	--	12	-	121678022	121678455	351	0	0	0	0	0	0	0	0
MGP_C57BL6NJ_G0000299	--	12	-	121689221	121689517	297	0	0	0	0	0	0	0	0
MGP_C57BL6NJ_G0000300	--	12	-	121696891	121697323	349	0	0	0	0	0	0	0	0
MGP_C57BL6NJ_G0000301	--	12	-	121767760	121768192	354	0	0	0	0	0	0	0	0
MGP_C57BL6NJ_G0000302	--	12	-	121767766	121768249	405	0	0	0	0	0	0	0	0
MGP_C57BL6NJ_G0000303	--	12	-	121820734	121821027	294	0	0	0	0	0	0	0	0
MGP_C57BL6NJ_G0000304	--	12	-	121984566	121984995	349	0	0	0	0	0	0	0	0
MGP_C57BL6NJ_G0000305	--	12	-	122088195	122088488	294	0	0	0	0	0	0	0	0
MGP_C57BL6NJ_G0000306	--	12	-	122325749	122326191	358	0	0	0	0	0	0	0	0
MGP_C57BL6NJ_G0000307	--	12	-	122339670	122340103	358	0	0	0	0	0	0	0	0
MGP_C57BL6NJ_G0000308	--	12	-	122400318	122400611	294	0	0	0	0	0	0	0	0
MGP_C57BL6NJ_G0000309	--	12	-	122458586	122458864	279	0	0	0	0	0	0	0	0
MGP_C57BL6NJ_G0000310	--	12	-	122473858	122474290	350	0	0	0	0	0	0	0	0
MGP_C57BL6NJ_G0000311	--	12	-	122527427	122527738	312	0	0	0	0	0	0	0	0
MGP_C57BL6NJ_G0000312	--	12	-	122559672	122560141	351	0	0	0	0	0	0	0	0
MGP_C57BL6NJ_G0000313	--	12	-	122615944	122616378	353	0	0	0	0	0	0	0	0
MGP_C57BL6NJ_G0000314	--	6	+	69230390	69230686	297	0	0	0	0	0	0	0	0
MGP_C57BL6NJ_G0000315	--	6	-	69341503	69341957	331	0	0	0	0	0	0	0	0
MGP_C57BL6NJ_G0000316	--	6	-	69353182	69353678	348	0	0	0	0	0	0	0	0
MGP_C57BL6NJ_G0000317	--	6	+	69415696	69415948	253	0	0	0	0	0	0	0	0.741777
MGP_C57BL6NJ_G0000318	--	6	+	69541921	69542386	353	0	0	0	0	0	0	0	0
MGP_C57BL6NJ_G0000319	--	6	+	69564338	69564804	346	0	0	0	0	0	0	0	0
MGP_C57BL6NJ_G0000320	--	6	+	69837847	69838312	353	0	0	0	0	0	0	0	0
MGP_C57BL6NJ_G0000321	--	6	+	69851519	69851978	339	0	0	0	0	0	0	0	0
MGP_C57BL6NJ_G0000322	--	6	+	69885365	69885811	334	0	0	0	0	0	0	0	0
MGP_C57BL6NJ_G0000323	--	6	+	69910960	69911363	307	0	0	0	0	0	0	0	0
MGP_C57BL6NJ_G0000324	--	6	+	69915787	69916253	346	0	0	0	0	0	0	0	0
MGP_C57BL6NJ_G0000325	--	6	+	69978183	69978484	302	0	0	0	0	0	0	0	0
MGP_C57BL6NJ_G0000326	--	6	+	69981490	69981956	346	0.182001	0	0	0	0.198532	0	0	0.271199
MGP_C57BL6NJ_G0000327	--	6	+	69996274	69997037	362	0	0	0	0	0	0	0	0
MGP_C57BL6NJ_G0000328	--	6	+	70107618	70108350	362	0	0	0	0	0	0	0	0
MGP_C57BL6NJ_G0000329	--	6	+	70120455	70124181	298	0	0	0	0	0	0	0	1.25953
MGP_C57BL6NJ_G0000330	--	6	+	70182802	70183456	313	0.60357	0	0	0	0	0	0	0
MGP_C57BL6NJ_G0000331	--	6	+	70200119	70200587	346	0	0	0	0	0	0	0	0
MGP_C57BL6NJ_G0000332	--	6	+	70218230	70219024	377	0.167036	0	0	0	0	0	0	0.248899
MGP_C57BL6NJ_G0000333	--	6	-	70349168	70349454	287	0	0	0	0	0	0	0	0.32695
MGP_C57BL6NJ_G0000334	--	6	+	70362333	70362590	258	0	0	0.270021	0	0	0.548014	0	1.0911
MGP_C57BL6NJ_G0000335	--	6	-	70364438	70364736	299	0	0	0	0	0	0	0	0
MGP_C57BL6NJ_G0000336	--	6	+	70488929	70489387	339	0	0	0	0	0	0	0	0
MGP_C57BL6NJ_G0000337	--	6	-	70702057	70702467	285	0	0	0	0	0	0	0	0
MGP_C57BL6NJ_G0000338	--	6	+	70747209	70747393	185	0	0	0	0	0	0	0	0
MGP_C57BL6NJ_G0000339	--	6	-	70809922	70810317	308	0	0	0	0	0	0	0	0
MGP_C57BL6NJ_G0000340	--	6	-	70828028	70828430	268	0	0	0.259946	0	0	0	0	0.35013
MGP_C57BL6NJ_G0000341	--	6	+	70839585	70839870	286	0	0	0	0	0	0	0	0
MGP_C57BL6NJ_G0000342	--	6	-	70901011	70901640	334	0	0	0	0	0	0	0	0
MGP_C57BL6NJ_G0000343	--	6	+	70913408	70913873	346	0	0	0	0	0	0	0	0
MGP_C57BL6NJ_G0000344	--	6	+	70943480	70985987	260	0	0	0	0	0	0	0	0
MGP_C57BL6NJ_G0000345	--	6	+	70963129	70963328	200	0	0	0	0	0	0	0	0.938347
MGP_C57BL6NJ_G0000346	--	6	-	70973377	71041020	347	0	0	0	0	0	0.407457	0.182299	0.540834
MGP_C57BL6NJ_G0000347	--	6	+	70985755	70985954	200	0	0	0	0	0	0	0	0
MGP_C57BL6NJ_G0000348	--	6	+	71097246	71097712	347	0	0	0	0	0	0	0	0
MGP_C57BL6NJ_G0000349	--	6	-	71110758	71111299	359	0	0	0	0	0	0	0	0.261378
MGP_C57BL6NJ_G0000350	--	6	+	71139603	71139967	242	0	0	0	0	0	0	0	0
MGP_C57BL6NJ_G0000351	--	6	+	71140594	71140964	255	0	0	0	0	0	0	0	0
MGP_C57BL6NJ_G0000352	--	6	+	71140594	71141019	300	0	0	0	0	0	0	0	0
MGP_C57BL6NJ_G0000353	--	6	+	71140601	71141019	293	0	0	0	0	0	0	0	0
MGP_C57BL6NJ_G0000354	--	6	-	71163509	71164042	358	0	0	0	0	0	0	0	0
MGP_C57BL6NJ_G0000355	--	6	-	71331116	71331591	354	0	0	0	0	0	0	0	0.79521
MGP_C57BL6NJ_G0000356	--	6	-	71347556	71348028	348	0	0	0	0	0	0	0	0
MGP_C57BL6NJ_G0000357	--	6	-	71358061	71358593	358	0	0	0	0	0	0	0	0
MGP_C57BL6NJ_G0000358	--	6	+	71380957	71381419	343	0	0	0	0	0	0	0	0
MGP_C57BL6NJ_G0000359	--	6	+	71381107	71381408	302	0	0	0	0	0	0	0	0
MGP_C57BL6NJ_G0000360	--	6	-	71397094	71397606	345	0	0	0	0	0	0	0	0
MGP_C57BL6NJ_G0000361	--	6	+	71569768	71790338	336	0	0	0	0	0	0	0	0
MGP_C57BL6NJ_G0000362	--	6	+	71629158	71629580	305	0	0	0	0	0	0	0	0
MGP_C57BL6NJ_G0000363	--	6	+	71641330	71641538	209	0	0	0	0	0	0	0	0
MGP_C57BL6NJ_G0000364	--	6	+	71659933	71660380	318	0	0	0	0	0	0	0	0
MGP_C57BL6NJ_G0000365	--	6	+	71659949	71660379	309	0	0	0	0	0	0	0	0
MGP_C57BL6NJ_G0000366	--	6	-	71716948	71718729	358	0	0	0	0	0	0	0	0
MGP_C57BL6NJ_G0000367	--	6	+	71727344	71727718	239	0	0	0	0	0	0	0	0
MGP_C57BL6NJ_G0000368	--	6	+	71790019	71790336	318	0	0	0	0	0	0	0	0
MGP_C57BL6NJ_G0000369	--	6	-	71808520	71808914	278	0	0	0	0	0	0	0	0
MGP_C57BL6NJ_G0000370	--	6	-	71839802	71840279	356	0	0	0	0	0	0	0	0.263581
MGP_C57BL6NJ_G0000371	--	6	-	71936709	71937158	327	0	0	0	0	0	0	0	0.573913
MGP_C57BL6NJ_G0000372	--	6	-	71977407	71977973	359	0	0	0	0	0	0	0	0.261378
MGP_C57BL6NJ_G0000373	--	6	-	71991680	71992149	347	0	0	0	0	0	0	0	0
MGP_C57BL6NJ_G0000374	--	6	-	72043236	72043517	282	0	0	0	0	0	0	0	0.332747
MGP_C57BL6NJ_G0000375	--	6	-	72152561	72152870	310	0	0	0	0	0	0	0	0.302693
MGP_C57BL6NJ_G0000376	--	6	-	72627649	72627882	234	0	0	0	0	0	0	0	0.802006
MGP_C57BL6NJ_G0000377	--	6	+	72650103	72650374	272	0	0	0	0	0	0	0	0
MGP_C57BL6NJ_G0000378	--	6	-	72711266	72711565	300	0	0	0	0	0	0	0	0
MGP_C57BL6NJ_G0000379	--	6	-	72725910	72726502	351	0	0	0	0	0	0	0	0
MGP_C57BL6NJ_G0000380	--	6	+	72818629	72819206	339	0	0	0	0	0	0	0	0
MGP_C57BL6NJ_G0000381	--	6	+	72923187	72923804	385	0	0	0	0	0	0	0	0
MGP_C57BL6NJ_G0000382	--	6	+	72923222	72923796	342	0	0	0	0	0	0	0	0
MGP_C57BL6NJ_G0000394	--	4	-	82626463	82626594	69	0	0	0	0	0	0	0	0
MGP_C57BL6NJ_G0000398	--	1	+	97206	98275	1070	0	0	0	0	0	0	0	0.263088
MGP_C57BL6NJ_G0000399	--	1	-	384906	387724	2819	0	0	0	0	0	0	0	0.0665731
MGP_C57BL6NJ_G0000400	--	1	-	394731	396963	2233	0	0	0	0	0.0307623	0	0.0283286	0.92448
MGP_C57BL6NJ_G0000401	--	1	-	496067	498375	2309	0	0	0	0	0	0	0	0
MGP_C57BL6NJ_G0000402	--	1	-	547167	549223	2057	0	0	0	0	0	0	0	0.0456173
MGP_C57BL6NJ_G0000403	--	1	-	644298	647309	2672	0.0235675	0	0.0260724	0	0	0	0	0.140471
MGP_C57BL6NJ_G0000404	--	1	+	747955	749588	1634	0	0	0	0	0	0	0	0
MGP_C57BL6NJ_G0000405	--	1	+	821376	823726	2351	0	0	0	0	0	0	0	0
MGP_C57BL6NJ_G0000406	--	1	-	1475333	1476816	1484	0	0	0	0	0	0	0	0
MGP_C57BL6NJ_G0000407	--	1	-	1906177	1908628	1150	0.82138	0.284454	0.908681	0.144433	0.298662	1.47535	0.550068	2.61105
MGP_C57BL6NJ_G0000408	--	1	-	2062304	2063414	1111	0.113362	0.0588879	0.0627052	0	0	0	0	0.0844597
MGP_C57BL6NJ_G0000409	--	1	-	2096376	2098490	2115	0	0	0	0	0	0.0334249	0	0.399297
MGP_C57BL6NJ_G0000410	--	1	+	2595088	2597119	2032	0	0	0	0	0	0	0	0
MGP_C57BL6NJ_G0000411	--	1	-	3058278	3060076	1799	0.0350042	0	0.0774492	0	0	0	0	0.625913
MGP_C57BL6NJ_G0000412	--	1	-	4201374	4205597	2914	0	0	0	0	0	0	0	0
MGP_C57BL6NJ_G0000413	--	1	+	4513245	4517272	4028	0.390842	0.519757	0.674517	0.164943	1.29608	1.24609	0.376909	1.67728
MGP_C57BL6NJ_G0000414	--	1	-	5922565	5925096	2532	0	0	0	0	0	0	0	0
MGP_C57BL6NJ_G0000415	--	1	-	5986166	5989671	3506	0	0	0	0	0.0195928	0.0403273	0	0.294404
MGP_C57BL6NJ_G0000416	--	1	-	6114192	6115345	1154	0	0	0	0	0.0595253	0.0612597	0	0.813126
MGP_C57BL6NJ_G0000417	--	1	-	6710535	6711584	1050	0.119948	0.062309	0.0663481	0	0	0	0	2.05543
MGP_C57BL6NJ_G0000418	--	1	+	6814619	6817877	3259	0	0	0	0	0	0	0	0.287925
MGP_C57BL6NJ_G0000419	--	1	+	7568756	7571262	1374	0	0	0.101405	0	0.0999887	0.154353	0.138118	0.341466
MGP_C57BL6NJ_G0000420	--	1	-	7663166	7664085	920	0	0	0	0	0	0.153682	0	0
MGP_C57BL6NJ_G0000421	--	1	-	7815995	7817716	1722	0.0365694	0.0759865	0	0	0	0.0410533	0	0.217967
MGP_C57BL6NJ_G0000422	--	1	-	8066363	8069107	2745	0	0	0	0	0	0	0	0
MGP_C57BL6NJ_G0000423	--	1	-	8441068	8442989	1922	0	0	0	0	0.03574	0	0	0.829964
MGP_C57BL6NJ_G0000424	--	1	-	9047208	9050246	3039	0	0	0	0	0	0	0	0.0926305
MGP_C57BL6NJ_G0000425	--	1	+	9105290	9107882	2471	0	0	0.0281933	0	0	0	0	0.0379744
MGP_C57BL6NJ_G0000426	--	1	+	9407433	9409576	2144	0.058743	0	0.0324932	0	0	0	0.0590092	0.700259
MGP_C57BL6NJ_G0000427	--	1	-	10933219	10933769	551	0	0	0	0	0	0	0	0
MGP_C57BL6NJ_G0000428	--	1	-	11054361	11056613	2253	0.139753	0.0871164	0.0309212	0	0.0914677	0.282398	0.168463	0.499786
MGP_C57BL6NJ_G0000429	--	1	-	11105866	11107491	1626	0.0387285	0.160946	0.0856895	0	0	0.0869542	0.0778079	0.288545
MGP_C57BL6NJ_G0000430	--	1	-	11168756	11169450	695	0	0	0	0	0	0	0	0.540056
MGP_C57BL6NJ_G0000431	--	1	-	11175991	11177860	1870	0.0336751	0.0349863	0.111763	0	0	0.0756083	0	0.050179
MGP_C57BL6NJ_G0000432	--	1	-	11224695	11230814	4628	0.0816411	0.38169	0.34622	0.0119633	0.103899	0.274954	0.027337	0.425784
MGP_C57BL6NJ_G0000433	--	1	-	11237088	11239335	2248	0.308139	0.0291034	0.21693	0.024629	0.122228	0.0628948	0.196977	0.87657
MGP_C57BL6NJ_G0000434	--	1	-	11541529	11542718	1190	1.48171	2.63897	2.28316	2.04715	4.50252	4.81193	1.59474	6.22937
MGP_C57BL6NJ_G0000435	--	1	-	11751566	11753814	2249	0.0280002	0	0	0	0	0	0	0.375506
MGP_C57BL6NJ_G0000436	--	1	-	12019301	12022905	3605	0	0	0	0	0	0	0	0
MGP_C57BL6NJ_G0000437	--	1	-	12176996	12177434	439	0	0	0	0	0	0.161034	0	0.427493
MGP_C57BL6NJ_G0000438	--	1	+	12764147	12768467	4321	0	0.015141	0.0483676	0	0.0158973	0.0163605	0	0.0651479
MGP_C57BL6NJ_G0000439	--	1	+	13389753	13391285	1533	0	0	0	0	0	0	0	0
MGP_C57BL6NJ_G0000440	--	1	+	13905663	13908831	3169	0	0	0.0439669	0	0.0216763	0.0446158	0	0.177661
MGP_C57BL6NJ_G0000441	--	1	-	14297227	14299547	2321	0	0	0.0600306	0	0	0	0	0.485143
MGP_C57BL6NJ_G0000442	--	1	+	14744651	14747630	2980	0.0422634	0.043909	0	0	0.0461022	0.118614	0.127365	0.251905
MGP_C57BL6NJ_G0000443	--	1	+	15117576	15118402	827	0	0	0	0	0	0	0	0
MGP_C57BL6NJ_G0000444	--	1	+	18036209	18040002	2435	0	0	0	0	0	0	0	0
MGP_C57BL6NJ_G0000445	--	1	-	18499369	18502800	3432	0	0.0190631	0.0608964	0	0.0400304	0.0411968	0.0184318	0.136706
MGP_C57BL6NJ_G0000446	--	1	+	19757789	19761936	2092	0	0	0	0	0	0	0	0.0897082
MGP_C57BL6NJ_G0000447	--	1	-	20065354	20067680	2327	0	0	0	0	0	0	0	0.483892
MGP_C57BL6NJ_G0000448	--	1	-	20483238	20487507	1528	0	0	0	0	0	0	0	0.12282
MGP_C57BL6NJ_G0000449	--	1	-	21994770	21995492	723	1.54128	1.37254	1.33972	0	0.240183	0.988724	0.331772	4.42926
MGP_C57BL6NJ_G0000450	--	1	+	22821061	22821450	390	0.323766	0	0	0	0	0	0	0
MGP_C57BL6NJ_G0000451	--	1	+	22914454	22917253	2800	0.0224902	0	0	0	0	0	0	0
MGP_C57BL6NJ_G0000452	--	1	-	24215521	24217071	1551	0	0	0	0	0	0	0	0
MGP_C57BL6NJ_G0000453	--	1	-	24227301	24228331	1031	0	0	0	0	0	0	0	0.0910133
MGP_C57BL6NJ_G0000454	--	1	-	24241536	24244910	3375	0	0	0	0	0	0	0	0.0834087
MGP_C57BL6NJ_G0000455	--	1	-	24259301	24262733	3433	0.0183433	0	0	0	0	0	0	0.300665
MGP_C57BL6NJ_G0000456	--	1	-	24270554	24273086	2533	0	0	0	0	0	0	0	0
MGP_C57BL6NJ_G0000457	--	1	-	24285745	24288849	3105	0	0	0	0	0	0	0	0
MGP_C57BL6NJ_G0000458	--	1	-	24302239	24305493	3255	0	0	0	0	0	0	0	0.0288279
MGP_C57BL6NJ_G0000459	--	1	-	24563056	24566040	2890	0	0	0	0	0	0	0	0
MGP_C57BL6NJ_G0000460	--	1	-	24581602	24584544	2943	0	0	0	0	0	0	0	0
MGP_C57BL6NJ_G0000461	--	1	-	24639514	24643508	3995	0	0	0	0	0.0171945	0.0176956	0	0.140928
MGP_C57BL6NJ_G0000462	--	1	-	24653273	24659369	5440	0	0	0	0	0	0	0	0.224237
MGP_C57BL6NJ_G0000463	--	1	-	24697918	24704523	2542	0	0	0	0	0	0.0278103	0	0
MGP_C57BL6NJ_G0000464	--	1	-	24715331	24718911	3581	0	0	0	0	0	0	0	0.0262035
MGP_C57BL6NJ_G0000465	--	1	-	24736362	24740305	3085	0.0204125	0	0	0	0	0	0	0.273748
MGP_C57BL6NJ_G0000466	--	1	-	24759860	24764409	4550	0	0	0	0	0	0	0	0
MGP_C57BL6NJ_G0000467	--	1	-	24781413	24785068	3625	0	0	0	0	0	0	0	0.0258854
MGP_C57BL6NJ_G0000468	--	1	-	24788260	24792374	3328	0	0	0	0	0	0	0	0.451129
MGP_C57BL6NJ_G0000469	--	1	-	24793918	24794934	1017	0	0	0.137002	0	0	0.069512	0	0.73813
MGP_C57BL6NJ_G0000470	--	1	-	24810209	24810538	330	0	0	0	0	0	0	0	0
MGP_C57BL6NJ_G0000471	--	1	+	24819039	24820260	1222	0.0515323	0	0.114019	0	0.0562129	0	0	0.383939
MGP_C57BL6NJ_G0000472	--	1	+	27835275	27836788	1514	0	0	0	0	0	0	0	0.247912
MGP_C57BL6NJ_G0000473	--	1	-	30386190	30389073	2884	0.0655054	0.0680559	0.0483117	0	0.0476368	0.0735372	0	0.650726
MGP_C57BL6NJ_G0000474	--	1	-	30412307	30415324	3018	0.208656	0.195103	0.20775	0.0733811	0.0682825	0.11712	0.125761	0.3731
MGP_C57BL6NJ_G0000475	--	1	+	32203804	32205612	1809	0.0348107	0	0	0	0	0	0	0.0518711
MGP_C57BL6NJ_G0000476	--	1	+	32228026	32229570	1545	0	0	0	0	0	0	0	0
MGP_C57BL6NJ_G0000477	--	1	+	32271380	32275066	3413	0	0	0	0	0.0201266	0	0	0.0274933
MGP_C57BL6NJ_G0000478	--	1	+	32469678	32472147	2470	0	0	0	0	0	0	0	0
MGP_C57BL6NJ_G0000479	--	1	-	32760018	32765024	5007	0	0	0	0	0.0274385	0.028238	0	0.187407
MGP_C57BL6NJ_G0000480	--	1	-	33449795	33452910	3053	0	0	0	0	0	0.046311	0	0.153676
MGP_C57BL6NJ_G0000481	--	1	+	33511658	33512546	889	0.429358	0.148692	0.474992	0.125832	0.312237	0.321335	0.0718839	0.853043
MGP_C57BL6NJ_G0000482	--	1	-	33513815	33516128	2314	0	0	0	0	0	0.0305505	0	0.0405509
MGP_C57BL6NJ_G0000483	--	1	+	33594724	33595064	341	0	0.19186	0	0	0	0	0	0
MGP_C57BL6NJ_G0000484	--	1	-	33740646	33742273	1628	0.116043	0	0	0	0	0	0	0.403466
MGP_C57BL6NJ_G0000485	--	1	+	33774501	33776866	2366	0	0	0	0	0	0	0	0.0396597
MGP_C57BL6NJ_G0000486	--	1	+	33887931	33891010	1652	0.0381189	0.158413	0.0421704	0	0.0415812	0.0427928	0	0.170402
MGP_C57BL6NJ_G0000487	--	1	+	34099460	34101684	2225	1.3019	3.99898	2.44221	3.78231	5.37189	3.84447	3.66753	1.81344
MGP_C57BL6NJ_G0000488	--	1	-	34132688	34133934	1247	0.100998	0	0	0	0	0	0	0.0752484
MGP_C57BL6NJ_G0000489	--	1	+	34760706	34763741	3036	0.0829677	0.0430991	0.206518	0.164129	0.181007	0.209566	0.0625077	0.278166
MGP_C57BL6NJ_G0000490	--	1	-	36102674	36104045	1372	0	0	0	0	0	0	0	0.136785
MGP_C57BL6NJ_G0000491	--	1	+	36597016	36599174	2159	0.0583349	0.151516	0.064535	0.0256443	0.0318167	0	0	0
MGP_C57BL6NJ_G0000492	--	1	-	37030680	37030822	143	0.440367	0.457513	0	0	0	0.494362	0.442362	1.96856
MGP_C57BL6NJ_G0000493	--	1	-	37081884	37085435	3552	0.0531862	0.0552571	0.0588391	0.0155873	0	0.0597076	0	0.317009
MGP_C57BL6NJ_G0000494	--	1	-	37497619	37497964	346	0	0	0	0	0	0	0	0.813596
MGP_C57BL6NJ_G0000495	--	1	-	37531527	37532060	534	0	0.367553	0	0	0	0	0	0
MGP_C57BL6NJ_G0000496	--	1	-	37695782	37698536	2755	0.0457151	0.047495	0.0758608	0	0	0	0	0.170299
MGP_C57BL6NJ_G0000497	--	1	+	37885746	37887671	1926	0	0	0	0	0	0	0	0
MGP_C57BL6NJ_G0000498	--	1	-	37919483	37921700	2218	0.0283916	0	0	0	0	0	0	0.042306
MGP_C57BL6NJ_G0000499	--	1	+	39054079	39054581	503	0	0	0	0	0	0	0	0
MGP_C57BL6NJ_G0000500	--	1	+	39294485	39296123	1639	0.345792	0.319338	0.340039	0.337804	0.670577	0.560719	0.424549	0.572512
MGP_C57BL6NJ_G0000501	--	1	-	39745351	39746235	885	0.0711554	0.0739259	0	0	0	0	0.0714778	0
MGP_C57BL6NJ_G0000502	--	1	-	40423457	40424786	1330	0	0	0	0	0	0	0	0
MGP_C57BL6NJ_G0000503	--	1	+	40467065	40470135	3071	0	0	0	0	0	0	0	0
MGP_C57BL6NJ_G0000504	--	1	-	41008520	41022481	3947	0.031909	0	0	0	0	0	0	0.166416
MGP_C57BL6NJ_G0000505	--	1	+	43144342	43148192	533	0	0	0	0	0	0	0	0.3521
MGP_C57BL6NJ_G0000506	--	1	+	43318457	43319132	676	0	0	0	0	0	0	0	0
MGP_C57BL6NJ_G0000507	--	1	+	44219273	44221763	2491	0	0	0	0	0	0	0	0
MGP_C57BL6NJ_G0000508	--	1	+	44294696	44295987	1292	0.0974806	0	0.107841	0	0.159502	0	0.0489612	0.29051
MGP_C57BL6NJ_G0000509	--	1	+	45349430	45353908	4479	0	0	0	0	0	0	0	0.0418999
MGP_C57BL6NJ_G0000510	--	1	-	46387228	46394529	7217	0.0174512	0.0181306	0.00965298	0	0.0380724	0.0391818	0.00876511	0.598088
MGP_C57BL6NJ_G0000511	--	1	-	48144887	48148756	3870	0	0	0.0360029	0	0	0	0	0.0969868
MGP_C57BL6NJ_G0000512	--	1	-	48728252	48730193	1942	0	0	0	0	0	0	0.0325735	0.144956
MGP_C57BL6NJ_G0000513	--	1	+	48904900	48905805	906	0	0	0	0	0	0	0	0
MGP_C57BL6NJ_G0000514	--	1	-	53189397	53191761	2365	0.0532537	0	0	0	0	0	0	0.0793528
MGP_C57BL6NJ_G0000515	--	1	-	54373722	54375637	1916	0.0328666	0	0	0	0	0.0737931	0	0.195897
MGP_C57BL6NJ_G0000516	--	1	+	55693061	55694517	1457	0	0	0	0	0	0	0	0
MGP_C57BL6NJ_G0000517	--	1	-	56069329	56072989	2679	0.0705179	0.0244212	0.0260043	0	0	0	0	0.140104
MGP_C57BL6NJ_G0000518	--	1	-	56447024	56448684	1661	0	0.0393886	0.0419419	0	0.0827119	0.127683	0.0380842	0.112986
MGP_C57BL6NJ_G0000519	--	1	-	56685498	56686907	1410	0	0	0	0	0	0	0	0.199648
MGP_C57BL6NJ_G0000520	--	1	-	56868104	56870853	2750	0.0457982	0	0	0.0201331	0	0	0	0.0341217
MGP_C57BL6NJ_G0000521	--	1	-	57029560	57031353	1794	0.140407	0.0729369	0.15533	0.123447	0.03829	0.197028	0.0705215	0.523048
MGP_C57BL6NJ_G0000522	--	1	+	57604360	57605955	1596	0	0	0	0	0	0	0	0.117587
MGP_C57BL6NJ_G0000523	--	1	-	58027834	58028186	353	0	0	0	0	0	0	0	0
MGP_C57BL6NJ_G0000524	--	1	+	59124860	59126697	1838	0	0	0	0	0	0	0	0
MGP_C57BL6NJ_G0000525	--	1	+	61069170	61073308	3841	0.163948	0.153299	0.290197	0.0864869	0.196723	0.496936	0.131753	0.830612
MGP_C57BL6NJ_G0000526	--	1	-	61755042	61756679	1638	0	0	0.0850617	0	0.0838733	0.129476	0	0.286431
MGP_C57BL6NJ_G0000527	--	1	-	61972477	61974348	1872	0.40367	0.419387	0.260501	0.147879	0.550418	0.226583	0.270333	0.300752
MGP_C57BL6NJ_G0000528	--	1	+	62157538	62160973	3436	0.0549818	0.0571226	0	0	0	0.123447	0	0.273093
MGP_C57BL6NJ_G0000529	--	1	-	62255126	62255846	721	0.0873405	0	0.483117	0	0	0	0	0
MGP_C57BL6NJ_G0000530	--	1	+	62298654	62304067	5414	0.0814199	0.0604215	0.0514707	0	0.101503	0.0261152	0.0233682	0.294642
MGP_C57BL6NJ_G0000531	--	1	+	62771450	62772506	1057	0.0595766	0.0618963	0.131817	0	0	0	0	1.33162
MGP_C57BL6NJ_G0000532	--	1	-	63035120	63036549	1430	0.308257	0.137254	0.438454	0.30974	0.432329	0.543798	0.132709	0.918662
MGP_C57BL6NJ_G0000533	--	1	+	63222706	63227315	2052	0	0	0	0	0	0	0	0.0457284
MGP_C57BL6NJ_G0000534	--	1	+	63339603	63341003	1401	0	0	0.0994511	0	0.147093	0	0	0.267908
MGP_C57BL6NJ_G0000535	--	1	+	63458061	63460539	2479	0	0	0	0	0	0	0	0.151407
MGP_C57BL6NJ_G0000536	--	1	+	64038350	64038631	282	0	0	0	0	0	0	0	0
MGP_C57BL6NJ_G0000537	--	1	+	64153827	64156562	2736	0	0	0.0254625	0	0	0	0	0.37726
MGP_C57BL6NJ_G0000538	--	1	+	64170235	64173192	2958	0.170311	0.0442356	0.0942063	0	0.0696676	0.0477983	0	0.0317224
MGP_C57BL6NJ_G0000539	--	1	+	64198973	64200337	1365	0	0.14379	0.051037	0	0	0	0	0
MGP_C57BL6NJ_G0000540	--	1	+	64310869	64311788	920	0.136897	0	0.378617	0	0	0	0.275034	0
MGP_C57BL6NJ_G0000541	--	1	+	64777507	64780024	2518	0.0500179	0	0	0	0	0.0280754	0	0.260859
MGP_C57BL6NJ_G0000542	--	1	+	65357339	65359894	2556	0.0985485	0.204771	0.163534	0.194951	0.671872	0.525501	0.173241	0.734231
MGP_C57BL6NJ_G0000543	--	1	-	65836360	65836838	479	0.525866	0	0	0	0	0	0	1.76307
MGP_C57BL6NJ_G0000544	--	1	+	67427896	67432263	4368	0.0865007	0	0	0.0126754	0.0314525	0	0	0.0644469
MGP_C57BL6NJ_G0000545	--	1	-	69536225	69537945	1721	0	0	0	0	0	0	0.0367564	0.16357
MGP_C57BL6NJ_G0000546	--	1	-	69611684	69614789	3106	0.141921	0.27383	0.246723	0.071302	0.508667	0.523489	0.101832	0.966746
MGP_C57BL6NJ_G0000547	--	1	-	69615348	69617924	2577	0.0488727	0.152327	0.243302	0.107423	0.133279	0.164595	0.0245471	0.327712
MGP_C57BL6NJ_G0000548	--	1	+	69621569	69626165	4597	0.0821916	0.0569279	0	0.0120439	0.149428	0.184539	0.0550427	0.244946
MGP_C57BL6NJ_G0000549	--	1	-	69639703	69642356	2654	0.0474548	0.0246512	0.131246	0	0	0.106547	0	0.0707119
MGP_C57BL6NJ_G0000550	--	1	-	69645717	69646855	1139	0.22115	0.344641	0.244655	0.340265	0.241237	0.124133	0.27769	1.31814
MGP_C57BL6NJ_G0000551	--	1	+	69658307	69660485	2179	0.0577994	0.2402	0.159857	0.0762267	0.157623	0.291989	0.174184	0.387569
MGP_C57BL6NJ_G0000552	--	1	-	69670906	69675561	4656	0.02705	0.0562065	0.104738	0.035674	0.0737674	0.197384	0.0135863	0.584452
MGP_C57BL6NJ_G0000553	--	1	+	70813713	70816015	2303	0	0	0	0	0	0	0	0
MGP_C57BL6NJ_G0000554	--	1	-	71023589	71024941	1353	0.0465429	0	0	0	0	0.0522496	0	0.277412
MGP_C57BL6NJ_G0000555	--	1	-	71554848	71556916	2069	0	0	0	0	0	0	0	0
MGP_C57BL6NJ_G0000556	--	1	-	71604781	71606186	1406	0.403096	0.0465323	0.0495487	0	0.097713	0	0	0.53391
MGP_C57BL6NJ_G0000557	--	1	-	71693973	71696341	2369	0	0	0.0294071	0	0.0579926	0.0596824	0	0.118828
MGP_C57BL6NJ_G0000558	--	1	-	71742767	71746009	3243	0.019418	0	0	0	0	0.0435977	0.0585179	0.260411
MGP_C57BL6NJ_G0000559	--	1	+	72829240	72831125	1886	0	0	0	0	0	0.187417	0	0.29852
MGP_C57BL6NJ_G0000560	--	1	-	73404412	73406811	2400	0	0	0	0	0	0	0	0
MGP_C57BL6NJ_G0000561	--	1	-	73693996	73699832	5837	0	0	0	0	0	0	0	0
MGP_C57BL6NJ_G0000562	--	1	-	75054238	75057758	3521	0	0	0	0	0	0	0	0.13325
MGP_C57BL6NJ_G0000563	--	1	-	76636345	76638883	2539	0.0248021	0	0	0	0	0.0278431	0	0.0739147
MGP_C57BL6NJ_G0000564	--	1	-	77782960	77783278	319	1.18444	1.64074	0	1.04137	1.07668	0.443221	0	0.588306
MGP_C57BL6NJ_G0000565	--	1	+	77808452	77811317	2866	0	0	0.0243076	0	0.0719039	0	0	0.0654813
MGP_C57BL6NJ_G0000566	--	1	-	78026934	78029895	2962	0	0.0220879	0.0705593	0	0	0.0716007	0	0.221757
MGP_C57BL6NJ_G0000567	--	1	+	78512678	78514267	1590	0	0	0	0	0	0	0	0
MGP_C57BL6NJ_G0000568	--	1	-	79000541	79002732	2192	0	0	0	0	0	0	0	0
MGP_C57BL6NJ_G0000569	--	1	-	80807895	80811765	3752	0	0	0	0	0.0183082	0	0	0.0250093
MGP_C57BL6NJ_G0000570	--	1	+	82140283	82141100	818	0	0	0.0851657	0	0	0	0	0.802987
MGP_C57BL6NJ_G0000571	--	1	-	82232970	82234448	1479	0.170311	0	0.0942063	0.0374348	0.139335	0.334588	0.0855414	0.380668
MGP_C57BL6NJ_G0000572	--	1	-	83526754	83528177	1424	0.0442223	0	0.0978448	0	0	0.099289	0	0.0658952
MGP_C57BL6NJ_G0000573	--	1	+	83672256	83674046	1791	0	0	0.0388976	0	0	0	0	0
MGP_C57BL6NJ_G0000574	--	1	-	84076685	84078513	1829	0	0	0	0	0	0	0	0
MGP_C57BL6NJ_G0000575	--	1	-	84213747	84214863	1117	0	0	0	0	0	0	0	0
MGP_C57BL6NJ_G0000576	--	1	-	84235091	84236773	1683	0.0748336	0.0388737	0.206968	0.0657944	0.0408153	0.126014	0.0375864	0.669053
MGP_C57BL6NJ_G0000577	--	1	-	84287828	84289645	1818	0.0346383	0	0	0.0609087	0	0.116656	0	1.03229
MGP_C57BL6NJ_G0000578	--	1	-	84673100	84676655	3556	0	0.0183983	0.019591	0	0	0	0	0.263877
MGP_C57BL6NJ_G0000579	--	1	-	84732877	84734732	1856	0	0	0	0	0	0	0	0.0505575
MGP_C57BL6NJ_G0000580	--	1	-	84753034	84754866	1833	0	0	0	0	0	0.0771345	0	0.307151
MGP_C57BL6NJ_G0000581	--	1	-	85571095	85573098	2004	0	0	0	0	0	0	0	0
MGP_C57BL6NJ_G0000582	--	1	+	86213461	86215264	1804	0	0	0	0	0	0	0	0
MGP_C57BL6NJ_G0000583	--	1	+	86465525	86468357	2833	0.0444564	0	0	0	0	0	0	0.0662441
MGP_C57BL6NJ_G0000584	--	1	-	86955303	86956348	1046	0	0	0	0	0	0	0	0.0897082
MGP_C57BL6NJ_G0000585	--	1	-	87266796	87269358	1077	0	0	0	0	0	0	0	0.348504
MGP_C57BL6NJ_G0000586	--	1	-	87562115	87563403	1289	0	0	0	0	0	0	0	0
MGP_C57BL6NJ_G0000587	--	1	-	87674775	87675577	803	0	0	0	0	0	0	0	0
MGP_C57BL6NJ_G0000588	--	1	-	88448206	88449849	1644	0.842698	0.835713	1.01701	0	0.0417836	0.258006	0.038478	1.02739
MGP_C57BL6NJ_G0000589	--	1	-	88705068	88707964	2897	0	0.0225835	0	0	0	0	0	0.161952
MGP_C57BL6NJ_G0000590	--	1	-	88973694	88977947	4254	0	0	0	0	0	0	0	0.11029
MGP_C57BL6NJ_G0000591	--	1	-	89123845	89125877	2033	0	0.128725	0.0685347	0	0.0337886	0.104319	0	0.830804
MGP_C57BL6NJ_G0000592	--	1	-	89138605	89147863	4716	0.0934706	0.0277457	0.118177	0	0.0145658	0.0899412	0.0134135	0.537222
MGP_C57BL6NJ_G0000593	--	1	+	90685347	90688025	2679	0.164542	0.268633	0.234039	0.103333	0.128205	0.211105	0.141675	0.700521
MGP_C57BL6NJ_G0000594	--	1	+	91203515	91204689	1175	0.107187	0	0	0	0.233846	0	0	0.319437
MGP_C57BL6NJ_G0000595	--	1	+	91266912	91269165	2254	0	0	0	0	0	0	0	0
MGP_C57BL6NJ_G0000596	--	1	+	91446822	91449810	2953	0.170599	0	0.188732	0	0.0930474	0.0239396	0	0.285985
MGP_C57BL6NJ_G0000597	--	1	+	91472557	91475727	3171	0	0	0.0219696	0	0	0.0668815	0	0.828563
MGP_C57BL6NJ_G0000598	--	1	+	91481716	91484499	2784	0	0.0235001	0.0500471	0	0	0	0	0.13482
MGP_C57BL6NJ_G0000599	--	1	+	91521756	91524082	2327	0	0	0	0	0	0	0.0271843	0.362919
MGP_C57BL6NJ_G0000600	--	1	+	91544964	91546525	1562	0.645045	0.0837701	0.579803	0	0.219885	0.452585	0.161992	1.02125
MGP_C57BL6NJ_G0000601	--	1	+	91573131	91575795	2665	0.0236295	0.0245495	0.0261409	0.0207752	0.0257757	0.0265267	0.0237365	0.0704201
MGP_C57BL6NJ_G0000602	--	1	+	91665005	91665675	671	0	0.0975029	0	0.0825127	0.204746	0	0	0
MGP_C57BL6NJ_G0000603	--	1	+	91719475	91722402	2928	0.107535	0.111722	0.0237929	0.0378183	0.0703814	0.169008	0.0216045	0.12819
MGP_C57BL6NJ_G0000604	--	1	+	92555944	92556787	844	0.298448	0.155034	0	0	0	0.0837604	0	0.667072
MGP_C57BL6NJ_G0000605	--	1	+	92595735	92600397	2994	0.126197	0.0874074	0.0232684	0	0.0229433	0.0944472	0	0.250727
MGP_C57BL6NJ_G0000606	--	1	+	93576303	93578063	1761	0	0	0	0	0	0	0	0.372994
MGP_C57BL6NJ_G0000607	--	1	+	94462533	94464910	2378	0	0	0.0585917	0	0.0288866	0.0297282	0.0266013	0.157838
MGP_C57BL6NJ_G0000608	--	1	+	94822259	94824287	2029	0	0	0.0343349	0	0	0.0696833	0	0
MGP_C57BL6NJ_G0000609	--	1	-	95257086	95258430	1345	0	0	0	0	0	0	0	0.0697656
MGP_C57BL6NJ_G0000610	--	1	+	95566264	95569053	2790	0.0677124	0	0.0499394	0	0.0492417	0	0	0.336325
MGP_C57BL6NJ_G0000611	--	1	-	95913525	95915383	1859	0	0	0	0	0	0	0	0
MGP_C57BL6NJ_G0000612	--	1	-	95946769	95947605	837	0	0	0	0	0	0	0	0
MGP_C57BL6NJ_G0000613	--	1	+	97039150	97042439	3290	0	0	0.0211749	0	0	0	0	0
MGP_C57BL6NJ_G0000614	--	1	+	97098874	97104451	5578	0.0677366	0	0.0624467	0	0	0.0126737	0.0226812	0.0168223
MGP_C57BL6NJ_G0000615	--	1	-	97142480	97144985	2506	0	0	0	0	0	0	0	0.037444
MGP_C57BL6NJ_G0000616	--	1	+	98779161	98781548	2388	0.105482	0.0547943	0.0583463	0.0463702	0.201359	0.0296037	0	0.785886
MGP_C57BL6NJ_G0000617	--	1	+	100842623	100845160	2538	0.124059	0.12889	0.137245	0.0218148	0.270655	0.139271	0.0249243	0.813382
MGP_C57BL6NJ_G0000618	--	1	-	101213250	101214942	1693	0	0	0	0	0	0	0	0
MGP_C57BL6NJ_G0000619	--	1	+	101311887	101314980	2069	0	0	0	0	0	0.102504	0	0.181411
MGP_C57BL6NJ_G0000620	--	1	+	101925444	101927737	2294	0	0	0	0	0	0	0	0
MGP_C57BL6NJ_G0000621	--	1	-	103222862	103224046	1185	0	0	0	0	0	0	0	0
MGP_C57BL6NJ_G0000622	--	1	-	103597381	103599064	1684	0	0	0	0	0	0	0	0
MGP_C57BL6NJ_G0000623	--	1	+	105678278	105680986	2709	0	0	0	0	0	0.0521918	0	0.588848
MGP_C57BL6NJ_G0000624	--	1	+	109878138	109881026	2889	0	0	0	0	0	0	0	0.06496
MGP_C57BL6NJ_G0000625	--	1	+	111019079	111023744	3015	0	0	0	0	0	0	0	0
MGP_C57BL6NJ_G0000626	--	1	+	111156684	111159492	2809	0	0	0	0	0	0	0	0
MGP_C57BL6NJ_G0000627	--	1	+	111972074	111976428	4355	0.0578393	0.10516	0.0639867	0	0.0157732	0.194793	0	0.366289
MGP_C57BL6NJ_G0000628	--	1	-	112166173	112169533	3361	0	0	0	0	0	0	0	0
MGP_C57BL6NJ_G0000629	--	1	-	112363672	112366982	3311	0	0	0	0	0.06224	0.128107	0	0.170042
MGP_C57BL6NJ_G0000630	--	1	+	112511431	112516382	4952	0.0635829	0.092482	0.168818	0	0.0138716	0.0428274	0	0.246335
MGP_C57BL6NJ_G0000631	--	1	-	112913512	112915596	2085	0	0.0313786	0.0334127	0	0	0	0	0.0450047
MGP_C57BL6NJ_G0000632	--	1	+	114871576	114874331	2756	0	0	0	0	0	0	0	0
MGP_C57BL6NJ_G0000633	--	1	-	117612364	117615360	2997	0	0	0	0	0	0	0	0.187857
MGP_C57BL6NJ_G0000634	--	1	-	117619211	117621969	2759	0	0	0	0	0	0	0.0229278	0.102031
MGP_C57BL6NJ_G0000635	--	1	+	118575680	118576081	402	0	0	0	0	0	0	0	0
MGP_C57BL6NJ_G0000636	--	1	-	127073088	127074013	926	0	0	0	0	0	0	0.068313	0.101333
MGP_C57BL6NJ_G0000637	--	1	-	127234383	127242545	8163	0.00771438	0.00801475	0	0	0.0168301	0	0.0154987	0.356349
MGP_C57BL6NJ_G0000638	--	1	+	128377949	128381051	3103	0	0	0.044902	0	0	0	0.040772	0.06048
MGP_C57BL6NJ_G0000639	--	1	-	128858829	128859505	677	0.279051	0.289916	0.102903	0	0.202931	0.313266	0	0.415811
MGP_C57BL6NJ_G0000640	--	1	+	128888716	128891773	3058	0.741337	0.641835	0.455628	0.380211	0.404336	0.48547	0.579208	2.02521
MGP_C57BL6NJ_G0000641	--	1	+	129303610	129304358	749	0	0	0	0	0	0	0	0.25056
MGP_C57BL6NJ_G0000642	--	1	+	130203887	130204998	1112	0	0	0	0	0	0	0	0.0843838
MGP_C57BL6NJ_G0000643	--	1	+	130574977	130576704	1728	0	0.0378614	0	0	0.0397524	0.0409107	0	0.325815
MGP_C57BL6NJ_G0000644	--	1	-	131118309	131121803	3495	0	0	0	0	0	0	0	0.134241
MGP_C57BL6NJ_G0000645	--	1	-	131125616	131128622	3007	0	0	0	0	0	0	0	0
MGP_C57BL6NJ_G0000646	--	1	-	131144879	131146939	2061	0	0	0.0676036	0	0	0.0343007	0	0.36423
MGP_C57BL6NJ_G0000647	--	1	-	131219663	131222880	3218	0	0.0203308	0	0	0.106731	0.0219682	0.039315	0.174956
MGP_C57BL6NJ_G0000648	--	1	-	131232011	131233505	1495	0.0421221	0.131286	0.139797	0.0370341	0.0918959	0.0945736	0.211565	1.50638
MGP_C57BL6NJ_G0000649	--	1	-	131325536	131328874	2996	0	0.0218373	0	0	0	0	0	0.43848
MGP_C57BL6NJ_G0000650	--	1	-	131627309	131630169	2861	0	0	0	0	0	0.0247095	0	0.163989
MGP_C57BL6NJ_G0000651	--	1	-	132236495	132240159	3665	0.0171821	0	0.057025	0	0.0187428	0	0	0.691279
MGP_C57BL6NJ_G0000652	--	1	-	132742398	132745424	3027	0	0	0	0	0	0	0	0.0309993
MGP_C57BL6NJ_G0000653	--	1	-	133903733	133906429	2697	0	0.0727747	0	0	0	0	0	0
MGP_C57BL6NJ_G0000654	--	1	-	134068653	134069974	1322	0	0	0	0	0	0	0	0.0709794
MGP_C57BL6NJ_G0000655	--	1	-	134337017	134338056	1040	0.0605505	0	0	0	0	0	0	0.0902257
MGP_C57BL6NJ_G0000656	--	1	+	135348771	135350164	1394	0	0	0	0	0	0	0	0.0673133
MGP_C57BL6NJ_G0000657	--	1	+	135377256	135382011	4756	0.0926845	0.0137562	0.0732396	0.0349239	0.0577731	0.0148641	0	0.256487
MGP_C57BL6NJ_G0000658	--	1	+	135516188	135516730	543	0	0	0	0	0	0.130191	0	0.345616
MGP_C57BL6NJ_G0000659	--	1	-	136128259	136135711	5783	0.0326677	0.0226265	0.0120466	0.0382957	0.0712698	0.256713	0.142202	0.275841
MGP_C57BL6NJ_G0000660	--	1	-	136264721	136269938	3880	0.01623	0	0	0	0	0	0	0.0725526
MGP_C57BL6NJ_G0000661	--	1	+	136301157	136303652	2496	0	0	0.0279109	0.0221819	0	0.113291	0	0.300752
MGP_C57BL6NJ_G0000662	--	1	+	136313845	136316579	2735	0.0230247	0.143527	0.0254719	0	0.025116	0.103391	0.023129	0.446015
MGP_C57BL6NJ_G0000663	--	1	+	136334124	136335439	1316	0.0478514	0	0.105875	0	0	0	0	0.427818
MGP_C57BL6NJ_G0000664	--	1	+	137552465	137554951	2487	0	0	0.0280119	0	0	0	0	0
MGP_C57BL6NJ_G0000665	--	1	+	137643850	137644808	959	0	0	0	0	0	0	0	0
MGP_C57BL6NJ_G0000666	--	1	+	137984191	137986877	2687	0	0	0	0	0	0	0	0.139687
MGP_C57BL6NJ_G0000667	--	1	+	138113905	138117745	3841	0	0.0340663	0	0	0	0	0	0
MGP_C57BL6NJ_G0000668	--	1	+	138142255	138144474	2220	0	0	0	0	0	0	0	0.0845358
MGP_C57BL6NJ_G0000669	--	1	+	138241576	138244447	2872	0	0	0	0	0	0	0	0.0653445
MGP_C57BL6NJ_G0000670	--	1	+	138839756	138842004	2249	0	0.0290904	0.123905	0	0.0305434	0.0314334	0.0281271	0.625843
MGP_C57BL6NJ_G0000671	--	1	+	138846604	138848151	1548	0.12204	0.0422638	0.0900071	0	0	0.0456678	0	0.666784
MGP_C57BL6NJ_G0000672	--	1	-	139108335	139110024	1690	0.372618	0.0774253	0.123667	0.0655219	0.162585	0.250984	0.0748613	0.9439
MGP_C57BL6NJ_G0000673	--	1	-	139498734	139504660	5927	0.286866	0.849954	1.10487	0.028024	0.336102	0.465169	0.128074	0.981568
MGP_C57BL6NJ_G0000674	--	1	-	139776028	139777409	1382	0.0455662	0.0946808	0.0504092	0	0	0.204613	0	0.135796
MGP_C57BL6NJ_G0000675	--	1	+	140404169	140406079	1911	0.395432	0.136943	0.182275	0	0.107837	0.332938	0.16551	0.491024
MGP_C57BL6NJ_G0000676	--	1	-	140425023	140425529	507	0	0	0	0	0	0	0	0
MGP_C57BL6NJ_G0000677	--	1	+	140605539	140611497	5959	0	0.0109791	0.0350724	0	0.0230549	0.0118634	0	0.0787336
MGP_C57BL6NJ_G0000678	--	1	-	141501992	141503800	1809	0	0	0	0	0	0	0	0.0518711
MGP_C57BL6NJ_G0000679	--	1	-	141719563	141722669	3107	0.645001	0.387961	0.488222	0.447704	0.592494	0.381098	0.682025	0.859941
MGP_C57BL6NJ_G0000680	--	1	-	142419245	142422453	3209	0.0196237	0	0	0	0	0.0660895	0	0.146206
MGP_C57BL6NJ_G0000681	--	1	+	142476307	142478004	1698	0	0	0	0	0	0	0	0.221048
MGP_C57BL6NJ_G0000682	--	1	-	142768643	142771397	2755	0.0228575	0.0237475	0.0758608	0	0.0249337	0	0	0
MGP_C57BL6NJ_G0000683	--	1	-	143148289	143149270	982	0.19238	0	0	0.0563809	0.0699513	0.287958	0	0.382219
MGP_C57BL6NJ_G0000684	--	1	-	143538103	143540193	2091	0.0602319	0.0312886	0	0	0.131405	0	0	0
MGP_C57BL6NJ_G0000685	--	1	-	143558530	143566143	7614	0.0578943	0.0343706	0.118946	0.0145432	0.054131	0.120701	0.0166162	0.135564
MGP_C57BL6NJ_G0000686	--	1	-	144280035	144281057	1023	0.0615567	0	0	0	0	0	0	0
MGP_C57BL6NJ_G0000687	--	1	-	144322589	144324839	2251	0.167852	0	0.0928461	0.0245962	0.0610326	0.0314055	0.0562042	0.416858
MGP_C57BL6NJ_G0000688	--	1	-	144711353	144714048	2696	0	0	0	0	0	0	0	0
MGP_C57BL6NJ_G0000689	--	1	+	144883055	144885307	2253	0	0.0290388	0	0	0	0	0	0
MGP_C57BL6NJ_G0000690	--	1	+	146194965	146196880	1916	0	0	0	0	0	0	0	0
MGP_C57BL6NJ_G0000691	--	1	-	146272402	146272810	409	0	0	0	0	0.167952	0.172845	0	1.60597
MGP_C57BL6NJ_G0000692	--	1	-	146738372	146743370	3451	0	0	0	0	0	0.020485	0	0.163144
MGP_C57BL6NJ_G0000693	--	1	+	146792549	146792843	295	0	0	0	0	0	0	0	0
MGP_C57BL6NJ_G0000694	--	1	+	146900458	146904325	3868	0	0	0	0	0	0.0182766	0	0.097037
MGP_C57BL6NJ_G0000695	--	1	+	146915556	146917547	1992	0.0316127	0	0.104918	0	0	0	0	0.518164
MGP_C57BL6NJ_G0000696	--	1	+	146918419	146921441	3023	0	0	0	0	0.026791	0	0	0.109791
MGP_C57BL6NJ_G0000697	--	1	+	146926325	146928482	2158	0	0.0303172	0	0	0	0	0	0.0869645
MGP_C57BL6NJ_G0000698	--	1	+	146940589	146945810	5222	0	0	0	0	0	0	0.0121137	0.107815
MGP_C57BL6NJ_G0000699	--	1	+	146972031	146973238	1142	0.0551423	0	0	0	0	0	0.0553921	0.164334
MGP_C57BL6NJ_G0000700	--	1	-	147186626	147192528	5864	0.064433	0.0892557	0.106922	0.028325	0.0351427	0.0843889	0.0323625	0.496057
MGP_C57BL6NJ_G0000701	--	1	+	147291165	147291584	420	0	0	0	0	0	0	0.150614	1.11708
MGP_C57BL6NJ_G0000702	--	1	-	147589739	147592142	2404	0.0523898	0	0.057958	0	0	0	0	0.156131
MGP_C57BL6NJ_G0000703	--	1	-	147609219	147612878	3660	0.103234	0.125129	0.13324	0	0.0375367	0.0579457	0.0172836	0.256379
MGP_C57BL6NJ_G0000704	--	1	-	148015813	148018293	2481	0	0	0.0280796	0.022316	0	0.113976	0.0509938	0.416035
MGP_C57BL6NJ_G0000705	--	1	+	148089531	148092327	2797	0	0.0701728	0.0249072	0	0.0245592	0.101099	0	0.0670967
MGP_C57BL6NJ_G0000706	--	1	+	148131164	148133623	2460	0.0767957	0	0.169916	0	0.0279237	0.0574746	0.0257146	0.801028
MGP_C57BL6NJ_G0000707	--	1	-	148143591	148147713	4123	0.0152735	0	0	0.0134286	0	0.0514386	0.0153427	0
MGP_C57BL6NJ_G0000708	--	1	+	148231982	148236648	2631	0.0957392	0.099467	0.105915	0	0.104435	0.161217	0.0721298	0.28532
MGP_C57BL6NJ_G0000709	--	1	+	149471062	149474427	3366	0	0	0.0206968	0	0.0408153	0	0	0.278772
MGP_C57BL6NJ_G0000710	--	1	+	150588426	150588966	489	0.257556	0	0	0	0	0	0	0.383782
MGP_C57BL6NJ_G0000711	--	1	-	150654201	150657310	3110	0	0	0	0	0	0	0	0.482751
MGP_C57BL6NJ_G0000712	--	1	+	150804961	150806232	1272	0	0	0	0	0	0	0	0
MGP_C57BL6NJ_G0000713	--	1	+	152085986	152086119	134	0.469944	0	0	0	0.512628	0	0	2.10078
MGP_C57BL6NJ_G0000714	--	1	-	154749745	154755077	3292	0	0	0	0	0.0208664	0	0	0.0570077
MGP_C57BL6NJ_G0000715	--	1	-	156032768	156037450	4683	0.0403411	0	0	0	0	0.0150958	0	0.561045
MGP_C57BL6NJ_G0000716	--	1	+	156732646	156734544	1899	0	0.034452	0	0	0.0361728	0	0	0.197651
MGP_C57BL6NJ_G0000717	--	1	-	156955420	156956604	1185	0	0	0	0	0	0	0	0
MGP_C57BL6NJ_G0000718	--	1	+	157212555	157216864	4310	0.0146108	0	0	0	0	0.0328045	0	0.283028
MGP_C57BL6NJ_G0000719	--	1	-	159368189	159369644	1456	0	0	0	0	0	0	0	0
MGP_C57BL6NJ_G0000720	--	1	-	159370422	159371878	1457	0	0	0	0	0	0.0485201	0	0
MGP_C57BL6NJ_G0000721	--	1	-	159391397	159394628	2035	0	0	0	0	0	0	0.0621699	0.138331
MGP_C57BL6NJ_G0000722	--	1	-	159395676	159397984	2309	0	0	0	0	0	0	0	0.243832
MGP_C57BL6NJ_G0000723	--	1	+	160345223	160347131	1909	0	0	0	0	0	0	0	0.0491539
MGP_C57BL6NJ_G0000724	--	1	+	161169787	161171882	2096	0	0	0	0	0	0	0	0
MGP_C57BL6NJ_G0000725	--	1	+	161573608	161576044	2437	1.57625	1.63762	1.2864	0.8406	1.35299	2.29167	1.40169	2.61829
MGP_C57BL6NJ_G0000726	--	1	-	161634038	161637059	3022	0.0833521	0.0432988	0.0461056	0.018321	0.0681921	0.0935721	0.0209324	0.931516
MGP_C57BL6NJ_G0000727	--	1	-	162482918	162483263	346	0	0	0	0	0	0	0	0.271199
MGP_C57BL6NJ_G0000728	--	1	+	163168312	163168749	438	0	0	0	0	0	0	0	0.214235
MGP_C57BL6NJ_G0000729	--	1	-	163547273	163550613	3341	0.0376968	0.0195823	0.0625551	0	0	0.0211595	0	0.0280858
MGP_C57BL6NJ_G0000730	--	1	+	163742160	163742979	820	0	0	0	0	0.083771	0	0	0
MGP_C57BL6NJ_G0000731	--	1	+	164034040	164035955	1916	0	0	0	0	0	0	0	0
MGP_C57BL6NJ_G0000732	--	1	-	164226908	164229464	2557	0	0.0511728	0.05449	0	0.107458	0.0552943	0	0.330275
MGP_C57BL6NJ_G0000733	--	1	+	166247568	166247802	235	0.803904	0.278402	0	0.2356	2.04615	1.2033	0.538365	1.99648
MGP_C57BL6NJ_G0000734	--	1	-	166340077	166340821	745	0.0845268	0.087818	0	0	0	0.0948909	0	0.377858
MGP_C57BL6NJ_G0000735	--	1	+	166441809	166442997	1189	0	0	0.0585917	0.0465652	0	0.0594565	0	0.315676
MGP_C57BL6NJ_G0000736	--	1	-	166520266	166524035	3770	0.23385	0.590035	0.498931	0.0587438	0.419077	0.356281	0.117455	1.02048
MGP_C57BL6NJ_G0000737	--	1	-	166745725	166746370	646	0	0	0	0	0	0	0	0.29051
MGP_C57BL6NJ_G0000738	--	1	+	166931344	166933906	2563	0	0	0	0	0.0268015	0	0	0.0366113
MGP_C57BL6NJ_G0000739	--	1	+	167076682	167081796	5115	0.110802	0.204651	0.163438	0.0324727	0.0671478	0.138209	0.0123671	0.532005
MGP_C57BL6NJ_G0000740	--	1	+	167184704	167185103	400	0	0	0	0	0	0	0	0
MGP_C57BL6NJ_G0000741	--	1	-	167394059	167396701	2643	0.142957	0.0247538	0.210868	0	0.0259902	0.0534951	0.0239341	0.106509
MGP_C57BL6NJ_G0000742	--	1	-	167410019	167413839	3821	0.0494419	0.102734	0.109394	0.0144899	0.0539326	0.0925069	0.0331106	0.245576
MGP_C57BL6NJ_G0000743	--	1	+	167599091	167601393	2303	0	0	0	0	0	0.0613927	0	0
MGP_C57BL6NJ_G0000744	--	1	-	167950754	167951930	1177	0	0	0	0	0.116724	0.120125	0	0
MGP_C57BL6NJ_G0000745	--	1	-	168003139	168005535	2397	0.1839	0.0818829	0.0871909	0	0	0.147463	0.0263904	0.352321
MGP_C57BL6NJ_G0000746	--	1	+	168577824	168809377	950	0	0	0	0	0	0	0	0.395094
MGP_C57BL6NJ_G0000747	--	1	+	169049203	169053106	2855	0	0	0	0	0	0	0	0.131467
MGP_C57BL6NJ_G0000748	--	1	+	169223159	169225760	2602	0.0242016	0	0	0	0	0	0	0.577001
MGP_C57BL6NJ_G0000749	--	1	-	169237154	169240260	3107	0.0405359	0.0210571	0	0	0	0	0	0
MGP_C57BL6NJ_G0000750	--	1	+	169982466	169985314	2849	0.0884135	0.045928	0.195621	0	0.072333	0.0992541	0.0888141	0.757529
MGP_C57BL6NJ_G0000751	--	1	-	170092679	170093084	406	0	0	0	0	0.169193	0	0	0.23112
MGP_C57BL6NJ_G0000752	--	1	+	170364693	170366929	2237	0.0281504	0	0	0	0	0	0	0.0838934
MGP_C57BL6NJ_G0000753	--	1	+	171019068	171020941	1874	0.0672065	0.104735	0.0371748	0.0295443	0.0366554	0.0754469	0	0.450647
MGP_C57BL6NJ_G0000754	--	1	-	171132368	171133519	1152	0.382645	0.113584	0.241894	0	0.0596287	0.30683	0	0.162908
MGP_C57BL6NJ_G0000755	--	1	-	171408004	171411660	3657	0.0688788	0.196792	0.0190499	0	0.0187838	0.0966554	0.0172977	0.153954
MGP_C57BL6NJ_G0000756	--	1	-	171426341	171427599	1259	0	0.363758	0	0	0.0545609	0.224603	0.0502445	0.67078
MGP_C57BL6NJ_G0000757	--	1	-	171442553	171444628	2076	0.121334	0.094544	0.0335576	0	0.0661775	0.136211	0	1.12999
MGP_C57BL6NJ_G0000758	--	1	-	171447393	171450888	3496	0.162115	0.112284	0.0797088	0	0.0392976	0.161771	0.054283	0.536812
MGP_C57BL6NJ_G0000759	--	1	-	171498640	171500919	2280	0.138098	0.143475	0.0611101	0	0	0.217042	0	0.329245
MGP_C57BL6NJ_G0000760	--	1	-	171588879	171589305	427	1.03234	0.153219	1.46836	0.388988	1.28697	0.496677	1.3333	2.8568
MGP_C57BL6NJ_G0000761	--	1	+	171622980	171628012	3998	0.031502	0	0.0871255	0	0	0.0176823	0.0158224	0.633701
MGP_C57BL6NJ_G0000762	--	1	+	171783289	171785119	1831	0.171962	0.142926	0.0760956	0	0.112549	0.154437	0.0690965	0.358735
MGP_C57BL6NJ_G0000763	--	1	+	171786076	171791194	905	0.0695829	0.144584	0.230935	0	0.075903	0	0	0.20737
MGP_C57BL6NJ_G0000764	--	1	+	171792116	171795693	3578	0.105599	0.201137	0.0584116	0.0618961	0.115191	0.256853	0.106078	0.839215
MGP_C57BL6NJ_G0000765	--	1	+	171883300	171884471	1172	6.66262	6.69875	5.88472	4.58234	7.03333	8.08273	2.26692	8.48676
MGP_C57BL6NJ_G0000766	--	1	-	171898335	171899163	829	5.54522	7.02385	7.56321	2.53789	3.64591	8.10121	4.65468	10.6399
MGP_C57BL6NJ_G0000767	--	1	+	172661763	172662885	1123	0	0	0	0	0	0.0629508	0	0.919129
MGP_C57BL6NJ_G0000768	--	1	-	172762062	172768598	2718	0	0	0.0768935	0	0	0	0	0.0690469
MGP_C57BL6NJ_G0000769	--	1	+	173466236	173468499	2264	0	0	0	0	0	0	0	0.0414464
MGP_C57BL6NJ_G0000770	--	1	+	174140568	174142550	1983	0	0	0	0	0	0	0	0.0473196
MGP_C57BL6NJ_G0000771	--	1	-	174356614	174358883	2270	0.0832235	0	0	0	0.0302609	0	0	0.330695
MGP_C57BL6NJ_G0000772	--	1	+	175551196	175553477	2282	0.0275953	0.0573395	0.0305283	0	0.180611	0.216852	0	0.287837
MGP_C57BL6NJ_G0000773	--	1	+	175720548	175723642	3095	0.0610396	0	0	0	0	0.0456825	0	0.515409
MGP_C57BL6NJ_G0000774	--	1	-	176037331	176040851	3521	0	0	0.0593572	0.0157245	0.0585279	0.261011	0.0179659	0.1599
MGP_C57BL6NJ_G0000775	--	1	+	176598905	176600239	1335	0.141511	0.147021	0.574023	0.0414727	0.0514548	0.158862	0.236921	0.562306
MGP_C57BL6NJ_G0000776	--	1	+	176687127	176688160	1034	0.426313	0.632731	0.538998	0.214182	1.12937	1.64086	0.428244	3.26697
MGP_C57BL6NJ_G0000777	--	1	+	176812118	176812926	809	0	0	0	0	0	0	0	0
MGP_C57BL6NJ_G0000778	--	1	-	177105843	177106404	562	0	0	0	0	0	0	0	0.166966
MGP_C57BL6NJ_G0000779	--	1	-	177106904	177107902	999	0	0	0	0	0	0.0707645	0	0
MGP_C57BL6NJ_G0000780	--	1	-	177724825	177725730	906	0	0	0	0	0	0.0780284	0	0.724992
MGP_C57BL6NJ_G0000781	--	1	-	179751034	179752725	1692	0.0372178	0.154668	0	0	0	0.0417812	0	0.166374
MGP_C57BL6NJ_G0000782	--	1	-	179765499	179767773	2275	0	0.028758	0	0	0	0.124297	0	0.123738
MGP_C57BL6NJ_G0000783	--	1	-	180112998	180113608	611	0	0	0	0	0	0	0	0
MGP_C57BL6NJ_G0000784	--	1	+	183039683	183040972	1290	0.488159	0.659316	0.594047	0.386275	0.372748	0.548014	0.490371	0.509181
MGP_C57BL6NJ_G0000785	--	1	+	183407662	183409364	1703	0.0369774	0	0	0	0	0.0830226	0.0371449	0.220399
MGP_C57BL6NJ_G0000786	--	1	-	184168136	184170891	2756	0	0.0237389	0	0	0	0	0	0
MGP_C57BL6NJ_G0000787	--	1	+	184310907	184312465	1559	0.0807857	0.0419656	0.0893721	0.0355138	0.0440617	0.0453456	0.0405759	0.300945
MGP_C57BL6NJ_G0000788	--	1	+	184695049	184695911	863	0.218908	0.303242	0.565074	0.384932	0	0.245749	0.2199	0.978578
MGP_C57BL6NJ_G0000789	--	1	-	187464572	187466395	1824	0	0	0	0	0	0	0	0.205778
MGP_C57BL6NJ_G0000790	--	1	-	188066494	188068453	1960	0	0	0	0	0	0	0	0.191499
MGP_C57BL6NJ_G0000791	--	1	-	188162161	188163805	1645	0	0	0	0	0	0	0	0.22817
MGP_C57BL6NJ_G0000792	--	1	+	188321280	188323714	2435	0	0	0	0	0	0	0	0
MGP_C57BL6NJ_G0000793	--	1	-	188517697	188521262	3566	0	0	0	0	0	0.0198244	0	0.236824
MGP_C57BL6NJ_G0000794	--	1	-	188927400	188928818	1419	0	0	0	0	0.0484089	0	0	0.264509
MGP_C57BL6NJ_G0000795	--	1	+	189079838	189080561	724	1.13072	0.271096	0.866008	0.0764724	0.189758	0.195287	0.0873727	0.518424
MGP_C57BL6NJ_G0000796	--	1	+	189164724	189166757	2034	0.0309599	0.160827	0.376756	0	0.202632	0.034756	0.0622004	0.553597
MGP_C57BL6NJ_G0000797	--	1	-	189225169	189227065	1897	0	0.103465	0.110172	0	0.0724219	0.0372661	0.0333462	0.0494648
MGP_C57BL6NJ_G0000798	--	1	-	189235283	189236814	1532	0.0411048	0	0.0909472	0.0361397	0	0.0461447	0	0.0612498
MGP_C57BL6NJ_G0000799	--	1	-	189264033	189265333	1301	0	0	0	0	0	0	0	0.360625
MGP_C57BL6NJ_G0000800	--	1	-	189325168	189326460	1293	0	0	0	0	0	0	0	0
MGP_C57BL6NJ_G0000801	--	1	-	189361719	189364483	2765	0.0227749	0	0.0251955	0	0	0	0	0.610859
MGP_C57BL6NJ_G0000802	--	1	-	189423695	189424490	796	0	0	0	0	0	0	0	0
MGP_C57BL6NJ_G0000803	--	1	-	189840200	189841430	1231	0	0	0	0	0	0	0	0
MGP_C57BL6NJ_G0000804	--	1	-	190554748	190555341	594	0	0	0	0	0	0	0	0
MGP_C57BL6NJ_G0000805	--	1	+	190630268	190632137	1870	0.471452	0.209918	0.186271	0.148037	0.257137	0.189021	0.642727	0.301074
MGP_C57BL6NJ_G0000806	--	1	+	192450970	192453508	2539	0.0496042	0.0773034	0.164629	0	0.135274	0.0278431	0	0.369574
MGP_C57BL6NJ_G0000807	--	1	-	192583270	192585940	2671	0	0	0	0	0	0.105869	0	0.0351309
MGP_C57BL6NJ_G0000808	--	1	+	192803184	192810591	7354	0.137008	0.0355858	0.0568389	0.0075287	0.0280224	0.0480648	0.0258055	0.0637984
MGP_C57BL6NJ_G0000809	--	1	+	192818265	192819136	872	0	0.150056	0	0	0.0787755	0	0	0
MGP_C57BL6NJ_G0000810	--	1	+	192822070	192825140	3071	0.0615166	0.127824	0	0	0	0	0.0205984	0.0916653
MGP_C57BL6NJ_G0000811	--	1	-	192925916	192929648	3733	0.0168691	0	0	0	0	0	0	0.125683
MGP_C57BL6NJ_G0000812	--	1	+	194008704	194010014	1311	0	0	0	0	0	0	0	0
MGP_C57BL6NJ_G0000813	--	1	-	194345949	194349761	3813	0	0	0	0	0	0	0	0
MGP_C57BL6NJ_G0000814	--	1	-	194633993	194637236	3244	0.058236	0	0	0	0.0211752	0	0	0.289256
MGP_C57BL6NJ_G0000815	--	1	-	194651560	194653784	2225	0	0	0	0	0	0	0	0.210865
MGP_C57BL6NJ_G0000816	--	1	-	194670207	194674075	3869	0.0162762	0	0.0180061	0	0	0.0182718	0	0.630577
MGP_C57BL6NJ_G0000817	--	1	-	194692314	194695818	1627	0	0	0	0	0	0	0	0.403714
MGP_C57BL6NJ_G0000818	--	1	-	195137439	195138196	758	0.434293	0	0.360339	0.381835	0.355305	0.365657	0.21813	9.70704
MGP_C57BL6NJ_G0000819	--	1	+	195224692	195228833	4142	0.0456102	0.0473861	0.0336386	0.026734	0.0331686	0.0512026	0.0152723	0.226545
MGP_C57BL6NJ_G0000820	--	1	+	195426274	195428227	1954	0	0	0	0.0283347	0	0	0	0
MGP_C57BL6NJ_G0000821	--	1	+	195662439	195666662	2832	0	0	0	0	0	0	0	0
MGP_C57BL6NJ_G0000822	--	1	+	197215161	197215915	755	0	0	0	0	0	0	0	0.124284
MGP_C57BL6NJ_G0000823	--	1	+	198187736	198190143	2408	0.0523027	0.0543392	0.0578617	0.0459851	0.0285267	0.0587157	0.0262699	0.116904
MGP_C57BL6NJ_G0000824	--	1	-	199024164	199024356	193	0	0	0.360961	0	0	0	0	0.48619
MGP_C57BL6NJ_G0000825	--	1	+	199101630	199102117	488	0	0	0	0	0	0	0	0.576853
MGP_C57BL6NJ_G0000826	--	1	+	199285782	199286892	1111	0	0	0	0	0	0	0	0
MGP_C57BL6NJ_G0000827	--	1	-	199678617	199680497	1881	0	0	0	0.0294344	0.036519	0	0	0.0498856
MGP_C57BL6NJ_G0000828	--	1	-	200071661	200079535	2311	0	0	0	0	0	0	0.054745	0.0406035
MGP_C57BL6NJ_G0000829	--	1	-	200084842	200087844	3003	0.0209699	0	0.139192	0	0.0228745	0	0.0421298	0.343717
MGP_C57BL6NJ_G0000830	--	1	+	200239368	200246839	3899	1.43743	1.25848	1.67955	1.27801	0.968985	1.54116	0.600292	2.04564
MGP_C57BL6NJ_G0000831	--	1	-	200702014	200702506	493	0	0	0	0	0.139335	0	0	0
MGP_C57BL6NJ_G0000832	--	1	+	201247810	201250246	2437	0	0.0268463	0	0	0	0	0	0.0385042
MGP_C57BL6NJ_G0000833	--	1	+	202225459	202226997	1539	0	0	0	0	0	0	0	0
MGP_C57BL6NJ_G0000834	--	1	-	202828805	202829689	885	0	0	0	0	0	0	0	0.106028
MGP_C57BL6NJ_G0000835	--	1	-	203133186	203135806	2621	0	0.0748849	0.106319	0	0	0.0269721	0	0.0716022
MGP_C57BL6NJ_G0000836	--	1	+	204595201	204597043	1843	0	0.0709977	0.0378001	0	0.037272	0	0	0
MGP_C57BL6NJ_G0000837	--	1	-	204920699	204921706	1008	0.124945	0	0	0	0.204441	0	0.125512	0
MGP_C57BL6NJ_G0000838	--	1	+	204988454	204989077	624	0	0	0	0	0.110084	0.453165	0	0.601505
MGP_C57BL6NJ_G0000839	--	1	+	205538596	205538728	133	0	0	0	0	0	0	0	0
MGP_C57BL6NJ_G0000840	--	1	-	206269366	206271462	2097	0.0690488	0.0358686	0.267357	0.182125	0	0	0.0346808	0.154333
MGP_C57BL6NJ_G0000841	--	1	-	206717517	206719738	2222	0.0283405	0.0588879	0	0	0.0309146	0.0318154	0.0284689	0.422299
MGP_C57BL6NJ_G0000842	--	1	+	206742872	206745444	2573	0.758705	0.432264	0.514436	0.580988	1.06789	0.659405	0.639216	0.656442
MGP_C57BL6NJ_G0000843	--	1	+	206828487	206829114	628	0	0	0	0	0	0	0	0
MGP_C57BL6NJ_G0000844	--	1	+	206962396	206964684	2289	0.0550218	0	0	0	0	0	0	0
MGP_C57BL6NJ_G0000845	--	1	+	208183861	208185716	1856	0.373221	0.246752	0.262747	0	0.185054	0.152357	0	0
MGP_C57BL6NJ_G0000846	--	1	+	208202695	208204528	1834	0.137345	0.178365	0.0759711	0	0	0.0770924	0.0344917	0.204656
MGP_C57BL6NJ_G0000847	--	1	+	208211559	208215122	3564	0.19436	0.018357	0	0	0.0578217	0.119013	0.0532473	0.236956
MGP_C57BL6NJ_G0000848	--	1	+	208270864	208271395	532	0	0.122978	0	0	0.129121	0.398649	0	0.352762
MGP_C57BL6NJ_G0000849	--	1	+	208542073	208545010	2938	0.0214338	0.0890734	0.0474238	0	0	0	0.0430618	0.287445
MGP_C57BL6NJ_G0000850	--	1	+	208562642	208565333	2692	0.140355	0.121516	0.155272	0	0.127586	0.0525214	0.0469969	0.104571
MGP_C57BL6NJ_G0000851	--	1	+	208592578	208594874	2297	0	0	0.121316	0	0	0.0307766	0	0.122553
MGP_C57BL6NJ_G0000852	--	1	-	208630514	208632914	2238	0.0281378	0.0292334	0.0311285	0	0.0306936	0.0631758	0.0282653	0
MGP_C57BL6NJ_G0000853	--	1	-	208778177	208780892	2716	0	0	0	0	0	0	0	0
MGP_C57BL6NJ_G0000854	--	10	+	12084341	12085166	826	0	0	0	0	0	0	0	1.02241
MGP_C57BL6NJ_G0000855	--	10	-	17028677	17028966	290	0	0	0	0	0	0	0	0
MGP_C57BL6NJ_G0000856	--	10	-	26523229	26524989	1761	0	0	0	0	0	0	0	0.21314
MGP_C57BL6NJ_G0000857	--	10	+	36633743	36634089	347	0	0	0	0	0.395921	0	0	0
MGP_C57BL6NJ_G0000858	--	10	-	39973197	39976421	3225	0	0	0.108009	0	0.1065	0	0.0196148	0
MGP_C57BL6NJ_G0000859	--	10	+	64847967	64848308	342	0	0	0	0	0	0	0	0.548741
MGP_C57BL6NJ_G0000860	--	10	-	75829747	75830139	393	0	0	0	0	0	0	0	0
MGP_C57BL6NJ_G0000861	--	10	-	79964095	79964772	678	0	0	0	0	0	0	0	0
MGP_C57BL6NJ_G0000862	--	10	-	81838150	81840902	2753	0	0	0.0759159	0	0	0	0	0.37493
MGP_C57BL6NJ_G0000863	--	10	+	83929977	83930831	855	0	0	0	0	0	0	0	0.109748
MGP_C57BL6NJ_G0000864	--	10	+	87798539	87799008	470	0	0	0	0	0	0	0	0
MGP_C57BL6NJ_G0000865	--	10	+	91287729	91290062	2334	0	0.0482481	0	0	0	0	0	0.415198
MGP_C57BL6NJ_G0000866	--	10	-	103727618	103727981	364	0	0	0	0	0	0	0	0
MGP_C57BL6NJ_G0000867	--	10	-	106257583	106258346	721	0	0	0	0	0	0	0	0
MGP_C57BL6NJ_G0000868	--	10	-	110968098	110968804	707	0	0	0	0	0	0	0	1.06178
MGP_C57BL6NJ_G0000869	--	10	-	113427965	113428903	939	0	0	0	0	0	0	0	0.599583
MGP_C57BL6NJ_G0000870	--	10	-	116242353	116242644	292	0	0	0	0	0	0	0	0.642704
MGP_C57BL6NJ_G0000871	--	10	+	118196756	118197053	298	0	0	0	0	0	0	0	0
MGP_C57BL6NJ_G0000872	--	10	+	120691294	120691897	604	0	0	0	0	0	0	0	0.310711
MGP_C57BL6NJ_G0000873	--	10	+	121066975	121067289	315	0	0	0	0	0	0.224425	0	1.19155
MGP_C57BL6NJ_G0000874	--	10	+	125137871	125138220	350	0	0	0	0	0	0	0	0
MGP_C57BL6NJ_G0000875	--	10	+	126035689	126038405	2717	0.208595	0.240797	0.487172	0.224154	0.455083	0.520381	0.302669	0.587115
MGP_C57BL6NJ_G0000876	--	10	+	127650269	127652803	317	0	0	0	0	0	0	0	0
MGP_C57BL6NJ_G0000877	--	10	-	128048043	128051745	599	0	0	0	0	0	0	0	0.156652
MGP_C57BL6NJ_G0000878	--	10	+	128131058	128133534	461	0	0	0	0	0	0	0	0
MGP_C57BL6NJ_G0000879	--	11	-	7174681	7175043	363	0	0	0	0	0	0	0	0
MGP_C57BL6NJ_G0000880	--	11	+	13942887	13943522	636	0	0	0	0	0	0	0	0
MGP_C57BL6NJ_G0000881	--	11	+	16565215	16565809	595	0	0	0	0	0	0	0	0
MGP_C57BL6NJ_G0000882	--	11	-	17053267	17056435	3169	0.0397428	0.0206451	0.0659503	0	0.0216763	0.156155	0.0798458	0.0888306
MGP_C57BL6NJ_G0000883	--	11	-	17056905	17059868	1571	0	0	0.0886894	0.0704851	0.0874503	0	0	0.238917
MGP_C57BL6NJ_G0000884	--	11	-	17183000	17183866	867	0	0	0	0	0	0	0	0.324688
MGP_C57BL6NJ_G0000885	--	11	-	17296105	17296960	856	0	0	0	0	0	0	0	0.10962
MGP_C57BL6NJ_G0000886	--	11	+	30840821	30841185	365	0	0	0	0	0	0	0	0
MGP_C57BL6NJ_G0000887	--	11	-	44752905	44758885	530	0.237632	0	0	0	0	0	0	0
MGP_C57BL6NJ_G0000888	--	11	-	45364826	45365128	265	0	0	0	0	0	0	0	0
MGP_C57BL6NJ_G0000889	--	11	-	45450384	45474215	685	0	0	0	0	0	0	0	0
MGP_C57BL6NJ_G0000890	--	11	+	88200951	88203268	2318	0.271667	0.31047	0.240433	0.0716558	0.118537	0.365973	0	0.607214
MGP_C57BL6NJ_G0000891	--	11	-	101346688	101347510	823	0.0765158	0	0	0	0	0.0858976	0	1.93826
MGP_C57BL6NJ_G0000892	--	11	+	112562925	112564474	1550	0.0812548	0.0422093	0.089891	0.10716	0.0886351	0.319262	0.081623	0.42377
MGP_C57BL6NJ_G0000893	--	11	+	128841836	128843003	1168	1.13221	0.504126	0.417516	0.426622	0.882177	1.21051	0.379114	0.80338
MGP_C57BL6NJ_G0000894	--	12	-	8703672	8704421	750	0.0839633	0	0	0	0	0	0	0.125113
MGP_C57BL6NJ_G0000895	--	12	+	10165967	10166496	530	0	0	0	0	0	0	0	0
MGP_C57BL6NJ_G0000896	--	12	-	24008027	24049018	515	0	0	0	0	0	0	0	0
MGP_C57BL6NJ_G0000897	--	12	+	47171336	47171801	378	0	0	0	0	0	0	0	0
MGP_C57BL6NJ_G0000898	--	12	-	57377090	57377953	864	0	0	0	0	0	0	0	0
MGP_C57BL6NJ_G0000899	--	12	+	58389274	58394108	533	0.118147	0.49099	0.392114	0.103876	0.257757	0.397901	0.830778	0.704201
MGP_C57BL6NJ_G0000900	--	12	+	61940098	61951879	567	0	0	0	0	0	0	0	0
MGP_C57BL6NJ_G0000901	--	12	+	75089103	75089918	816	0	0.080177	0	0	0	0	0	0.804955
MGP_C57BL6NJ_G0000902	--	12	-	85943327	85944637	1311	0	0	0	0	0	0	0	0
MGP_C57BL6NJ_G0000903	--	12	-	86119656	86120457	802	0	0	0	0	0	0	0	0
MGP_C57BL6NJ_G0000904	--	12	+	86120555	86121496	942	0	0	0	0	0	0	0	0
MGP_C57BL6NJ_G0000905	--	12	-	88330911	88332480	1570	0.200549	0	0.0887459	0	0.087506	0.360223	0.0402916	0.956278
MGP_C57BL6NJ_G0000906	--	12	+	89377227	89377833	547	0	0	0	0	0	0	0	0
MGP_C57BL6NJ_G0000907	--	12	-	92971630	92973539	1910	0	0	0	0	0	0	0	0
MGP_C57BL6NJ_G0000908	--	12	-	107473196	107475337	2142	0.235191	0.122174	0.130094	0	0.160346	0.165018	0.206725	0.613299
MGP_C57BL6NJ_G0000909	--	12	-	109089544	109092177	2421	0.0520219	0.108095	0.057551	0.0228691	0.0283735	0	0.0522576	0.155035
MGP_C57BL6NJ_G0000910	--	12	+	115320482	115329390	8715	0.00722576	0	0	0	0	0.0324469	0	0.269176
MGP_C57BL6NJ_G0000911	--	12	-	118337739	118340483	2745	0	0	0.0761372	0	0	0	0	0
MGP_C57BL6NJ_G0000912	--	12	-	118722674	118725276	2603	0.74996	0.201074	0.37469	0.255241	0.606962	0.678964	0.340227	0.612828
MGP_C57BL6NJ_G0000913	--	13	+	15796276	15801671	304	0	0	0	0	0	0	0	0.308667
MGP_C57BL6NJ_G0000914	--	13	-	17205170	17207497	2328	0	0.0281033	0	0	0.029507	0.0607335	0	0.282149
MGP_C57BL6NJ_G0000915	--	13	-	36974183	36974523	341	0.36934	0	0	0	0	0	0	0
MGP_C57BL6NJ_G0000916	--	13	-	37655499	37656814	1316	0.0751462	0	0	0	0.0819716	0.0843601	0	0.783822
MGP_C57BL6NJ_G0000917	--	13	+	38865422	38865784	363	0	0	0	0	0	0	0	0.258498
MGP_C57BL6NJ_G0000918	--	13	-	40456755	40459405	388	0.1623	0	0.359101	0	0	0	0	0.241842
MGP_C57BL6NJ_G0000919	--	13	+	41638421	41638883	463	0	0	0	0	0	0	0	0
MGP_C57BL6NJ_G0000920	--	13	-	48881270	48883659	2390	0.47427	0.273742	0.23319	0.0926628	0.114966	0.118316	0.0794031	0.392614
MGP_C57BL6NJ_G0000921	--	13	-	52843035	52845188	886	0	0	0	0	0	0	0	0
MGP_C57BL6NJ_G0000922	--	13	-	65605849	65606796	948	0.0664267	0.0690131	0.146974	0	0	0.149143	0.0667277	0.989818
MGP_C57BL6NJ_G0000923	--	13	+	70006209	70008048	1840	0.0342242	0	0	0	0.0746655	0.0384205	0	0.101994
MGP_C57BL6NJ_G0000924	--	13	+	71657526	71659092	1567	0	0	0	0	0	0	0	0.0598818
MGP_C57BL6NJ_G0000925	--	13	-	73847467	73850645	770	0	0	0	0	0	0	0	0
MGP_C57BL6NJ_G0000926	--	13	-	82570864	82571325	462	0	0	0	0	0	0	0	0.203105
MGP_C57BL6NJ_G0000927	--	13	-	87293779	87297605	3827	0	0	0	0	0	0	0	0.0245191
MGP_C57BL6NJ_G0000928	--	13	-	89087573	89087811	239	0	0	0	0	0	0	0	0
MGP_C57BL6NJ_G0000929	--	13	+	94225426	94226244	819	0	0	0	0	0	0	0	0
MGP_C57BL6NJ_G0000930	--	13	+	94321629	94323824	535	0	0	0	0	0	0	0	0
MGP_C57BL6NJ_G0000931	--	13	-	94472098	94472992	895	0	0.0730999	0	0	0	0	0	0.209687
MGP_C57BL6NJ_G0000932	--	13	+	94715337	94715749	413	0	0	0	0	0	0	0	0.227203
MGP_C57BL6NJ_G0000933	--	13	+	98963196	98963843	648	0	0	0	0	0	0	0	0.579227
MGP_C57BL6NJ_G0000934	--	13	-	103250928	103251490	444	0	0	0	0	0	0	0	0
MGP_C57BL6NJ_G0000935	--	13	+	104466540	104467369	830	0	0	0	0	0	0	0	0
MGP_C57BL6NJ_G0000936	--	13	+	105901157	105904572	837	0	0	0	0	0	0	0	0
MGP_C57BL6NJ_G0000937	--	13	-	106509547	106510038	492	0	0	0	0	0	0	0	0
MGP_C57BL6NJ_G0000938	--	13	-	106830687	106832855	2169	0.29033	0.361961	0.289069	0.102104	0.22169	0.260742	0.0874935	1.16807
MGP_C57BL6NJ_G0000939	--	13	-	106833773	106834172	400	0.629725	1.14493	0.696655	0	0.171731	0.176734	0	0.234587
MGP_C57BL6NJ_G0000940	--	13	-	107230500	107232418	815	0	0	0	0	0	0	0	0
MGP_C57BL6NJ_G0000941	--	13	+	118184854	118186128	906	0	0	0	0	0	0	0	0
MGP_C57BL6NJ_G0000942	--	13	+	120348918	120361907	846	0	0	0	0	0	0	0	0.665495
MGP_C57BL6NJ_G0000943	--	13	+	122611510	122614433	2924	0.0430728	0	0.0238254	0	0	0.0725312	0	0.481368
MGP_C57BL6NJ_G0000944	--	14	+	15260895	15281193	603	0	0	0	0	0	0	0	0.155613
MGP_C57BL6NJ_G0000945	--	14	+	15324869	15328533	3665	0.0859106	0.0178511	0	0.0755335	0.224913	0.135022	0.10356	0.128015
MGP_C57BL6NJ_G0000946	--	14	-	41437896	41457443	717	0	0	0	0	0	0	0	0
MGP_C57BL6NJ_G0000947	--	14	+	43274275	43276830	2556	0.542017	0.204771	0.354324	0.17329	0.241874	0.608475	0.247488	0.513962
MGP_C57BL6NJ_G0000948	--	14	-	46744277	46753278	469	0	0	0	0	0	0	0	0
MGP_C57BL6NJ_G0000949	--	14	+	48351152	48358211	5397	0.0700083	0.0242447	0.0258164	0.0205173	0.0509114	0.0130987	0.0117209	0.208638
MGP_C57BL6NJ_G0000950	--	14	-	48472401	48474748	2348	0.0268196	0	0	0	0	0	0	0.0799274
MGP_C57BL6NJ_G0000951	--	14	+	51320615	51323290	2676	0.070597	0.0244486	0	0	0	0.0528354	0	0.140261
MGP_C57BL6NJ_G0000952	--	14	-	51572306	51574487	2182	0.20202	0.0899511	0.127709	0.025374	0	0.194392	0	0.258024
MGP_C57BL6NJ_G0000953	--	14	-	51575814	51576852	1039	0.121217	0	0.134101	0	0	0.13608	0	0.270938
MGP_C57BL6NJ_G0000954	--	14	-	58788031	58790942	2912	0.0648755	0.15727	0.0478472	0	0.117947	0.0728301	0	0.257788
MGP_C57BL6NJ_G0000955	--	14	-	58798138	58802188	4051	0.388623	0.209952	0.412731	0.054669	0.237396	0.401372	0.0780768	0.972861
MGP_C57BL6NJ_G0000956	--	14	+	58804200	58806346	2147	0.175983	0.060945	0.0648957	0.0257876	0.0959835	0.0329268	0.0589267	1.18004
MGP_C57BL6NJ_G0000957	--	14	-	62192311	62195715	3405	0	0.0384284	0.184138	0.0162602	0.0201739	0.0415235	0	0.220463
MGP_C57BL6NJ_G0000958	--	14	+	64454478	64455849	1372	0	0	0	0	0	0	0	0
MGP_C57BL6NJ_G0000959	--	14	-	66895938	66899498	3561	0	0	0	0	0.0385803	0.0198522	0	0.0263507
MGP_C57BL6NJ_G0000960	--	14	-	66971475	66976012	4538	0.16652	0.129753	0.153516	0.0122005	0.0302742	0.218094	0.0278792	0.16542
MGP_C57BL6NJ_G0000961	--	14	+	66978222	66979718	1497	0.462724	0.305926	0.372294	0.443816	0.13766	0.425012	0.211282	0.626819
MGP_C57BL6NJ_G0000962	--	14	-	67094857	67097124	2268	0	0	0	0	0	0	0	0
MGP_C57BL6NJ_G0000963	--	14	-	68992590	68993118	529	0	0	0	0	0	0	0	0
MGP_C57BL6NJ_G0000964	--	14	-	86185132	86185504	373	0.168827	0	0	0	0	0	0	0
MGP_C57BL6NJ_G0000965	--	14	+	88508934	88509368	435	0	0	0	0	0	0	0	0
MGP_C57BL6NJ_G0000966	--	14	+	92016921	92017291	371	0	0	0	0	0	0	0	0
MGP_C57BL6NJ_G0000967	--	14	-	99987999	100035579	407	0	0	0	0	0	0	0	0
MGP_C57BL6NJ_G0000968	--	14	+	104533304	104535019	217	0	0	0	0	0	0	0	0
MGP_C57BL6NJ_G0000969	--	14	-	116578129	116578392	264	0	0	0	0	0	0	0	0
MGP_C57BL6NJ_G0000970	--	14	+	118708800	118709714	199	0	0	0	0	0	0	0	0
MGP_C57BL6NJ_G0000971	--	15	+	4161937	4168408	695	0	0	0	0	0	0	0	0
MGP_C57BL6NJ_G0000972	--	15	-	4859288	4859663	376	0	0	0	0	0	0	0	0
MGP_C57BL6NJ_G0000973	--	15	-	5937820	5940787	2968	0	0	0	0	0.0231443	0	0	0
MGP_C57BL6NJ_G0000974	--	15	-	10233797	10236081	2285	0	0	0	0	0	0	0	0
MGP_C57BL6NJ_G0000975	--	15	-	18677007	18679360	411	0	0	0	0	0	0	0	0.913233
MGP_C57BL6NJ_G0000976	--	15	+	19724976	19725396	421	0	0	0	0	0	0	0	0
MGP_C57BL6NJ_G0000977	--	15	-	24209440	24209954	515	0	0	0	0	0	0	0	0
MGP_C57BL6NJ_G0000978	--	15	-	63621945	63626024	912	0	0	0	0	0	0	0	0.102889
MGP_C57BL6NJ_G0000979	--	15	+	65301860	65313620	225	0	0	0	0	0	0	0	0
MGP_C57BL6NJ_G0000980	--	15	-	70462723	70467677	4955	0.139798	0.0528149	0.140596	0.0111738	0.0415896	0.114137	0.0255329	0.208311
MGP_C57BL6NJ_G0000981	--	15	-	70479624	70482545	2922	0.0862046	0.111951	0.262259	0.151584	0.0470173	0.290323	0.0865952	0.545924
MGP_C57BL6NJ_G0000982	--	15	+	77625587	77626167	581	0	0	0	0	0	0.365028	0.108878	0.323011
MGP_C57BL6NJ_G0000983	--	15	-	85248578	85249432	855	1.10478	0.382599	1.05924	0.971334	0.562392	0.90951	0.961815	0.438993
MGP_C57BL6NJ_G0000984	--	15	+	89783728	89787065	3338	0.188653	0.117599	0.0208704	0.0331732	0.246946	0.105892	0.0758033	0.140555
MGP_C57BL6NJ_G0000985	--	15	+	97261989	97264874	2886	0	0	0	0	0	0	0	0.0325138
MGP_C57BL6NJ_G0000986	--	15	+	101934207	101934671	465	0	0	0.299637	0	0.147725	0	0	0.605385
MGP_C57BL6NJ_G0000987	--	15	-	109192456	109193482	1027	0	0.0637044	0	0.161731	0	0.13767	0.0615948	0.365471
MGP_C57BL6NJ_G0000988	--	15	+	109552569	109552905	337	0	0	0	0	0	0	0	0.278441
MGP_C57BL6NJ_G0000989	--	16	-	390293	390660	368	0	0	0	0	0	0	0	0
MGP_C57BL6NJ_G0000990	--	16	-	694303	697167	2865	0.0439599	0.114179	0.170212	0.019325	0.0239763	0.14805	0.110398	0.327521
MGP_C57BL6NJ_G0000991	--	16	+	15354419	15355584	1166	0.648087	0.224441	0.179242	0.142451	0.0589127	0.606293	0.27126	0.241427
MGP_C57BL6NJ_G0000992	--	16	+	16825815	16829284	3470	0.0544431	0	0	0.0159556	0.019796	0	0.0182299	0.513793
MGP_C57BL6NJ_G0000993	--	16	+	16838870	16840179	1310	0.192282	0.0998846	0.0531798	0	0.0524368	0.215859	0.0965768	0.429777
MGP_C57BL6NJ_G0000994	--	16	+	22128145	22130379	646	6.14128	7.19061	7.44105	2.99971	4.35972	6.45655	2.15429	10.4584
MGP_C57BL6NJ_G0000995	--	16	+	39608869	39608911	43	0	0	0	0	0	0	0	0
MGP_C57BL6NJ_G0000996	--	16	+	39814805	39815243	439	0	0	0	0	0	0	0	0
MGP_C57BL6NJ_G0000997	--	16	-	42983314	42983660	347	0	0	0	0	0	0.203728	0	0
MGP_C57BL6NJ_G0000998	--	16	+	58651208	58651617	410	0	0	0	0	0	0	0	0
MGP_C57BL6NJ_G0000999	--	16	-	59097639	59099925	904	0	0	0	0	0	0	0	0
MGP_C57BL6NJ_G0001000	--	16	+	78638172	78639831	577	0	0	0	0	0	0.122519	0	0.813126
MGP_C57BL6NJ_G0001001	--	16	+	79988200	79988851	652	0.193167	0.100344	0	0	0	0	0	0.143918
MGP_C57BL6NJ_G0001002	--	16	+	80006505	80009610	3106	0.0363163	0.0754607	0.0401762	0	0.0396149	0.0407692	0	0.162344
MGP_C57BL6NJ_G0001003	--	16	+	80020647	80021920	1274	0.0988579	0.0513535	0.273413	0	0.0539185	0	0.0993059	0
MGP_C57BL6NJ_G0001004	--	16	+	80023628	80027002	3375	0.13061	0.15508	0.103208	0.0328095	0	0.0209463	0.0562292	0.444846
MGP_C57BL6NJ_G0001005	--	16	-	80026252	80028821	2570	0.245029	0.025457	0.0271072	0.0646296	0.0801855	0	0	0.620697
MGP_C57BL6NJ_G0001006	--	16	+	80085770	80089328	3520	0.0178899	0.111519	0.059374	0	0	0.0803338	0	0.10663
MGP_C57BL6NJ_G0001007	--	16	+	80094971	80095493	523	0	0	0.133204	0	0.394028	0.13517	0	1.43533
MGP_C57BL6NJ_G0001008	--	16	+	80152353	80154676	2324	0.406449	0.0844549	0.239812	0.0476472	0.0295578	0.212933	0.0272194	0.888281
MGP_C57BL6NJ_G0001009	--	16	+	80176670	80179785	3116	0.161675	0.0839851	0.0447147	0.0177683	0	0.136124	0.0609029	0.662505
MGP_C57BL6NJ_G0001010	--	16	+	80237618	80240224	1791	0.0351605	0	0.0388976	0	0	0	0	0.157177
MGP_C57BL6NJ_G0001011	--	16	+	80268961	80272013	3053	0.103132	0.150007	0.159731	0.018135	0	0.092622	0.0828796	0.0307353
MGP_C57BL6NJ_G0001012	--	16	+	80278158	80279065	908	0	0	0.0767241	0	0	0	0	0.206684
MGP_C57BL6NJ_G0001013	--	16	+	80309457	80311589	2133	0.265707	0.153362	0.489912	0.0519138	0.289841	0.563429	0.118627	0.791854
MGP_C57BL6NJ_G0001014	--	16	+	82460239	82460838	600	0	0	0	0	0	0	0	0.469174
MGP_C57BL6NJ_G0001015	--	16	+	95241091	95241891	660	0.0954129	0	0	0	0	0	0	0
MGP_C57BL6NJ_G0001016	--	16	+	100168433	100169284	852	0.147823	0.0767892	0	0	0	0	0	0
MGP_C57BL6NJ_G0001017	--	17	+	9190449	9195448	5000	0	0.0261698	0	0	0.0412153	0	0.0126516	0.0563008
MGP_C57BL6NJ_G0001018	--	17	-	9227001	9229844	2844	0	0	0	0	0.0483068	0.0248572	0	0
MGP_C57BL6NJ_G0001019	--	17	-	9721521	9727988	6468	0.019472	0.0303453	0.0107708	0.00855999	0	0.0218595	0	0.0290151
MGP_C57BL6NJ_G0001020	--	17	+	18463046	18465886	2416	0	0	0	0	0.0284322	0	0	0.155356
MGP_C57BL6NJ_G0001021	--	17	+	31235577	31237040	1464	0.590983	0.136443	0.435864	0.115466	0.071629	0.221148	0.0659623	0.587079
MGP_C57BL6NJ_G0001022	--	17	-	32389221	32395822	3014	0.104467	0.0434137	0.046228	0.0183696	0	0.0234551	0	0.217931
MGP_C57BL6NJ_G0001023	--	17	+	53711618	53712634	1017	0	0	0	0	0	0	0	0
MGP_C57BL6NJ_G0001024	--	17	-	55328123	55331278	3156	0	0	0	0	0	0	0	0.237857
MGP_C57BL6NJ_G0001025	--	17	-	55341852	55346203	4352	0.0144698	0	0.0160077	0	0	0.016244	0	0.431226
MGP_C57BL6NJ_G0001026	--	17	-	55351222	55356022	4801	0	0	0.0290213	0	0	0	0	0.0781793
MGP_C57BL6NJ_G0001027	--	17	-	55376063	55378054	1992	0.0316127	0	0	0	0.034484	0.0709777	0	0.329741
MGP_C57BL6NJ_G0001028	--	17	-	55381648	55384821	3174	0.0198401	0	0	0	0.0216422	0.0445455	0	0.384326
MGP_C57BL6NJ_G0001029	--	17	+	55419357	55421261	1905	0.231395	0	0	0	0.0360589	0	0	1.67474
MGP_C57BL6NJ_G0001030	--	17	+	55429397	55432650	3254	0	0	0	0	0	0.108626	0	0.432551
MGP_C57BL6NJ_G0001031	--	17	+	55436775	55438869	2095	0	0	0	0	0	0	0	0.0895797
MGP_C57BL6NJ_G0001032	--	17	+	55445711	55449747	4037	0.0467965	0	0	0.0137146	0	0.0175115	0	0.232437
MGP_C57BL6NJ_G0001033	--	17	+	58015287	58015612	326	0	0	0	0	0	0	0	0
MGP_C57BL6NJ_G0001034	--	17	-	76505479	76509176	2789	0.0451578	0.023458	0	0.0198516	0.0985188	0.152084	0.0226812	1.07663
MGP_C57BL6NJ_G0001035	--	17	-	76531590	76532987	1398	0	0	0	0	0	0	0.0904976	0
MGP_C57BL6NJ_G0001036	--	17	-	85699362	85717363	542	0	0	0	0	0	0	0	0
MGP_C57BL6NJ_G0001037	--	17	-	90252291	90256355	4065	0	0	0	0	0	0	0.0311232	0
MGP_C57BL6NJ_G0001038	--	17	+	95229538	95229718	181	0.695829	1.08438	0	0	0.379515	0.390573	0	0
MGP_C57BL6NJ_G0001039	--	18	-	2626059	2629727	3669	0.120144	0.053495	0.113926	0.0905413	0.0936116	0.211946	0.0517235	0.843976
MGP_C57BL6NJ_G0001040	--	18	+	6191534	6193125	716	0	0	0	0.0773268	0	0	0	0
MGP_C57BL6NJ_G0001041	--	18	+	35110760	35112919	2160	0.0291539	0.242313	0.12901	0.0768973	0.15901	0.0327286	0.29286	0.608188
MGP_C57BL6NJ_G0001042	--	18	+	44350249	44350421	173	0	0	0	0	0	0	0	0
MGP_C57BL6NJ_G0001043	--	18	-	46465600	46466198	599	0	0.109223	0	0	0	0	0	0
MGP_C57BL6NJ_G0001044	--	18	+	46561941	46562651	711	0.177138	0	0	0	0	0	0	0.659879
MGP_C57BL6NJ_G0001045	--	18	+	56173205	56173416	212	0	0	0	0	0	0	0	0
MGP_C57BL6NJ_G0001046	--	18	+	56384103	56384534	432	0	0	0	0	0	0	0	0
MGP_C57BL6NJ_G0001047	--	18	-	56574884	56575876	993	0	0.131771	0	0	0	0	0	0.188992
MGP_C57BL6NJ_G0001048	--	18	-	63535944	63536188	245	0	0	0	0	0	0	0	0
MGP_C57BL6NJ_G0001049	--	18	+	67495841	67497100	1260	0.249891	0	0	0	0	0	0	0
MGP_C57BL6NJ_G0001050	--	18	-	83302721	83304241	1521	0	0	0	0	0	0	0	0
MGP_C57BL6NJ_G0001051	--	18	+	83369965	83373010	3046	0	0	0.0228712	0	0	0.0464174	0.0207675	0.0924177
MGP_C57BL6NJ_G0001052	--	18	-	87645033	87648510	3478	0	0	0	0	0	0.0609779	0.018188	0.0809385
MGP_C57BL6NJ_G0001053	--	19	-	1707216	1710284	3069	0	0	0	0	0	0	0	0
MGP_C57BL6NJ_G0001054	--	19	+	2866557	2867009	453	0	0	0	0	0	0	0	0
MGP_C57BL6NJ_G0001055	--	19	-	9423295	9424826	1532	0	0	0.0909472	0	0	0	0	0.1225
MGP_C57BL6NJ_G0001056	--	19	+	12856352	12856618	267	0	0	0	0	0	0	0	0
MGP_C57BL6NJ_G0001057	--	19	-	37472019	37473766	1748	2.99011	2.35797	1.91301	4.59272	3.45819	5.05533	2.31608	4.02609
MGP_C57BL6NJ_G0001058	--	2	+	3756804	3760199	3396	0.185431	0	0.020514	0.0163033	0	0	0	0.0828929
MGP_C57BL6NJ_G0001059	--	2	+	4240930	4252020	759	0	0	0	0	0	0	0	0
MGP_C57BL6NJ_G0001060	--	2	-	7133035	7133730	696	0	0	0	0	0	0.101571	0	1.21338
MGP_C57BL6NJ_G0001061	--	2	+	7588820	7590501	1682	0.187195	0.0388968	0.24851	0.131667	0.0816792	0.0420296	0.150435	0.836814
MGP_C57BL6NJ_G0001062	--	2	-	8612557	8612667	111	0	0	0	0	0	0	0	0
MGP_C57BL6NJ_G0001063	--	2	+	8806399	8807317	919	0.342614	0.213573	0	0	0.149493	0	0	0.714737
MGP_C57BL6NJ_G0001064	--	2	-	8819541	8822212	2672	0.0707026	0	0	0	0	0	0	0.386296
MGP_C57BL6NJ_G0001065	--	2	+	8859542	8862106	2565	0.0982027	0	0	0	0	0	0	0.475576
MGP_C57BL6NJ_G0001066	--	2	+	8977244	8978132	889	0.14167	0.515153	0.0783639	0.186837	0.154538	0.477123	0.355781	0.211102
MGP_C57BL6NJ_G0001067	--	2	-	9003337	9005547	2211	0.0284814	0	0	0	0.0621368	0	0	0.848799
MGP_C57BL6NJ_G0001068	--	2	-	9022375	9023495	1121	0	0	0	0	0	0	0	0
MGP_C57BL6NJ_G0001069	--	2	-	9189334	9191436	2103	0	0.12444	0	0.0263272	0.0326639	0.0336157	0.0300798	0.178478
MGP_C57BL6NJ_G0001070	--	2	+	9350728	9351148	421	2.54283	0.62161	2.15119	1.31511	0.978986	0.839593	0.300512	2.22885
MGP_C57BL6NJ_G0001071	--	2	-	10060456	10062974	1402	0.134749	0.233325	0.0496901	0.118472	0.0489959	0.100847	0.0902394	0.401575
MGP_C57BL6NJ_G0001072	--	2	-	10078549	10081605	3057	0.123597	0.149811	0.2051	0	0.112352	0.115626	0.0413856	0.429731
MGP_C57BL6NJ_G0001073	--	2	-	10099581	10102192	2612	0.120545	0.0250476	0.106685	0	0	0.10826	0	0.359245
MGP_C57BL6NJ_G0001074	--	2	+	10747037	10750272	3236	0.700559	0.687401	0.818075	0.393516	0.445778	1.0923	0.664637	1.79782
MGP_C57BL6NJ_G0001075	--	2	+	10752625	10755281	2601	0	0.0503071	0	0	0.0264099	0.0543589	0	0.685452
MGP_C57BL6NJ_G0001076	--	2	+	10755419	10757031	1613	0.0780812	0.0405607	0.04319	0	0	0	0.0392175	0.29087
MGP_C57BL6NJ_G0001077	--	2	+	10781839	10785858	3979	0.0316524	0.0986546	0.140066	0.0139146	0.120846	0.1066	0.0158979	0.141495
MGP_C57BL6NJ_G0001078	--	2	-	10880356	10882615	2260	0	0.0289489	0	0.0489965	0	0.0625608	0	0.0830396
MGP_C57BL6NJ_G0001079	--	2	-	10926034	10927953	1873	0.100864	0.104791	0.371946	0.236481	0.036675	0.150974	0.236415	0.300592
MGP_C57BL6NJ_G0001080	--	2	-	11009186	11010874	1689	0	0.0387356	0	0	0	0	0	0.0555564
MGP_C57BL6NJ_G0001081	--	2	-	11834067	11838030	3964	0.142975	0.0165046	0.0351491	0.0279344	0.103974	0.0178339	0	0.213046
MGP_C57BL6NJ_G0001082	--	2	-	11857173	11859771	2599	0	0.0251729	0	0	0	0	0	0.216625
MGP_C57BL6NJ_G0001083	--	2	+	11969970	11973447	3478	0.307801	0.169298	0.180273	0.0636757	0.118503	0.121956	0.218256	0.620529
MGP_C57BL6NJ_G0001084	--	2	-	12019485	12019625	141	4.46613	0.928006	2.96449	3.14133	0.974358	4.51237	1.34591	1.99648
MGP_C57BL6NJ_G0001085	--	2	+	12439742	12442362	2621	0	0	0	0	0	0	0	0
MGP_C57BL6NJ_G0001086	--	2	+	12501857	12503265	1409	0	0	0	0	0	0.050173	0	0
MGP_C57BL6NJ_G0001087	--	2	+	12537819	12540492	2674	0	0	0	0	0	0	0	0.0350915
MGP_C57BL6NJ_G0001088	--	2	-	12560226	12562607	2382	0	0	0	0	0	0.0296783	0	0
MGP_C57BL6NJ_G0001089	--	2	+	12783742	12785678	1937	0	0	0	0	0	0.0364965	0.0653153	0.0484433
MGP_C57BL6NJ_G0001090	--	2	+	12806861	12808186	1326	0	0.0493397	0	0	0	0	0	0.0707653
MGP_C57BL6NJ_G0001091	--	2	-	12880141	12882524	2384	0.0528293	0.0274431	0.0292221	0	0	0.0296534	0	0.511683
MGP_C57BL6NJ_G0001092	--	2	+	12905182	12907942	2761	0.0228079	0.0710877	0	0	0.124397	0.281648	0	0.543772
MGP_C57BL6NJ_G0001093	--	2	+	13404136	13405877	1742	0	0	0	0	0	0.0405819	0.0363133	0.323197
MGP_C57BL6NJ_G0001094	--	2	+	21877040	21878557	1518	0.165935	0.258595	0.413037	0.218838	0.181007	0.186281	0.375046	0.370888
MGP_C57BL6NJ_G0001095	--	2	+	22708818	22710601	1784	0	0	0	0	0	0	0	0.315588
MGP_C57BL6NJ_G0001096	--	2	-	23437196	23438993	1798	0.105071	0.0363873	0.116238	0	0.114614	0.039318	0	0.31313
MGP_C57BL6NJ_G0001097	--	2	-	23457193	23461609	4417	0.242366	0.162932	0.0946328	0.0250695	0.124414	0.176054	0.0429643	0.148708
MGP_C57BL6NJ_G0001098	--	2	+	31897790	31901950	4161	0	0	0.06697	0	0.0825429	0.0679584	0.0152026	0.090204
MGP_C57BL6NJ_G0001099	--	2	-	32451469	32455211	3743	0	0.0524374	0.0186122	0	0.0183522	0	0	0.175486
MGP_C57BL6NJ_G0001100	--	2	+	33101017	33101295	279	0	0	0	0	0	0	0	0
MGP_C57BL6NJ_G0001101	--	2	+	34889189	34890809	1621	0.0388479	0	0.0859538	0	0	0	0	0
MGP_C57BL6NJ_G0001102	--	2	-	35059241	35060231	991	0.127089	0	0	0	0	0	0	0.189374
MGP_C57BL6NJ_G0001103	--	2	-	35418950	35421964	3015	0	0	0	0	0	0	0	0.0311226
MGP_C57BL6NJ_G0001104	--	2	+	35510555	35513542	2988	0.0210751	0	0	0	0	0.0236592	0	0
MGP_C57BL6NJ_G0001105	--	2	-	35730659	35733830	3172	0	0	0	0	0	0.0222868	0	0.0887466
MGP_C57BL6NJ_G0001106	--	2	-	35914848	35916871	2024	0.0933387	0.161622	0.0688395	0.0547095	0.135755	0.0349277	0.156269	0.324527
MGP_C57BL6NJ_G0001107	--	2	-	37781560	37785509	3950	0.079712	0.0331263	0.0176368	0	0	0.0357943	0	0.213801
MGP_C57BL6NJ_G0001108	--	2	+	37793554	37800549	5608	0	0.0116663	0	0	0	0	0.0225599	0.0501969
MGP_C57BL6NJ_G0001109	--	2	-	37864981	37867844	2864	0.153913	0.0685312	0.389193	0.0386634	0.0479694	0.123418	0	0.196581
MGP_C57BL6NJ_G0001110	--	2	+	38292403	38297259	4857	0.0129653	0.0673506	0.12909	0.0683953	0.0565717	0.101885	0.0260481	0.0193195
MGP_C57BL6NJ_G0001111	--	2	-	38328080	38330679	2600	0.121101	0.0251632	0.187561	0	0.0792603	0.0815697	0.0243299	0
MGP_C57BL6NJ_G0001112	--	2	-	38562716	38563486	771	0.163353	0	0.180715	0.0718107	0.089095	0	0	0.608526
MGP_C57BL6NJ_G0001113	--	2	-	38676075	38678034	1960	0.0963865	0	0.142175	0	0.0700941	0.180341	0.129098	0.239374
MGP_C57BL6NJ_G0001114	--	2	+	38685291	38688661	3371	0.056042	0.135856	0.227327	0.0164242	0.122264	0.125827	0.0750612	0.751569
MGP_C57BL6NJ_G0001115	--	2	-	39045925	39049404	3480	0	0.0188001	0.0600565	0	0	0.0406286	0	0.431424
MGP_C57BL6NJ_G0001116	--	2	+	39608661	39612228	3568	0	0	0	0.0310348	0	0	0	0.157794
MGP_C57BL6NJ_G0001117	--	2	+	69835173	69839967	4795	0.0131329	0	0.0145288	0	0	0	0	0
MGP_C57BL6NJ_G0001118	--	2	+	70896613	70900217	3605	0	0.0362965	0.0579741	0	0	0	0	0.0520581
MGP_C57BL6NJ_G0001119	--	2	+	70916540	70919768	3229	0.0585065	0	0	0	0	0.0656802	0.0587716	0.17436
MGP_C57BL6NJ_G0001120	--	2	+	70968241	70969734	1494	0	0	0	0	0	0.0473184	0.0423413	0.251231
MGP_C57BL6NJ_G0001121	--	2	+	70997409	71001411	4003	0.0157313	0.0163438	0	0	0.0343204	0	0	0.164088
MGP_C57BL6NJ_G0001122	--	2	+	71024883	71025748	866	0.436299	0.0755478	0.563116	0.0639331	0.237964	0.163265	0.219138	0.216708
MGP_C57BL6NJ_G0001123	--	2	+	71029370	71033142	3773	0.0166903	0.0346803	0.0369285	0	0.072825	0	0.0670637	0.298441
MGP_C57BL6NJ_G0001124	--	2	-	72694746	72695471	535	0	0	0	0	0	0	0	0
MGP_C57BL6NJ_G0001125	--	2	-	77961033	77961627	595	0	0	0	0	0	0	0	0
MGP_C57BL6NJ_G0001126	--	2	+	81820446	81974289	683	0	0	0	0	0	0	0	0.412158
MGP_C57BL6NJ_G0001127	--	2	+	100732327	100755717	587	0	0	0	0	0	0	0	0.31971
MGP_C57BL6NJ_G0001128	--	2	-	108884470	108887873	415	0	0	0	0	0	0.170346	0	1.35665
MGP_C57BL6NJ_G0001129	--	2	-	122554137	122555068	932	0	0	0	0	0	0	0	0.302043
MGP_C57BL6NJ_G0001130	--	2	+	124686909	124688546	539	0	0	0	0	0	0	0	0
MGP_C57BL6NJ_G0001131	--	2	-	134642959	134643564	606	2.1668	0.984884	2.24728	0.476267	0.443176	1.21624	2.85681	9.68617
MGP_C57BL6NJ_G0001132	--	2	-	136725038	136726078	1041	0.0604923	0.377086	0	0.265927	0.131974	0.339547	0.0607664	0.450695
MGP_C57BL6NJ_G0001133	--	2	-	136726204	136728146	1943	0.518559	0.639765	0.681238	0.541407	0.388891	0.582141	0.553465	0.820994
MGP_C57BL6NJ_G0001134	--	2	+	144689146	144689411	266	0	0	0	0	0	0	0	0.352762
MGP_C57BL6NJ_G0001135	--	2	-	157723653	157724017	365	0	0	0	0	0	0	0	0
MGP_C57BL6NJ_G0001136	--	2	-	165672038	165673719	1682	0.711342	0.583452	0.414183	0.0329168	0.408396	0.210148	0.263261	0.669451
MGP_C57BL6NJ_G0001137	--	2	-	166493222	166496567	3346	0.0188202	0	0.0624616	0.0165469	0.0410593	0	0	0
MGP_C57BL6NJ_G0001138	--	2	-	180682570	180686832	4263	0.103403	0.0920822	0.375864	0.116888	0.112795	0.198997	0.0445164	0.198103
MGP_C57BL6NJ_G0001139	--	2	-	181034957	181036129	1173	0	0	0	0	0	0.139024	0	0
MGP_C57BL6NJ_G0001140	--	3	+	285898	286024	127	0	0	0	0	0	0	0	0
MGP_C57BL6NJ_G0001141	--	3	+	2446347	2448750	2404	0.0459989	0.0955799	0.152664	0	0	0.413112	0.0462073	0.411255
MGP_C57BL6NJ_G0001142	--	3	-	6189013	6191978	2966	0	0.0220581	0.11744	0	0.0231599	0	0	0.0632736
MGP_C57BL6NJ_G0001143	--	3	+	7041089	7044849	3761	0.0502306	0	0.0185231	0	0.0182643	0.0187965	0	0.149696
MGP_C57BL6NJ_G0001144	--	3	+	7847796	7849762	497	0.126705	0	0	0	0.138214	0	0	0.566407
MGP_C57BL6NJ_G0001145	--	3	+	7914988	7915317	330	0	0.198256	0	0	0.208158	0.214223	0.383381	0.568695
MGP_C57BL6NJ_G0001146	--	3	+	8288754	8290540	1787	0	0	0	0	0	0	0	0
MGP_C57BL6NJ_G0001147	--	3	-	8426662	8428358	1697	0	0	0	0	0	0	0	0
MGP_C57BL6NJ_G0001148	--	3	+	11093512	11097206	3695	0.0170426	0	0	0	0	0	0	0.126975
MGP_C57BL6NJ_G0001149	--	3	+	16509558	16514387	4830	0	0	0	0	0	0	0	0.0194275
MGP_C57BL6NJ_G0001150	--	3	+	16842253	16846232	3980	0.158222	0.180821	0.210047	0.180844	0.310668	0.284196	0.0953636	0.330072
MGP_C57BL6NJ_G0001151	--	3	-	17406995	17407706	712	0.442223	0.0918882	0.19569	0.0777613	0.289433	0	0.0888453	1.84507
MGP_C57BL6NJ_G0001152	--	3	+	18742529	18742774	246	0	0	0	0	0	0	0	0
MGP_C57BL6NJ_G0001153	--	3	+	19158856	19162910	550	0	0	0	0	0	0	0	0
MGP_C57BL6NJ_G0001154	--	3	+	21164474	21164724	251	0	0	0	0	0	0	0	0
MGP_C57BL6NJ_G0001155	--	3	+	23660154	23660347	194	0	0	0	0	0	0	0	0
MGP_C57BL6NJ_G0001156	--	3	+	26257221	26258449	1229	0.102478	0	0.0566847	0	0.0558928	0.0575214	0	0.458103
MGP_C57BL6NJ_G0001157	--	3	+	27089044	27090781	1738	0.108698	0.075287	0	0	0.0790474	0.0813507	0	0.21596
MGP_C57BL6NJ_G0001158	--	3	+	28049913	28052002	2090	0	0	0	0	0	0	0.0302669	0.044897
MGP_C57BL6NJ_G0001159	--	3	+	28095829	28097190	1362	0	0	0.0511494	0	0	0	0	0.413369
MGP_C57BL6NJ_G0001160	--	3	-	29127872	29129505	1634	0	0	0	0	0	0	0.0387135	0
MGP_C57BL6NJ_G0001161	--	3	-	29195582	29198840	2120	0	0	0.0985833	0	0	0.0333461	0	0.0885233
MGP_C57BL6NJ_G0001162	--	3	-	29238839	29240961	2123	0	0	0	0	0	0	0	0
MGP_C57BL6NJ_G0001163	--	3	-	29243336	29245399	2064	0	0	0	0	0	0	0	0
MGP_C57BL6NJ_G0001164	--	3	+	29477200	29478067	868	0	0	0	0	0	0	0	0.324314
MGP_C57BL6NJ_G0001165	--	3	-	29490490	29492592	2103	0	0	0.0331267	0	0	0.0336157	0	0.0446195
MGP_C57BL6NJ_G0001166	--	3	-	29589668	29590557	890	0	0	0.0782759	0	0	0.0794312	0	0.210865
MGP_C57BL6NJ_G0001167	--	3	-	29979500	29979809	310	0.203137	0.211046	0.224728	0	0.221588	0.228044	0	0.302693
MGP_C57BL6NJ_G0001168	--	3	+	31048493	31052602	2944	0	0	0	0	0	0	0	0.0318732
MGP_C57BL6NJ_G0001169	--	3	-	31473155	31474566	1412	0	0	0	0	0	0.0500664	0	0
MGP_C57BL6NJ_G0001170	--	3	+	31559289	31560459	1171	1.18309	1.56438	0.7734	0.803777	1.46653	1.26778	1.40453	2.0033
MGP_C57BL6NJ_G0001171	--	3	-	31851156	31851468	313	0.40238	0.418047	0.445147	0.353776	0.438928	1.12929	0.202102	0.899374
MGP_C57BL6NJ_G0001172	--	3	-	32199003	32201829	2827	0.0222754	0	0	0	0	0	0	0.0331923
MGP_C57BL6NJ_G0001173	--	3	-	32240809	32243246	2438	0	0	0	0	0	0	0	0.115465
MGP_C57BL6NJ_G0001174	--	3	+	32462017	32464546	2530	0	0	0	0	0	0	0	0
MGP_C57BL6NJ_G0001175	--	3	-	32577701	32579166	1466	0.171821	0	0	0	0	0	0	0.192022
MGP_C57BL6NJ_G0001176	--	3	+	33172791	33173738	948	0	0	0	0	0	0	0	0
MGP_C57BL6NJ_G0001177	--	3	-	33281749	33282843	1095	3.7956	2.50943	3.2447	1.92138	2.8857	4.71292	1.84863	6.34134
MGP_C57BL6NJ_G0001178	--	3	+	33299932	33305264	5333	0.36605	0.441642	0.37883	0.342599	0.553866	0.702563	0.237232	1.23166
MGP_C57BL6NJ_G0001179	--	3	+	33911764	33914596	2833	0	0	0	0	0	0.0249537	0	0.463709
MGP_C57BL6NJ_G0001180	--	3	-	33933532	33934162	631	0	0	0	0	0	0	0	0
MGP_C57BL6NJ_G0001181	--	3	+	33954843	33954956	114	0	0	0	0	0	0	0	0
MGP_C57BL6NJ_G0001182	--	3	+	35233257	35233814	558	0.338562	0.468992	0.749092	0.0992223	0	0.633456	0.566826	1.51346
MGP_C57BL6NJ_G0001183	--	3	-	35347833	35348664	832	6.20642	3.53858	5.77755	2.3291	5.03633	4.41836	3.1933	4.51129
MGP_C57BL6NJ_G0001184	--	3	-	35361791	35364433	2643	0.0953046	0.297046	0.448095	0.125689	0.441834	0.561698	0.335077	0.674559
MGP_C57BL6NJ_G0001185	--	3	-	35977991	35981100	3110	0	0	0	0	0	0	0	0
MGP_C57BL6NJ_G0001186	--	3	+	36714441	36714908	468	0	0	0	0	0	0	0	0
MGP_C57BL6NJ_G0001187	--	3	+	36824316	36826819	2504	0	0.026128	0	0	0	0	0.0252627	0
MGP_C57BL6NJ_G0001188	--	3	+	36979240	36985205	5966	0.0105552	0.0219324	0.0350313	0	0	0	0.0106031	0.125826
MGP_C57BL6NJ_G0001189	--	3	-	37140671	37142748	2078	0	0	0.0335253	0	0.0661138	0	0	0.0451563
MGP_C57BL6NJ_G0001190	--	3	+	37146698	37150043	3346	0.0376405	0.0782121	0	0	0	0.0211278	0	0.112175
MGP_C57BL6NJ_G0001191	--	3	+	37211777	37214932	3156	0.0199533	0	0	0	0	0	0	0.0594643
MGP_C57BL6NJ_G0001192	--	3	+	37348047	37349152	1106	0	0	0	0	0	0	0	0
MGP_C57BL6NJ_G0001193	--	3	+	37351377	37352644	1268	0	0	0	0	0	0	0	0
MGP_C57BL6NJ_G0001194	--	3	+	37503978	37504536	559	0	0	0	0	0	0.126465	0	0.335724
MGP_C57BL6NJ_G0001195	--	3	-	37956238	37957418	1181	0	0	0	0	0	0	0	0.238361
MGP_C57BL6NJ_G0001196	--	3	+	39235973	39238691	2719	0	0	0	0	0	0	0	0
MGP_C57BL6NJ_G0001197	--	3	-	40458777	40459763	987	0.0638019	0.198858	0.141166	0	0.139194	0.14325	0.128182	0.285212
MGP_C57BL6NJ_G0001198	--	3	+	40621124	40624779	3656	0.137795	0.357902	0.285827	0.0757194	0.131522	0.174027	0.0346049	0.333657
MGP_C57BL6NJ_G0001199	--	3	-	40624205	40625127	923	0.272904	0.141765	0.150955	0	0.0744228	0.306365	0.13707	0.203326
MGP_C57BL6NJ_G0001200	--	3	+	41430634	41434684	2610	0.0241274	0	0	0	0	0.0270857	0	0.17976
MGP_C57BL6NJ_G0001201	--	3	+	41830812	41835277	3774	0	0	0	0	0	0.0561953	0	0.223771
MGP_C57BL6NJ_G0001202	--	3	+	42248065	42248609	545	0	0	0	0	0	0	0	0
MGP_C57BL6NJ_G0001203	--	3	+	44621035	44625955	3250	0	0	0	0	0	0	0	0.0577445
MGP_C57BL6NJ_G0001204	--	3	-	45251321	45253889	2569	0	0	0	0	0	0	0	0.547887
MGP_C57BL6NJ_G0001205	--	3	-	45254691	45257646	1544	0.0407853	0	0.0451202	0	0	0.0457861	0	0.364643
MGP_C57BL6NJ_G0001206	--	3	+	45435937	45439104	2577	0	0	0	0	0	0	0	0.218474
MGP_C57BL6NJ_G0001207	--	3	+	45445695	45448832	3138	0	0	0	0	0	0	0	0.538249
MGP_C57BL6NJ_G0001208	--	3	-	47422639	47425361	2723	0	0	0	0	0	0	0	0
MGP_C57BL6NJ_G0001209	--	3	+	48344533	48344641	109	0	0	0	0	0	0	0	0
MGP_C57BL6NJ_G0001210	--	3	+	49471500	49472564	1065	0	0	0	0	0	0	0	0
MGP_C57BL6NJ_G0001211	--	3	-	50840156	50844156	4001	0.0157392	0	0	0	0	0	0	0.0938113
MGP_C57BL6NJ_G0001212	--	3	-	51021335	51024474	1332	0	0	0	0	0	0	0	0.140893
MGP_C57BL6NJ_G0001213	--	3	-	51073965	51078029	4065	0	0	0	0	0.0168985	0	0	0.300086
MGP_C57BL6NJ_G0001214	--	3	-	51127036	51135112	3704	0	0	0	0	0	0	0	0
MGP_C57BL6NJ_G0001215	--	3	-	51300130	51303943	3814	0.0165109	0	0	0	0	0	0	0
MGP_C57BL6NJ_G0001216	--	3	-	51343999	51346637	2639	0.0477245	0	0	0	0	0	0	0.106671
MGP_C57BL6NJ_G0001217	--	3	-	51397004	51398279	1276	0	0	0	0	0	0	0	0.0735382
MGP_C57BL6NJ_G0001218	--	3	+	51686150	51690103	2464	0.025557	0.238969	0.282733	0.04494	0.278783	0.229525	0.410765	1.02822
MGP_C57BL6NJ_G0001219	--	3	+	51734405	51736029	1625	0.387523	0.805224	0.643066	0.408857	0.59181	1.39212	0.895342	1.5591
MGP_C57BL6NJ_G0001220	--	3	-	51759864	51760279	416	0.605505	0.786351	1.84212	0.133091	0.330251	0.169937	0.152062	0.225564
MGP_C57BL6NJ_G0001221	--	3	+	51902159	51902269	111	0	0	0	0	0	0.636881	0	2.53607
MGP_C57BL6NJ_G0001222	--	3	-	51967264	51969760	2497	0	0.0262012	0	0.022173	0	0	0	0.075158
MGP_C57BL6NJ_G0001223	--	3	+	51975457	51978657	3201	0.0983638	0.0613162	0.152346	0.034593	0.128758	0.309189	0.0988095	0.293142
MGP_C57BL6NJ_G0001224	--	3	-	52050252	52052351	2100	0	0.0311545	0.0995222	0	0	0.0336637	0	0.580882
MGP_C57BL6NJ_G0001225	--	3	+	52078533	52079074	542	0	0	0	0	0	0	0	0
MGP_C57BL6NJ_G0001226	--	3	+	52178434	52179534	1101	0	0	0	0	0.0623908	0.128417	0	0.0852268
MGP_C57BL6NJ_G0001227	--	3	+	52199265	52200625	1361	0.283235	0.0980876	0	0.124511	0	0	0.0948393	0.914431
MGP_C57BL6NJ_G0001228	--	3	-	52265656	52270620	4965	0.0634164	0.0527085	0.0140313	0	0.0138353	0	0	0.0377985
MGP_C57BL6NJ_G0001229	--	3	-	52342758	52343778	1021	0.370064	0.0640788	0.272931	0	0.0672794	0	0	0.551428
MGP_C57BL6NJ_G0001230	--	3	-	52382950	52384161	1212	0	0	0	0	0	0	0	0
MGP_C57BL6NJ_G0001231	--	3	-	52388573	52392683	2845	0.0221344	0	0	0	0	0	0	0.230876
MGP_C57BL6NJ_G0001232	--	3	-	52401009	52403624	2616	0.0240721	0	0.0266306	0	0	0	0	0.143478
MGP_C57BL6NJ_G0001233	--	3	-	52424660	52426485	1826	0	0	0.076304	0	0	0	0	0
MGP_C57BL6NJ_G0001234	--	3	-	52506151	52508367	2217	0	0.0295103	0	0	0.0309843	0	0	0
MGP_C57BL6NJ_G0001235	--	3	-	52512754	52513372	619	0.40693	0	0	0	0	0	0	0
MGP_C57BL6NJ_G0001236	--	3	-	52523087	52526378	3292	0.0956447	0	0.0634862	0	0	0	0	0
MGP_C57BL6NJ_G0001237	--	3	-	52584097	52591056	6960	0.108573	0.0564004	0.120113	0	0.00986957	0.0203143	0.0181775	0.188748
MGP_C57BL6NJ_G0001238	--	3	-	52598387	52600185	1799	0.105012	0.0363671	0	0	0	0.0785923	0	0.156478
MGP_C57BL6NJ_G0001239	--	3	+	52825338	52827349	2012	0.40688	0.195103	0.277	0.0275179	0.102424	0.105408	0.157201	0.326463
MGP_C57BL6NJ_G0001240	--	3	-	53652313	53655385	3073	0	0	0	0	0	0	0	0
MGP_C57BL6NJ_G0001241	--	3	+	53663367	53666039	2673	0.0235587	0.024476	0	0	0	0.0264473	0.118327	0.351047
MGP_C57BL6NJ_G0001242	--	3	+	53679714	53683889	4176	0.0452389	0	0	0.0397744	0	0.0169286	0	0.20223
MGP_C57BL6NJ_G0001243	--	3	+	53691445	53691900	456	0	0	0	0	0	0	0.277447	0
MGP_C57BL6NJ_G0001244	--	3	+	53693943	53694766	824	0.0764229	0.158797	0	0	0	0	0	0.227754
MGP_C57BL6NJ_G0001245	--	3	+	54132004	54133108	1105	0	0	0	0	0	0.0639762	0	0.0849183
MGP_C57BL6NJ_G0001246	--	3	+	54391624	54393225	1602	0	0	0	0	0	0	0	0.117147
MGP_C57BL6NJ_G0001247	--	3	+	56114216	56116347	2132	0.0590736	0.0306869	0	0	0	0.0331584	0	0.792226
MGP_C57BL6NJ_G0001248	--	3	+	56266478	56269870	3393	0	0	0	0	0	0	0	0.0553108
MGP_C57BL6NJ_G0001249	--	3	+	56302238	56304255	2018	0	0	0	0	0	0	0	0
MGP_C57BL6NJ_G0001250	--	3	+	56359716	56362068	2353	0	0	0	0	0	0	0	0
MGP_C57BL6NJ_G0001251	--	3	-	56811945	56813924	1980	0	0	0.0351846	0	0	0	0.0319484	0.142174
MGP_C57BL6NJ_G0001252	--	3	-	56926723	56929726	3004	0.0209629	0	0	0	0	0	0	0.406076
MGP_C57BL6NJ_G0001253	--	3	-	56932163	56935715	1931	0.0326113	0	0.0360774	0	0	0	0	0.388751
MGP_C57BL6NJ_G0001254	--	3	-	56967839	56971454	3616	0.10449	0	0	0	0	0	0	0.207599
MGP_C57BL6NJ_G0001255	--	3	-	58527457	58531411	3955	0.254756	0.314302	0.457978	0.083994	0.138948	0.268118	0.14395	0.521963
MGP_C57BL6NJ_G0001256	--	3	-	58551293	58552468	1176	0.160644	0	0	0	0.0584117	0	0.107581	0.398957
MGP_C57BL6NJ_G0001257	--	3	-	58592257	58593553	1297	0.0971048	0	0	0	0.0529624	0	0.0975448	0.144695
MGP_C57BL6NJ_G0001258	--	3	+	59478092	59479283	1192	0.0528293	0	0	0	0	0	0	0.0787204
MGP_C57BL6NJ_G0001259	--	3	+	59681319	59682426	1108	0.170503	0.118095	0	0	0.0619966	0.127606	0.0570919	0
MGP_C57BL6NJ_G0001260	--	3	+	60289481	60291003	1523	0	0	0	0	0	0	0	0
MGP_C57BL6NJ_G0001261	--	3	+	60691125	60693562	2438	0	0	0	0	0.0281756	0	0	0.577326
MGP_C57BL6NJ_G0001262	--	3	+	61718264	61722243	3980	0.158222	0.246574	0.227551	0.0139111	0.103556	0.106573	0.0635757	0.117883
MGP_C57BL6NJ_G0001263	--	3	+	61790357	61793730	3374	0.149312	0.0581723	0	0	0.0610778	0.0209525	0.0374972	0.0556223
MGP_C57BL6NJ_G0001264	--	3	+	64810138	64810623	338	0	0	0	0	0	0	0	0
MGP_C57BL6NJ_G0001265	--	3	-	67048245	67049193	949	0.0663567	0	0	0	0.0723838	0	0	0.692142
MGP_C57BL6NJ_G0001266	--	3	+	67243706	67248088	2497	0	0	0	0	0.0275099	0.0566229	0.0253335	0.450948
MGP_C57BL6NJ_G0001267	--	3	-	67429773	67431333	1561	0	0	0	0	0	0	0	0
MGP_C57BL6NJ_G0001268	--	3	+	67552717	67554725	2009	0.0626904	0.162828	0.138707	0	0.0341922	0	0	0.32695
MGP_C57BL6NJ_G0001269	--	3	+	67674254	67675362	1109	0	0	0	0	0	0	0	0.169224
MGP_C57BL6NJ_G0001270	--	3	+	69123007	69124847	1841	0.478878	0.568599	0.454094	0.421034	0.2985	0.575995	0.137442	0.662603
MGP_C57BL6NJ_G0001271	--	3	+	70136117	70143034	6918	0	0	0	0	0	0	0.00914395	0.203458
MGP_C57BL6NJ_G0001272	--	3	-	70899719	70902701	2983	0.0211105	0.0219324	0.0467084	0	0.0230279	0.142193	0	0.408934
MGP_C57BL6NJ_G0001273	--	3	-	75303842	75305706	1865	0	0	0	0	0	0	0	0.402508
MGP_C57BL6NJ_G0001274	--	3	+	75453053	75455177	2125	0	0	0	0	0	0	0	0.17663
MGP_C57BL6NJ_G0001275	--	3	-	77447899	77450118	2220	0	0	0.0627617	0	0	0.031844	0.0284945	0.464947
MGP_C57BL6NJ_G0001276	--	3	+	78060973	78066429	3976	0.0316763	0	0	0	0.0172767	0	0	0.165202
MGP_C57BL6NJ_G0001277	--	3	-	78146364	78146876	513	0	0	0	0	0	0	0	0
MGP_C57BL6NJ_G0001278	--	3	+	78412192	78414368	2177	0.0289263	0.0300526	0.0320007	0.0254323	0.0315536	0.064946	0.087172	0.129308
MGP_C57BL6NJ_G0001279	--	3	+	79062539	79066099	3561	0	0.0183725	0	0	0	0	0.0355281	0.131753
MGP_C57BL6NJ_G0001280	--	3	-	80176000	80182386	6387	0	0	0.0109074	0	0	0.0110684	0.0198083	0.102841
MGP_C57BL6NJ_G0001281	--	3	-	80319188	80320686	1499	0	0	0	0	0	0	0	0.187795
MGP_C57BL6NJ_G0001282	--	3	-	81074175	81077828	1638	0	0	0	0	0	0	0	0
MGP_C57BL6NJ_G0001283	--	3	-	82335487	82336775	1289	0	0.152268	0.162139	0.0429527	0.266455	0.822658	0	0.800762
MGP_C57BL6NJ_G0001284	--	3	+	82913466	82915790	2325	0	0	0	0	0	0	0	0
MGP_C57BL6NJ_G0001285	--	3	-	87082398	87093825	4485	0.0140407	0	0	0	0.015316	0	0	0.0209219
MGP_C57BL6NJ_G0001286	--	3	+	87983228	87987113	3886	0.0486149	0.134687	0.0358546	0.0284951	0.0353537	0.0545757	0.0162784	0.0724406
MGP_C57BL6NJ_G0001287	--	3	-	88333302	88336167	1263	0	0	0.110318	0	0.0543881	0.111946	0	0.14859
MGP_C57BL6NJ_G0001288	--	3	+	89093407	89094950	1544	0	0	0.0451202	0	0.0444898	0	0	0.182321
MGP_C57BL6NJ_G0001289	--	3	+	91413357	91415629	2273	0	0	0	0	0	0	0	0
MGP_C57BL6NJ_G0001290	--	3	-	92223432	92224371	940	0	0.0696004	0	0	0	0	0	0
MGP_C57BL6NJ_G0001291	--	3	+	92795323	92798062	2740	0.666497	1.14612	1.16957	0.929503	0.902525	0.980424	0.715691	1.02739
MGP_C57BL6NJ_G0001292	--	3	+	94021468	94028439	5498	0.21762	0.0951974	0.152053	0.0100702	0.0374821	0.141439	0.0460224	0.358408
MGP_C57BL6NJ_G0001293	--	3	+	94046955	94049511	2557	0.049255	0	0	0	0.0268644	0.0276471	0	0.91743
MGP_C57BL6NJ_G0001294	--	3	+	97366461	97369004	2544	0	0	0	0	0	0	0	0
MGP_C57BL6NJ_G0001295	--	3	+	97455463	97456661	1199	0	0	0	0	0	0	0	0
MGP_C57BL6NJ_G0001296	--	3	+	97729874	97733829	3242	0	0	0	0	0	0	0	0.202604
MGP_C57BL6NJ_G0001297	--	3	+	99640516	99642235	1442	0.349362	0.226853	0.28987	0.0383953	0.190547	0.147074	0	1.75696
MGP_C57BL6NJ_G0001298	--	3	+	99894606	99896209	1604	0.0785193	0	0.130297	0	0	0	0	0
MGP_C57BL6NJ_G0001299	--	3	+	99946555	99958049	1740	0.32572	0.225601	0.440414	0.0318196	0.315826	0.609429	0.14542	0.593208
MGP_C57BL6NJ_G0001300	--	3	+	100282557	100285036	2480	0.0761764	0.105523	0.0561819	0	0.0553969	0.228044	0.0255072	0.189183
MGP_C57BL6NJ_G0001301	--	3	+	100635259	100636860	1602	0.117926	0.0408392	0.173946	0.0691211	0	0.0882569	0.0789736	0.351441
MGP_C57BL6NJ_G0001302	--	3	-	100888615	100891467	2853	0	0.0917272	0	0.0388125	0.0240772	0	0.0221724	0
MGP_C57BL6NJ_G0001303	--	3	-	101176270	101177064	795	0.554475	0.246885	0.525778	0.417857	0.518432	1.156	0.716126	1.29834
MGP_C57BL6NJ_G0001304	--	3	+	101247892	101248413	522	0.120637	0	0	0.106065	0.131594	0.135429	0.121184	0.71904
MGP_C57BL6NJ_G0001305	--	3	+	101803155	101806442	3288	0.0191522	0.0397959	0.0211878	0	0	0.0215005	0	0.342463
MGP_C57BL6NJ_G0001306	--	3	-	101815822	101817010	1189	0	0	0	0.139696	0	0.0594565	0	0
MGP_C57BL6NJ_G0001307	--	3	+	101988617	101989579	963	0	0	0	0	0	0	0	0
MGP_C57BL6NJ_G0001308	--	3	+	102233821	102237716	3896	0.113144	0.0335854	0.0178813	0.127899	0.0528944	0.0725808	0.0649464	0.481698
MGP_C57BL6NJ_G0001309	--	3	+	102684598	102689718	5121	0.0860784	0.0255514	0.0544156	0.0108116	0.0268277	0.110437	0.0123526	0.0549706
MGP_C57BL6NJ_G0001310	--	3	+	102779541	102782603	3063	0.0411182	0.0640788	0.136465	0	0.112132	0.0692397	0.0413045	0.0306349
MGP_C57BL6NJ_G0001311	--	3	-	109945734	109950236	880	0	0.0743459	0	0	0.0780593	0	0	0.853043
MGP_C57BL6NJ_G0001312	--	3	+	109991885	109998048	283	0	0	0	0	0	0	0	0.331572
MGP_C57BL6NJ_G0001313	--	3	+	111962627	111965212	2586	0.0730539	0.0505989	0.0269395	0.0428198	0.159379	0.0820113	0.0489233	0.181428
MGP_C57BL6NJ_G0001314	--	3	+	112061072	112063103	2032	0.557827	0.611744	0.582832	0.408706	1.9269	2.05262	0.902794	2.81689
MGP_C57BL6NJ_G0001315	--	3	+	112228287	112232964	4678	0.0403842	0.0419567	0.104245	0.0118354	0.205577	0.347575	0.121702	0.581703
MGP_C57BL6NJ_G0001316	--	3	+	113477572	113478257	686	0	0	0	0	0	0	0	0
MGP_C57BL6NJ_G0001317	--	3	+	113488729	113490611	1883	0	0	0	0	0	0	0	0.0498326
MGP_C57BL6NJ_G0001318	--	3	+	113930355	113935577	5223	0.144681	0.0626311	0.106706	0.0106004	0.0263037	0.0270702	0.0121114	0.179657
MGP_C57BL6NJ_G0001319	--	3	-	114193283	114195455	2173	0.057959	0.0301079	0.0320596	0	0.0632234	0.130131	0	0.345457
MGP_C57BL6NJ_G0001320	--	3	+	114219384	114220822	1439	0.0875226	0.0454652	0.0484125	0.0384753	0	0.098254	0	0.130417
MGP_C57BL6NJ_G0001321	--	3	-	116004662	116005768	767	0	0	0	0	0	0	0	0
MGP_C57BL6NJ_G0001322	--	3	+	116406942	116409475	2534	0	0	0	0	0	0	0	0.0370303
MGP_C57BL6NJ_G0001323	--	3	+	117644384	117645994	1611	0	0	0	0	0	0	0	0
MGP_C57BL6NJ_G0001324	--	3	+	122368998	122370021	1024	0	0	0	0	0	0.0690369	0	0.366542
MGP_C57BL6NJ_G0001325	--	3	+	122780832	122781270	439	0	0	0.158691	0	0	0	0	0.213747
MGP_C57BL6NJ_G0001326	--	3	-	122823633	122825994	2362	0.159964	0.138494	0.265449	0.117202	0.26174	0.119718	0	0.158907
MGP_C57BL6NJ_G0001327	--	3	-	123238749	123242721	3973	0.253602	0.378747	0.490973	0.195098	0.605142	1.20996	0.238829	0.826634
MGP_C57BL6NJ_G0001328	--	3	+	124950025	124952185	2071	0	0.126363	0.0336386	0.0534679	0.0663372	0	0.122178	0.0453089
MGP_C57BL6NJ_G0001329	--	3	+	124954831	124958961	4131	0.121951	0.158374	0.0674563	0	0.116399	0.017113	0.0765648	0.749588
MGP_C57BL6NJ_G0001330	--	3	+	124960969	124964479	3511	0	0.0745365	0.0198421	0	0.0391297	0.0201349	0.0360341	0.534519
MGP_C57BL6NJ_G0001331	--	3	+	125325748	125327981	2234	0.112753	0.585715	0.405395	0	0.399731	0.158222	0.198212	0.336024
MGP_C57BL6NJ_G0001332	--	3	-	126279845	126282328	2018	0.124822	0.162102	0.483309	0.0823083	0.850994	1.08598	0.313468	0.650984
MGP_C57BL6NJ_G0001333	--	3	-	127669421	127669721	301	0	0	0	0	0.228213	0	0	0.93523
MGP_C57BL6NJ_G0001334	--	3	-	127678336	127679032	697	0	0	0	0	0	0	0	0.134627
MGP_C57BL6NJ_G0001335	--	3	+	127824106	127826727	2622	0.0480339	0.0249521	0.0797088	0.0422319	0.183389	0.242656	0.120629	0.322087
MGP_C57BL6NJ_G0001336	--	3	-	128096571	128099909	3339	0.62237	0.666196	0.39642	0.116071	0.329163	0.423443	0.511519	0.505848
MGP_C57BL6NJ_G0001337	--	3	+	128100381	128101666	1286	0.930387	0.915738	0.48755	0.258317	0.213662	0.439774	0.393517	0.875596
MGP_C57BL6NJ_G0001338	--	3	-	128413743	128415550	1808	0.0696598	0.108558	0.0385318	0.183737	0.227961	0.391005	0.139951	0.155699
MGP_C57BL6NJ_G0001339	--	3	-	128445835	128449437	3603	0.104867	0.145267	0.116013	0.1383	0.0953264	0.333554	0.070228	0.859436
MGP_C57BL6NJ_G0001340	--	3	-	128452819	128455530	2712	1.30032	1.25445	1.61834	0.428719	2.58356	4.14466	1.49281	2.83719
MGP_C57BL6NJ_G0001341	--	3	-	128480261	128481333	1073	0.704259	0.609734	0.194778	0.103199	1.28038	2.63537	0.530588	2.44862
MGP_C57BL6NJ_G0001342	--	3	+	128743368	128746577	3210	0.0392352	0	0	0.0862399	0	0.022023	0	0.409248
MGP_C57BL6NJ_G0001343	--	3	-	129371278	129373826	2549	0	0.0256667	0.0273305	0.0651621	0	0.0554678	0.0992669	0.0368124
MGP_C57BL6NJ_G0001344	--	3	+	129827855	129832413	3586	0.0175606	0	0	0	0	0	0	0.157002
MGP_C57BL6NJ_G0001345	--	3	-	130008378	130008977	600	0	0	0	0	0	0	0	0.312782
MGP_C57BL6NJ_G0001346	--	3	-	130042946	130045573	2628	0	0.0248951	0	0	0.0261386	0	0	0.357058
MGP_C57BL6NJ_G0001347	--	3	-	130058020	130060567	2548	0	0	0	0	0	0	0	0.0368268
MGP_C57BL6NJ_G0001348	--	3	-	130572246	130576091	2258	0	0	0	0	0	0	0	0.0831131
MGP_C57BL6NJ_G0001349	--	3	-	131317905	131318150	246	0	0	0	0	0	0	0	1.90721
MGP_C57BL6NJ_G0001350	--	3	-	131318631	131319577	947	0	0	0	0	0	0.1493	0	0.495432
MGP_C57BL6NJ_G0001351	--	3	-	132197420	132200895	2501	0	0	0	0	0	0	0	0.0750378
MGP_C57BL6NJ_G0001352	--	3	+	133515200	133519254	4055	0	0	0	0	0	0	0	0
MGP_C57BL6NJ_G0001353	--	3	+	133705187	133709619	4433	0.0568216	0.0442755	0.188583	0	0.0154956	0.143524	0.0142698	0.529183
MGP_C57BL6NJ_G0001354	--	3	+	133730962	133733839	2878	0	0	0.0726187	0	0.023868	0.049127	0.0219798	0.0652083
MGP_C57BL6NJ_G0001355	--	3	+	133748719	133752395	3566	0	0.0550402	0.0781442	0	0	0.0396488	0.0532175	0.526274
MGP_C57BL6NJ_G0001356	--	3	+	133767456	133769057	1602	0.196543	0.122518	0.0434866	0	0.0857581	0	0.0394868	0.117147
MGP_C57BL6NJ_G0001357	--	3	+	133772113	133772760	648	0	0	0	0	0.106007	0	0	0
MGP_C57BL6NJ_G0001358	--	3	+	133848909	133852491	3583	0.0703014	0.0182597	0.0388867	0	0	0.0197303	0.052965	0.340455
MGP_C57BL6NJ_G0001359	--	3	+	133857545	133859380	1836	0	0	0	0	0	0	0	0.715515
MGP_C57BL6NJ_G0001360	--	3	-	134093199	134094243	1045	0	0	0	0	0	0	0	0
MGP_C57BL6NJ_G0001361	--	3	-	134100977	134102588	1612	0.0390648	0.0405859	0.12965	0	0.042613	0	0	0.291051
MGP_C57BL6NJ_G0001362	--	3	-	134113517	134114409	893	0	0	0	0	0	0	0	0
MGP_C57BL6NJ_G0001363	--	3	-	134135076	134137568	2493	0.0757792	0.104973	0.0838334	0.0222086	0.13777	0.113428	0.152245	0.150557
MGP_C57BL6NJ_G0001364	--	3	-	134177729	134180799	3071	0	0	0	0	0	0	0	0.12222
MGP_C57BL6NJ_G0001365	--	3	-	134271759	134274634	2554	0.0246564	0.102466	0.136385	0.0433563	0.0268959	0	0.0247681	0.587845
MGP_C57BL6NJ_G0001366	--	3	-	134316675	134320372	3698	0.0681152	0	0.0188387	0	0	0.0191168	0	0.202996
MGP_C57BL6NJ_G0001367	--	3	-	134382266	134385465	3200	0	0	0	0	0	0	0	0.0879701
MGP_C57BL6NJ_G0001368	--	3	-	134409214	134414830	5617	0	0.0116476	0	0	0.0122293	0	0	0.0835275
MGP_C57BL6NJ_G0001369	--	3	-	134425874	134427952	2079	0.0302898	0.0314692	0	0	0	0	0.030427	0.541615
MGP_C57BL6NJ_G0001370	--	3	-	134441864	134445492	1280	0	0	0	0.0432547	0	0.0552295	0	1.02632
MGP_C57BL6NJ_G0001371	--	3	-	134549746	134553376	3631	0	0	0	0	0	0	0	0.0258427
MGP_C57BL6NJ_G0001372	--	3	-	134923467	134925860	2394	0.0526086	0	0	0.023127	0.0286935	0.0295296	0	0.195979
MGP_C57BL6NJ_G0001373	--	3	-	134926025	134928005	1981	0	0.231182	0.0351668	0.055897	0	0	0	0.0473674
MGP_C57BL6NJ_G0001374	--	3	-	135041255	135044671	3417	0.110575	0.076587	0.203879	0.0162031	0.201031	0.165511	0.0370254	0.411917
MGP_C57BL6NJ_G0001375	--	3	-	135077014	135077695	682	0.646345	0.0959302	0.102149	0	0	0.207313	0	1.51346
MGP_C57BL6NJ_G0001376	--	3	+	135276828	135278796	1969	0	0	0	0	0	0	0	0
MGP_C57BL6NJ_G0001377	--	3	-	136581406	136584580	2581	0.0243985	0	0.0269917	0	0	0	0	0
MGP_C57BL6NJ_G0001378	--	3	+	136734217	136735318	1102	0	0	0	0.0502414	0	0	0	0.255448
MGP_C57BL6NJ_G0001379	--	3	+	136755963	136759414	3452	0	0	0.0403624	0	0	0	0.0549749	0.0271827
MGP_C57BL6NJ_G0001380	--	3	+	136936137	136937807	1671	0.263799	0.156611	0.500291	0.132534	0.904386	0.846125	0.151425	0.449239
MGP_C57BL6NJ_G0001381	--	3	+	138011623	138017765	6143	0	0	0	0	0.0223644	0	0	0.0305501
MGP_C57BL6NJ_G0001382	--	3	+	138034101	138035999	1899	0	0	0	0	0	0	0	0
MGP_C57BL6NJ_G0001383	--	3	+	138065558	138068386	2829	0	0	0	0	0	0	0	0
MGP_C57BL6NJ_G0001384	--	3	-	138178815	138181185	2371	0.0531189	0.110374	0	0.070054	0	0.208712	0	0.39576
MGP_C57BL6NJ_G0001385	--	3	+	138368123	138368833	711	0	0	0	0	0	0	0	0
MGP_C57BL6NJ_G0001386	--	3	+	138385882	138387260	1379	0	0	0	0	0	0	0	0
MGP_C57BL6NJ_G0001387	--	3	-	138515572	138518103	2532	0	0	0	0	0	0	0	0
MGP_C57BL6NJ_G0001388	--	3	+	138643076	138645333	2258	0.0278886	0	0	0	0	0.0313081	0	0
MGP_C57BL6NJ_G0001389	--	3	-	139065829	139069172	3344	0.037663	0	0	0	0.0410839	0.0211405	0.0378336	0.0841819
MGP_C57BL6NJ_G0001390	--	3	+	140312259	140314225	1967	0	0.033261	0.106251	0.0281474	0.0349223	0.0359399	0	0.286227
MGP_C57BL6NJ_G0001391	--	3	+	140353775	140356989	3215	0.13711	0.0203497	0.0216689	0.0344423	0.0213662	0.0219887	0.0196758	0.262679
MGP_C57BL6NJ_G0001392	--	3	-	140594717	140596490	1774	0.0354975	0	0	0	0	0	0	0
MGP_C57BL6NJ_G0001393	--	3	-	140596640	140598365	1726	0.0729693	0	0.0403624	0	0	0	0	0.326193
MGP_C57BL6NJ_G0001394	--	3	-	141173102	141183928	331	0	0	0	0	0	0	0	0
MGP_C57BL6NJ_G0001395	--	3	-	143141798	143144493	2696	0.140146	0.0485344	0.0516807	0	0.178355	0.0786651	0.164245	0.348052
MGP_C57BL6NJ_G0001396	--	3	-	143144724	143153570	7662	0.164376	0.128082	0.181847	0.144521	0.259994	0.433647	0.115585	0.526611
MGP_C57BL6NJ_G0001397	--	3	-	143397843	143401739	3897	0.0323184	0.083942	0.0536301	0	0.0528808	0.126984	0.0162324	0.240787
MGP_C57BL6NJ_G0001398	--	3	+	143626317	143628567	2251	0.559507	0.494098	0.773718	0.491924	0.488261	0.816543	0.477736	0.750344
MGP_C57BL6NJ_G0001399	--	3	+	143639691	143643535	3845	0.196533	0.18717	0.163066	0.0719974	0.053596	0.183859	0.0822599	0.341661
MGP_C57BL6NJ_G0001400	--	3	+	144510356	144511884	1529	0.205927	0.042789	0.0455628	0.0362106	0.0898525	0.138706	0	0.49096
MGP_C57BL6NJ_G0001401	--	3	-	144577674	144578676	1003	0	0.195686	0.0694572	0	0	0	0.0630686	0
MGP_C57BL6NJ_G0001402	--	3	+	145788255	145790601	2347	0.187817	0.250882	0.118731	0	0.204877	0.180725	0.188668	0.719653
MGP_C57BL6NJ_G0001403	--	3	-	146953261	146955030	1770	0.106733	0.332667	0.0393591	0.0938407	0.155237	0.3994	0.107217	1.43138
MGP_C57BL6NJ_G0001404	--	3	+	149908355	149910966	2612	0	0	0	0	0	0	0	0
MGP_C57BL6NJ_G0001405	--	3	+	151984158	151990159	697	0	0	0	0	0	0	0	0
MGP_C57BL6NJ_G0001406	--	3	+	154846145	154847462	1318	0	0	0.052857	0	0	0	0	0
MGP_C57BL6NJ_G0001407	--	3	-	156010589	156015210	711	0	0	0	0	0	0	0	0
MGP_C57BL6NJ_G0001408	--	3	+	157135138	157136008	871	0	0	0	0	0	0	0	0
MGP_C57BL6NJ_G0001409	--	3	+	157266721	157267260	540	0	0	0	0	0	0	0	0
MGP_C57BL6NJ_G0001410	--	3	-	160012966	160017384	4419	0	0	0	0	0	0.0159977	0	0.169875
MGP_C57BL6NJ_G0001411	--	3	-	160036703	160042685	5983	0.0105252	0	0.0349317	0	0.0114812	0	0	0.470507
MGP_C57BL6NJ_G0001412	--	3	+	160804814	160808264	3451	0	0	0	0	0	0	0.0183303	0
MGP_C57BL6NJ_G0001413	--	3	+	161159101	161160215	1115	0	0	0	0	0	0	0	0.168313
MGP_C57BL6NJ_G0001414	--	3	-	161249928	161252702	2775	0	0	0	0	0.024754	0.101901	0.0455912	0.169072
MGP_C57BL6NJ_G0001415	--	3	-	161384090	161386401	2312	0.0817117	0	0.180793	0.0478945	0.0297112	0.122308	0.109443	0.365274
MGP_C57BL6NJ_G0001416	--	3	-	161387039	161388449	1411	0.267778	0.278204	0.296239	0.392389	0.243417	0.651324	1.07597	1.72906
MGP_C57BL6NJ_G0001417	--	3	+	161389492	161393145	1778	0.920858	1.25109	1.37137	0.467092	1.15904	1.51089	0.782718	1.37216
MGP_C57BL6NJ_G0001418	--	3	-	161397012	161400090	3079	0.122714	0.127492	0.0678781	0.0359636	0.133859	0.18368	0.164359	0.457136
MGP_C57BL6NJ_G0001419	--	3	+	162003541	162004525	985	0.0639315	0	0	0	0	0	0	0
MGP_C57BL6NJ_G0001420	--	3	-	162375820	162379195	3376	0.018653	0.0193793	0.103178	0	0.0406944	0	0.0187375	0.0833839
MGP_C57BL6NJ_G0001421	--	3	-	162540612	162541522	911	0	0	0	0	0	0	0	0
MGP_C57BL6NJ_G0001422	--	3	+	163280954	163283202	2249	0	0	0	0	0	0	0	0
MGP_C57BL6NJ_G0001423	--	3	-	163413482	163415485	2004	0	0	0	0	0	0	0	0
MGP_C57BL6NJ_G0001424	--	3	+	164133615	164137606	3992	0	0	0	0	0	0	0	0
MGP_C57BL6NJ_G0001425	--	3	+	164310794	164313584	2791	0	0.0468824	0.0249608	0	0	0.0506584	0	0.168102
MGP_C57BL6NJ_G0001426	--	3	+	165992595	165995155	2561	0	0	0.0816074	0	0.0268224	0.027604	0	0.842717
MGP_C57BL6NJ_G0001427	--	3	+	166055420	166056747	1328	0	0	0	0	0	0	0	0.211976
MGP_C57BL6NJ_G0001428	--	3	+	166084171	166086914	2664	0	0	0.0261507	0	0	0	0	0.0704465
MGP_C57BL6NJ_G0001429	--	3	+	166090115	166091788	1674	0	0	0	0	0	0.0422304	0	0.392379
MGP_C57BL6NJ_G0001430	--	3	+	166370149	166373326	3178	0.0792605	0	0.0657636	0	0.0216149	0	0	0.64958
MGP_C57BL6NJ_G0001431	--	3	+	166444177	166445741	1565	0.040238	0	0	0.0353776	0	0	0	0.299791
MGP_C57BL6NJ_G0001432	--	3	-	166589598	166590796	1199	0	0	0	0	0	0	0	0
MGP_C57BL6NJ_G0001433	--	3	-	167346251	167348481	2231	2.4839	6.89141	7.71286	1.56345	2.18608	1.20411	2.43845	4.58449
MGP_C57BL6NJ_G0001434	--	3	+	167455185	167459006	3391	0.167134	0.231523	0.082177	0.048982	0.303858	0.521187	0.167892	0.608777
MGP_C57BL6NJ_G0001435	--	3	-	167508893	167511362	2470	0.305939	0.317851	0.338456	0.0448308	0.333727	0.60104	0.153663	0.835775
MGP_C57BL6NJ_G0001436	--	3	+	167654100	167655524	1372	0	0	0	0	0	0	0	0
MGP_C57BL6NJ_G0001437	--	3	+	167682171	167683884	1714	0.0367401	0	0	0	0	0	0	0.437968
MGP_C57BL6NJ_G0001438	--	3	+	167774800	167779138	4339	0	0	0	0	0	0.0162926	0	0.389266
MGP_C57BL6NJ_G0001439	--	3	+	167980824	167981848	1025	0	0	0	0	0	0	0.12343	0.45773
MGP_C57BL6NJ_G0001440	--	3	+	169385154	169387524	2371	0.0265595	0.0275936	0	0	0	0	0.0533596	0.277032
MGP_C57BL6NJ_G0001441	--	4	+	3120732	3121006	275	0	0	0	0.402662	0	0.257068	0	0.682434
MGP_C57BL6NJ_G0001442	--	4	-	5318498	5327780	72	0	0	0.967577	0	0	0	0	5.21304
MGP_C57BL6NJ_G0001443	--	4	+	9766125	9849157	73353	0.00171697	0.00267574	0.00284919	0	0.00187292	0.00289124	0	0.0639611
MGP_C57BL6NJ_G0001444	--	4	+	13817988	13818593	606	0	0	0	0	0	0	0	0
MGP_C57BL6NJ_G0001445	--	4	+	20235383	20239011	3629	0.0347051	0.0360564	0	0.0152566	0.0567861	0.0779209	0.0348624	0.698137
MGP_C57BL6NJ_G0001446	--	4	+	44484284	44485851	1568	0	0	0	0	0	0	0	0
MGP_C57BL6NJ_G0001447	--	4	+	44517722	44520032	2311	0.190743	0.08493	0.0904356	0.0239576	0.059448	0.0611802	0	0.568449
MGP_C57BL6NJ_G0001448	--	4	-	47912088	48014385	1060	0	0	0	0	0	0	0	0.177047
MGP_C57BL6NJ_G0001449	--	4	+	103261125	103263599	2475	0	0.0793023	0	0	0.0832633	0.0285631	0.0255587	0.37913
MGP_C57BL6NJ_G0001450	--	4	-	103372071	103381717	468	0	0	0	0	0	0	0	0
MGP_C57BL6NJ_G0001451	--	4	+	103537548	103553244	589	0	0	0	0	0	0	0	0
MGP_C57BL6NJ_G0001452	--	4	-	110782805	110783846	592	0	0	0	0	0	0	0	0.317009
MGP_C57BL6NJ_G0001453	--	4	-	113290634	113292921	2288	0.0550459	0.0285946	0.0913447	0	0	0	0	0.0410117
MGP_C57BL6NJ_G0001454	--	4	-	125056925	125057358	434	0	0	0	0	0	0	0	0
MGP_C57BL6NJ_G0001455	--	4	-	130639430	130640732	752	0	0	0	0	0	0	0	0
MGP_C57BL6NJ_G0001456	--	4	+	138807132	138811741	4610	0.587379	0.667017	0.49869	0.492409	1.23676	1.57949	0.686094	2.27972
MGP_C57BL6NJ_G0001457	--	4	-	139048838	139058163	1749	0.0360049	0	0	0	0	0	0	0.107301
MGP_C57BL6NJ_G0001458	--	4	+	142820785	142821114	330	0	0	0	0	0	0	0	0
MGP_C57BL6NJ_G0001459	--	4	+	144191706	144194192	2487	0.101283	0	0	0	0	0	0	0.452761
MGP_C57BL6NJ_G0001460	--	4	-	148287303	148289949	2647	0	0	0	0	0	0	0	0
MGP_C57BL6NJ_G0001461	--	4	-	149312203	149313477	1275	0	0.0514343	0	0.174107	0.16201	0.0555768	0.149193	0.221308
MGP_C57BL6NJ_G0001462	--	4	+	151016741	151016959	219	0	0	0	0	0	0	0	0
MGP_C57BL6NJ_G0001463	--	4	-	153308814	153310507	145	0	0	0	0	0	0	0	0
MGP_C57BL6NJ_G0001464	--	4	+	159540641	159544545	2459	0.435353	0.186243	0.33997	0.15761	0.698376	2.01243	0.668851	1.06847
MGP_C57BL6NJ_G0001465	--	4	-	161589664	161590085	422	0	0	0	0	0	0	0	0
MGP_C57BL6NJ_G0001466	--	4	-	161688795	161691655	2861	0.0440213	0.068603	0.0487001	0.019352	0.0240099	0.0247095	0.0221104	0.163989
MGP_C57BL6NJ_G0001467	--	4	-	166069772	166073876	4105	0.659639	0.398443	0.492156	0.229287	0.451812	0.809405	0.431478	1.07436
MGP_C57BL6NJ_G0001468	--	5	-	843004	846610	3607	0.0349168	0.0544145	0	0.0460488	0.0380883	0	0	0.182102
MGP_C57BL6NJ_G0001469	--	5	+	2991323	2993259	1937	0	0	0	0	0	0	0	0.0484433
MGP_C57BL6NJ_G0001470	--	5	-	4635132	4637556	2425	0.025968	0	0	0	0.0283267	0	0	0.232168
MGP_C57BL6NJ_G0001471	--	5	-	4663287	4664830	1544	0.0407853	0	0	0	0.0444898	0.0457861	0	0
MGP_C57BL6NJ_G0001472	--	5	-	5808120	5810183	2064	0	0	0	0	0	0	0.0306482	0.0909251
MGP_C57BL6NJ_G0001473	--	5	-	5998850	6002642	2386	0	0	0.0583952	0	0	0	0	0.353945
MGP_C57BL6NJ_G0001474	--	5	+	6161981	6165595	3615	0	0	0	0	0	0	0	0
MGP_C57BL6NJ_G0001475	--	5	-	6228803	6232612	3765	0	0	0	0	0	0.0187766	0	0
MGP_C57BL6NJ_G0001476	--	5	+	6350665	6350965	301	0.418422	0	0	0	0	0	0	0.623487
MGP_C57BL6NJ_G0001477	--	5	+	6547694	6547924	231	0	0	0	0	0	0	0	0
MGP_C57BL6NJ_G0001478	--	5	-	7240417	7243122	2706	0	0	0	0	0	0	0	0.138706
MGP_C57BL6NJ_G0001479	--	5	-	8431545	8433602	2058	0	0	0	0	0	0	0	0.18238
MGP_C57BL6NJ_G0001480	--	5	-	10232838	10241178	430	0	0	0	0	0	0	0	0
MGP_C57BL6NJ_G0001481	--	5	-	10287633	10290516	2884	0.0218351	0	0	0	0.0238184	0	0	0.0325363
MGP_C57BL6NJ_G0001482	--	5	+	10773096	10780370	3619	0	0	0	0	0	0	0.0174794	0.181499
MGP_C57BL6NJ_G0001483	--	5	-	11445614	11448113	2500	0.025189	0	0	0	0.0824307	0.056555	0	0.375339
MGP_C57BL6NJ_G0001484	--	5	+	11824492	11828431	3907	0	0	0	0	0	0	0	0.0480342
MGP_C57BL6NJ_G0001485	--	5	+	11874356	11877115	2686	0	0	0	0	0	0	0.0471019	0.104804
MGP_C57BL6NJ_G0001486	--	5	+	11899215	11903247	4033	0	0	0.0345477	0	0	0	0	0.325734
MGP_C57BL6NJ_G0001487	--	5	+	11959429	11961627	2199	0.0286369	0	0	0	0.0312379	0	0.0287666	0.170686
MGP_C57BL6NJ_G0001488	--	5	-	11971602	11973458	1857	0	0	0	0	0	0	0	0
MGP_C57BL6NJ_G0001489	--	5	+	12479695	12481565	1871	0.0673143	0	0	0	0	0.0377839	0	0.601826
MGP_C57BL6NJ_G0001490	--	5	+	12704746	12707623	2878	0	0	0	0	0	0.0245635	0	0.586875
MGP_C57BL6NJ_G0001491	--	5	+	13038741	13043206	3190	0.0592218	0	0	0	0	0	0	0.235322
MGP_C57BL6NJ_G0001492	--	5	+	13074463	13077300	2838	0.022189	0	0	0	0.0242044	0	0	0.495955
MGP_C57BL6NJ_G0001493	--	5	+	13077455	13081313	2643	0	0	0	0	0	0	0.0239341	0.603553
MGP_C57BL6NJ_G0001494	--	5	+	13082800	13087357	4558	0.0138158	0	0	0	0.0150707	0	0	0.0411736
MGP_C57BL6NJ_G0001495	--	5	+	13276654	13278924	2271	0	0	0	0	0	0	0	0
MGP_C57BL6NJ_G0001496	--	5	+	13305437	13307095	1659	0	0	0	0	0	0	0	0.452488
MGP_C57BL6NJ_G0001497	--	5	+	14389423	14390603	1181	0	0	0	0	0	0	0	0
MGP_C57BL6NJ_G0001498	--	5	+	14721208	14723859	2652	0.0237453	0	0	0	0	0.0533135	0	0.0707653
MGP_C57BL6NJ_G0001499	--	5	+	15199328	15200320	993	0.317082	0.0658856	0.0701566	0.111513	0.622588	0	0.127408	0.283489
MGP_C57BL6NJ_G0001500	--	5	+	15233513	15235003	1491	0	0.0438796	0.046724	0	0	0	0	0.125868
MGP_C57BL6NJ_G0001501	--	5	-	17997654	18000776	3123	0.100821	0	0	0	0	0	0	0.480742
MGP_C57BL6NJ_G0001502	--	5	+	19608529	19609027	499	0	0	0	0	0	0	0	0
MGP_C57BL6NJ_G0001503	--	5	+	19938973	19940311	1339	0	0.293164	0	0	0	0.158388	0	0
MGP_C57BL6NJ_G0001504	--	5	+	20040454	20041400	947	0.0664968	0	0	0	0	0	0	0.0990863
MGP_C57BL6NJ_G0001505	--	5	-	20956943	20958835	1893	0	0	0	0	0	0	0.0334167	0
MGP_C57BL6NJ_G0001506	--	5	+	21815560	21818630	3071	0	0	0.022685	0	0	0	0	0.336106
MGP_C57BL6NJ_G0001507	--	5	-	21928834	21933567	4734	0.0133022	0.0138201	0	0	0	0	0	0.13875
MGP_C57BL6NJ_G0001508	--	5	+	22525515	22526295	781	0	0	0	0	0	0	0	0.120147
MGP_C57BL6NJ_G0001509	--	5	+	22948312	22949195	884	0.712358	0.444057	0.394036	0.375787	0.155412	0.719733	0.0715586	0.636887
MGP_C57BL6NJ_G0001510	--	5	+	23350544	23353138	2595	0.0485337	0.100847	0.0268461	0.0426713	0.132355	0.190696	0	0.578557
MGP_C57BL6NJ_G0001511	--	5	-	23670616	23672717	2102	0	0.0496392	0.052857	0	0.0521185	0	0	0
MGP_C57BL6NJ_G0001512	--	5	+	24681031	24685050	4020	0.0313296	0	0	0	0	0.070342	0	0.443498
MGP_C57BL6NJ_G0001513	--	5	-	25043184	25045206	2023	0.0311283	0.0323403	0.0688735	0.0821048	0.0339556	0.20967	0.0625386	0.046384
MGP_C57BL6NJ_G0001514	--	5	+	26624131	26628472	2914	0	0	0	0	0	0	0	0
MGP_C57BL6NJ_G0001515	--	5	+	26647771	26650366	2596	0	0	0	0	0	0	0	0
MGP_C57BL6NJ_G0001516	--	5	-	27536731	27541082	4352	1.51933	2.17981	1.16856	0.432547	1.95722	2.1442	1.01747	3.04014
MGP_C57BL6NJ_G0001517	--	5	-	27681097	27681461	365	0	0	0	0.303375	0	0	0	0.257081
MGP_C57BL6NJ_G0001518	--	5	+	28112988	28114675	1688	0	0	0	0	0	0	0	0.0555893
MGP_C57BL6NJ_G0001519	--	5	-	28852705	28856998	4294	0.219978	0.152362	0.113567	0.0773629	0.207964	0.329268	0.191512	0.458903
MGP_C57BL6NJ_G0001520	--	5	-	29613593	29617593	4001	0	0	0.017412	0	0	0	0	0.0938113
MGP_C57BL6NJ_G0001521	--	5	-	30602672	30604736	2065	0.426932	0.348508	0.303627	0.214493	0.166325	0.445045	0.122533	0.545287
MGP_C57BL6NJ_G0001522	--	5	+	30631229	30633581	2281	0.414111	0.315506	0.458125	0.169909	0.0903449	0.278932	0.11093	0.246825
MGP_C57BL6NJ_G0001523	--	5	+	30876079	30878389	2311	0.0272608	0	0	0.0479359	0	0	0.0273843	0.121863
MGP_C57BL6NJ_G0001524	--	5	-	31005615	31011228	3972	0.0951246	0.0494142	0.228009	0.0139391	0.190235	0.0889901	0.0637038	0.614225
MGP_C57BL6NJ_G0001525	--	5	-	31296959	31298067	1109	0	0.117988	0.125637	0	0	0	0	0.169224
MGP_C57BL6NJ_G0001526	--	5	+	31310901	31312288	1388	0.771277	0.471357	0.40153	0.119667	0.34643	0.305593	0.136724	1.6225
MGP_C57BL6NJ_G0001527	--	5	+	31430155	31430785	631	0.199596	0	0.110405	0.175487	0.217725	0.112034	0	0
MGP_C57BL6NJ_G0001528	--	5	+	31558436	31558667	232	0.271433	0	0	0	0	0.304714	0	0
MGP_C57BL6NJ_G0001529	--	5	+	31795423	31796117	695	0	0	0	0	0	0	0	0.135014
MGP_C57BL6NJ_G0001530	--	5	-	31998043	32000931	2889	0.0218049	0	0	0	0	0	0	0.0649825
MGP_C57BL6NJ_G0001531	--	5	+	32345175	32347640	2466	0	0.0530612	0	0	0	0	0	0
MGP_C57BL6NJ_G0001532	--	5	+	32357336	32359570	2235	0.0281756	0.0292727	0.249362	0	0.153674	0.253042	0.0283033	0.7977
MGP_C57BL6NJ_G0001533	--	5	-	32507528	32514516	4786	0.473675	0.259729	0.320234	0.242935	0.215291	0.398816	0.14539	1.45085
MGP_C57BL6NJ_G0001534	--	5	-	32602399	32603315	917	0.89274	0.142692	0.455827	0.241509	0.149819	0.770924	0.413901	4.60476
MGP_C57BL6NJ_G0001535	--	5	-	32796346	32797387	1042	0.725211	0.94181	0.735433	0	0.659234	0.746287	0.242832	0.990578
MGP_C57BL6NJ_G0001536	--	5	+	33000240	33001488	1249	0.0504183	0.0523814	0.111554	0	0.274989	0.452802	0	0.375639
MGP_C57BL6NJ_G0001537	--	5	+	33726990	33728144	1155	0	0	0	0	0	0	0	0
MGP_C57BL6NJ_G0001538	--	5	-	33805115	33809786	3627	0.0520864	0	0.038415	0.0305299	0.132574	0.0389819	0.0697633	0.284583
MGP_C57BL6NJ_G0001539	--	5	+	34598243	34601774	3532	0.0534874	0.16671	0.118345	0.0783777	0.0194485	0.240183	0.0179099	0.557908
MGP_C57BL6NJ_G0001540	--	5	+	34615901	34618338	2438	0.154977	0.241518	0.0857246	0.0681288	0.225405	0.405953	0.0778398	0.384884
MGP_C57BL6NJ_G0001541	--	5	+	34708561	34709029	469	0.268539	0	0.297081	0	0	0.452199	0.269756	0
MGP_C57BL6NJ_G0001542	--	5	-	35570797	35572036	1240	0	0	0	0	0	0	0	0.0756732
MGP_C57BL6NJ_G0001543	--	5	+	35576222	35576676	455	0	0	0	0	0	0	0	0
MGP_C57BL6NJ_G0001544	--	5	-	35747730	35750434	2705	0.18624	0.241865	0.18028	0.0818721	0.253945	0.0522689	0.233855	0.346894
MGP_C57BL6NJ_G0001545	--	5	-	35755254	35755899	646	0.292442	1.21531	1.07841	0.685647	1.27602	1.53206	1.17507	2.03357
MGP_C57BL6NJ_G0001546	--	5	+	36871244	36873798	2555	0.0492935	0.102426	0.245397	0.0216697	0.0268854	0.0553376	0.0495169	0.624341
MGP_C57BL6NJ_G0001547	--	5	+	37162875	37163024	150	0	0	0	0	0	0	0	0
MGP_C57BL6NJ_G0001548	--	5	+	37427626	37430502	2877	0	0	0.0484293	0	0.0238763	0	0	0
MGP_C57BL6NJ_G0001549	--	5	-	38370682	38370976	295	0	0	0.236154	0	0	0	0	0
MGP_C57BL6NJ_G0001550	--	5	-	38480243	38481741	1499	0.168039	0.174581	0.650645	0	0.0916507	0.235803	0.211	0.125196
MGP_C57BL6NJ_G0001551	--	5	-	39869461	39871034	1574	0.0800159	0	0	0	0	0.0898269	0	0
MGP_C57BL6NJ_G0001552	--	5	-	40060808	40064225	3418	0	0.0191411	0	0	0	0	0.0185073	0.0549062
MGP_C57BL6NJ_G0001553	--	5	+	41863907	41865571	1665	0	0	0	0	0	0	0	0.845358
MGP_C57BL6NJ_G0001554	--	5	-	43799022	43803518	4497	0	0	0	0	0	0	0	0.0834643
MGP_C57BL6NJ_G0001555	--	5	+	43904256	43906976	1571	0.0400843	0.16658	0	0	0.0874503	0.224996	0.040266	0.83621
MGP_C57BL6NJ_G0001556	--	5	+	43922100	43923311	1212	0.103915	0.107961	0.0574798	0.0456815	0.623444	0.349969	0.104386	1.23874
MGP_C57BL6NJ_G0001557	--	5	+	44192672	44196939	4268	0.0147546	0	0	0	0	0	0	0.0439713
MGP_C57BL6NJ_G0001558	--	5	+	44238982	44241087	2106	0	0	0.0330795	0	0	0	0.0600739	0.22278
MGP_C57BL6NJ_G0001559	--	5	-	44430323	44431685	1363	0	0	0.153336	0	0.151193	0.103733	0.0464107	0.0688443
MGP_C57BL6NJ_G0001560	--	5	+	44460687	44463214	2528	0.04982	0	0	0	0.0271726	0	0	0.185591
MGP_C57BL6NJ_G0001561	--	5	-	44462490	44464561	2072	0	0	0	0	0	0	0	0
MGP_C57BL6NJ_G0001562	--	5	+	44634607	44635153	547	0	0	0	0	0	0	0	0
MGP_C57BL6NJ_G0001563	--	5	-	44634611	44635152	542	0	0	0	0	0	0	0	0
MGP_C57BL6NJ_G0001564	--	5	+	44810868	44812558	1691	0	0	0	0	0	0	0	0.110981
MGP_C57BL6NJ_G0001565	--	5	-	44916738	44920198	3461	0.218339	0.05671	0.140901	0	0.15878	0.347239	0.0731093	1.03026
MGP_C57BL6NJ_G0001566	--	5	+	44927448	44928262	815	0	0.0802754	0	0	0.0842849	0.173482	0	0.345404
MGP_C57BL6NJ_G0001567	--	5	+	45078462	45078804	343	0	0	0	0	0	0	0	0
MGP_C57BL6NJ_G0001568	--	5	-	45218804	45222088	3252	0.174278	0.0402364	0.0214224	0	0.0422461	0	0.0778079	0.173127
MGP_C57BL6NJ_G0001569	--	5	-	45242808	45243710	903	0.139474	0.0724523	0.077149	0.0613134	0	0.156575	0	0.103914
MGP_C57BL6NJ_G0001570	--	5	-	45246111	45246863	753	0.0836288	0	0.277552	0	0	0	0	0.373844
MGP_C57BL6NJ_G0001571	--	5	+	45315995	45316133	139	0	0	0	0	0	0	0	0
MGP_C57BL6NJ_G0001572	--	5	-	45359236	45363018	3783	0.0499385	0.0864716	0.0736617	0	0.0181581	0.112123	0.0167216	0.0992173
MGP_C57BL6NJ_G0001573	--	5	-	45402340	45404385	2046	0.092335	0	0.102149	0	0.0335739	0.103657	0	0.0917251
MGP_C57BL6NJ_G0001574	--	5	-	45418447	45421650	3204	0	0	0	0	0	0	0.0197434	0.117147
MGP_C57BL6NJ_G0001575	--	5	-	45478427	45480643	2217	0.0852131	0	0.219963	0	0	0.159436	0.114132	0.973477
MGP_C57BL6NJ_G0001576	--	5	-	45494438	45497057	2620	0.0240353	0	0.0265899	0	0	0	0	0
MGP_C57BL6NJ_G0001577	--	5	+	46330143	46332182	2040	0	0	0	0	0	0	0	0
MGP_C57BL6NJ_G0001578	--	5	-	46468836	46469842	1007	0.500278	0.129939	0.0691813	0.329887	0	0.0702023	0.251272	0.37273
MGP_C57BL6NJ_G0001579	--	5	+	46503963	46505990	2028	0.0310515	0	0	0	0.0677438	0.104577	0.0311922	0.0925392
MGP_C57BL6NJ_G0001580	--	5	-	46559507	46563965	3416	0.20278	0.057457	0.0407878	0.0162079	0	0.165559	0	0.65926
MGP_C57BL6NJ_G0001581	--	5	-	46576356	46579476	2161	0	0.0908252	0	0.0768617	0	0	0.0292725	0.521063
MGP_C57BL6NJ_G0001582	--	5	+	46660523	46661645	1123	0.168226	0.0582586	0	0	0	0.125902	0	0.250672
MGP_C57BL6NJ_G0001583	--	5	+	47319361	47320755	1213	0	0.107872	0	0	0	0	0	0.232073
MGP_C57BL6NJ_G0001584	--	5	+	47633731	47635584	1854	0	0	0	0	0	0	0	0
MGP_C57BL6NJ_G0001585	--	5	+	48985038	48987634	2597	0	0	0	0	0	0.0272213	0	0
MGP_C57BL6NJ_G0001586	--	5	+	49053821	49055433	1613	0	0	0	0	0	0	0	0.116348
MGP_C57BL6NJ_G0001587	--	5	+	49138375	49140948	2574	0	0	0	0	0	0.0549291	0	0.473913
MGP_C57BL6NJ_G0001588	--	5	+	49205799	49207552	1754	0	0	0	0	0	0	0	0
MGP_C57BL6NJ_G0001589	--	5	+	49249986	49251371	1386	0	0.0472038	0	0	0	0	0	0.812422
MGP_C57BL6NJ_G0001590	--	5	-	49442606	49445203	2598	0	0	0.0268151	0	0	0	0	0.216708
MGP_C57BL6NJ_G0001591	--	5	-	49535692	49538176	2485	0	0	0	0	0.0276427	0	0	0.302084
MGP_C57BL6NJ_G0001592	--	5	-	49625319	49629120	3802	0	0	0	0	0.0180674	0	0	0.222123
MGP_C57BL6NJ_G0001593	--	5	-	49716977	49719219	2243	0	0	0	0	0	0	0	0.083669
MGP_C57BL6NJ_G0001594	--	5	-	49720668	49721968	1301	0	0	0	0	0.0527996	0	0	0.432751
MGP_C57BL6NJ_G0001595	--	5	-	49740337	49742677	2341	0	0	0	0	0	0	0	0.200416
MGP_C57BL6NJ_G0001596	--	5	-	49763666	49766581	2916	0	0	0	0	0	0	0	0.0643585
MGP_C57BL6NJ_G0001597	--	5	-	49849261	49853072	3812	0	0	0	0	0	0	0	0
MGP_C57BL6NJ_G0001598	--	5	-	49873908	49875856	1949	0.0323102	0	0	0	0	0	0.0324566	1.01105
MGP_C57BL6NJ_G0001599	--	5	-	49904783	49906090	1308	0	0.0500187	0.106522	0	0	0	0	0.430435
MGP_C57BL6NJ_G0001600	--	5	-	49925280	49926107	828	0	0	0	0	0	0	0	1.2466
MGP_C57BL6NJ_G0001601	--	5	-	49933789	49936332	2544	0	0	0	0	0	0	0	0.295078
MGP_C57BL6NJ_G0001602	--	5	-	49945883	49947177	1295	0	0	0	0	0	0	0	0.289837
MGP_C57BL6NJ_G0001603	--	5	-	49950109	49951440	1332	0.0472766	0	0	0	0	0	0	0.422679
MGP_C57BL6NJ_G0001604	--	5	-	50002562	50005012	2451	0	0	0	0	0	0	0	0
MGP_C57BL6NJ_G0001605	--	5	+	50003555	50007014	3460	0	0	0	0	0	0	0	0
MGP_C57BL6NJ_G0001606	--	5	-	50007824	50008455	632	0	0	0	0	0	0	0	0
MGP_C57BL6NJ_G0001607	--	5	-	50017191	50020087	2897	0.0434743	0	0	0	0.0237115	0.0488048	0	0.226732
MGP_C57BL6NJ_G0001608	--	5	-	50049831	50051478	1648	0.114634	0.0793986	0	0	0	0	0	1.13877
MGP_C57BL6NJ_G0001609	--	5	-	50058648	50062802	4155	0	0	0	0	0	0	0	0.112918
MGP_C57BL6NJ_G0001610	--	5	-	50158239	50158626	388	0	0	0	0	0	0.1822	0	0.241842
MGP_C57BL6NJ_G0001611	--	5	-	50160587	50163072	2486	0	0	0	0	0	0	0	0
MGP_C57BL6NJ_G0001612	--	5	-	50354203	50357252	3050	0	0	0	0	0.022522	0.0231783	0.0207403	0.215358
MGP_C57BL6NJ_G0001613	--	5	-	50469254	50472366	3113	0.0202289	0	0	0	0.0220662	0	0	0.391857
MGP_C57BL6NJ_G0001614	--	5	-	50927359	50928508	1150	0.0547587	0.0568908	0.0605787	0	0	0	0	1.06074
MGP_C57BL6NJ_G0001615	--	5	+	51051881	51054447	2567	0	0.0254867	0.0271389	0.0215684	0	0.0275394	0.147856	0
MGP_C57BL6NJ_G0001616	--	5	+	51864304	51866864	2366	0	0	0	0	0	0.059758	0	0.237958
MGP_C57BL6NJ_G0001617	--	5	-	52549900	52551453	1554	0.0810457	0.0421007	0.0448298	0.0356281	0	0	0.0407065	0.422679
MGP_C57BL6NJ_G0001618	--	5	-	52558241	52560060	1820	0.0692005	0	0.0382778	0	0	0.194214	0	0.464018
MGP_C57BL6NJ_G0001619	--	5	+	52567682	52569612	1931	0	0	0	0	0	0	0	0
MGP_C57BL6NJ_G0001620	--	5	-	52579867	52583257	3391	0	0	0.0205442	0	0.0202572	0.104237	0	0.525762
MGP_C57BL6NJ_G0001621	--	5	-	52945034	52950243	3556	0	0	0	0	0	0	0	0
MGP_C57BL6NJ_G0001622	--	5	-	52966834	52971014	4181	0.0451848	0.015648	0.0333248	0	0.0328592	0	0.0151298	0.628408
MGP_C57BL6NJ_G0001623	--	5	-	52983390	52984618	1229	0	0	0	0	0	0	0	0.152701
MGP_C57BL6NJ_G0001624	--	5	-	53002520	53006324	3805	0.0165499	0	0	0	0	0	0	0.0986436
MGP_C57BL6NJ_G0001625	--	5	-	53174620	53177064	2445	0	0	0	0	0.05619	0	0	0.115135
MGP_C57BL6NJ_G0001626	--	5	-	53235190	53239439	2987	0.18974	0.0219031	0.0233229	0	0.0919882	0.0473343	0.0423554	0.125658
MGP_C57BL6NJ_G0001627	--	5	-	53271204	53272589	1386	0	0.141611	0.0502637	0	0	0	0	0.135404
MGP_C57BL6NJ_G0001628	--	5	+	53342838	53345713	2876	0.0437917	0.0227484	0.0484461	0.0192511	0.0716539	0	0	0.0652536
MGP_C57BL6NJ_G0001629	--	5	-	53664083	53666525	2443	0	0	0	0	0	0	0	0.0768193
MGP_C57BL6NJ_G0001630	--	5	+	55141787	55147470	4031	0.0156221	0.0324606	0.0518473	0.0824104	0.102246	0.0701501	0.0627714	0.0931131
MGP_C57BL6NJ_G0001631	--	5	+	55160446	55162216	1771	0.0711152	0	0.0393368	0	0	0	0.0714374	0.105968
MGP_C57BL6NJ_G0001632	--	5	+	56113745	56116425	2681	0	0	0	0	0	0	0	0.279999
MGP_C57BL6NJ_G0001633	--	5	+	56871619	56875218	3600	0.0174924	0	0	0	0	0	0	0.364913
MGP_C57BL6NJ_G0001634	--	5	-	57170172	57175335	3717	0.0169417	0	0	0	0.0184806	0.019019	0	0.47965
MGP_C57BL6NJ_G0001635	--	5	+	58972463	58976414	2626	0	0	0	0	0	0	0	0.035733
MGP_C57BL6NJ_G0001636	--	5	+	59189037	59189191	155	0	0	0	0	0	0	0	2.42154
MGP_C57BL6NJ_G0001637	--	5	+	59304532	59307102	2571	0	0	0	0	0	0	0	0.109492
MGP_C57BL6NJ_G0001638	--	5	+	59361731	59363908	2178	0	0	0.031986	0	0	0	0	0.043083
MGP_C57BL6NJ_G0001639	--	5	+	59381531	59384124	2594	0	0	0.0537128	0	0	0	0	0.506433
MGP_C57BL6NJ_G0001640	--	5	+	59386874	59388820	1947	0	0	0	0	0	0	0	0.0481945
MGP_C57BL6NJ_G0001641	--	5	+	59515348	59518080	2733	0.046083	0	0	0	0.0251344	0	0	0.618011
MGP_C57BL6NJ_G0001642	--	5	+	59540158	59541512	1355	0	0	0	0	0	0	0	0
MGP_C57BL6NJ_G0001643	--	5	+	59544289	59545755	1467	0	0	0	0	0	0	0	0.127927
MGP_C57BL6NJ_G0001644	--	5	+	59560487	59562353	1867	0.101188	0	0.0373142	0.0593101	0	0	0	0.402077
MGP_C57BL6NJ_G0001645	--	5	+	59582074	59583268	1195	0.0526966	0	0	0	0	0.0591579	0	0.235568
MGP_C57BL6NJ_G0001646	--	5	+	59585894	59587997	2104	0	0	0.033111	0	0	0	0	0.0445983
MGP_C57BL6NJ_G0001647	--	5	+	59607652	59608706	1055	0	0	0	0	0	0	0	0.0889429
MGP_C57BL6NJ_G0001648	--	5	+	59681068	59682809	1742	0	0	0.0399917	0	0	0	0	0
MGP_C57BL6NJ_G0001649	--	5	+	59758314	59761799	3486	0	0	0	0	0.0394103	0	0	0.242258
MGP_C57BL6NJ_G0001650	--	5	-	59811798	59814436	1890	0	0	0	0	0.0363451	0	0	1.09226
MGP_C57BL6NJ_G0001651	--	5	+	60843183	60845599	2240	0.0281127	0	0	0	0.0613323	0	0	0.335124
MGP_C57BL6NJ_G0001652	--	5	-	61870535	61873155	2621	0	0	0	0	0	0.0809162	0	0.214807
MGP_C57BL6NJ_G0001653	--	5	-	64709040	64710083	1044	0.120637	0	0	0	0	0.270857	0	0.53928
MGP_C57BL6NJ_G0001654	--	5	-	64761789	64765097	3309	0	0	0	0	0.0207592	0	0	0.170145
MGP_C57BL6NJ_G0001655	--	5	-	65842828	65847552	4725	0.0249891	0	0	0	0	0	0	0.037236
MGP_C57BL6NJ_G0001656	--	5	+	66460962	66463274	2313	0.0816764	0.0282855	0	0	0	0.0611273	0	0.121705
MGP_C57BL6NJ_G0001657	--	5	+	66706864	66707817	954	0	0	0	0	0	0	0	0
MGP_C57BL6NJ_G0001658	--	5	+	67072532	67074253	1722	0.0731388	0.379933	0.283193	0.0964565	0.239346	0.574746	0.220411	0.871867
MGP_C57BL6NJ_G0001659	--	5	+	67260696	67262994	2299	0.109565	0.0569155	0.12121	0.0481653	0.0896375	0.122999	0.110061	0.244893
MGP_C57BL6NJ_G0001660	--	5	-	67620626	67621812	1187	0.318311	0	0.117381	0.0932873	0.173611	0.119113	0.0532922	0.711468
MGP_C57BL6NJ_G0001661	--	5	+	67721135	67721901	767	0.738921	0	0.726629	0	0.179119	0.737353	0.412372	0.97872
MGP_C57BL6NJ_G0001662	--	5	-	67726030	67728406	2377	0.211939	0.220192	0.175849	0.186339	0.0288987	0.0594815	0.0532249	0.276333
MGP_C57BL6NJ_G0001663	--	5	-	67747767	67749241	1475	0.298852	0.177422	0.0944617	0	0.046571	0.0958559	0.0428867	0.318084
MGP_C57BL6NJ_G0001664	--	5	-	67797321	67798873	1553	0.486587	0.421278	0.314011	0	0.22116	0.500728	0.0814653	0.604216
MGP_C57BL6NJ_G0001665	--	5	+	67816383	67817302	920	0.342242	0	0	0.0601805	0	0.153682	0.48131	0.509971
MGP_C57BL6NJ_G0001666	--	5	-	67855485	67859677	4193	0.225277	0.0468097	0.232606	0.0396132	0.081913	0.0674398	0.105606	0.313305
MGP_C57BL6NJ_G0001667	--	5	+	67865759	67867507	1749	0.540073	0.598508	0.438148	0.0633116	0.314201	0.727551	0.289344	0.912059
MGP_C57BL6NJ_G0001668	--	5	+	67967652	67970474	2823	0	0.046351	0.123389	0.0196125	0.170331	0.100168	0.067224	0.565069
MGP_C57BL6NJ_G0001669	--	5	+	67974635	67978360	2926	0	0.0223597	0.0952365	0	0	0.0483211	0.0864769	0.384831
MGP_C57BL6NJ_G0001670	--	5	-	68029452	68031003	1552	0	0.126465	0.134663	0	0.0442604	0.1822	0	0.665066
MGP_C57BL6NJ_G0001671	--	5	-	68038523	68041239	2308	0.0545689	0	0.0603687	0	0	0.0306299	0.0274081	0.243938
MGP_C57BL6NJ_G0001672	--	5	+	68156275	68158810	2505	0.20111	0.20894	0.389348	0.0442044	0.027422	0.141105	0.0252526	0.449508
MGP_C57BL6NJ_G0001673	--	5	+	68234029	68236413	1551	0	0.0421821	0	0	0	0	0	0.181499
MGP_C57BL6NJ_G0001674	--	5	+	68238773	68239686	914	0	0	0	0	0	0	0	0
MGP_C57BL6NJ_G0001675	--	5	+	68242010	68242712	703	0	0	0	0	0	0.10056	0	0.53391
MGP_C57BL6NJ_G0001676	--	5	+	68298331	68303823	4322	1.67558	1.37752	0.967129	0.883909	1.89134	2.40444	1.24408	8.77122
MGP_C57BL6NJ_G0001677	--	5	+	68343788	68344688	901	0	0	0	0	0	0	0	0
MGP_C57BL6NJ_G0001678	--	5	+	68356661	68358216	1556	0	0	0	0	0	0	0	0.0603051
MGP_C57BL6NJ_G0001679	--	5	-	68487538	68490872	3335	1.03853	0.490438	0.480452	0.0498045	0.185376	0.16958	0.170711	0.534591
MGP_C57BL6NJ_G0001680	--	5	-	68498179	68502436	4258	0.635936	0.291936	0.687166	0.143031	0.225855	0.381859	0.163419	0.440746
MGP_C57BL6NJ_G0001681	--	5	+	68656967	68659901	2935	0	0	0	0	0	0	0	0
MGP_C57BL6NJ_G0001682	--	5	-	68791887	68793899	2013	0.125132	0.162505	0.103823	0	0	0.0702372	0.0314247	0.139843
MGP_C57BL6NJ_G0001683	--	5	-	68816778	68818110	1333	0.141724	0	0.261311	0	0	0.0530336	0	0.140787
MGP_C57BL6NJ_G0001684	--	5	-	68903520	68905729	2210	0.0569887	0.0296038	0.126091	0.0250525	0.0310825	0.0639762	0	0.254755
MGP_C57BL6NJ_G0001685	--	5	-	68917335	68918014	680	0.0926066	0	0.307348	0	0	0.103961	0.279079	0.413977
MGP_C57BL6NJ_G0001686	--	5	-	68999259	69001184	1926	0.425048	0.203814	0.542566	0	0.0713315	0.14682	0.0328441	1.07184
MGP_C57BL6NJ_G0001687	--	5	-	69009745	69012110	2366	0.0266156	0	0	0	0.0290331	0.149395	0	0.158639
MGP_C57BL6NJ_G0001688	--	5	-	69073826	69076897	3072	0.266485	0.127782	0.272131	0	0.0447215	0.0230123	0.0617752	0.824719
MGP_C57BL6NJ_G0001689	--	5	+	69177706	69180217	2512	0	0	0	0	0	0	0	0.186773
MGP_C57BL6NJ_G0001690	--	5	+	69215693	69217242	1550	0	0	0	0	0	0	0	0
MGP_C57BL6NJ_G0001691	--	5	+	69425062	69427764	2703	0.0465945	0.0242044	0	0	0.0254133	0.0784614	0	0.13886
MGP_C57BL6NJ_G0001692	--	5	+	69497990	69500146	2157	0.0291945	0	0	0	0	0	0	0
MGP_C57BL6NJ_G0001693	--	5	+	69660139	69662649	2511	0	0	0	0	0	0	0	0
MGP_C57BL6NJ_G0001694	--	5	+	69977491	69979901	2411	0	0.0542716	0	0	0.0284912	0.0293213	0.0262372	0.0778389
MGP_C57BL6NJ_G0001695	--	5	-	70170329	70170937	609	0	0.107429	0	0	0	0	0	0
MGP_C57BL6NJ_G0001696	--	5	-	70196773	70198305	1533	0	0	0.0908878	0	0.089618	0.0461146	0.0412641	0.612099
MGP_C57BL6NJ_G0001697	--	5	-	70329433	70331187	1755	0.0717635	0.0745577	0.0396955	0	0	0	0	0.481204
MGP_C57BL6NJ_G0001698	--	5	-	70410084	70413562	3479	0	0	0.0600738	0	0.0197448	0.0203201	0	0.107887
MGP_C57BL6NJ_G0001699	--	5	-	70419854	70421143	1290	0.0488159	0.0507166	0	0.171678	0.0532498	0	0.0490371	0.436441
MGP_C57BL6NJ_G0001700	--	5	+	70559290	70562984	3695	0	0	0	0	0.0185906	0.0191323	0	0.279346
MGP_C57BL6NJ_G0001701	--	5	-	71637248	71640587	2954	0	0	0	0	0	0	0	0
MGP_C57BL6NJ_G0001702	--	5	-	71870078	71871654	1577	0	0	0	0	0	0	0	0.654523
MGP_C57BL6NJ_G0001703	--	5	-	71882484	71883514	1031	0	0	0	0	0	0.0685681	0.0613558	1.27419
MGP_C57BL6NJ_G0001704	--	5	-	71913262	71916131	2870	0	0	0	0	0	0	0	0.0653901
MGP_C57BL6NJ_G0001705	--	5	-	71917686	71920076	2391	0	0	0	0	0	0	0	0
MGP_C57BL6NJ_G0001706	--	5	-	71963258	71965392	2135	0	0	0	0	0	0	0.029629	0.219753
MGP_C57BL6NJ_G0001707	--	5	-	71977980	71979891	1848	0	0	0	0	0	0	0	0.101553
MGP_C57BL6NJ_G0001708	--	5	-	72023242	72027602	4361	0	0	0	0	0	0	0.0145053	0.451853
MGP_C57BL6NJ_G0001709	--	5	-	72261718	72262043	326	0	0	0	0	0.421425	0.216852	0	2.30269
MGP_C57BL6NJ_G0001710	--	5	-	75474718	75475707	990	0.0636086	0.0660853	0.211108	0.0559253	0.208158	0	0.0638968	0
MGP_C57BL6NJ_G0001711	--	5	-	75497805	75500404	2494	0	0	0	0	0	0	0	0.112873
MGP_C57BL6NJ_G0001712	--	5	-	75749357	75751463	2107	0.0896618	0.031051	0.0991915	0	0.0652038	0.201311	0	0.133604
MGP_C57BL6NJ_G0001713	--	5	-	75863614	75865969	2356	0	0.0435582	0.139146	0.0368615	0	0.0941328	0	0.18742
MGP_C57BL6NJ_G0001714	--	5	-	76031075	76034483	3378	0.0559258	0.0774712	0.0206233	0.0327804	0.101676	0.125566	0.131085	0.0833346
MGP_C57BL6NJ_G0001715	--	5	-	76186820	76189283	2464	0.127785	0	0.0282733	0	0	0.0860719	0	0.114247
MGP_C57BL6NJ_G0001716	--	5	+	76278197	76279074	878	0.0717226	0	0	0	0	0	0	0.106873
MGP_C57BL6NJ_G0001717	--	5	-	76314876	76315394	519	0	0	0	0	0	0	0	0
MGP_C57BL6NJ_G0001718	--	5	+	76318249	76320390	1152	2.13188	1.64697	1.69326	1.00928	1.6696	2.57738	1.15314	3.66542
MGP_C57BL6NJ_G0001719	--	5	-	76696197	76696775	579	0.108761	0	0.12032	0	0	0.366289	0	0.162063
MGP_C57BL6NJ_G0001720	--	5	-	77114820	77120026	5207	0.0604691	0.0376941	0.0267584	0	0.0659614	0.12219	0	0.234271
MGP_C57BL6NJ_G0001721	--	5	+	77126143	77126892	750	0	0	0	0	0	0.0942583	0	0.250226
MGP_C57BL6NJ_G0001722	--	5	-	77183721	77186948	1015	0	0	0	0	0	0.139298	0	0.277344
MGP_C57BL6NJ_G0001723	--	5	-	77272693	77276574	3882	0	0	0	0	0.0353901	0	0	0.0483435
MGP_C57BL6NJ_G0001724	--	5	-	77357954	77358422	469	0	0	0	0	0	0	0	0.200074
MGP_C57BL6NJ_G0001725	--	5	-	77478571	77481323	2753	0.182993	0.118824	0.227748	0	0.0748553	0.0256788	0	0.306761
MGP_C57BL6NJ_G0001726	--	5	-	77548255	77549855	1601	0.275333	0.122594	0.0870275	0	0	0	0.118534	0.586101
MGP_C57BL6NJ_G0001727	--	5	+	77691507	77692836	1330	0.0946955	0	0.20952	0.0416286	0.103297	0.15946	0.190249	0.211657
MGP_C57BL6NJ_G0001728	--	5	-	78159126	78161971	2846	0.309773	0.206894	0.391654	0.038908	0.0724092	0.198717	0.0666808	0.989122
MGP_C57BL6NJ_G0001729	--	5	-	78306128	78306578	451	0	0.29013	0	0	0	0	0	0
MGP_C57BL6NJ_G0001730	--	5	+	78938471	78940794	2324	0.0812898	0.0563033	0.0299766	0.0238236	0	0.091257	0.190536	0.0403764
MGP_C57BL6NJ_G0001731	--	5	+	79065270	79067391	395	0	0	0	0	0	0	0	0
MGP_C57BL6NJ_G0001732	--	5	-	79531721	79535896	4176	0.105557	0	0.0834118	0	0.0164493	0.1185	0	0.31458
MGP_C57BL6NJ_G0001733	--	5	-	79919963	79922389	2427	0	0	0	0	0	0	0	0
MGP_C57BL6NJ_G0001734	--	5	+	85168852	85172293	3442	0	0	0	0	0	0	0	0
MGP_C57BL6NJ_G0001735	--	5	+	85478366	85479312	947	0	0	0	0	0	0	0	0
MGP_C57BL6NJ_G0001736	--	5	+	85802362	85803369	1008	0	0	0	0	0	0	0	0
MGP_C57BL6NJ_G0001737	--	5	-	86104997	86106414	1418	0	0	0	0	0	0	0	0.529392
MGP_C57BL6NJ_G0001738	--	5	+	91833974	91834980	1007	0	0	0	0	0	0.140405	0.125636	0
MGP_C57BL6NJ_G0001739	--	5	+	94209913	94212053	2141	0.0294127	0	0	0	0	0	0	0
MGP_C57BL6NJ_G0001740	--	5	+	95135690	95138336	2647	0	0	0	0	0	0	0	0.248146
MGP_C57BL6NJ_G0001741	--	5	+	95569543	95572674	3132	0	0	0	0	0	0	0.0403945	0.11984
MGP_C57BL6NJ_G0001742	--	5	-	96617229	96618050	822	0	0	0	0	0	0	0	0
MGP_C57BL6NJ_G0001743	--	5	-	96806529	96811154	963	0.915488	0.543505	0.289369	0.459946	0.713315	0.807509	0.853948	1.9488
MGP_C57BL6NJ_G0001744	--	5	-	97063161	97063718	558	0	0.234496	0.124849	0.0992223	0.615522	0.126691	0.113365	0.504488
MGP_C57BL6NJ_G0001745	--	5	+	98048902	98051038	2137	0.117871	0.0306151	0.0325997	0.0518166	0.0642885	0.0992425	0.0592025	0.483005
MGP_C57BL6NJ_G0001746	--	5	-	98050667	98051259	593	0	0	0	0	0	0	0	0
MGP_C57BL6NJ_G0001747	--	5	+	98138724	98140813	2090	0.0301304	0.0939106	0.0666656	0	0.0328671	0.169124	0.0908007	0.179588
MGP_C57BL6NJ_G0001748	--	5	-	98145473	98147375	1903	0.264729	0.240657	0.183041	0.174564	0.90242	0.965863	0.398893	0.83825
MGP_C57BL6NJ_G0001749	--	5	+	102213214	102215359	2146	0.0293441	0	0	0	0	0.0658842	0	0.0874508
MGP_C57BL6NJ_G0001750	--	5	+	102312379	102315602	3224	0	0	0	0	0	0	0	0.145525
MGP_C57BL6NJ_G0001751	--	5	-	102354575	102355116	542	0	0	0	0	0	0	0.233424	0
MGP_C57BL6NJ_G0001752	--	5	+	102384439	102384958	520	0	0.125816	0.133972	0	0	0	0	0.180451
MGP_C57BL6NJ_G0001753	--	5	+	102387920	102388404	485	0	0	0	0	0.141633	0	0	1.35432
MGP_C57BL6NJ_G0001754	--	5	+	102499848	102500475	628	0	0	0	0	0	0	0	0
MGP_C57BL6NJ_G0001755	--	5	-	103504282	103505848	1567	0	0	0	0	0.0876735	0.0451141	0.0807375	0.898227
MGP_C57BL6NJ_G0001756	--	5	+	103530605	103533032	2428	0.0518719	0	0.0286926	0.0228031	0.0565834	0.116464	0	0.270528
MGP_C57BL6NJ_G0001757	--	5	+	103897655	103900388	2734	0.0230331	0	0	0	0.0251252	0	0	0.205928
MGP_C57BL6NJ_G0001758	--	5	+	106144648	106146482	1835	0.343174	0.0713073	0.341684	0.181033	0	0.500828	0.0689459	0.357953
MGP_C57BL6NJ_G0001759	--	5	+	106557383	106560377	2297	0.0548302	0.11393	0.151645	0.0723109	0.0897156	0.307766	0.0275393	0.857871
MGP_C57BL6NJ_G0001760	--	5	-	106576529	106577604	1076	0.234098	0.121607	0.12949	0.205822	0.0638404	0.328503	0.11758	1.74414
MGP_C57BL6NJ_G0001761	--	5	+	106664605	106666954	2350	0	0	0	0	0	0	0	0
MGP_C57BL6NJ_G0001762	--	5	+	107627793	107630386	2594	0	0	0	0	0	0.0545056	0	0.0723475
MGP_C57BL6NJ_G0001763	--	5	+	107655435	107657018	1584	0.159021	0.0413033	0	0.0349533	0	0.0446299	0	0
MGP_C57BL6NJ_G0001764	--	5	+	107811236	107812580	1345	0	0	0.0517959	0	0.0510723	0.105121	0.0470318	0.418594
MGP_C57BL6NJ_G0001765	--	5	-	107913560	107914596	1037	0.121451	0.12618	0	0	0	0.340857	0	0.0904867
MGP_C57BL6NJ_G0001766	--	5	-	108866041	108868512	2472	0	0	0	0	0	0	0	0.037959
MGP_C57BL6NJ_G0001767	--	5	+	109250165	109251300	1136	0	0	0	0	0	0	0	0.082601
MGP_C57BL6NJ_G0001768	--	5	-	109837714	109838041	328	0	0	0.212395	0	0	0.21553	0	0.286082
MGP_C57BL6NJ_G0001769	--	5	-	110032538	110035316	2779	0.0226601	0.0470849	0.100274	0.079692	0	0.0508771	0.0455256	0.202594
MGP_C57BL6NJ_G0001770	--	5	-	110059991	110062252	2262	0	0	0	0	0	0	0	0
MGP_C57BL6NJ_G0001771	--	5	+	110463138	110464389	1252	0	0	0	0	0.164598	0	0	0
MGP_C57BL6NJ_G0001772	--	5	-	111132165	111132533	369	0	0	0	0	0	0	0	0
MGP_C57BL6NJ_G0001773	--	5	+	111865896	111868067	2172	0.0579857	0	0	0	0	0	0.0582485	0
MGP_C57BL6NJ_G0001774	--	5	+	112273886	112276147	2262	0	0.0578465	0.184789	0	0.0911037	0.156264	0.0559309	0.165932
MGP_C57BL6NJ_G0001775	--	5	-	113122874	113125778	2905	0.0433546	0.0675639	0.143887	0	0.0236462	0.219017	0	0.355312
MGP_C57BL6NJ_G0001776	--	5	-	113633860	113637429	3570	0.0705574	0.0549785	0.0195142	0	0	0.0792087	0	0.131421
MGP_C57BL6NJ_G0001777	--	5	-	113661323	113663405	2083	0.211621	0.125635	0.100334	0.0531599	0.0329775	0.101815	0.121474	0.405431
MGP_C57BL6NJ_G0001778	--	5	+	114220295	114221291	997	0	0	0	0	0	0	0	0
MGP_C57BL6NJ_G0001779	--	5	-	114348540	114349885	1346	1.12284	0.874918	1.29394	0.534739	1.83724	1.68068	0.61096	2.30055
MGP_C57BL6NJ_G0001780	--	5	+	114419765	114420929	1165	0.486483	0.0561583	0.0597987	0.237622	0	0.121363	0.325791	1.28872
MGP_C57BL6NJ_G0001781	--	5	-	114917238	114918617	1380	0.0456322	0.142227	0.151447	0.120361	0.049777	0.204909	0.091678	0.679962
MGP_C57BL6NJ_G0001782	--	5	-	115186382	115189655	3274	0	0	0	0	0	0	0	0
MGP_C57BL6NJ_G0001783	--	5	-	115241309	115243414	2106	0	0	0	0	0	0	0	0.0445559
MGP_C57BL6NJ_G0001784	--	5	+	115525314	115528336	3023	0	0	0	0	0	0	0	0
MGP_C57BL6NJ_G0001785	--	5	-	116597292	116597979	634	0.0993257	0	0.43953	0.0873281	0.108347	0.223009	0.199552	0.296009
MGP_C57BL6NJ_G0001786	--	5	+	117922637	117923189	553	0.113874	0	0.251955	0	0.124217	0.38351	0	0.339366
MGP_C57BL6NJ_G0001787	--	5	+	117972906	117973639	734	0.0857936	0	0.189824	0	0	0	0	0
MGP_C57BL6NJ_G0001788	--	5	+	118120577	118122954	2378	0.0264813	0	0	0	0.0288866	0	0	0
MGP_C57BL6NJ_G0001789	--	5	+	118161303	118161842	540	0	0	0	0	0	0	0	0
MGP_C57BL6NJ_G0001790	--	5	-	118302071	118302877	807	0	0	0	0	0.0851205	0	0	0.232552
MGP_C57BL6NJ_G0001791	--	5	+	118399134	118401255	2122	0.563844	0.308315	0.328301	0.18264	0.2266	0.299832	0.149052	0.30954
MGP_C57BL6NJ_G0001792	--	5	+	119444037	119445297	1261	1.14859	1.19331	0.828694	0.658597	2.94162	2.01822	1.15379	3.72065
MGP_C57BL6NJ_G0001793	--	5	-	119449410	119449776	367	0.514761	0.534804	0	0	0	0.577878	0.172365	2.04544
MGP_C57BL6NJ_G0001794	--	5	+	119724916	119726216	1301	0	0	0	0	0	0	0	0
MGP_C57BL6NJ_G0001795	--	5	+	120232492	120233055	564	0.111653	0	0.370561	0	0.243589	0.250687	0.336478	0
MGP_C57BL6NJ_G0001796	--	5	-	120252059	120253944	1886	0.801347	0.659101	0.369382	0.0587126	0.182111	0.187417	0	0.44778
MGP_C57BL6NJ_G0001797	--	5	+	120279209	120279589	381	0.330564	0.515153	0	0	0	0.742192	0	0
MGP_C57BL6NJ_G0001798	--	5	-	120309007	120309927	921	0.136748	0.213109	0.0756412	0.0601151	0	0.383788	0.0686839	0.101884
MGP_C57BL6NJ_G0001799	--	5	-	120483131	120484330	1200	0	0	0	0	0	0	0	0
MGP_C57BL6NJ_G0001800	--	5	+	120486856	120488150	1295	0	0	0	0	0	0	0	0
MGP_C57BL6NJ_G0001801	--	5	+	121063576	121066896	3276	0	0.0599125	0.0425308	0	0	0.0431586	0	0.143215
MGP_C57BL6NJ_G0001802	--	5	-	121107495	121111998	4504	0.0978702	0.0290517	0.0154675	0	0.0152514	0.10987	0.0140448	0.291671
MGP_C57BL6NJ_G0001803	--	5	+	121347267	121349119	1853	0.16992	0.141229	0.263173	0.268912	0.481921	0.343359	0	0.557033
MGP_C57BL6NJ_G0001804	--	5	+	122340917	122341474	558	12.0754	10.7868	8.7394	5.95334	6.64763	7.85486	5.44153	12.444
MGP_C57BL6NJ_G0001805	--	5	+	122410735	122412049	1315	0	0.0995048	0.158933	0	0.104475	0.161279	0	0.356786
MGP_C57BL6NJ_G0001806	--	5	-	122851097	122853000	1904	0	0.0343616	0.036589	0	0	0	0	0
MGP_C57BL6NJ_G0001807	--	5	-	122860324	122864398	2258	0	0	0	0	0	0	0	0.0831131
MGP_C57BL6NJ_G0001808	--	5	+	123362267	123364557	2291	0.0274869	0	0.0304083	0	0.0899505	0	0.0276114	0
MGP_C57BL6NJ_G0001809	--	5	+	123402675	123404531	1857	0.169554	0	0.112545	0	0.0739819	0.0380688	0	0.353712
MGP_C57BL6NJ_G0001810	--	5	-	123924390	123925852	1463	0	0	0	0	0.046953	0	0	0.0641386
MGP_C57BL6NJ_G0001811	--	5	-	124017890	124019260	1371	0.0459318	0	0.0508137	0.0403837	0.150311	0.0515636	0.0461399	0.615983
MGP_C57BL6NJ_G0001812	--	5	-	124067348	124068690	1343	0	0	0.0518731	0	0.0511483	0.105277	0	0.489087
MGP_C57BL6NJ_G0001813	--	5	+	124425152	124425584	433	0	0	0	0	0	0	0	0
MGP_C57BL6NJ_G0001814	--	5	+	124764954	124767678	2725	0.716384	0.840314	0.562437	0.18286	0.0504163	0.570738	0.139283	0.757565
MGP_C57BL6NJ_G0001815	--	5	+	125211438	125212397	960	0	0.0681504	0.0725683	0	0	0	0	0.488723
MGP_C57BL6NJ_G0001816	--	5	+	125584225	125584331	107	0	0	0	0	0	0	0	0
MGP_C57BL6NJ_G0001817	--	5	-	125762980	125763901	922	0.2049	0	0	0	0.0745035	0	0	1.01773
MGP_C57BL6NJ_G0001818	--	5	-	126372839	126374230	1345	0	0.194571	0.103592	0	0.0510723	0	0	0.139531
MGP_C57BL6NJ_G0001819	--	5	+	126415109	126417525	2417	0.052108	0.0270684	0.0288231	0	0	0.116994	0	0.116468
MGP_C57BL6NJ_G0001820	--	5	+	126430447	126431466	1020	0.0617377	0.0641416	0.341498	0	0	0.27723	0	0.367979
MGP_C57BL6NJ_G0001821	--	5	+	126458203	126463200	4998	0.113396	0.0785407	0.041816	0.0110776	0.0549758	0.0424332	0.0126566	0.300391
MGP_C57BL6NJ_G0001822	--	5	+	126503172	126504793	1622	0	0	0	0	0	0.174337	0	0.115703
MGP_C57BL6NJ_G0001823	--	5	+	126522950	126525627	2678	0	0	0.052028	0	0.0513011	0.026398	0	0.105117
MGP_C57BL6NJ_G0001824	--	5	-	126830275	126832710	2436	0	0	0	0	0	0	0	0
MGP_C57BL6NJ_G0001825	--	5	-	127502850	127505224	2375	0	0	0	0	0	0	0	0.0790187
MGP_C57BL6NJ_G0001826	--	5	+	128232993	128234126	1134	0	0.0576935	0	0	0	0	0	0
MGP_C57BL6NJ_G0001827	--	5	-	128575160	128576144	985	1.66222	1.06273	1.27308	1.12418	1.32503	1.79426	1.47709	2.00054
MGP_C57BL6NJ_G0001828	--	5	+	128802237	128803509	1273	0	0	0	0	0	0.0555332	0.0496919	0
MGP_C57BL6NJ_G0001829	--	5	-	129137102	129139406	2305	0	0	0.0302237	0	0	0	0	0.0814184
MGP_C57BL6NJ_G0001830	--	5	-	129386962	129390221	3260	0.135217	0.0802754	0.0427396	0.0169834	0.0632137	0.0867408	0	0.172702
MGP_C57BL6NJ_G0001831	--	5	+	129646504	129648360	1857	0.203465	0.105694	0.0750302	0.0894443	0	0.114206	0.0681291	0.252651
MGP_C57BL6NJ_G0001832	--	5	+	129750362	129751450	1089	0	0	0	0	0	0	0	0
MGP_C57BL6NJ_G0001833	--	5	+	129853796	129856009	2214	0.227543	0.118201	0.377591	0.200058	0.310263	0.383164	0.17143	0.16953
MGP_C57BL6NJ_G0001834	--	5	+	130043630	130046724	3095	0.325544	0.359359	0.202581	0	0.155362	0.205571	0.0613162	0.212227
MGP_C57BL6NJ_G0001835	--	5	+	130075045	130080479	3290	0.32539	0.0596575	0.211749	0.0336572	0.0626373	0.150412	0.0576819	0.313733
MGP_C57BL6NJ_G0001836	--	5	-	130203125	130206315	1178	0	0	0.236555	0	0.0583126	0.480093	0.0536993	0.39828
MGP_C57BL6NJ_G0001837	--	5	+	130616649	130618989	2341	0.134499	0.363314	0.148794	0.141904	0.440147	0.875745	0.189152	0.681414
MGP_C57BL6NJ_G0001838	--	5	+	130849868	130850193	326	0.772669	0.401377	0.213698	0	0	0.216852	0	0.287837
MGP_C57BL6NJ_G0001839	--	5	-	130967366	130969565	2200	1.40257	1.04084	0.981651	0.27683	0.218566	0.449869	0.115014	2.13261
MGP_C57BL6NJ_G0001840	--	5	-	130976576	130979462	2887	0.392624	0.362588	0.506746	0.0575331	0.0951745	0.465252	0.241024	1.46261
MGP_C57BL6NJ_G0001841	--	5	+	130980713	130985383	4671	0.377484	0.420195	0.283375	0.0711188	0.250004	0.423769	0.135427	1.4263
MGP_C57BL6NJ_G0001842	--	5	-	131076560	131077137	578	0	0	0.120529	0	0.118845	0	0.218885	0
MGP_C57BL6NJ_G0001843	--	5	+	131313148	131321307	6592	0.0191057	0	0	0	0.0416822	0.0107242	0	0.113877
MGP_C57BL6NJ_G0001844	--	5	-	131453770	131455348	1579	0	0.0828682	0.2206	0	0	0	0.040062	0.0594267
MGP_C57BL6NJ_G0001845	--	5	+	131601348	131604093	2746	0.0458649	0.0476507	0.0253698	0	0.0250154	0.0772328	0.0230364	0.205029
MGP_C57BL6NJ_G0001846	--	5	+	131687470	131689028	1559	0.5655	0.251794	0.178744	0.177569	0.0881234	0.0453456	0.365183	0.481512
MGP_C57BL6NJ_G0001847	--	5	+	132049690	132051837	2148	0.0586336	0	0	0.0257756	0.0639592	0	0	0.262108
MGP_C57BL6NJ_G0001848	--	5	+	132053563	132054432	870	0.0723822	0.0752005	0	0	0	0	0.0727101	0
MGP_C57BL6NJ_G0001849	--	5	-	132232450	132232912	463	0.544039	0.565222	0.300931	0.239162	0.148363	1.22149	0.273252	1.01333
MGP_C57BL6NJ_G0001850	--	5	-	132375978	132377316	1339	0.0470295	0.0488607	0.156084	0.0826976	0	0.105592	0	0.490548
MGP_C57BL6NJ_G0001851	--	5	+	132378623	132379154	532	0	0	0	0	0	0	0	0.705524
MGP_C57BL6NJ_G0001852	--	5	+	132731947	132733450	447	0	0	0	0	0	0	0	0
MGP_C57BL6NJ_G0001853	--	5	-	133037477	133039082	1606	0	0.0407375	0.0867566	0	0.213861	0.088037	0	0.292138
MGP_C57BL6NJ_G0001854	--	5	-	133063418	133064721	1304	0.0482918	0.150516	0.0534245	0	0.0526781	0.054213	0.0970212	0.359796
MGP_C57BL6NJ_G0001855	--	5	+	133211511	133215109	2013	0.0491205	0.0510331	0.163024	0.0863745	0	0.16543	0.148029	0.146388
MGP_C57BL6NJ_G0001856	--	5	+	133339778	133341141	1364	0	0	0.153223	0	0.0503609	0	0.0463767	0
MGP_C57BL6NJ_G0001857	--	5	-	134157968	134160731	2764	0.273397	0.307713	0.32766	0	0.0248525	0.15346	0.137318	0.30554
MGP_C57BL6NJ_G0001858	--	5	+	134321953	134324790	2838	0.0887561	0	0.0490948	0.0585265	0.0484089	0.0996388	0	0.396764
MGP_C57BL6NJ_G0001859	--	5	+	135382950	135383914	965	0	0	0	0	0	0	0	0
MGP_C57BL6NJ_G0001860	--	5	+	135999236	136002626	3391	0	0	0	0	0.0405144	0	0	0.249045
MGP_C57BL6NJ_G0001861	--	5	+	136292283	136293365	1083	0	0	0.0643264	0	0	0	0	0.0866433
MGP_C57BL6NJ_G0001862	--	5	+	136632780	136633553	774	0	0.0845277	0.0900071	0.286129	0	0.182671	0	0.484934
MGP_C57BL6NJ_G0001863	--	5	-	137324728	137326697	1970	0	0.0664207	0	0	0	0.0358851	0	0.238159
MGP_C57BL6NJ_G0001864	--	5	-	137383680	137386920	3241	0	0	0	0	0	0.0218123	0	0.0579048
MGP_C57BL6NJ_G0001865	--	5	+	137615754	137617163	1410	0	0	0	0	0	0	0	0
MGP_C57BL6NJ_G0001866	--	5	-	137700968	137702339	1372	0	0	0.101553	0	0	0	0	0.273571
MGP_C57BL6NJ_G0001867	--	5	-	137852714	137853383	670	0	0	0	0	0	0	0	0
MGP_C57BL6NJ_G0001868	--	5	-	138717328	138718265	938	0	0	0	0	0	0.150733	0.0674391	0.200074
MGP_C57BL6NJ_G0001869	--	5	+	138778495	138780722	2228	0.423962	0.646022	0.406486	0.372751	0.616627	0.761513	0.794982	1.38983
MGP_C57BL6NJ_G0001870	--	5	-	139093570	139094528	959	0.0656647	0.0682215	0	0	0	0	0	0.684925
MGP_C57BL6NJ_G0001871	--	5	+	139181715	139185099	3385	0.093017	0.115966	0.246968	0.0327126	0.284104	0.125306	0.0934384	0.415811
MGP_C57BL6NJ_G0001872	--	5	+	139202970	139204830	1861	0.203028	0.351555	0.187172	0.0595014	0.147646	0.37987	0.101974	0.151265
MGP_C57BL6NJ_G0001873	--	5	+	139391824	139392321	498	0.885155	0.525497	0.559562	0.111177	0.551745	0.283911	0.127024	1.50739
MGP_C57BL6NJ_G0001874	--	5	+	139494473	139497374	1392	0.723822	0.141001	0.300282	0.238647	0.197391	0.507857	0.136332	1.07856
MGP_C57BL6NJ_G0001875	--	5	-	139951262	139951689	428	0	0	0	0.12936	0	0	0	0.21924
MGP_C57BL6NJ_G0001876	--	5	-	140206529	140209918	3390	0.018576	0	0	0	0	0	0	0.0553597
MGP_C57BL6NJ_G0001877	--	5	-	140240886	140242971	2086	0.0301882	0	0	0	0	0.0338896	0	0.269899
MGP_C57BL6NJ_G0001878	--	5	-	140305065	140306228	1113	0	0	0	0	0	0	0	0
MGP_C57BL6NJ_G0001879	--	5	-	140389342	140390976	1635	0	0	0	0	0	0	0	0
MGP_C57BL6NJ_G0001880	--	5	-	141001347	141003097	1751	0	0	0	0	0	0	0	0
MGP_C57BL6NJ_G0001881	--	5	-	141006058	141007354	1297	0	0	0	0	0	0	0	0
MGP_C57BL6NJ_G0001882	--	5	-	141022261	141022960	700	0	0	0	0	0	0	0	0
MGP_C57BL6NJ_G0001883	--	5	-	141037501	141040360	2860	0	0	0	0	0	0	0	0.131237
MGP_C57BL6NJ_G0001884	--	5	-	141094640	141095794	1155	0	0	0	0	0	0	0	0
MGP_C57BL6NJ_G0001885	--	5	-	141097140	141098272	1133	0	0	0	0	0	0	0	0
MGP_C57BL6NJ_G0001886	--	5	-	141300434	141303394	2961	0.0212673	0.0441908	0.0470554	0	0	0	0	0.285212
MGP_C57BL6NJ_G0001887	--	5	-	141324680	141325427	748	0	0	0	0	0	0	0	0
MGP_C57BL6NJ_G0001888	--	5	-	141354115	141356398	2284	0	0	0	0	0	0	0	0
MGP_C57BL6NJ_G0001889	--	5	-	141379248	141380221	974	0	0	0	0	0	0	0	0.289019
MGP_C57BL6NJ_G0001890	--	5	-	141393659	141397495	3837	0.0328238	0.0170509	0.0363125	0.0144295	0.0179026	0	0.0329725	0.146731
MGP_C57BL6NJ_G0001891	--	5	-	141408875	141415702	6828	0.0184454	0	0.0204058	0	0	0	0	0.192397
MGP_C57BL6NJ_G0001892	--	5	-	141418481	141420715	2235	0	0	0	0	0	0	0	0
MGP_C57BL6NJ_G0001893	--	5	-	141437944	141445268	7325	0	0	0	0	0.00937778	0	0	0.0512408
MGP_C57BL6NJ_G0001894	--	5	-	141615257	141616586	1330	0.0473477	0	0	0	0	0	0	0.0705524
MGP_C57BL6NJ_G0001895	--	5	-	141618487	141620122	1636	0	0	0	0	0	0	0	0
MGP_C57BL6NJ_G0001896	--	5	-	141792595	141795942	2306	0.0819243	0.0283714	0	0	0	0.0613129	0	0.122075
MGP_C57BL6NJ_G0001897	--	5	-	141858928	141861790	2863	0	0	0.0486661	0	0.0239931	0	0	0.229425
MGP_C57BL6NJ_G0001898	--	5	-	141863576	141864850	1275	0.0493902	0	0	0	0	0	0	0.441575
MGP_C57BL6NJ_G0001899	--	5	-	141920112	141923953	2397	0.0262714	0.0272943	0	0	0	0	0	0.156587
MGP_C57BL6NJ_G0001900	--	5	-	141928892	141931051	2160	0	0	0	0	0	0	0	0.173768
MGP_C57BL6NJ_G0001901	--	5	-	141971049	141971872	824	0	0	0	0	0	0	0	0.227754
MGP_C57BL6NJ_G0001902	--	5	+	142254348	142254635	288	0	0	0	0	0	0	0	0
MGP_C57BL6NJ_G0001903	--	5	+	142957402	142958323	922	0	0	0	0	0	0	0	0
MGP_C57BL6NJ_G0001904	--	5	-	143672935	143673900	966	0	0	0	0	0.07111	0	0	0.0971374
MGP_C57BL6NJ_G0001905	--	5	+	143773757	143775120	1364	0.0641268	0.133247	0.0709425	0.0563809	0.209854	0.431937	0	0.477774
MGP_C57BL6NJ_G0001906	--	5	-	143868177	143872563	3668	0.772563	0.588606	0.759711	0.256604	0.767825	0.848017	0.448392	1.50934
MGP_C57BL6NJ_G0001907	--	5	-	144113975	144118184	4210	0.0299157	0	0	0	0	0	0	0.0445771
MGP_C57BL6NJ_G0001908	--	5	-	144153647	144155111	1465	0	0	0.0475533	0	0.0468889	0	0	0
MGP_C57BL6NJ_G0001909	--	5	-	144621796	144623417	1622	0.116472	0	0.0429504	0.0682688	0	0.0435843	0.0389999	0.173554
MGP_C57BL6NJ_G0001910	--	5	-	144720895	144723910	3016	0.125277	0.195232	0.0923946	0.0734297	0.0683278	0.117198	0.0629222	0.124449
MGP_C57BL6NJ_G0001911	--	5	+	145000902	145001705	804	0.156648	0.244121	0	0	0	0	0	0.35013
MGP_C57BL6NJ_G0001912	--	5	-	145228315	145229955	1641	0.0383745	0	0.0424531	0	0	0	0.0385483	0
MGP_C57BL6NJ_G0001913	--	5	-	145398205	145409916	3421	0.0736305	0	0	0.0161842	0	0.0413293	0	0.164574
MGP_C57BL6NJ_G0001914	--	5	-	146219798	146224145	4348	0.0144831	0.0601881	0.0961346	0.0127337	0.0315972	0	0.0145487	0.366879
MGP_C57BL6NJ_G0001915	--	5	-	146419582	146426463	6882	0.100653	0.114079	0.111351	0.00804505	0.06987	0.123267	0.0275753	0.122713
MGP_C57BL6NJ_G0001916	--	5	+	147341171	147342119	949	2.4552	1.65457	2.05546	1.92527	3.90872	4.99102	2.99958	7.31693
MGP_C57BL6NJ_G0001917	--	5	+	148850567	148852036	1470	0.0856769	0	0.094783	0.037664	0.140188	0	0	0.191499
MGP_C57BL6NJ_G0001918	--	5	+	148963906	148964696	411	0	0	0	0	0	0	0	0
MGP_C57BL6NJ_G0001919	--	5	-	150445395	150447940	2546	0.0494678	0.0513939	0.0820882	0	0.0539609	0.1666	0.024846	0.221134
MGP_C57BL6NJ_G0001920	--	5	-	150571006	150576057	2330	0.0540536	0.112317	0.0298994	0	0.0294816	0.0606813	0	0.0805448
MGP_C57BL6NJ_G0001921	--	5	-	150768783	150771007	2225	0.0566045	0.0294042	0	0.0248836	0	0.12709	0.056861	0.379556
MGP_C57BL6NJ_G0001922	--	5	-	151869381	151870341	961	0	0	0	0	0	0.0735627	0.065825	0.292928
MGP_C57BL6NJ_G0001923	--	5	-	151879611	151880291	681	0	0	0	0	0	0	0	0
MGP_C57BL6NJ_G0001924	--	5	-	151889100	151891469	2370	0	0	0.0293947	0	0	0.0596572	0	0
MGP_C57BL6NJ_G0001925	--	5	+	154068023	154069048	1026	0.0613767	0	0	0	0	0.0689023	0	0.365827
MGP_C57BL6NJ_G0001926	--	5	+	154159738	154162479	2742	0	0	0	0	0.0250519	0	0	0.0684426
MGP_C57BL6NJ_G0001927	--	5	-	154161483	154163798	2316	0.271902	0.282489	0.0902403	0.143435	0.0593197	0.396813	0.0819402	0.324127
MGP_C57BL6NJ_G0001928	--	5	+	154302017	154303105	1089	0.520434	0.300388	0.31986	0.152523	0.37847	0.389497	0	0.258498
MGP_C57BL6NJ_G0001929	--	5	+	154574356	154579226	3412	0.0738247	0	0	0	0.0603976	0	0.0185398	0.0550028
MGP_C57BL6NJ_G0001930	--	5	+	155022969	155024764	1796	0.140251	0.254995	0.465471	0.400756	0.152989	0.275532	0.140886	0.731451
MGP_C57BL6NJ_G0001931	--	5	+	156229718	156232699	2130	0.118258	0.0614314	0.0981205	0.181954	0.161249	0.298706	0.059397	0.440539
MGP_C57BL6NJ_G0001932	--	5	+	158683299	158684347	996	0.442578	0.525497	0.139891	0.111177	0	0.425866	0.381071	0.56527
MGP_C57BL6NJ_G0001933	--	5	+	158684444	158685486	1043	0.301882	0.188181	0	0.15925	0.329301	0.338896	0.667149	1.52943
MGP_C57BL6NJ_G0001934	--	5	+	159601953	159602637	685	0	0	0	0	0	0	0	0
MGP_C57BL6NJ_G0001935	--	5	-	159972861	159973505	645	0	0	0	0	0	0	0	0
MGP_C57BL6NJ_G0001936	--	5	+	160912235	160913872	1638	0	0	0	0	0	0	0	0
MGP_C57BL6NJ_G0001937	--	6	-	14612	16725	2114	0.0893649	0.0309482	0	0	0.032494	0.100322	0.0897699	0.798971
MGP_C57BL6NJ_G0001938	--	6	-	1269812	1270536	725	0.0868586	0	0	0	0	0	0	0.129427
MGP_C57BL6NJ_G0001939	--	6	+	1296595	1298386	1792	0	0	0	0	0	0	0	0
MGP_C57BL6NJ_G0001940	--	6	-	1396852	1399669	2818	0.0223465	0	0.0494432	0	0	0	0	0
MGP_C57BL6NJ_G0001941	--	6	+	1416279	1417216	938	0.537079	0.209247	0.371351	0.177077	0.292931	0.829031	0.269756	1.10041
MGP_C57BL6NJ_G0001942	--	6	+	1615608	1620285	1870	0	0	0	0	0	0	0	0
MGP_C57BL6NJ_G0001943	--	6	+	1806286	1810434	4149	0.151778	0.173456	0.134327	0.0266889	0	0.0170387	0.0152465	0.520173
MGP_C57BL6NJ_G0001944	--	6	+	1810707	1811942	1236	1.12087	0.0529324	0.620001	0	0.166729	0.0571956	0	0.835099
MGP_C57BL6NJ_G0001945	--	6	+	1827158	1827477	320	0	0	0.217705	0	0	0	0	0.293234
MGP_C57BL6NJ_G0001946	--	6	-	2111413	2116467	3987	12.4776	16.8525	16.3724	14.1088	16.7639	18.9545	14.2953	15.2037
MGP_C57BL6NJ_G0001947	--	6	+	2179890	2181715	1826	0.137946	0.107488	0.076304	0.0606419	0.225714	0.15486	0.103929	0.102776
MGP_C57BL6NJ_G0001948	--	6	-	3860920	3864432	2030	0	0	0	0	0	0	0	0
MGP_C57BL6NJ_G0001949	--	6	-	3871978	3873331	1354	0.093017	0	0	0	0	0	0.0934384	0.346509
MGP_C57BL6NJ_G0001950	--	6	+	4414381	4417058	2678	0	0	0	0	0	0	0	0.0700782
MGP_C57BL6NJ_G0001951	--	6	+	4893822	4895693	1872	0.100917	0.104847	0	0.0591517	0.183473	0.113291	0.0337916	0.802006
MGP_C57BL6NJ_G0001952	--	6	+	10411075	10412017	943	0	0	0	0	0	0	0	0.29852
MGP_C57BL6NJ_G0001953	--	6	+	13238309	13240548	2240	0	0	0	0	0	0	0	0.125672
MGP_C57BL6NJ_G0001954	--	6	+	13418811	13420546	1736	0.181372	0.0753737	0.16052	0	0.118708	0.285055	0.0728777	1.02699
MGP_C57BL6NJ_G0001955	--	6	+	13443388	13445072	1685	0	0	0	0.0657163	0	0	0	0
MGP_C57BL6NJ_G0001956	--	6	+	15443284	15446219	2936	0.107242	0.0668506	0.0474561	0	0.0701896	0.096313	0	0.19176
MGP_C57BL6NJ_G0001957	--	6	-	15477497	15478875	1379	0	0	0	0	0	0.153793	0	0.408273
MGP_C57BL6NJ_G0001958	--	6	+	15660559	15671885	5605	0	0.023345	0	0	0.0367666	0.0378379	0	0.0502238
MGP_C57BL6NJ_G0001959	--	6	-	15870482	15872301	1820	0	0	0	0	0	0	0	0.670248
MGP_C57BL6NJ_G0001960	--	6	-	16235420	16237006	1587	0.0396802	0	0.131693	0	0	0.0445455	0.07972	0.591271
MGP_C57BL6NJ_G0001961	--	6	+	19280018	19287785	6690	0.0282388	0	0	0	0.0102679	0.0211342	0	0.168313
MGP_C57BL6NJ_G0001962	--	6	+	19732304	19736383	4080	0	0	0	0	0	0	0	0.114994
MGP_C57BL6NJ_G0001963	--	6	+	21444592	21446809	2218	0	0.0884911	0	0	0	0	0	0.549978
MGP_C57BL6NJ_G0001964	--	6	-	22923802	22926636	2835	0.044425	0.0230774	0.0737201	0	0.0484601	0.149616	0.0223132	0.529579
MGP_C57BL6NJ_G0001965	--	6	-	26723729	26727526	3798	0.829022	0.534007	0.495253	0.597685	0.651111	0.577016	0.499667	0.840016
MGP_C57BL6NJ_G0001966	--	6	-	26731874	26738877	7004	0.0539456	0.0840691	0.129305	0.0158098	0.166729	0.232147	0.0722534	0.482303
MGP_C57BL6NJ_G0001967	--	6	-	26745788	26749712	3925	0.0160439	0.0333373	0	0	0.0350024	0.0900557	0.0322333	0.573767
MGP_C57BL6NJ_G0001968	--	6	+	27098978	27100849	1872	0.0336391	0	0.074429	0.0295759	0	0.0755275	0.101375	0.401003
MGP_C57BL6NJ_G0001969	--	6	+	27103560	27106474	2915	0.216029	0.179552	0.23899	0.0189935	0.212086	0.14551	0.0434016	0.128761
MGP_C57BL6NJ_G0001970	--	6	+	27342438	27345681	3244	0.116472	0.0605035	0.0859008	0	0	0.0217922	0.0389999	0.173554
MGP_C57BL6NJ_G0001971	--	6	-	28132008	28133787	1533	0.20539	0.213387	0.0908878	0.0361161	0.089618	0.368917	0.371377	0.306049
MGP_C57BL6NJ_G0001972	--	6	-	28531779	28535389	3611	0	0	0.0385852	0	0.0570691	0	0	0.285844
MGP_C57BL6NJ_G0001973	--	6	+	28836253	28838473	2221	0	0.0294572	0	0	0	0	0	0.0844977
MGP_C57BL6NJ_G0001974	--	6	-	29835228	29837321	2094	1.20291	0.656119	1.16442	0.105761	0.262434	0.641443	0.151045	1.47877
MGP_C57BL6NJ_G0001975	--	6	-	29874129	29876420	2292	0.439599	0.570894	0.790272	0.0241562	0.179823	0.123375	0.248395	0.409401
MGP_C57BL6NJ_G0001976	--	6	+	30026661	30030716	2731	0.161409	0.215606	0.280601	0.141912	0.150917	0.1812	0.208466	0.206155
MGP_C57BL6NJ_G0001977	--	6	-	31839099	31842094	2996	0.0840754	0.0218373	0.0465057	0	0.022928	0	0.10557	0.09396
MGP_C57BL6NJ_G0001978	--	6	+	32273635	32275246	1612	0	0	0	0	0.042613	0	0	0
MGP_C57BL6NJ_G0001979	--	6	-	32534168	32536295	2128	0.088777	0	0.0982127	0	0	0.0332207	0	0.0881905
MGP_C57BL6NJ_G0001980	--	6	+	33786955	33788187	1233	0.0510726	0	0	0	0	0	0	0.228308
MGP_C57BL6NJ_G0001981	--	6	-	35213839	35216231	2393	0	0	0	0	0.0287055	0	0	0.705819
MGP_C57BL6NJ_G0001982	--	6	-	38402376	38403592	1217	0.051744	0.0537588	0	0	0.0564439	0.116177	0.0519785	0
MGP_C57BL6NJ_G0001983	--	6	+	39421312	39423025	1714	0	0	0	0	0	0	0	0
MGP_C57BL6NJ_G0001984	--	6	+	39496926	39500991	2451	0.0256926	0.0266929	0	0	0	0	0	0.0382843
MGP_C57BL6NJ_G0001985	--	6	+	39628358	39631184	2827	0	0	0	0	0	0	0	0
MGP_C57BL6NJ_G0001986	--	6	-	40359036	40360378	1343	0	0	0	0	0	0	0	0
MGP_C57BL6NJ_G0001987	--	6	-	41230723	41234269	3547	0.0177537	0	0	0	0	0.0199306	0	0.238092
MGP_C57BL6NJ_G0001988	--	6	+	42909360	42909987	628	0	0.104179	0	0.0881625	0.328148	0	0	0
MGP_C57BL6NJ_G0001989	--	6	+	44877506	44878734	1229	0	0	0	0	0	0	0	0.458103
MGP_C57BL6NJ_G0001990	--	6	+	44884929	44888688	3760	0	0	0	0	0	0	0	0
MGP_C57BL6NJ_G0001991	--	6	+	44940712	44942924	2213	0	0	0	0	0	0	0	0
MGP_C57BL6NJ_G0001992	--	6	+	44999563	45002104	2542	0	0	0	0	0	0	0	0.0369137
MGP_C57BL6NJ_G0001993	--	6	+	45008534	45012214	3681	0	0	0	0	0	0	0	0
MGP_C57BL6NJ_G0001994	--	6	+	45053957	45056754	2798	0	0	0	0	0	0	0	0.0670727
MGP_C57BL6NJ_G0001995	--	6	+	45115804	45117208	1405	0	0	0	0	0	0	0	0
MGP_C57BL6NJ_G0001996	--	6	+	45120809	45122071	1263	0	0	0	0	0	0	0	0.0742951
MGP_C57BL6NJ_G0001997	--	6	+	45139656	45141919	2264	0	0	0	0	0	0	0	0.0828929
MGP_C57BL6NJ_G0001998	--	6	+	45142492	45143050	559	0	0	0	0	0.122884	0.252929	0	1.84648
MGP_C57BL6NJ_G0001999	--	6	+	45234836	45238146	2153	0.0584974	0	0	0	0	0	0	0.174333
MGP_C57BL6NJ_G0002000	--	6	+	45367480	45370708	3229	0	0	0.021575	0	0	0	0	0.81368
MGP_C57BL6NJ_G0002001	--	6	+	45749975	45752339	2365	0	0	0	0	0	0	0	0.0793528
MGP_C57BL6NJ_G0002002	--	6	+	45912182	45914136	1955	0	0	0	0	0	0	0	0
MGP_C57BL6NJ_G0002003	--	6	+	45915371	45919308	3938	0.031982	0	0	0	0.0174434	0	0	0.11914
MGP_C57BL6NJ_G0002004	--	6	+	45919348	45921477	2130	0	0	0	0	0	0	0.0296985	0.308377
MGP_C57BL6NJ_G0002005	--	6	+	45943254	45945772	2519	0	0	0	0	0	0.0280642	0	0
MGP_C57BL6NJ_G0002006	--	6	+	45946956	45950335	3186	0	0	0	0	0.0215606	0	0.0397099	0.117809
MGP_C57BL6NJ_G0002007	--	6	+	46010410	46014778	4369	0	0.0149747	0	0	0	0	0	0.193297
MGP_C57BL6NJ_G0002008	--	6	+	46303787	46306316	2530	0	0	0	0	0.0543021	0	0	0
MGP_C57BL6NJ_G0002009	--	6	+	46393122	46395596	2475	0	0	0	0	0	0	0	0.113739
MGP_C57BL6NJ_G0002010	--	6	+	46702586	46706335	3750	0.0167927	0	0	0	0	0	0	0
MGP_C57BL6NJ_G0002011	--	6	+	47675459	47677041	1583	0	0	0	0	0.0433937	0.0446581	0.0399607	0.414936
MGP_C57BL6NJ_G0002012	--	6	+	49389591	49402688	1594	0.474071	1.0261	0.699278	0.590478	1.16354	1.99575	1.19055	3.06111
MGP_C57BL6NJ_G0002013	--	6	+	51165413	51166378	966	0	0	0	0	0	0	0	0.194275
MGP_C57BL6NJ_G0002014	--	6	-	52636681	52637923	1243	0	0	0	0	0	0	0	0.452943
MGP_C57BL6NJ_G0002015	--	6	+	52687124	52687851	728	0	0	0.191389	0	0	0	0	0.644469
MGP_C57BL6NJ_G0002016	--	6	+	52977306	52979988	2683	0.164296	0.195078	0.181759	0	0.102411	0.184441	0.0707318	0.209843
MGP_C57BL6NJ_G0002017	--	6	-	53020450	53024194	3745	0.235411	0.262047	0.297636	0	0.183424	0.320906	0.219587	0.325728
MGP_C57BL6NJ_G0002018	--	6	-	53144601	53145212	612	0.205792	0.213805	0	0.271402	0	0	0.206725	0.306649
MGP_C57BL6NJ_G0002019	--	6	+	54164477	54168333	2204	0	0	0.0632174	0	0	0	0	0.681196
MGP_C57BL6NJ_G0002020	--	6	+	55272151	55272562	412	0	0.158797	0	0	0.666915	0	0	0
MGP_C57BL6NJ_G0002021	--	6	+	55497812	55501118	3307	0	0.0593508	0.0210661	0	0	0	0	0.0567492
MGP_C57BL6NJ_G0002022	--	6	+	57529566	57531163	1598	0.0788141	0	0.130786	0.173235	0.0859727	0.176956	0.0395856	0.587201
MGP_C57BL6NJ_G0002023	--	6	-	57652290	57652961	672	0	0.292073	0	0.0823899	0.306662	0	0.0941337	1.11708
MGP_C57BL6NJ_G0002024	--	6	-	57690340	57693323	2984	0.0844135	0	0	0	0	0	0.042398	0.283014
MGP_C57BL6NJ_G0002025	--	6	-	58507481	58510322	2842	0.155105	0.184164	0.294154	0.272739	0.241704	0.198997	0.155807	0.726377
MGP_C57BL6NJ_G0002026	--	6	+	58684004	58686730	2727	0	0	0	0	0	0	0	0.137638
MGP_C57BL6NJ_G0002027	--	6	+	59894284	59896378	2095	0.0601169	0.0312288	0.0665065	0	0	0.033744	0.0301947	0.0895797
MGP_C57BL6NJ_G0002028	--	6	-	61911791	61915818	4028	0	0	0	0	0	0	0	0
MGP_C57BL6NJ_G0002029	--	6	+	63171692	63173723	2032	0.0309904	0	0	0	0.0676105	0	0.0311308	0.461785
MGP_C57BL6NJ_G0002030	--	6	-	73203452	73205899	2448	0.231516	0.080177	0.0284581	0	0.0280605	0.0577563	0.0258406	0.191656
MGP_C57BL6NJ_G0002031	--	6	-	73446347	73447252	906	0	0	0	0	0	0	0	0.207141
MGP_C57BL6NJ_G0002032	--	6	+	73639825	73642679	2855	0.0882277	0.16041	0.512426	0.0969633	0.72181	0.668557	0.243725	0.624469
MGP_C57BL6NJ_G0002033	--	6	-	73804767	73807770	3004	0.188666	0.0435582	0.0927637	0	0.0914677	0.0941328	0	0.0937098
MGP_C57BL6NJ_G0002034	--	6	-	73839183	73841962	2780	0.022652	0	0.0250595	0	0.0247094	0.0254294	0	0.0337535
MGP_C57BL6NJ_G0002035	--	6	-	73921248	73924466	3219	0.0391255	0	0	0	0	0	0	0
MGP_C57BL6NJ_G0002036	--	6	+	74199514	74202322	2809	0.0224181	0.023291	0.0248008	0	0	0.0251669	0	0
MGP_C57BL6NJ_G0002037	--	6	+	74213164	74214427	1264	0	0	0.220461	0	0.10869	0	0	0.148473
MGP_C57BL6NJ_G0002038	--	6	-	74241162	74241787	626	0.301785	0.209024	0	0.265332	0	0.112929	0	1.79875
MGP_C57BL6NJ_G0002039	--	6	+	74542412	74545024	2613	0.120498	0.550837	0.319934	0.148321	0.289175	0.568147	0.145253	2.04691
MGP_C57BL6NJ_G0002040	--	6	+	74908265	74909824	1560	0.928441	0.880713	0.580546	1.2067	1.321	2.08456	1.2976	1.44361
MGP_C57BL6NJ_G0002041	--	6	-	75087420	75089918	2499	0.125995	0.209442	0.250896	0.243708	0.109952	0.396043	0.15188	0.150196
MGP_C57BL6NJ_G0002042	--	6	-	75119736	75123144	3409	0.240141	0.153533	0.14305	0.0487234	0.241803	0.414748	0.222673	0.220205
MGP_C57BL6NJ_G0002043	--	6	-	75127495	75128726	1232	0.357798	0.424834	0.452374	0.35952	0.111513	0.401669	0.154037	0.533152
MGP_C57BL6NJ_G0002044	--	6	+	75136829	75138109	1281	0.147477	0	0	0	0.107248	0.0551864	0	0.439507
MGP_C57BL6NJ_G0002045	--	6	-	75238240	75241041	2802	0.876491	0.396936	0.298353	0.948454	2.25542	2.06884	0.94819	1.54047
MGP_C57BL6NJ_G0002046	--	6	-	75413646	75414603	958	0.3944	0.682927	1.59983	0.231173	1.07556	1.40207	0.858405	2.44871
MGP_C57BL6NJ_G0002047	--	6	+	75735139	75737109	1971	0.0319495	0	0	0.084271	0.0348515	0.107601	0	0.0952154
MGP_C57BL6NJ_G0002048	--	6	-	78273006	78274370	1365	0	0	0.051037	0	0	0	0	0.343717
MGP_C57BL6NJ_G0002049	--	6	-	80193285	80194162	878	0	0	0	0	0	0	0	0
MGP_C57BL6NJ_G0002050	--	6	-	80251520	80253717	2198	0.0286499	0	0.0633899	0	0	0.0964883	0	0.939201
MGP_C57BL6NJ_G0002051	--	6	-	80285305	80289423	4119	0	0	0	0	0	0	0	0.0455619
MGP_C57BL6NJ_G0002052	--	6	-	80301682	80306513	4832	0	0	0.0288351	0	0	0	0	0.0776778
MGP_C57BL6NJ_G0002053	--	6	-	80347369	80350481	3058	0	0	0	0	0.0224631	0	0	0.06137
MGP_C57BL6NJ_G0002054	--	6	-	80421716	80424951	3236	0	0	0	0	0	0	0	0
MGP_C57BL6NJ_G0002055	--	6	-	80474263	80475749	1487	0	0.0439976	0	0	0	0	0	0
MGP_C57BL6NJ_G0002056	--	6	-	80585547	80588341	2795	0	0	0	0	0.0983073	0.0252929	0	0.671447
MGP_C57BL6NJ_G0002057	--	6	-	80637896	80641933	4038	0	0	0	0	0	0	0	0.278855
MGP_C57BL6NJ_G0002058	--	6	+	80894607	80896659	2053	0	0	0	0	0	0	0	0
MGP_C57BL6NJ_G0002059	--	6	+	83089222	83091875	2654	0	0	0	0	0	0	0	0
MGP_C57BL6NJ_G0002060	--	6	+	83277477	83279500	2024	0	0.0323243	0	0	0.0678777	0.0349277	0	0.46361
MGP_C57BL6NJ_G0002061	--	6	+	83332696	83336245	3550	0.0177387	0	0	0	0	0	0	0.290756
MGP_C57BL6NJ_G0002062	--	6	+	83367749	83369504	1756	0	0	0	0	0	0.0805168	0	0.587803
MGP_C57BL6NJ_G0002063	--	6	+	83382292	83383953	1662	0	0	0	0	0	0.0850707	0	0.169377
MGP_C57BL6NJ_G0002064	--	6	+	83518120	83520647	2487	0	0.0263066	0	0	0	0	0	0.490491
MGP_C57BL6NJ_G0002065	--	6	+	83598052	83600754	2703	0	0	0	0	0	0	0	0.034715
MGP_C57BL6NJ_G0002066	--	6	+	83944093	83946761	2669	0.023594	0	0	0	0	0	0	0.0351573
MGP_C57BL6NJ_G0002067	--	6	-	85093166	85094701	1536	0.0819954	0	0.0453552	0	0	0.0460246	0	0.305452
MGP_C57BL6NJ_G0002068	--	6	-	85536939	85540947	4009	0	0.0326388	0.0173773	0	0	0.0176338	0	0.23406
MGP_C57BL6NJ_G0002069	--	6	+	86271890	86273356	1467	0	0	0.0474884	0	0	0	0	0.383782
MGP_C57BL6NJ_G0002070	--	6	-	86358947	86360464	1518	0	0.0430991	0	0	0.0452518	0	0	0
MGP_C57BL6NJ_G0002071	--	6	-	86629066	86631864	2799	0.0899928	0	0	0.0593419	0.0736251	0.0757704	0.0678005	0.435817
MGP_C57BL6NJ_G0002072	--	6	-	86746262	86750784	3547	0.0710149	0.055335	0.0589221	0	0	0.0597917	0	0.185183
MGP_C57BL6NJ_G0002073	--	6	+	87258297	87260519	2223	0.0283277	0	0	0	0	0.0636021	0	0.168843
MGP_C57BL6NJ_G0002074	--	6	+	89198509	89200794	2286	0	0.0286196	0	0	0.0600982	0.0309246	0.0830155	0.985142
MGP_C57BL6NJ_G0002075	--	6	+	89300188	89309259	3586	0.0351213	0.0182444	0.0194271	0.030879	0	0	0.0176402	0.471005
MGP_C57BL6NJ_G0002076	--	6	+	89679139	89680963	1825	0	0	0.0381729	0	0	0	0	0.102833
MGP_C57BL6NJ_G0002077	--	6	-	89908828	89911187	2360	0.0533665	0.138611	0.0885579	0	0	0.11982	0.0268042	0.079521
MGP_C57BL6NJ_G0002078	--	6	+	90169364	90172347	2984	0.865239	0.679677	0.303503	0.946269	0.851747	1.11347	0.63597	1.1635
MGP_C57BL6NJ_G0002079	--	6	+	90173324	90175076	1753	0.215536	0.559821	0.357667	0.347419	0.470226	0.725891	0.324769	1.01703
MGP_C57BL6NJ_G0002080	--	6	+	90277257	90279421	2165	0.0581732	0.0604383	0.0321781	0	0.063457	0	0	0.26005
MGP_C57BL6NJ_G0002081	--	6	-	90350830	90353193	2364	0.239743	0.0276753	0.088408	0	0.11623	0.119617	0.0802764	0.595398
MGP_C57BL6NJ_G0002082	--	6	+	90571252	90573703	1495	0.252732	0	0	0	0.045948	0.0472868	0	0.125531
MGP_C57BL6NJ_G0002083	--	6	+	90585577	90587267	1691	0.223439	0.232139	0.247187	0	0.0406222	0	0.0374085	0.0554907
MGP_C57BL6NJ_G0002084	--	6	+	90678579	90681480	1802	0.104838	0.145226	0.15464	0	0	0.0784614	0.0702085	0.20829
MGP_C57BL6NJ_G0002085	--	6	-	90870121	90872232	2112	0	0	0	0	0	0	0	0.0888587
MGP_C57BL6NJ_G0002086	--	6	-	90903356	90905421	2066	0	0	0	0	0	0	0	0.0908371
MGP_C57BL6NJ_G0002087	--	6	-	90979896	90983254	3359	0	0	0	0	0	0.0841843	0	0.139677
MGP_C57BL6NJ_G0002088	--	6	-	91050662	91051443	782	0	0	0	0	0	0	0	0.239987
MGP_C57BL6NJ_G0002089	--	6	-	91062729	91064835	2107	0.0298873	0	0	0	0	0	0	0
MGP_C57BL6NJ_G0002090	--	6	+	91268600	91271235	2636	0	0	0	0	0	0	0	0
MGP_C57BL6NJ_G0002091	--	6	-	91552179	91555322	3144	0.921353	0.749135	0.908488	0.440251	0.786552	1.64143	0.563365	1.22367
MGP_C57BL6NJ_G0002092	--	6	-	91561570	91562434	865	0.873607	0.831987	0.322153	0.320035	0.635304	1.06245	0.219391	2.49503
MGP_C57BL6NJ_G0002093	--	6	-	91589761	91592353	2593	0.291427	0.126156	0.241801	0.0640563	0.132457	0.0817899	0.0487912	0.542816
MGP_C57BL6NJ_G0002094	--	6	+	91610435	91611521	1087	0.115865	0	0.128179	0	0	0.0650356	0	0.604272
MGP_C57BL6NJ_G0002095	--	6	+	91749289	91752827	3539	0.0889693	0.0184867	0.0196851	0	0.0194101	0	0.0178745	0.132572
MGP_C57BL6NJ_G0002096	--	6	-	91756234	91757277	1044	0	0	0	0	0	0	0	0.35952
MGP_C57BL6NJ_G0002097	--	6	-	91811974	91815800	1929	0.130581	0.237414	0.216689	0	0	0.146591	0.0327931	0.778308
MGP_C57BL6NJ_G0002098	--	6	-	91997100	91997357	258	0	0	0	0	0	0	0	0.727401
MGP_C57BL6NJ_G0002099	--	6	+	92346098	92347092	995	0.316445	0.19726	0.210047	0	0	0.284196	0.190727	0.282919
MGP_C57BL6NJ_G0002100	--	6	+	92564073	92567245	3173	0.496159	0.494858	1.25148	0.104695	0.584522	0.690673	0.199363	0.62103
MGP_C57BL6NJ_G0002101	--	6	+	92568608	92571496	2889	0.065392	0.249106	0.409939	0.0766577	0.0951086	0.538339	0.0437922	0.09744
MGP_C57BL6NJ_G0002102	--	6	-	92611593	92614714	3122	0.0403411	0.356251	0.401659	0	0.0440053	0.226437	0.0810478	0.210392
MGP_C57BL6NJ_G0002103	--	6	+	92630639	92634407	3769	0.116956	0.0520757	0.110903	0	0.0911279	0.187566	0.0671349	0.199172
MGP_C57BL6NJ_G0002104	--	6	+	92753532	92756461	2930	0.0214923	0.0446583	0	0	0	0.0241276	0	0.064051
MGP_C57BL6NJ_G0002105	--	6	+	93235687	93237110	1424	0.0442223	0	0	0	0	0	0	0
MGP_C57BL6NJ_G0002106	--	6	+	94247842	94250953	3112	0.0607061	0.0210233	0.0671583	0	0.13244	0.0681495	0.0406541	0.301526
MGP_C57BL6NJ_G0002107	--	6	+	94338668	94341218	2551	0.691192	0.615518	0.9012	0.325555	0.915537	0.803653	1.01669	1.02994
MGP_C57BL6NJ_G0002108	--	6	+	94470819	94471331	513	0	0	0	0.107926	0	0	0.12331	0
MGP_C57BL6NJ_G0002109	--	6	-	95176804	95177397	594	0	0	0	0	0	0	0	0
MGP_C57BL6NJ_G0002110	--	6	-	95211049	95213877	2829	0	0	0	0	0	0	0	0
MGP_C57BL6NJ_G0002111	--	6	+	95430634	95431834	1201	0.0524334	0	0	0	0	0	0	0
MGP_C57BL6NJ_G0002112	--	6	-	95705904	95706929	1026	0	0	0	0.107926	0	0	0	0
MGP_C57BL6NJ_G0002113	--	6	-	95718071	95719746	1676	0.112719	0.117108	0.0831331	0	0.0819716	0.0843601	0.0377433	0.167962
MGP_C57BL6NJ_G0002114	--	6	+	95738557	95740386	1830	0.103234	0.178755	0.228412	0.0605093	0.0375367	0.115891	0.172836	0.307655
MGP_C57BL6NJ_G0002115	--	6	-	95740481	95742423	1943	0.356509	0.37039	0.0717092	0.0284951	0.424244	0.145535	0.0976703	0.724406
MGP_C57BL6NJ_G0002116	--	6	-	95918192	95919197	1006	0.250388	0.0650342	0.06925	0.0550358	0.204848	0	0	0.652926
MGP_C57BL6NJ_G0002117	--	6	-	95979553	95980814	1262	0.049899	0	0	0	0.272156	0	0	0.446124
MGP_C57BL6NJ_G0002118	--	6	+	96053067	96054997	1931	0.097834	0.0338811	0	0	0	0.0732198	0	0.194375
MGP_C57BL6NJ_G0002119	--	6	+	97179557	97181019	1463	0	0	0	0	0	0.0483211	0	0.577247
MGP_C57BL6NJ_G0002120	--	6	+	97306787	97310331	2835	0	0	0	0.0195295	0.0484601	0.0997443	0.0223132	0.198592
MGP_C57BL6NJ_G0002121	--	6	+	97362705	97365182	2478	0.330364	0.211217	0.112454	0.312802	0.720742	0.484985	0.280806	1.36322
MGP_C57BL6NJ_G0002122	--	6	-	97577065	97577547	483	0	0	0	0	0	0	0	0
MGP_C57BL6NJ_G0002123	--	6	+	99003306	99004310	1005	0	0	0	0	0	0	0	0
MGP_C57BL6NJ_G0002124	--	6	+	101482347	101485873	3527	0	0.0370992	0	0	0	0.0200436	0.0179353	0.159628
MGP_C57BL6NJ_G0002125	--	6	-	101952264	101953929	1666	0	0	0	0	0	0	0	0
MGP_C57BL6NJ_G0002126	--	6	-	104183671	104189277	3777	0	0	0.0368893	0	0.018187	0.0561507	0	0.0496874
MGP_C57BL6NJ_G0002127	--	6	-	104708991	104709382	392	0	0	0	0	0	0	0	0
MGP_C57BL6NJ_G0002128	--	6	-	104826909	104829428	2520	0	0.0778862	0.0276451	0	0	0	0	0.18618
MGP_C57BL6NJ_G0002129	--	6	-	104843700	104845667	1090	0.115546	0	0.127827	0	0.0630204	0.0648566	0	0.430435
MGP_C57BL6NJ_G0002130	--	6	-	105295025	105296549	1525	0.12388	0.171605	0.0913646	0.0363056	0	0.0927131	0.0829611	0.61531
MGP_C57BL6NJ_G0002131	--	6	+	105433631	105435714	2084	0	0	0.0334288	0	0	0	0	0.0900525
MGP_C57BL6NJ_G0002132	--	6	-	105586666	105587272	607	0	0	0	0	0	0	0	0
MGP_C57BL6NJ_G0002133	--	6	+	105823419	105826277	2859	0	0	0	0	0	0	0	0
MGP_C57BL6NJ_G0002134	--	6	-	105969557	105972241	2685	0	0	0.0259462	0	0	0.0526583	0	0.419373
MGP_C57BL6NJ_G0002135	--	6	-	106014573	106017441	2869	0	0.0456078	0	0	0	0.0246406	0	0.0981193
MGP_C57BL6NJ_G0002136	--	6	-	106036959	106037917	959	0.0656647	0.136443	0.145288	0	0	0.221148	0	0.0978464
MGP_C57BL6NJ_G0002137	--	6	-	106040813	106041698	886	0	0	0	0	0.0775307	0	0	0.211817
MGP_C57BL6NJ_G0002138	--	6	+	106242775	106244883	2109	0	0	0	0	0	0	0	0
MGP_C57BL6NJ_G0002139	--	6	+	106633189	106635855	2667	0	0	0	0	0	0	0	0.0703673
MGP_C57BL6NJ_G0002140	--	6	+	108335519	108339110	3592	0	0	0	0	0	0	0	0.0522465
MGP_C57BL6NJ_G0002141	--	6	+	108378673	108381143	2471	0	0	0.0281933	0	0	0	0	0.493667
MGP_C57BL6NJ_G0002142	--	6	+	108418402	108421863	2234	0	0	0	0	0	0	0	0
MGP_C57BL6NJ_G0002143	--	6	+	108430839	108432332	1494	0	0	0	0	0	0	0	0.314039
MGP_C57BL6NJ_G0002144	--	6	-	113647027	113649247	2221	0.0283532	0.0589144	0	0.0498568	0.0309285	0.0318297	0	0.211244
MGP_C57BL6NJ_G0002145	--	6	-	113777694	113778871	1178	0	0	0	0	0	0.0600117	0	0.238968
MGP_C57BL6NJ_G0002146	--	6	-	117542325	117542880	556	0	0	0	0	0	0	0	0
MGP_C57BL6NJ_G0002147	--	6	+	117756689	117759211	2523	0	0	0	0	0	0.0280197	0	0.148767
MGP_C57BL6NJ_G0002148	--	6	-	118529812	118531938	2127	0	0	0	0	0.0968861	0.132945	0.0892212	0.264696
MGP_C57BL6NJ_G0002149	--	6	-	118812596	118813645	1050	0.239895	0.124618	0.132696	0.105459	0	0	0.120491	0.178733
MGP_C57BL6NJ_G0002150	--	6	+	118939904	118943014	3111	0.0404838	0.0841201	0.0223933	0.0355937	0.0220804	0.136343	0.0203336	0.150811
MGP_C57BL6NJ_G0002151	--	6	-	119216354	119218841	2488	0.455589	0.604808	0.47601	0.0890129	0.441751	0.284139	0.177976	0.678869
MGP_C57BL6NJ_G0002152	--	6	+	119231063	119231600	538	4.33082	1.8241	2.46031	0.514554	4.08578	2.49662	2.35159	3.48828
MGP_C57BL6NJ_G0002153	--	6	+	119262211	119262905	695	0	0.282408	0.200476	0.159327	0.593026	0.610306	0.0910185	0
MGP_C57BL6NJ_G0002154	--	6	+	121248552	121248961	410	0	0.159572	0	0	0	0	0	0.228865
MGP_C57BL6NJ_G0002155	--	6	-	121602582	121603420	839	0	0	0	0	0	0	0	0
MGP_C57BL6NJ_G0002156	--	6	-	121973756	121977417	3662	0.447101	0.482376	0.323406	0.257024	0.487711	0.424703	0.328208	0.486854
MGP_C57BL6NJ_G0002157	--	6	+	122131745	122132680	936	0.0672783	0.139796	0.223287	0	0.293556	0.151055	0.270333	1.00251
MGP_C57BL6NJ_G0002158	--	6	+	122390382	122393106	2725	0	0	0.0511307	0.0406356	0.0504163	0	0.0232139	0.0344348
MGP_C57BL6NJ_G0002159	--	6	+	122890414	122891258	845	0	0	0	0	0	0	0	0.333141
MGP_C57BL6NJ_G0002160	--	6	+	123500764	123501105	342	33.1434	84.3631	66.2026	68.3171	115.29	152.136	93.777	82.3112
MGP_C57BL6NJ_G0002161	--	6	-	123731620	123734888	1947	6.01342	5.54783	5.05594	3.72209	4.77539	6.58872	5.89569	5.44801
MGP_C57BL6NJ_G0002162	--	6	-	123743659	123744850	1192	1.10941	1.04284	0.935108	0.418032	1.72883	1.30475	1.16751	2.59777
MGP_C57BL6NJ_G0002163	--	6	-	126640333	126640804	472	0	0	0	0	0	0	0	0.198802
MGP_C57BL6NJ_G0002164	--	6	-	127005014	127007107	2094	0.270655	0.124975	0.232884	0.0793209	0.131217	0.10128	0.0906273	0.134434
MGP_C57BL6NJ_G0002165	--	6	-	127311403	127312911	1509	0.459044	0.216781	0.0923334	0.220143	0.136565	0.23424	0.209602	0.746201
MGP_C57BL6NJ_G0002166	--	6	+	129253889	129256256	2368	0.0531862	0.0552571	0.0294196	0.163666	0.116034	0.208976	0.106854	0.317009
MGP_C57BL6NJ_G0002167	--	6	-	130949297	130951278	1982	0.0317722	0	0	0	0	0	0	0.0473435
MGP_C57BL6NJ_G0002168	--	6	-	131404667	131404964	298	0	0	0	0	0	0	0	0
MGP_C57BL6NJ_G0002169	--	6	+	131790563	131791155	593	0.637158	0.110328	0	0	1.04255	0.119214	0.213348	0
MGP_C57BL6NJ_G0002170	--	6	-	133385560	133386089	530	0	0	0	0	0	0	0	0
MGP_C57BL6NJ_G0002171	--	6	+	134224634	134226868	2235	0.0281756	0	0.0311703	0	0.0307348	0.0316303	0.0849098	0.0839684
MGP_C57BL6NJ_G0002172	--	6	-	134233170	134233538	369	0	0	0	0	0	0.191582	0	0
MGP_C57BL6NJ_G0002173	--	6	+	134424686	134427012	2327	0	0.112461	0	0	0.147598	0.0607596	0.0271843	0.0403243
MGP_C57BL6NJ_G0002174	--	6	-	134738251	134740528	2278	0	0	0	0	0	0	0	0
MGP_C57BL6NJ_G0002175	--	6	-	134741962	134744199	2238	0.0281378	0	0	0	0	0	0	0.0419279
MGP_C57BL6NJ_G0002176	--	6	-	134775700	134779482	2768	0	0	0	0	0	0	0	0
MGP_C57BL6NJ_G0002177	--	6	-	135167294	135171033	1427	0.176517	0	0.0488196	0	0	0	0	0.39454
MGP_C57BL6NJ_G0002178	--	6	-	135237660	135239129	1431	0	0	0	0	0	0	0	0
MGP_C57BL6NJ_G0002179	--	6	+	135397625	135398091	467	0	0	0	0	0	0	0	0
MGP_C57BL6NJ_G0002180	--	6	+	135415111	135415762	652	0	0	0	0.0849172	0	0	0	0
MGP_C57BL6NJ_G0002181	--	6	-	136184228	136184424	197	0	0	0	0	0	0	0	0
MGP_C57BL6NJ_G0002182	--	6	+	136689416	136693658	3021	0	0	0	0	0	0	0	0.0310608
MGP_C57BL6NJ_G0002183	--	6	+	136708276	136708967	692	2.54802	6.80716	1.81211	1.44016	1.78679	1.7367	3.19946	4.61038
MGP_C57BL6NJ_G0002184	--	6	-	136916167	136916534	368	0	0	0	0.150451	0.186664	0	0	0
MGP_C57BL6NJ_G0002185	--	6	+	140674576	140674886	311	0	0	0	0	0	0	0	0
MGP_C57BL6NJ_G0002186	--	6	+	140962351	140964178	1828	4.61615	4.15166	4.84	3.81626	3.49474	4.98878	2.94142	10.369
MGP_C57BL6NJ_G0002187	--	6	+	142077232	142079060	1829	0.03443	0.178853	0.266626	0.0302712	0.112672	0.0386516	0.034586	0.205215
MGP_C57BL6NJ_G0002188	--	6	+	142088232	142091095	2864	0.153913	0.137062	0.121623	0	0.0479694	0.0987343	0.0220872	0.229345
MGP_C57BL6NJ_G0002189	--	6	-	142254510	142255205	696	0	0.282002	0	0	0	0	0	0
MGP_C57BL6NJ_G0002190	--	6	+	142665565	142666315	751	0	0	0.0927637	0	0	0.0941328	0	0.374839
MGP_C57BL6NJ_G0002191	--	6	-	143456319	143456574	256	0	0	0	0	0	0	0	0
MGP_C57BL6NJ_G0002192	--	6	+	144932775	144935149	2375	0.106059	0.247924	0.146664	0	0.433846	0.357189	0.239714	0.474112
MGP_C57BL6NJ_G0002193	--	6	+	145142683	145143217	535	0	0	0	0	0	0	0	0
MGP_C57BL6NJ_G0002194	--	6	-	145189352	145189857	506	0	0	0	0	0	0	0	0
MGP_C57BL6NJ_G0002195	--	6	+	145331989	145332791	803	0.0784215	0	0	0	0	0	0	0
MGP_C57BL6NJ_G0002196	--	6	-	145500907	145501960	1054	0	0.0620725	0	0.105059	0	0	0.0600169	0
MGP_C57BL6NJ_G0002197	--	6	-	145972733	145974331	1599	0	0	0	0	0	0	0	0
MGP_C57BL6NJ_G0002198	--	6	+	147093656	147094155	500	0	0	0	0	0	0	0	0
MGP_C57BL6NJ_G0002199	--	6	-	148168096	148169377	1282	0	0	0	0	0	0	0	0.073194
MGP_C57BL6NJ_G0002200	--	6	+	148368860	148370767	1869	0.0673863	0.0700101	0.111823	0	0.183767	0.113473	0.101537	0.451853
MGP_C57BL6NJ_G0002201	--	6	-	148944821	148945814	994	0	0	0	0	0	0	0	0
MGP_C57BL6NJ_G0002202	--	6	+	148959890	148960559	670	0	0	0	0	0	0	0	0
MGP_C57BL6NJ_G0002203	--	6	-	149293397	149295668	2272	0.0554335	0	0.0613253	0	0.0302343	0.155576	0	0.330404
MGP_C57BL6NJ_G0002204	--	6	+	150087550	150091384	3835	0	0	0	0	0.0179119	0	0	0.293616
MGP_C57BL6NJ_G0002205	--	6	+	150191314	150194857	3544	0	0	0.0196573	0	0	0	0	0.105908
MGP_C57BL6NJ_G0002206	--	6	-	152899340	152901467	2128	0.207146	0.215212	0.13095	0	0.0968405	0.232545	0	0.176381
MGP_C57BL6NJ_G0002207	--	6	-	154171743	154174929	3187	0.0395183	0.0821141	0	0	0.0215539	0.0221819	0	0
[truncated: 39,102 more rows]
