# Supplementary material for: Deletion of fatty acid transport protein 2 (FATP2) in the mouse liver changes the metabolic landscape by increasing the expression of PPARα-regulated genes
Source: J Biol Chem. 2020 Mar 18;295(17):5737–50. doi: 10.1074/jbc.RA120.012730 (PMC7186177; doi:10.1074/jbc.RA120.012730)
Supplement: Supporting Information [file supp_RA120.012730_158343_2_supp_491555_q718nj.xlsx]

## Sheet: Information
This file contains all of the processed values fold-change and p-valuesvalues from the RNA-sequencing experiment for every gene quantified
EXPERIMENT PROTOCOLS
# Any of the protocols below which are applicable to only a subset of Samples should be included as additional columns of the SAMPLES section instead.
growth protocol	Mice were maintained on a standard chow diet from the ages of 5 to 11 weeks. After 11 weeks, the mice were CO2 asphyxiated, sacrified, and dissected for organ harvesting.
treatment protocol	Liver slices (70mg) snap frozen in RNAlater® were thawed on ice, transferred to a 2mL tubes with 1mL of QIAzol, and thoroughly homogenized.
extract protocol	RNA was isolated using standard QIAzol protocol (Cat No./ID 79306). After RNA isolation, we cleaned up the RNA using the Qiagen RNeasy kit following the manufacturer’s protocol (Cat No./ID 74104). Quality control checks of the RNA were performed to define purity and concentration. We used a nanodrop to assess the quantity and quality for each sample, ensuring the quantity was between 50-250ng/µl …
library construction protocol	RNA-Seq libraries were prepared using Illumina TruSeq® RNA sample preparation kit as per the manufacturer’s protocol. Library construction, additional quality assessment, and sequencing were performed by Novogene Corporation, Ltd. Library concentration was quantified with a Qubit 2.0 fluorometer from Life Technologies and samples diluted to 1ng/µL before checking insert size using a bioanalyzer (…
library strategy	We used paired-end sequencing for RNA-sequencing experiments.
DATA PROCESSING PIPELINE
# Data processing steps include base-calling, alignment, filtering, peak-calling, generation of normalized abundance measurements etc…
# For each step provide a description, as well as software name, version, parameters, if applicable.
# Include additional steps, as necessary.
data processing step	RNA degradation and contamination was monitored on 1% agarose gels. RNA purity was checked using the NanoPhotometer® spectrophotometer (IMPLEN, CA, USA). RNA integrity and quantitation were assessed using the RNA Nano 6000 Assay Kit of the Bioanalyzer 2100 system (Agilent Technologies, CA, USA).
data processing step	A total amount of 1 μg RNA per sample was used as input material for the RNA sample preparations. Sequencing libraries were generated using NEBNext® Ultra™ RNA Library Prep Kit for Illumina® (NEB, USA) following manufacturer’s recommendations and index codes were added to attribute sequences to each sample. Briefly, mRNA was purified from total RNA using poly-T oligo-attached magnetic beads. Frag…
data processing step	The clustering of the index-coded samples was performed on a cBot Cluster Generation System using PE Cluster Kit cBot-HS (Illumina) according to the manufacturer’s instructions. After cluster generation, the library preparations were sequenced on an Illumina platform and 125 bp/150 bp paired-end reads were generated.
data processing step	Raw data (raw reads) of fastq format were firstly processed through in-house perl scripts. In this step, clean data (clean reads) were obtained by removing reads containing adapter, reads containing ploy-N and low quality reads from raw data. At the same time, Q20, Q30 and GC content the clean data were calculated. All the downstream analyses were based on the clean data with high quality.
data processing step	Reference genome and gene model annotation files were downloaded from genome website directly. Index of the reference genome was built using Bowtie v2.2.3 and paired-end clean reads were aligned to the reference genome using TopHat v2.0.12. We selected TopHat as the mapping tool for that TopHat can generate a database of splice junctions based on the gene model annotation file and thus a better m…
data processing step	HTSeq v0.6.1 was used to count the reads numbers mapped to each gene. And then FPKM of each gene was calculated based on the length of the gene and reads count mapped to this gene. FPKM, expected number of Fragments Per Kilobase of transcript sequence per Millions base pairs sequenced, considers the effect of sequencing depth and gene length for the reads count at the same time, and is currently …
genome build	GRCm38, mus_musculus_mm10
processed data files format and content	bam and bam.bai files were generated

## Sheet: Readcount Analysis
Gene_id	Gene name	chromosome	Strand	start	end	length	Gene description	MaleKO_readcount	MaleWT_readcount	Log2 FC (Calculated by: Log2(MaleKO/MaleWT))	P value (Males)	Adjusted P Value (FDR) (Males)	Significant? (Is FDR≤0.05) (Males)	FemaleKO_readcount(FemaleKOvsFemaleWT)	FemaleWT_readcount(FemaleKOvsFemaleWT)	Log2 FC (Calculated by: Log2(FemaleKO/FemaleWT))	P value (Females)	Adjusted P Value (FDR) (Females)	Significant? (Is FDR≤0.05) (Females)
MGP_C57BL6NJ_G0000001	Gm17114	4	-	123416918	123451210	511	predicted gene 17114 [Source:MGI Symbol;Acc:MGI:4937941]	0	0	NA	NA	NA	NA	0	0	NA	NA	NA	NA
MGP_C57BL6NJ_G0000002	Gm29254	5	+	19577900	19581675	883	predicted gene 29254 [Source:MGI Symbol;Acc:MGI:5579960]	0	0.735472	#NAME?	0.52678	1	FALSE	0.436116	5.22269	-3.582	0.39791	1	FALSE
MGP_C57BL6NJ_G0000003	Igha	12	-	119304270	119309673	2540	immunoglobulin heavy constant alpha [Source:MGI Symbol;Acc:MGI:96444]	17.2695	17.5805	-0.025752	1	1	FALSE	15.0292	47.3925	-1.6569	0.068426	1	FALSE
MGP_C57BL6NJ_G0000004	Ighe	12	-	119320466	119322487	1367	Immunoglobulin heavy constant epsilon [Source:MGI Symbol;Acc:MGI:2685746]	0.262884	0	Inf	1	1	FALSE	0	0.290149	#NAME?	0.99304	1	FALSE
MGP_C57BL6NJ_G0000005	Ighg2c	12	-	119337741	119341348	1212	immunoglobulin heavy constant gamma 2C [Source:MGI Symbol;Acc:MGI:2686979]	1.51062	3.53519	-1.2266	0.60424	1	FALSE	10.4026	11.2071	-0.10747	0.91084	1	FALSE
MGP_C57BL6NJ_G0000006	Ighg2b	12	-	119355335	119360303	1879	immunoglobulin heavy constant gamma 2B [Source:MGI Symbol;Acc:MGI:96445]	3.38727	3.4983	-0.046529	1	1	FALSE	6.80239	12.9324	-0.92687	0.35763	1	FALSE
MGP_C57BL6NJ_G0000007	Ighg1	12	-	119381025	119386308	2482	immunoglobulin heavy constant gamma 1 (G1m marker) [Source:MGI Symbol;Acc:MGI:96446]	3.11001	2.05099	0.6006	0.64017	1	FALSE	10.0008	11.0213	-0.14018	0.91278	1	FALSE
MGP_C57BL6NJ_G0000008	Ighg3	12	-	119412673	119414330	1082	Immunoglobulin heavy constant gamma 3 [Source:MGI Symbol;Acc:MGI:2144790]	0	2.7392	#NAME?	0.16347	1	FALSE	3.9383	4.08881	-0.054109	0.99976	1	FALSE
MGP_C57BL6NJ_G0000009	Ighd	12	-	119456609	119466174	1806	immunoglobulin heavy constant delta [Source:MGI Symbol;Acc:MGI:96447]	20.056	20.5428	-0.0346	0.92955	1	FALSE	14.1643	25.7919	-0.86466	0.20892	1	FALSE
MGP_C57BL6NJ_G0000010	Ighm	12	-	119469403	119473561	1698	immunoglobulin heavy constant mu [Source:MGI Symbol;Acc:MGI:96448]	181.402	320.461	-0.82095	0.20838	1	FALSE	318.331	273.168	0.22074	0.73249	1	FALSE
MGP_C57BL6NJ_G0000011	Iglc1	16	-	16649417	16649870	454	immunoglobulin lambda constant 1 [Source:MGI Symbol;Acc:MGI:99546]	2.0503	1.44731	0.50246	0.90258	1	FALSE	4.34395	8.20909	-0.91821	0.49074	1	FALSE
MGP_C57BL6NJ_G0000012	Iglc3	16	-	16653029	16653480	452	immunoglobulin lambda constant 3 [Source:MGI Symbol;Acc:MGI:99886]	0.984856	1.28193	-0.38033	0.98038	1	FALSE	1.66621	2.64015	-0.66405	0.82196	1	FALSE
MGP_C57BL6NJ_G0000013	Iglc4	16	-	16776270	16776583	314	immunoglobulin lambda constant 4 [Source:MGI Symbol;Acc:MGI:3642936]	0	0	NA	NA	NA	NA	0	0	NA	NA	NA	NA
MGP_C57BL6NJ_G0000014	Iglc2	16	-	16779667	16781622	606	immunoglobulin lambda constant 2 [Source:MGI Symbol;Acc:MGI:99547]	4.14623	3.54979	0.22406	0.87129	1	FALSE	2.70764	6.84466	-1.3379	0.35059	1	FALSE
MGP_C57BL6NJ_G0000015	Igkc	6	+	73027106	73027637	532	immunoglobulin kappa constant [Source:MGI Symbol;Acc:MGI:96495]	58.6932	124.124	-1.0805	0.40571	1	FALSE	130.646	141.071	-0.11075	0.6764	1	FALSE
MGP_C57BL6NJ_G0000016	--	12	+	119365929	119368094	414	--	0	0	NA	NA	NA	NA	0	0	NA	NA	NA	NA
MGP_C57BL6NJ_G0000017	Ighd4-1	12	-	119482358	119482368	11	immunoglobulin heavy diversity 4-1 [Source:MGI Symbol;Acc:MGI:4439801]	0	0	NA	NA	NA	NA	0	0	NA	NA	NA	NA
MGP_C57BL6NJ_G0000018	Ighd3-2	12	-	119500626	119500641	16	immunoglobulin heavy diversity 3-2 [Source:MGI Symbol;Acc:MGI:4439707]	0	0	NA	NA	NA	NA	0	0.580299	#NAME?	0.86926	1	FALSE
MGP_C57BL6NJ_G0000019	--	12	-	119504075	119504086	12	--	0	0	NA	NA	NA	NA	0	0	NA	NA	NA	NA
MGP_C57BL6NJ_G0000020	Ighd5-3	12	-	119504075	119504084	10	immunoglobulin heavy diversity 5-3 [Source:MGI Symbol;Acc:MGI:4937297]	0	0	NA	NA	NA	NA	0	0	NA	NA	NA	NA
MGP_C57BL6NJ_G0000021	Ighd2-4	12	-	119511189	119511205	17	immunoglobulin heavy diversity 2-4 [Source:MGI Symbol;Acc:MGI:4439709]	0	0	NA	NA	NA	NA	0	0	NA	NA	NA	NA
MGP_C57BL6NJ_G0000022	Ighd2-6	12	-	119518184	119518200	17	immunoglobulin heavy diversity 2-6 [Source:MGI Symbol;Acc:MGI:4439865]	0	0	NA	NA	NA	NA	0	0	NA	NA	NA	NA
MGP_C57BL6NJ_G0000023	Ighd5-8	12	-	119524207	119524235	29	immunoglobulin heavy diversity 5-8 [Source:MGI Symbol;Acc:MGI:4937171]	0	0	NA	NA	NA	NA	0	0	NA	NA	NA	NA
MGP_C57BL6NJ_G0000024	Ighd2-5	12	-	119529367	119529383	17	immunoglobulin heavy diversity 2-5 [Source:MGI Symbol;Acc:MGI:4439705]	0	0	NA	NA	NA	NA	0	0	NA	NA	NA	NA
MGP_C57BL6NJ_G0000025	Gm37327	12	-	119530233	119530261	29	predicted gene, 37327 [Source:MGI Symbol;Acc:MGI:5610555]	0	0	NA	NA	NA	NA	0	0	NA	NA	NA	NA
MGP_C57BL6NJ_G0000026	Ighd5-7	12	-	119536266	119536294	29	immunoglobulin heavy diversity 5-7 [Source:MGI Symbol;Acc:MGI:4936973]	0	0	NA	NA	NA	NA	0	0	NA	NA	NA	NA
MGP_C57BL6NJ_G0000027	Ighd5-5	12	-	119536800	119536809	10	immunoglobulin heavy diversity 5-5 [Source:MGI Symbol;Acc:MGI:4937334]	0	0	NA	NA	NA	NA	0	0	NA	NA	NA	NA
MGP_C57BL6NJ_G0000028	Ighd2-3	12	-	119552285	119552301	17	immunoglobulin heavy diversity 2-3 [Source:MGI Symbol;Acc:MGI:4439708]	0	0	NA	NA	NA	NA	0	0	NA	NA	NA	NA
MGP_C57BL6NJ_G0000029	Ighd1-1	12	-	119562935	119562957	23	immunoglobulin heavy diversity 1-1 [Source:MGI Symbol;Acc:MGI:4439871]	0	0	NA	NA	NA	NA	0	0	NA	NA	NA	NA
MGP_C57BL6NJ_G0000030	Ighd3-1	12	-	119609752	119609768	17	immunoglobulin heavy diversity 3-1 [Source:MGI Symbol;Acc:MGI:4439891]	0.262417	0	Inf	1	1	FALSE	0	3.47416	#NAME?	0.14472	1	FALSE
MGP_C57BL6NJ_G0000031	Gm16968	12	-	119612471	119612493	23	predicted gene, 16968 [Source:MGI Symbol;Acc:MGI:4439892]	0	0	NA	NA	NA	NA	0	0	NA	NA	NA	NA
MGP_C57BL6NJ_G0000032	--	12	-	119551997	119552006	10	--	0	0	NA	NA	NA	NA	0	0	NA	NA	NA	NA
MGP_C57BL6NJ_G0000033	--	12	-	119611239	119611248	10	--	0	0	NA	NA	NA	NA	0	0	NA	NA	NA	NA
MGP_C57BL6NJ_G0000034	Ighj4	12	-	119480344	119480397	54	immunoglobulin heavy joining 4 [Source:MGI Symbol;Acc:MGI:4439658]	0	0.250465	#NAME?	0.99433	1	FALSE	0.49928	0.794739	-0.67063	0.97351	1	FALSE
MGP_C57BL6NJ_G0000035	Ighj3	12	-	119480915	119480962	48	immunoglobulin heavy joining 3 [Source:MGI Symbol;Acc:MGI:4439767]	0.262417	0.500931	-0.93275	0.98921	1	FALSE	0	0	NA	NA	NA	NA
MGP_C57BL6NJ_G0000036	Ighj2	12	-	119481298	119481397	54	immunoglobulin heavy joining 2 [Source:MGI Symbol;Acc:MGI:4439803]	0.236968	0.262281	-0.14642	1	1	FALSE	0	0	NA	NA	NA	NA
MGP_C57BL6NJ_G0000037	Ighj1	12	-	119481611	119481663	53	immunoglobulin heavy joining 1 [Source:MGI Symbol;Acc:MGI:4439802]	0.473937	0	Inf	0.75171	1	FALSE	0	0	NA	NA	NA	NA
MGP_C57BL6NJ_G0000038	Iglj1	16	-	16651024	16651061	38	immunoglobulin lambda joining 1 [Source:MGI Symbol;Acc:MGI:5009822]	0	0.500931	#NAME?	0.72893	1	FALSE	0	0.252295	#NAME?	0.99304	1	FALSE
MGP_C57BL6NJ_G0000039	Iglj3p	16	-	16654170	16654207	38	immunoglobulin lambda joining 3 pseudogene [Source:MGI Symbol;Acc:MGI:3645901]	0	0	NA	NA	NA	NA	0.256727	0	Inf	1	1	FALSE
MGP_C57BL6NJ_G0000040	Iglj3	16	-	16654840	16654877	38	immunoglobulin lambda joining 3 [Source:MGI Symbol;Acc:MGI:5293407]	0	0	NA	NA	NA	NA	0	0	NA	NA	NA	NA
MGP_C57BL6NJ_G0000041	Iglj4	16	-	16777766	16777807	42	immunoglobulin lambda joining 4 [Source:MGI Symbol;Acc:MGI:3645510]	0	0	NA	NA	NA	NA	0	0	NA	NA	NA	NA
MGP_C57BL6NJ_G0000042	Iglj2	16	-	16781469	16781506	38	immunoglobulin lambda joining 2 [Source:MGI Symbol;Acc:MGI:5293409]	0	0	NA	NA	NA	NA	0	0	NA	NA	NA	NA
MGP_C57BL6NJ_G0000043	Igkj1	6	+	73023233	73023270	38	immunoglobulin kappa joining 1 [Source:MGI Symbol;Acc:MGI:1316689]	0	0.279136	#NAME?	0.99433	1	FALSE	0	0	NA	NA	NA	NA
MGP_C57BL6NJ_G0000044	Igkj2	6	+	73023587	73023629	43	immunoglobulin kappa joining 2 [Source:MGI Symbol;Acc:MGI:1316690]	0	0.668177	#NAME?	0.54362	1	FALSE	0	0.522645	#NAME?	0.87831	1	FALSE
MGP_C57BL6NJ_G0000045	Igkj3	6	+	73023894	73023931	38	immunoglobulin kappa joining 3 [Source:MGI Symbol;Acc:MGI:1316691]	0.236968	1.03731	-2.1301	0.60578	1	FALSE	0.256727	1.06302	-2.0499	0.78639	1	FALSE
MGP_C57BL6NJ_G0000046	Igkj4	6	+	73024219	73024256	38	immunoglobulin kappa joining 4 [Source:MGI Symbol;Acc:MGI:1316692]	0	1.52642	#NAME?	0.18522	1	FALSE	0.513454	0.511711	0.0049073	1	1	FALSE
MGP_C57BL6NJ_G0000047	Igkj5	6	+	73024557	73024598	42	immunoglobulin kappa joining 5 [Source:MGI Symbol;Acc:MGI:1316738]	0.262884	0.250465	0.069813	1	1	FALSE	0.949219	0.745949	0.34766	1	1	FALSE
MGP_C57BL6NJ_G0000048	Ighv5-8	12	+	119771248	119771525	278	immunoglobulin heavy variable V5-8 [Source:MGI Symbol;Acc:MGI:5009890]	0	0	NA	NA	NA	NA	0	0	NA	NA	NA	NA
MGP_C57BL6NJ_G0000049	Ighv1-13	12	+	120935961	120936254	294	immunoglobulin heavy variable V1-13 [Source:MGI Symbol;Acc:MGI:5009907]	0	0	NA	NA	NA	NA	0	0	NA	NA	NA	NA
MGP_C57BL6NJ_G0000050	Gm17472	6	+	42541551	42542011	352	predicted gene, 17472 [Source:MGI Symbol;Acc:MGI:4937106]	0	0	NA	NA	NA	NA	0	0.580299	#NAME?	0.86926	1	FALSE
MGP_C57BL6NJ_G0000051	Gm20730	6	-	42685835	42686414	359	predicted gene, 20730 [Source:MGI Symbol;Acc:MGI:5313039]	0	0	NA	NA	NA	NA	0	0	NA	NA	NA	NA
MGP_C57BL6NJ_G0000052	Ighv5-2	12	-	119683662	119684148	353	immunoglobulin heavy variable 5-2 [Source:MGI Symbol;Acc:MGI:4439893]	0.524833	0	Inf	0.7389	1	FALSE	0	1.7409	#NAME?	0.45085	1	FALSE
MGP_C57BL6NJ_G0000053	--	12	-	119694897	119697328	480	--	0	0	NA	NA	NA	NA	0	0	NA	NA	NA	NA
MGP_C57BL6NJ_G0000054	--	12	-	119694897	119697198	350	--	0	0	NA	NA	NA	NA	0	0	NA	NA	NA	NA
MGP_C57BL6NJ_G0000055	--	12	-	119694897	119697200	352	--	0	0	NA	NA	NA	NA	0	0	NA	NA	NA	NA
MGP_C57BL6NJ_G0000056	--	12	-	119715371	119715902	425	--	0	0	NA	NA	NA	NA	0	0	NA	NA	NA	NA
MGP_C57BL6NJ_G0000057	--	12	-	119715371	119715830	353	--	0	0	NA	NA	NA	NA	0	0	NA	NA	NA	NA
MGP_C57BL6NJ_G0000058	Ighv2-3	12	-	119731016	119732255	347	immunoglobulin heavy variable 2-3 [Source:MGI Symbol;Acc:MGI:4439872]	0.222121	0.222726	-0.0039242	1	1	FALSE	0.692844	0.580299	0.25573	1	1	FALSE
MGP_C57BL6NJ_G0000059	Ighv5-9	12	-	119777338	119777862	418	immunoglobulin heavy variable 5-9 [Source:MGI Symbol;Acc:MGI:4439873]	0	0	NA	NA	NA	NA	0.513454	0.270351	0.9254	1	1	FALSE
MGP_C57BL6NJ_G0000060	Ighv5-9-1	12	-	119904235	119904754	413	immunoglobulin heavy variable 5-9-1 [Source:MGI Symbol;Acc:MGI:4439810]	0	0	NA	NA	NA	NA	1.28364	0.542444	1.2427	0.86444	1	FALSE
MGP_C57BL6NJ_G0000061	Ighv5-12-4	12	-	119937140	119937599	353	immunoglobulin heavy variable 5-12-4 [Source:MGI Symbol;Acc:MGI:3645977]	0	0	NA	NA	NA	NA	0.218058	0	Inf	1	1	FALSE
MGP_C57BL6NJ_G0000062	Ighv2-9-1	12	-	119944855	119945303	369	immunoglobulin heavy variable 2-9-1 [Source:MGI Symbol;Acc:MGI:4439519]	0.262884	0	Inf	1	1	FALSE	0.218058	0	Inf	1	1	FALSE
MGP_C57BL6NJ_G0000063	Ighv2-6-8	12	-	119976114	119978979	350	immunoglobulin heavy variable 2-6-8 [Source:MGI Symbol;Acc:MGI:4439811]	0	1.03053	#NAME?	0.36751	1	FALSE	0	2.3212	#NAME?	0.34515	1	FALSE
MGP_C57BL6NJ_G0000064	Ighv2-7	12	-	119989625	119990063	355	immunoglobulin heavy variable 2-7 [Source:MGI Symbol;Acc:MGI:4439521]	0	0	NA	NA	NA	NA	0	0	NA	NA	NA	NA
MGP_C57BL6NJ_G0000065	Ighv5-15	12	-	120011802	120012285	361	immunoglobulin heavy variable 5-15 [Source:MGI Symbol;Acc:MGI:4439812]	0	0.500931	#NAME?	0.72893	1	FALSE	0	2.5247	#NAME?	0.27397	1	FALSE
MGP_C57BL6NJ_G0000066	Ighv5-16	12	-	120023670	120024154	380	immunoglobulin heavy variable 5-16 [Source:MGI Symbol;Acc:MGI:4439556]	0.236968	0	Inf	1	1	FALSE	0.717339	1.56761	-1.1278	0.8092	1	FALSE
MGP_C57BL6NJ_G0000067	Ighv5-17	12	-	120055888	120056409	405	immunoglobulin heavy variable 5-17 [Source:MGI Symbol;Acc:MGI:4439533]	1.79942	0.250465	2.8449	0.42741	1	FALSE	1.40948	1.85602	-0.39705	0.94909	1	FALSE
MGP_C57BL6NJ_G0000068	Ighv2-9	12	-	120070384	120070829	362	immunoglobulin heavy variable 2-9 [Source:MGI Symbol;Acc:MGI:4439624]	0.73682	0	Inf	0.54338	1	FALSE	0.741834	0.270351	1.4563	0.92774	1	FALSE
MGP_C57BL6NJ_G0000069	Ighv7-1	12	-	120088086	120088638	363	immunoglobulin heavy variable 7-1 [Source:MGI Symbol;Acc:MGI:4439622]	0	0.791883	#NAME?	0.51408	1	FALSE	0.474433	1.97339	-2.0564	0.64402	1	FALSE
MGP_C57BL6NJ_G0000070	Ighv7-2	12	-	120106512	120106970	357	immunoglobulin heavy variable 7-2 [Source:MGI Symbol;Acc:MGI:4439623]	0	0	NA	NA	NA	NA	0	0	NA	NA	NA	NA
MGP_C57BL6NJ_G0000071	Ighv14-1	12	-	120134574	120135003	351	immunoglobulin heavy variable 14-1 [Source:MGI Symbol;Acc:MGI:4439920]	0	0	NA	NA	NA	NA	0	0	NA	NA	NA	NA
MGP_C57BL6NJ_G0000072	Ighv4-1	12	-	120148886	120224046	414	immunoglobulin heavy variable 4-1 [Source:MGI Symbol;Acc:MGI:4439536]	0	0	NA	NA	NA	NA	0	0	NA	NA	NA	NA
MGP_C57BL6NJ_G0000073	Ighv11-1	12	-	120178616	120179078	353	immunoglobulin heavy variable 11-1 [Source:MGI Symbol;Acc:MGI:4439535]	0.262417	0.250465	0.067248	1	1	FALSE	0	1.45075	#NAME?	0.5355	1	FALSE
MGP_C57BL6NJ_G0000074	Ighv14-2	12	-	120190496	120190925	351	immunoglobulin heavy variable 14-2 [Source:MGI Symbol;Acc:MGI:4439607]	0.473937	0	Inf	0.75171	1	FALSE	1.16763	2.40053	-1.0398	0.75514	1	FALSE
MGP_C57BL6NJ_G0000075	Ighv11-2	12	-	120206518	120207089	461	immunoglobulin heavy variable V11-2 [Source:MGI Symbol;Acc:MGI:4947968]	0	0.250465	#NAME?	0.99433	1	FALSE	2.58672	2.9409	-0.18513	0.98386	1	FALSE
MGP_C57BL6NJ_G0000076	Ighv3-1	12	-	120269564	120269994	350	immunoglobulin heavy variable 3-1 [Source:MGI Symbol;Acc:MGI:4439534]	0	0	NA	NA	NA	NA	0.218058	0.5605	-1.362	0.98212	1	FALSE
MGP_C57BL6NJ_G0000077	Ighv14-3	12	-	120291786	120292262	399	immunoglobulin heavy variable V14-3 [Source:MGI Symbol;Acc:MGI:4439764]	0	0.222726	#NAME?	0.99433	1	FALSE	0.218058	2.48685	-3.5115	0.41732	1	FALSE
MGP_C57BL6NJ_G0000078	Ighv16-1	12	-	120300667	120301120	353	immunoglobulin heavy variable 16-1 [Source:MGI Symbol;Acc:MGI:3643819]	0	0	NA	NA	NA	NA	0	0	NA	NA	NA	NA
MGP_C57BL6NJ_G0000079	Ighv9-1	12	-	120326473	120326903	351	immunoglobulin heavy variable 9-1 [Source:MGI Symbol;Acc:MGI:4439911]	0	0	NA	NA	NA	NA	0.242553	0.270351	-0.15653	1	1	FALSE
MGP_C57BL6NJ_G0000080	Ighv9-2	12	-	120350361	120350790	351	immunoglobulin heavy variable V9-2 [Source:MGI Symbol;Acc:MGI:3643816]	0	0	NA	NA	NA	NA	0	0	NA	NA	NA	NA
MGP_C57BL6NJ_G0000081	Ighv9-3	12	-	120379265	120379695	351	immunoglobulin heavy variable V9-3 [Source:MGI Symbol;Acc:MGI:3642720]	0	0.500931	#NAME?	0.72893	1	FALSE	1.64171	1.56587	0.068239	1	1	FALSE
MGP_C57BL6NJ_G0000082	Ighv7-3	12	-	120392582	120393046	361	immunoglobulin heavy variable 7-3 [Source:MGI Symbol;Acc:MGI:4439766]	0.236968	0	Inf	1	1	FALSE	1.23079	1.04529	0.23568	1	1	FALSE
MGP_C57BL6NJ_G0000083	Ighv14-4	12	-	120425265	120425694	351	immunoglobulin heavy variable 14-4 [Source:MGI Symbol;Acc:MGI:4439765]	0	0.723656	#NAME?	0.5296	1	FALSE	0.717339	1.41289	-0.97793	0.88284	1	FALSE
MGP_C57BL6NJ_G0000084	Ighv3-3	12	-	120454379	120454815	350	immunoglobulin heavy variable V3-3 [Source:MGI Symbol;Acc:MGI:3643949]	0	0	NA	NA	NA	NA	0	0	NA	NA	NA	NA
MGP_C57BL6NJ_G0000085	Ighv7-4	12	-	120489097	120489637	437	immunoglobulin heavy variable 7-4 [Source:MGI Symbol;Acc:MGI:4439763]	0	0	NA	NA	NA	NA	0	0	NA	NA	NA	NA
MGP_C57BL6NJ_G0000086	Ighv3-4	12	-	120514939	120515373	353	immunoglobulin heavy variable V3-4 [Source:MGI Symbol;Acc:MGI:3644034]	0.222121	0	Inf	1	1	FALSE	0.242553	0	Inf	1	1	FALSE
MGP_C57BL6NJ_G0000087	Ighv3-5	12	-	120525233	120525668	353	immunoglobulin heavy variable 3-5 [Source:MGI Symbol;Acc:MGI:3648045]	0	0.751396	#NAME?	0.5432	1	FALSE	0	0	NA	NA	NA	NA
MGP_C57BL6NJ_G0000088	Ighv3-6	12	-	120558353	120558783	350	immunoglobulin heavy variable 3-6 [Source:MGI Symbol;Acc:MGI:4439856]	0	0.751396	#NAME?	0.5432	1	FALSE	1.41018	1.58948	-0.17267	1	1	FALSE
MGP_C57BL6NJ_G0000089	Ighv9-4	12	-	120573993	120574421	351	immunoglobulin heavy variable 9-4 [Source:MGI Symbol;Acc:MGI:3646379]	0	0	NA	NA	NA	NA	0	0.270351	#NAME?	0.99304	1	FALSE
MGP_C57BL6NJ_G0000090	Ighv3-8	12	-	120597769	120598243	394	immunoglobulin heavy variable V3-8 [Source:MGI Symbol;Acc:MGI:3645298]	0	0.262281	#NAME?	0.99433	1	FALSE	0.242553	0	Inf	1	1	FALSE
MGP_C57BL6NJ_G0000091	Ighv13-2	12	-	120626786	120627245	359	immunoglobulin heavy variable 13-2 [Source:MGI Symbol;Acc:MGI:3705861]	0	0.279136	#NAME?	0.99433	1	FALSE	0.485107	1.25054	-1.3662	0.80437	1	FALSE
MGP_C57BL6NJ_G0000092	Ighv12-3	12	-	120636670	120637103	353	immunoglobulin heavy variable V12-3 [Source:MGI Symbol;Acc:MGI:3646760]	0.236968	0	Inf	1	1	FALSE	1.15275	0	Inf	0.63121	1	FALSE
MGP_C57BL6NJ_G0000093	Ighv6-3	12	-	120668742	120669199	356	immunoglobulin heavy variable 6-3 [Source:MGI Symbol;Acc:MGI:4439854]	0.973788	0.763212	0.35152	1	1	FALSE	2.24304	2.03972	0.13708	1	1	FALSE
MGP_C57BL6NJ_G0000094	Ighv6-4	12	-	120683504	120683991	357	immunoglobulin heavy variable V6-4 [Source:MGI Symbol;Acc:MGI:3704120]	0.262417	0	Inf	1	1	FALSE	0.242553	0.53151	-1.1318	0.98211	1	FALSE
MGP_C57BL6NJ_G0000095	Ighv6-5	12	-	120694159	120694616	357	immunoglobulin heavy variable V6-5 [Source:MGI Symbol;Acc:MGI:3647134]	0	0	NA	NA	NA	NA	0	1.6164	#NAME?	0.46923	1	FALSE
MGP_C57BL6NJ_G0000096	Ighv6-6	12	-	120717294	120717750	357	immunoglobulin heavy variable 6-6 [Source:MGI Symbol;Acc:MGI:4439619]	0.459089	0.500931	-0.12584	1	1	FALSE	1.62683	1.5768	0.045065	1	1	FALSE
MGP_C57BL6NJ_G0000097	Ighv6-7	12	-	120735503	120735960	357	immunoglobulin heavy variable V6-7 [Source:MGI Symbol;Acc:MGI:3644477]	0	0	NA	NA	NA	NA	0	0	NA	NA	NA	NA
MGP_C57BL6NJ_G0000098	Ighv8-2	12	-	120742168	120742607	359	immunoglobulin heavy variable V8-2 [Source:MGI Symbol;Acc:MGI:3647474]	0	0	NA	NA	NA	NA	0	0.24136	#NAME?	0.99304	1	FALSE
MGP_C57BL6NJ_G0000099	Ighv1-5	12	-	120748956	120749458	380	immunoglobulin heavy variable V1-5 [Source:MGI Symbol;Acc:MGI:3704121]	0	0	NA	NA	NA	NA	0	0	NA	NA	NA	NA
MGP_C57BL6NJ_G0000100	Ighv10-1	12	-	120760485	120760931	359	immunoglobulin heavy variable 10-1 [Source:MGI Symbol;Acc:MGI:4439620]	0.236968	0	Inf	1	1	FALSE	2.81931	2.57679	0.12977	1	1	FALSE
MGP_C57BL6NJ_G0000101	Ighv10-3	12	-	120824231	120824695	377	immunoglobulin heavy variable V10-3 [Source:MGI Symbol;Acc:MGI:3648785]	0	0.279136	#NAME?	0.99433	1	FALSE	0.98824	0.290149	1.7681	0.84062	1	FALSE
MGP_C57BL6NJ_G0000102	Ighv1-4	12	-	120853749	120854182	351	immunoglobulin heavy variable 1-4 [Source:MGI Symbol;Acc:MGI:4439618]	0	0	NA	NA	NA	NA	0	0	NA	NA	NA	NA
MGP_C57BL6NJ_G0000103	Ighv1-7	12	-	120853749	120854219	388	immunoglobulin heavy variable V1-7 [Source:MGI Symbol;Acc:MGI:3704122]	0	0	NA	NA	NA	NA	0	0	NA	NA	NA	NA
MGP_C57BL6NJ_G0000104	Ighv15-2	12	-	120879249	120879683	354	immunoglobulin heavy variable V15-2 [Source:MGI Symbol;Acc:MGI:4947963]	0	0	NA	NA	NA	NA	0	0	NA	NA	NA	NA
MGP_C57BL6NJ_G0000105	Ighv1-9	12	-	120899940	120900373	351	immunoglobulin heavy variable V1-9 [Source:MGI Symbol;Acc:MGI:4439621]	1.42181	0.250465	2.505	0.54756	1	FALSE	1.20595	0.832594	0.53448	0.95806	1	FALSE
MGP_C57BL6NJ_G0000106	Ighv1-11	12	-	120921904	120922336	351	immunoglobulin heavy variable V1-11 [Source:MGI Symbol;Acc:MGI:5009835]	0.262884	0	Inf	1	1	FALSE	0.872233	0.522645	0.73888	0.94995	1	FALSE
MGP_C57BL6NJ_G0000107	Ighv1-12	12	-	120925511	120925979	386	immunoglobulin heavy variable V1-12 [Source:MGI Symbol;Acc:MGI:3646284]	0	0	NA	NA	NA	NA	0.217706	0.252295	-0.21273	1	1	FALSE
MGP_C57BL6NJ_G0000108	Ighv1-24	12	-	121202610	121203043	351	immunoglobulin heavy variable V1-24 [Source:MGI Symbol;Acc:MGI:3815052]	0	0	NA	NA	NA	NA	0	0	NA	NA	NA	NA
MGP_C57BL6NJ_G0000109	Ighv1-39	12	-	121255228	121255661	351	immunoglobulin heavy variable 1-39 [Source:MGI Symbol;Acc:MGI:4439888]	0	0	NA	NA	NA	NA	0.218058	0.493655	-1.1788	0.98193	1	FALSE
MGP_C57BL6NJ_G0000110	Ighv1-42	12	-	121282191	121282622	351	immunoglobulin heavy variable V1-42 [Source:MGI Symbol;Acc:MGI:3704123]	0	0	NA	NA	NA	NA	0.741834	0	Inf	0.80352	1	FALSE
MGP_C57BL6NJ_G0000111	Ighv1-43	12	-	121290657	121291090	351	immunoglobulin heavy variable V1-43 [Source:MGI Symbol;Acc:MGI:3704124]	0	0	NA	NA	NA	NA	0	0	NA	NA	NA	NA
MGP_C57BL6NJ_G0000112	Ighv1-47	12	-	121342686	121343158	397	immunoglobulin heavy variable 1-47 [Source:MGI Symbol;Acc:MGI:4439890]	0	0.524563	#NAME?	0.72326	1	FALSE	0	0	NA	NA	NA	NA
MGP_C57BL6NJ_G0000113	Ighv8-4	12	-	121378299	121378732	351	immunoglobulin heavy variable V8-4 [Source:MGI Symbol;Acc:MGI:3646040]	0	0	NA	NA	NA	NA	0	0	NA	NA	NA	NA
MGP_C57BL6NJ_G0000114	Ighv1-49	12	-	121409200	121409633	351	immunoglobulin heavy variable 1-49 [Source:MGI Symbol;Acc:MGI:4439754]	0	0	NA	NA	NA	NA	0	0	NA	NA	NA	NA
MGP_C57BL6NJ_G0000115	Ighv8-5	12	-	121421091	121715512	358	immunoglobulin heavy variable V8-5 [Source:MGI Symbol;Acc:MGI:3645478]	0	0	NA	NA	NA	NA	0.256727	0	Inf	1	1	FALSE
MGP_C57BL6NJ_G0000116	--	12	-	121589231	121589690	377	--	0	0	NA	NA	NA	NA	0	0	NA	NA	NA	NA
MGP_C57BL6NJ_G0000117	Ighv1-54	12	-	121589231	121589664	351	immunoglobulin heavy variable V1-54 [Source:MGI Symbol;Acc:MGI:3647133]	0	0	NA	NA	NA	NA	0	0	NA	NA	NA	NA
MGP_C57BL6NJ_G0000118	--	12	-	121678022	121678315	294	--	0	0	NA	NA	NA	NA	0	0	NA	NA	NA	NA
MGP_C57BL6NJ_G0000119	Ighv1-56	12	-	121678022	121678455	351	immunoglobulin heavy variable 1-56 [Source:MGI Symbol;Acc:MGI:4439715]	0	0	NA	NA	NA	NA	0	0	NA	NA	NA	NA
MGP_C57BL6NJ_G0000120	Ighv8-8	12	-	121715070	121715512	358	immunoglobulin heavy variable 8-8 [Source:MGI Symbol;Acc:MGI:3815333]	0	0	NA	NA	NA	NA	0.218058	0.290149	-0.41208	1	1	FALSE
MGP_C57BL6NJ_G0000121	--	12	-	121758497	121759031	351	--	0	0	NA	NA	NA	NA	0	0	NA	NA	NA	NA
MGP_C57BL6NJ_G0000122	Ighv1-59	12	-	121758497	121759070	390	immunoglobulin heavy variable V1-59 [Source:MGI Symbol;Acc:MGI:3644474]	0	0	NA	NA	NA	NA	0	0	NA	NA	NA	NA
MGP_C57BL6NJ_G0000123	--	12	-	121882148	121882609	378	--	0	0	NA	NA	NA	NA	0	0	NA	NA	NA	NA
MGP_C57BL6NJ_G0000124	--	12	-	121965575	121967673	415	--	0	0	NA	NA	NA	NA	0	0	NA	NA	NA	NA
MGP_C57BL6NJ_G0000125	Ighv1-64	12	-	121965575	121967661	405	immunoglobulin heavy variable 1-64 [Source:MGI Symbol;Acc:MGI:4439789]	0	0	NA	NA	NA	NA	0	0	NA	NA	NA	NA
MGP_C57BL6NJ_G0000126	--	12	-	121965575	121966007	351	--	0	0	NA	NA	NA	NA	0	0	NA	NA	NA	NA
MGP_C57BL6NJ_G0000127	Ighv1-62-3	12	-	121965575	121966062	406	immunoglobulin heavy variable 1-62-3 [Source:MGI Symbol;Acc:MGI:3648544]	0	0	NA	NA	NA	NA	0	0	NA	NA	NA	NA
MGP_C57BL6NJ_G0000128	Ighv8-11	12	-	122017889	122018331	358	immunoglobulin heavy variable V8-11 [Source:MGI Symbol;Acc:MGI:3644925]	0.222121	0	Inf	1	1	FALSE	0	0.290149	#NAME?	0.99304	1	FALSE
MGP_C57BL6NJ_G0000129	Ighv1-67	12	-	122080805	122081241	351	immunoglobulin heavy variable V1-67 [Source:MGI Symbol;Acc:MGI:3645228]	0	0	NA	NA	NA	NA	0	0.504589	#NAME?	0.88124	1	FALSE
MGP_C57BL6NJ_G0000130	Ighv8-12	12	-	122141918	122142360	358	immunoglobulin heavy variable V8-12 [Source:MGI Symbol;Acc:MGI:3642873]	0	0	NA	NA	NA	NA	0.949219	0.24136	1.9756	0.84962	1	FALSE
MGP_C57BL6NJ_G0000131	Ighv1-71	12	-	122256127	122256569	359	immunoglobulin heavy variable 1-71 [Source:MGI Symbol;Acc:MGI:3643033]	0	0	NA	NA	NA	NA	0	0	NA	NA	NA	NA
MGP_C57BL6NJ_G0000132	--	12	-	122332130	122332539	328	--	0	0	NA	NA	NA	NA	0	0	NA	NA	NA	NA
MGP_C57BL6NJ_G0000133	Ighv1-74	12	-	122332130	122332584	373	immunoglobulin heavy variable V1-74 [Source:MGI Symbol;Acc:MGI:4439634]	0	0	NA	NA	NA	NA	0	0	NA	NA	NA	NA
MGP_C57BL6NJ_G0000134	Ighv1-76	12	-	122382047	122382497	368	immunoglobulin heavy variable 1-76 [Source:MGI Symbol;Acc:MGI:4439737]	0	0	NA	NA	NA	NA	0	0	NA	NA	NA	NA
MGP_C57BL6NJ_G0000135	--	12	-	122382047	122382528	399	--	0	0	NA	NA	NA	NA	0	0	NA	NA	NA	NA
MGP_C57BL6NJ_G0000136	Ighv1-77	12	-	122406974	122407429	373	immunoglobulin heavy variable 1-77 [Source:MGI Symbol;Acc:MGI:4439670]	0	0	NA	NA	NA	NA	0	0	NA	NA	NA	NA
MGP_C57BL6NJ_G0000137	--	12	-	122406974	122407462	406	--	0	0	NA	NA	NA	NA	0	0	NA	NA	NA	NA
MGP_C57BL6NJ_G0000138	Ighv1-78	12	-	122450361	122450815	376	immunoglobulin heavy variable 1-78 [Source:MGI Symbol;Acc:MGI:4439736]	0	0.222726	#NAME?	0.99433	1	FALSE	0.678318	1.40196	-1.0474	0.88377	1	FALSE
MGP_C57BL6NJ_G0000139	Ighv1-80	12	-	122502152	122502584	351	immunoglobulin heavy variable 1-80 [Source:MGI Symbol;Acc:MGI:4439738]	0.473937	0	Inf	0.75171	1	FALSE	0.460259	1.54574	-1.7478	0.72747	1	FALSE
MGP_C57BL6NJ_G0000140	Ighv1-81	12	-	122559672	122560141	351	immunoglobulin heavy variable 1-81 [Source:MGI Symbol;Acc:MGI:4439635]	0	0	NA	NA	NA	NA	0	0	NA	NA	NA	NA
MGP_C57BL6NJ_G0000141	Iglv3	16	-	16836552	16837035	381	immunoglobulin lambda variable 3 [Source:MGI Symbol;Acc:MGI:3645509]	0	1.50372	#NAME?	0.18743	1	FALSE	1.39601	1.9338	-0.47013	0.9494	1	FALSE
MGP_C57BL6NJ_G0000142	Iglv2	16	-	16855446	16856258	366	immunoglobulin lambda variable 2 [Source:MGI Symbol;Acc:MGI:99548]	0	0	NA	NA	NA	NA	0	0	NA	NA	NA	NA
MGP_C57BL6NJ_G0000143	--	16	-	16855446	16856283	391	--	0	0	NA	NA	NA	NA	0	0	NA	NA	NA	NA
MGP_C57BL6NJ_G0000144	Igkv17-121	17	+	68596	69180	354	immunoglobulin kappa variable 17-121 [Source:MGI Symbol;Acc:MGI:3647671]	0	0	NA	NA	NA	NA	0	0	NA	NA	NA	NA
MGP_C57BL6NJ_G0000145	Igkv6-20	4	+	51572698	51573346	375	immunoglobulin kappa variable 6-20 [Source:MGI Symbol;Acc:MGI:1330836]	0.73682	0.500931	0.5567	1	1	FALSE	2.62295	1.9246	0.44663	0.88588	1	FALSE
MGP_C57BL6NJ_G0000146	Igkv2-137	6	+	69169002	69169721	501	immunoglobulin kappa chain variable 2-137 [Source:MGI Symbol;Acc:MGI:4439879]	0	0	NA	NA	NA	NA	0	0	NA	NA	NA	NA
MGP_C57BL6NJ_G0000147	Igkv1-135	6	+	69244827	69245622	394	immunoglobulin kappa variable 1-135 [Source:MGI Symbol;Acc:MGI:3819952]	0	0	NA	NA	NA	NA	0	0	NA	NA	NA	NA
MGP_C57BL6NJ_G0000148	--	6	+	69245310	69245622	313	--	0	0	NA	NA	NA	NA	0	0	NA	NA	NA	NA
MGP_C57BL6NJ_G0000149	Igkv1-132	6	+	69420798	69421511	362	immunoglobulin kappa variable 1-132 [Source:MGI Symbol;Acc:MGI:3648800]	0	1.25233	#NAME?	0.43335	1	FALSE	0	0	NA	NA	NA	NA
MGP_C57BL6NJ_G0000150	Igkv1-131	6	-	69427296	69428032	362	immunoglobulin kappa variable 1-131 [Source:MGI Symbol;Acc:MGI:3645551]	0	0.250465	#NAME?	0.99433	1	FALSE	0	0	NA	NA	NA	NA
MGP_C57BL6NJ_G0000151	Igkv14-130	6	+	69453501	69453966	353	immunoglobulin kappa variable 14-130 [Source:MGI Symbol;Acc:MGI:3645770]	0	0	NA	NA	NA	NA	0.218058	0.252295	-0.2104	1	1	FALSE
MGP_C57BL6NJ_G0000152	Igkv9-129	6	+	69529116	69529589	353	immunoglobulin kappa variable 9-129 [Source:MGI Symbol;Acc:MGI:3525017]	0	0	NA	NA	NA	NA	0.513454	0	Inf	0.90472	1	FALSE
MGP_C57BL6NJ_G0000153	Igkv14-126	6	+	69621030	69621500	358	immunoglobulin kappa variable 14-126 [Source:MGI Symbol;Acc:MGI:3643131]	0	1.78193	#NAME?	0.24878	1	FALSE	4.104	2.5801	0.66961	0.78554	1	FALSE
MGP_C57BL6NJ_G0000154	Igkv11-125	6	+	69641515	69641994	353	immunoglobulin kappa variable 11-125 [Source:MGI Symbol;Acc:MGI:3642338]	0	0	NA	NA	NA	NA	0	0	NA	NA	NA	NA
MGP_C57BL6NJ_G0000155	Igkv9-124	6	-	69669607	69670073	353	immunoglobulin kappa chain variable 9-124 [Source:MGI Symbol;Acc:MGI:3646892]	0	0.262281	#NAME?	0.99433	1	FALSE	0.49928	0.270351	0.88502	1	1	FALSE
MGP_C57BL6NJ_G0000156	Igkv9-123	6	-	69686449	69686935	377	immunoglobulin kappa variable 9-123 [Source:MGI Symbol;Acc:MGI:3643848]	0	0	NA	NA	NA	NA	0	1.1606	#NAME?	0.6338	1	FALSE
MGP_C57BL6NJ_G0000157	Igkv1-122	6	+	69757904	69758674	383	immunoglobulin kappa chain variable 1-122 [Source:MGI Symbol;Acc:MGI:4439722]	0	0.445451	#NAME?	0.74342	1	FALSE	0	1.24673	#NAME?	0.5707	1	FALSE
MGP_C57BL6NJ_G0000158	Igkv9-120	6	+	69831485	69831958	353	immunoglobulin kappa chain variable 9-120 [Source:MGI Symbol;Acc:MGI:3647784]	0.947873	0.250465	1.9201	0.6676	1	FALSE	1.20595	2.49604	-1.0495	0.75192	1	FALSE
MGP_C57BL6NJ_G0000159	Igkv2-112	6	+	70047973	70048698	361	immunoglobulin kappa variable 2-112 [Source:MGI Symbol;Acc:MGI:3644894]	0	0	NA	NA	NA	NA	0.756008	0.290149	1.3816	0.92539	1	FALSE
MGP_C57BL6NJ_G0000160	Igkv14-111	6	+	70068795	70069275	368	immunoglobulin kappa variable 14-111 [Source:MGI Symbol;Acc:MGI:4439863]	0.696057	1.50279	-1.1104	0.76213	1	FALSE	1.20595	1.04703	0.20386	1	1	FALSE
MGP_C57BL6NJ_G0000161	Igkv1-117	6	+	70083980	70086665	404	immunoglobulin kappa variable 1-117 [Source:MGI Symbol;Acc:MGI:4439721]	0	0	NA	NA	NA	NA	0	0	NA	NA	NA	NA
MGP_C57BL6NJ_G0000162	Igkv1-110	6	+	70083983	70086665	398	immunoglobulin kappa variable 1-110 [Source:MGI Symbol;Acc:MGI:4439558]	0	0	NA	NA	NA	NA	0	0	NA	NA	NA	NA
MGP_C57BL6NJ_G0000163	Igkv2-109	6	+	70107606	70108350	374	immunoglobulin kappa variable 2-109 [Source:MGI Symbol;Acc:MGI:3642626]	0	0	NA	NA	NA	NA	0	0	NA	NA	NA	NA
MGP_C57BL6NJ_G0000164	Igkv16-104	6	+	70292108	70292605	378	immunoglobulin kappa variable 16-104 [Source:MGI Symbol;Acc:MGI:2685913]	0.947873	2.78379	-1.5543	0.58024	1	FALSE	1.20595	1.0361	0.219	1	1	FALSE
MGP_C57BL6NJ_G0000165	Igkv15-103	6	+	70308986	70309471	375	immunoglobulin kappa chain variable 15-103 [Source:MGI Symbol;Acc:MGI:96513]	0.236968	2.3402	-3.3039	0.19649	1	FALSE	0.49928	0.24136	1.0487	1	1	FALSE
MGP_C57BL6NJ_G0000166	Igkv20-101-2	6	+	70357641	70358118	339	immunoglobulin kappa chain variable 20-101-2 [Source:MGI Symbol;Acc:MGI:5009884]	0.236968	0.262281	-0.14642	1	1	FALSE	0	2.03105	#NAME?	0.37869	1	FALSE
MGP_C57BL6NJ_G0000167	Igkv14-100	6	+	70405269	70405734	353	immunoglobulin kappa chain variable 14-100 [Source:MGI Symbol;Acc:MGI:4439559]	0.681209	0.473191	0.52568	1	1	FALSE	0	0.832594	#NAME?	0.75292	1	FALSE
MGP_C57BL6NJ_G0000168	Igkv1-99	6	+	70427720	70428498	376	immunoglobulin kappa variable 1-99 [Source:MGI Symbol;Acc:MGI:4439724]	0	0	NA	NA	NA	NA	0.217706	0.290149	-0.41441	1	1	FALSE
MGP_C57BL6NJ_G0000169	Igkv12-98	6	+	70465090	70465562	347	immunoglobulin kappa variable 12-98 [Source:MGI Symbol;Acc:MGI:4439560]	0.222121	0	Inf	1	1	FALSE	0	0	NA	NA	NA	NA
MGP_C57BL6NJ_G0000170	Igkv10-96	6	-	70529710	70530189	359	immunoglobulin kappa variable 10-96 [Source:MGI Symbol;Acc:MGI:4439561]	0.485004	0.735472	-0.60067	0.98557	1	FALSE	2.1165	1.56587	0.43472	0.93198	1	FALSE
MGP_C57BL6NJ_G0000171	Igkv10-94	6	+	70602498	70602777	280	immunoglobulin kappa variable 10-94 [Source:MGI Symbol;Acc:MGI:3646140]	0	0	NA	NA	NA	NA	0.217706	1.07395	-2.3025	0.78891	1	FALSE
MGP_C57BL6NJ_G0000172	Igkv19-93	6	-	70666155	70666638	363	immunoglobulin kappa chain variable 19-93 [Source:MGI Symbol;Acc:MGI:107617]	0	0	NA	NA	NA	NA	0	0	NA	NA	NA	NA
MGP_C57BL6NJ_G0000173	Igkv4-92	6	-	70691307	70691862	351	immunoglobulin kappa variable 4-92 [Source:MGI Symbol;Acc:MGI:2686254]	0	0.250465	#NAME?	0.99433	1	FALSE	0	2.03105	#NAME?	0.37869	1	FALSE
MGP_C57BL6NJ_G0000174	Igkv4-91	6	-	70707330	70707876	358	immunoglobulin kappa chain variable 4-91 [Source:MGI Symbol;Acc:MGI:3642277]	0.947873	0	Inf	0.48842	1	FALSE	1.28364	2.46705	-0.94255	0.75077	1	FALSE
MGP_C57BL6NJ_G0000175	Igkv4-90	6	-	70743719	70744248	352	immunoglobulin kappa chain variable 4-90 [Source:MGI Symbol;Acc:MGI:4439830]	0	0	NA	NA	NA	NA	0	0.580299	#NAME?	0.86926	1	FALSE
MGP_C57BL6NJ_G0000176	Igkv12-89	6	-	70775923	70776384	338	immunoglobulin kappa chain variable 12-89 [Source:MGI Symbol;Acc:MGI:4439829]	0	0	NA	NA	NA	NA	0.218058	0.870448	-1.997	0.87876	1	FALSE
MGP_C57BL6NJ_G0000177	Igkv1-88	6	-	70796391	70797157	362	immunoglobulin kappa chain variable 1-88 [Source:MGI Symbol;Acc:MGI:4439828]	0	0	NA	NA	NA	NA	0	0.870448	#NAME?	0.74592	1	FALSE
MGP_C57BL6NJ_G0000178	Gm42543	6	-	70814672	70815158	353	predicted gene 42543 [Source:MGI Symbol;Acc:MGI:5662680]	0	0	NA	NA	NA	NA	0	0	NA	NA	NA	NA
MGP_C57BL6NJ_G0000179	Igkv4-86	6	-	70850441	70851003	378	immunoglobulin kappa variable 4-86 [Source:MGI Symbol;Acc:MGI:2685305]	0	1.08787	#NAME?	0.35794	1	FALSE	0.513454	1.93205	-1.9118	0.64418	1	FALSE
MGP_C57BL6NJ_G0000180	Igkv4-81	6	-	70924808	70925344	358	immunoglobulin kappa variable 4-81 [Source:MGI Symbol;Acc:MGI:2685306]	0	0.250465	#NAME?	0.99433	1	FALSE	0	0.290149	#NAME?	0.99304	1	FALSE
MGP_C57BL6NJ_G0000181	Igkv4-80	6	-	70973377	70973910	358	immunoglobulin kappa variable 4-80 [Source:MGI Symbol;Acc:MGI:4439653]	0	0	NA	NA	NA	NA	0	0	NA	NA	NA	NA
MGP_C57BL6NJ_G0000182	Igkv4-78	6	-	71163509	71164042	358	immunoglobulin kappa variable 4-78 [Source:MGI Symbol;Acc:MGI:3819775]	0	0	NA	NA	NA	NA	0	0	NA	NA	NA	NA
MGP_C57BL6NJ_G0000183	Igkv4-79	6	-	71264242	71264775	358	immunoglobulin kappa variable 4-79 [Source:MGI Symbol;Acc:MGI:2685040]	0	0	NA	NA	NA	NA	0	0	NA	NA	NA	NA
MGP_C57BL6NJ_G0000184	Igkv4-63	6	-	71397094	71397379	286	immunoglobulin kappa variable 4-63 [Source:MGI Symbol;Acc:MGI:3645235]	0	0	NA	NA	NA	NA	0	0	NA	NA	NA	NA
MGP_C57BL6NJ_G0000185	Igkv4-57	6	-	71397094	71397606	336	immunoglobulin kappa variable 4-57 [Source:MGI Symbol;Acc:MGI:2685035]	0	0	NA	NA	NA	NA	0	0	NA	NA	NA	NA
MGP_C57BL6NJ_G0000186	Igkv4-51	6	-	71533090	71533658	394	immunoglobulin kappa chain variable 4-51 [Source:MGI Symbol;Acc:MGI:5009829]	0	0	NA	NA	NA	NA	0	0	NA	NA	NA	NA
MGP_C57BL6NJ_G0000187	Igkv4-58	6	-	71533090	71533622	358	immunoglobulin kappa variable 4-58 [Source:MGI Symbol;Acc:MGI:2685923]	0	0	NA	NA	NA	NA	0	0	NA	NA	NA	NA
MGP_C57BL6NJ_G0000188	Igkv4-53	6	-	71716948	71718738	367	immunoglobulin kappa variable 4-53 [Source:MGI Symbol;Acc:MGI:2686266]	0	0	NA	NA	NA	NA	0	0	NA	NA	NA	NA
MGP_C57BL6NJ_G0000189	Igkv4-57-1	6	-	71788030	71788578	373	immunoglobulin kappa variable 4-57-1 [Source:MGI Symbol;Acc:MGI:2686264]	0	0	NA	NA	NA	NA	1.20559	1.51708	-0.33155	0.95397	1	FALSE
MGP_C57BL6NJ_G0000190	Igkv4-50	6	-	71797491	71798011	352	immunoglobulin kappa variable 4-50 [Source:MGI Symbol;Acc:MGI:2685915]	0	0	NA	NA	NA	NA	0	0	NA	NA	NA	NA
MGP_C57BL6NJ_G0000191	Igkv5-48	6	-	71818104	71818669	360	immunoglobulin kappa variable 5-48 [Source:MGI Symbol;Acc:MGI:3642817]	0	0.558272	#NAME?	0.71564	1	FALSE	0.716987	1.04703	-0.54629	0.96612	1	FALSE
MGP_C57BL6NJ_G0000192	Igkv12-46	6	-	71855196	71855695	377	immunoglobulin kappa variable 12-46 [Source:MGI Symbol;Acc:MGI:4439773]	0.236968	0.808738	-1.771	0.77541	1	FALSE	0.716987	1.47715	-1.0428	0.81238	1	FALSE
MGP_C57BL6NJ_G0000193	Igkv12-44	6	-	71909114	71910039	401	immunoglobulin kappa variable 12-44 [Source:MGI Symbol;Acc:MGI:4439775]	0	0.735472	#NAME?	0.52678	1	FALSE	1.69105	1.9048	-0.17172	1	1	FALSE
MGP_C57BL6NJ_G0000194	Igkv5-43	6	-	71925439	71926033	385	immunoglobulin kappa chain variable 5-43 [Source:MGI Symbol;Acc:MGI:4943320]	0	0	NA	NA	NA	NA	0	0	NA	NA	NA	NA
MGP_C57BL6NJ_G0000195	--	6	-	71925439	71926027	379	--	0	0	NA	NA	NA	NA	0	0	NA	NA	NA	NA
MGP_C57BL6NJ_G0000196	Igkv12-41	6	-	71966605	71967069	347	immunoglobulin kappa chain variable 12-41 [Source:MGI Symbol;Acc:MGI:4439772]	0	2.25419	#NAME?	0.33525	1	FALSE	0.435412	1.70304	-1.9677	0.71902	1	FALSE
MGP_C57BL6NJ_G0000197	Igkv5-39	6	-	72013875	72014428	347	immunoglobulin kappa variable 5-39 [Source:MGI Symbol;Acc:MGI:2686255]	1.99941	14.3693	-2.8453	0.31073	1	FALSE	5.53377	3.78184	0.54917	0.80397	1	FALSE
MGP_C57BL6NJ_G0000198	Igkv12-38	6	-	72059998	72060460	347	immunoglobulin kappa chain variable 12-38 [Source:MGI Symbol;Acc:MGI:4439614]	0	0	NA	NA	NA	NA	0	0.252295	#NAME?	0.99304	1	FALSE
MGP_C57BL6NJ_G0000199	Igkv5-37	6	-	72077693	72078254	359	immunoglobulin kappa variable 5-37 [Source:MGI Symbol;Acc:MGI:2686256]	0	0	NA	NA	NA	NA	0	0	NA	NA	NA	NA
MGP_C57BL6NJ_G0000200	Igkv18-36	6	-	72109719	72110231	344	immunoglobulin kappa chain variable 18-36 [Source:MGI Symbol;Acc:MGI:4439613]	0	0.262281	#NAME?	0.99433	1	FALSE	0	0.290149	#NAME?	0.99304	1	FALSE
MGP_C57BL6NJ_G0000201	Igkv1-35	6	-	72129879	72130603	362	immunoglobulin kappa variable 1-35 [Source:MGI Symbol;Acc:MGI:4439612]	0	0	NA	NA	NA	NA	0	0.580299	#NAME?	0.86926	1	FALSE
MGP_C57BL6NJ_G0000202	Igkv8-34	6	-	72157762	72158328	365	immunoglobulin kappa variable 8-34 [Source:MGI Symbol;Acc:MGI:4949914]	0	0	NA	NA	NA	NA	0	0.290149	#NAME?	0.99304	1	FALSE
MGP_C57BL6NJ_G0000203	Igkv7-33	6	-	72165713	72166280	365	immunoglobulin kappa chain variable 7-33 [Source:MGI Symbol;Acc:MGI:3577282]	0	0	NA	NA	NA	NA	0.256727	1.0163	-1.985	0.7906	1	FALSE
MGP_C57BL6NJ_G0000204	Igkv6-32	6	-	72183468	72184047	366	immunoglobulin kappa variable 6-32 [Source:MGI Symbol;Acc:MGI:3641634]	0	1.54514	#NAME?	0.18345	1	FALSE	2.51408	2.02167	0.31448	1	1	FALSE
MGP_C57BL6NJ_G0000205	Igkv8-30	6	-	72254697	72255256	368	immunoglobulin kappa chain variable 8-30 [Source:MGI Symbol;Acc:MGI:3642250]	0.222121	0.803699	-1.8553	0.777	1	FALSE	3.17857	5.56111	-0.80699	0.64948	1	FALSE
MGP_C57BL6NJ_G0000206	Igkv8-28	6	-	72263008	72263581	370	immunoglobulin kappa variable 8-28 [Source:MGI Symbol;Acc:MGI:3642251]	0.236968	0	Inf	1	1	FALSE	1.3953	2.07045	-0.56937	0.88314	1	FALSE
MGP_C57BL6NJ_G0000207	Igkv8-27	6	-	72301691	72496156	360	immunoglobulin kappa chain variable 8-27 [Source:MGI Symbol;Acc:MGI:4439868]	0	1.02549	#NAME?	0.36838	1	FALSE	1.71905	2.16596	-0.3334	0.94498	1	FALSE
MGP_C57BL6NJ_G0000208	Igkv6-25	6	+	72365713	72366270	380	immunoglobulin kappa chain variable 6-25 [Source:MGI Symbol;Acc:MGI:4439867]	0	0	NA	NA	NA	NA	0	0	NA	NA	NA	NA
MGP_C57BL6NJ_G0000209	Igkv6-17	6	+	72365716	72366270	377	immunoglobulin kappa variable 6-17 [Source:MGI Symbol;Acc:MGI:1330833]	0	0	NA	NA	NA	NA	0	0	NA	NA	NA	NA
MGP_C57BL6NJ_G0000210	Igkv8-24	6	-	72371392	72530763	365	immunoglobulin kappa chain variable 8-24 [Source:MGI Symbol;Acc:MGI:4947958]	0.236968	0	Inf	1	1	FALSE	0.49928	2.39134	-2.2599	0.52335	1	FALSE
MGP_C57BL6NJ_G0000211	Igkv8-19	6	-	72495584	72496161	370	immunoglobulin kappa variable 8-19 [Source:MGI Symbol;Acc:MGI:1330844]	0	1.29959	#NAME?	0.28071	1	FALSE	0.871529	1.04322	-0.25942	1	1	FALSE
MGP_C57BL6NJ_G0000212	Igkv8-16	6	-	72605918	72606484	365	immunoglobulin kappa variable 8-16 [Source:MGI Symbol;Acc:MGI:1330843]	0	0	NA	NA	NA	NA	0	0	NA	NA	NA	NA
MGP_C57BL6NJ_G0000213	--	6	-	72605918	72606498	379	--	0	0	NA	NA	NA	NA	0	0	NA	NA	NA	NA
MGP_C57BL6NJ_G0000214	Igkv6-15	6	-	72635532	72636077	369	immunoglobulin kappa variable 6-15 [Source:MGI Symbol;Acc:MGI:1330831]	0	0	NA	NA	NA	NA	0	0	NA	NA	NA	NA
MGP_C57BL6NJ_G0000215	--	6	-	72635532	72636055	347	--	0	0	NA	NA	NA	NA	0	0	NA	NA	NA	NA
MGP_C57BL6NJ_G0000216	Igkv6-14	6	-	72662480	72664309	347	immunoglobulin kappa variable 6-14 [Source:MGI Symbol;Acc:MGI:1330830]	0.236968	0.250465	-0.079917	1	1	FALSE	0.217706	0.48272	-1.1488	0.98189	1	FALSE
MGP_C57BL6NJ_G0000217	Igkv6-13	6	-	72680668	72681203	359	immunoglobulin kappa variable 6-13 [Source:MGI Symbol;Acc:MGI:1330829]	0	0.250465	#NAME?	0.99433	1	FALSE	0.474785	0.80186	-0.75608	0.97344	1	FALSE
MGP_C57BL6NJ_G0000218	Igkv3-12	6	+	72747957	72748556	359	immunoglobulin kappa variable 3-12 [Source:MGI Symbol;Acc:MGI:1330815]	1.12545	0	Inf	0.29819	1	FALSE	1.28364	1.70304	-0.40788	0.95523	1	FALSE
MGP_C57BL6NJ_G0000219	Igkv3-9	6	+	72817943	72818531	359	immunoglobulin kappa variable 3-9 [Source:MGI Symbol;Acc:MGI:1330856]	0	0	NA	NA	NA	NA	0	0	NA	NA	NA	NA
MGP_C57BL6NJ_G0000220	--	6	+	72840251	72840844	353	--	0	0	NA	NA	NA	NA	0	0	NA	NA	NA	NA
MGP_C57BL6NJ_G0000221	Igkv3-7	6	+	72840274	72840873	359	immunoglobulin kappa variable 3-7 [Source:MGI Symbol;Acc:MGI:1330852]	0	0	NA	NA	NA	NA	0	0	NA	NA	NA	NA
MGP_C57BL6NJ_G0000222	--	6	+	72840575	72840873	299	--	0	0	NA	NA	NA	NA	0	0	NA	NA	NA	NA
MGP_C57BL6NJ_G0000223	Igkv3-4	6	+	72951061	72951650	360	immunoglobulin kappa variable 3-4 [Source:MGI Symbol;Acc:MGI:1330855]	0	0.786844	#NAME?	0.54748	1	FALSE	0.95954	2.58772	-1.4313	0.62991	1	FALSE
MGP_C57BL6NJ_G0000224	Igkv3-3	6	+	72978051	72978639	359	immunoglobulin kappa variable 3-3 [Source:MGI Symbol;Acc:MGI:1330849]	0	0.707732	#NAME?	0.53348	1	FALSE	0	0	NA	NA	NA	NA
MGP_C57BL6NJ_G0000225	Igkv3-2	6	+	72998352	72998659	308	immunoglobulin kappa variable 3-2 [Source:MGI Symbol;Acc:MGI:1330850]	1.68469	5.7607	-1.7738	0.5501	1	FALSE	1.19142	1.37329	-0.20496	1	1	FALSE
MGP_C57BL6NJ_G0000226	Igkv3-1	6	+	73002929	73003528	359	immunoglobulin kappa variable 3-1 [Source:MGI Symbol;Acc:MGI:1330851]	0	0	NA	NA	NA	NA	0.460612	0	Inf	0.91373	1	FALSE
MGP_C57BL6NJ_G0000245	--	12	-	119678886	119679361	353	--	0	0	NA	NA	NA	NA	0.436116	0.290149	0.58792	1	1	FALSE
MGP_C57BL6NJ_G0000246	--	12	-	119680204	119680640	353	--	0	0	NA	NA	NA	NA	0	0	NA	NA	NA	NA
MGP_C57BL6NJ_G0000247	--	12	-	119708708	119709203	371	--	0	0	NA	NA	NA	NA	0	0	NA	NA	NA	NA
MGP_C57BL6NJ_G0000248	--	12	-	119708711	119709157	322	--	0	0	NA	NA	NA	NA	0	0	NA	NA	NA	NA
MGP_C57BL6NJ_G0000249	--	12	-	119721385	119721853	343	--	0	0	NA	NA	NA	NA	0	0.870448	#NAME?	0.74592	1	FALSE
MGP_C57BL6NJ_G0000250	--	12	-	119733477	119733929	328	--	0	0	NA	NA	NA	NA	0	0	NA	NA	NA	NA
MGP_C57BL6NJ_G0000251	--	12	-	119771245	119771705	337	--	0	0	NA	NA	NA	NA	0	0	NA	NA	NA	NA
MGP_C57BL6NJ_G0000252	--	12	-	119806148	119806521	244	--	0	0	NA	NA	NA	NA	0	0	NA	NA	NA	NA
MGP_C57BL6NJ_G0000253	--	12	-	119806148	119806521	252	--	0	0	NA	NA	NA	NA	0	0	NA	NA	NA	NA
MGP_C57BL6NJ_G0000254	--	12	-	119913582	119913951	245	--	0	0	NA	NA	NA	NA	0	0	NA	NA	NA	NA
MGP_C57BL6NJ_G0000255	--	12	-	119942845	119943225	258	--	0	0	NA	NA	NA	NA	0	0.290149	#NAME?	0.99304	1	FALSE
MGP_C57BL6NJ_G0000256	--	12	-	119947005	119947335	208	--	0	0	NA	NA	NA	NA	0	0	NA	NA	NA	NA
MGP_C57BL6NJ_G0000257	--	12	-	119974102	119974514	290	--	0	0	NA	NA	NA	NA	0	0.870448	#NAME?	0.74592	1	FALSE
MGP_C57BL6NJ_G0000258	--	12	-	119985339	119985650	312	--	0	0	NA	NA	NA	NA	0	0	NA	NA	NA	NA
MGP_C57BL6NJ_G0000259	--	12	-	120067084	120067527	326	--	0	0	NA	NA	NA	NA	0	0.290149	#NAME?	0.99304	1	FALSE
MGP_C57BL6NJ_G0000260	--	12	-	120068663	120069082	262	--	0	0	NA	NA	NA	NA	0	0	NA	NA	NA	NA
MGP_C57BL6NJ_G0000261	--	12	-	120075796	120076092	297	--	0	0	NA	NA	NA	NA	0	0	NA	NA	NA	NA
MGP_C57BL6NJ_G0000262	--	12	-	120148886	120223994	362	--	0	0	NA	NA	NA	NA	0	0	NA	NA	NA	NA
MGP_C57BL6NJ_G0000263	--	12	-	120260180	120260574	313	--	0	0	NA	NA	NA	NA	0	0	NA	NA	NA	NA
MGP_C57BL6NJ_G0000264	--	12	-	120273720	120274018	299	--	0	0	NA	NA	NA	NA	0	0	NA	NA	NA	NA
MGP_C57BL6NJ_G0000265	--	12	-	120321286	120321580	295	--	0	0	NA	NA	NA	NA	0	0	NA	NA	NA	NA
MGP_C57BL6NJ_G0000266	--	12	-	120346555	120346883	329	--	0	0	NA	NA	NA	NA	0	0	NA	NA	NA	NA
MGP_C57BL6NJ_G0000267	--	12	-	120364004	120364455	362	--	0	0	NA	NA	NA	NA	0	0	NA	NA	NA	NA
MGP_C57BL6NJ_G0000268	--	12	-	120398808	120399083	276	--	0	0	NA	NA	NA	NA	0	0	NA	NA	NA	NA
MGP_C57BL6NJ_G0000269	--	12	-	120530194	120530487	294	--	0	0	NA	NA	NA	NA	0	0	NA	NA	NA	NA
MGP_C57BL6NJ_G0000270	--	12	-	120589628	120590060	348	--	0	0	NA	NA	NA	NA	0	0	NA	NA	NA	NA
MGP_C57BL6NJ_G0000271	--	12	-	120595472	120595766	295	--	0	0	NA	NA	NA	NA	0	0	NA	NA	NA	NA
MGP_C57BL6NJ_G0000272	--	12	-	120602053	120602343	291	--	0	0	NA	NA	NA	NA	0	0	NA	NA	NA	NA
MGP_C57BL6NJ_G0000273	--	12	-	120620732	120621022	291	--	0	0	NA	NA	NA	NA	0	0	NA	NA	NA	NA
MGP_C57BL6NJ_G0000274	--	12	-	120748956	120749416	378	--	0	0	NA	NA	NA	NA	0	0	NA	NA	NA	NA
MGP_C57BL6NJ_G0000275	--	12	-	120762013	120762314	302	--	0	0	NA	NA	NA	NA	0	0	NA	NA	NA	NA
MGP_C57BL6NJ_G0000276	--	12	-	120780190	120780487	298	--	0	0	NA	NA	NA	NA	0	0.870448	#NAME?	0.74592	1	FALSE
MGP_C57BL6NJ_G0000277	--	12	-	120863034	120863332	299	--	0	0	NA	NA	NA	NA	0	0	NA	NA	NA	NA
MGP_C57BL6NJ_G0000278	--	12	-	120870275	120870567	293	--	0	0	NA	NA	NA	NA	0	0	NA	NA	NA	NA
MGP_C57BL6NJ_G0000279	--	12	-	120908237	120908674	355	--	0	0	NA	NA	NA	NA	0	0.580299	#NAME?	0.86926	1	FALSE
MGP_C57BL6NJ_G0000280	--	12	-	120935961	120936392	350	--	0	0	NA	NA	NA	NA	0	0	NA	NA	NA	NA
MGP_C57BL6NJ_G0000281	--	12	-	120944857	120945341	402	--	0	0	NA	NA	NA	NA	0	1.1606	#NAME?	0.6338	1	FALSE
MGP_C57BL6NJ_G0000282	--	12	-	121107706	121108139	351	--	0	0	NA	NA	NA	NA	0	0	NA	NA	NA	NA
MGP_C57BL6NJ_G0000283	--	12	-	121110606	121111030	342	--	0	0	NA	NA	NA	NA	0	0	NA	NA	NA	NA
MGP_C57BL6NJ_G0000284	--	12	-	121115723	121116150	349	--	0	0	NA	NA	NA	NA	0	0.290149	#NAME?	0.99304	1	FALSE
MGP_C57BL6NJ_G0000285	--	12	-	121133983	121134416	351	--	0	0	NA	NA	NA	NA	0	0.290149	#NAME?	0.99304	1	FALSE
MGP_C57BL6NJ_G0000286	--	12	-	121153100	121153532	350	--	0	0	NA	NA	NA	NA	0.217706	0	Inf	1	1	FALSE
MGP_C57BL6NJ_G0000287	--	12	-	121211476	121211907	351	--	0	0.250465	#NAME?	0.99433	1	FALSE	0.654175	0.580299	0.17288	1	1	FALSE
MGP_C57BL6NJ_G0000288	--	12	-	121250640	121251072	349	--	0	0	NA	NA	NA	NA	0	0	NA	NA	NA	NA
MGP_C57BL6NJ_G0000289	--	12	-	121270491	121270918	345	--	0	0	NA	NA	NA	NA	0	0	NA	NA	NA	NA
MGP_C57BL6NJ_G0000290	--	12	-	121277110	121277521	329	--	0	0	NA	NA	NA	NA	0	0	NA	NA	NA	NA
MGP_C57BL6NJ_G0000291	--	12	-	121312500	121312933	352	--	0	0	NA	NA	NA	NA	0	0	NA	NA	NA	NA
MGP_C57BL6NJ_G0000292	--	12	-	121319175	121319608	352	--	0.236968	0	Inf	1	1	FALSE	0	1.45075	#NAME?	0.5355	1	FALSE
MGP_C57BL6NJ_G0000293	--	12	-	121327795	121328228	351	--	0	0	NA	NA	NA	NA	0	0	NA	NA	NA	NA
MGP_C57BL6NJ_G0000294	--	12	-	121354938	121355232	295	--	0	0	NA	NA	NA	NA	0	0	NA	NA	NA	NA
MGP_C57BL6NJ_G0000295	--	12	-	121392550	121392843	294	--	0	0	NA	NA	NA	NA	0	0	NA	NA	NA	NA
MGP_C57BL6NJ_G0000296	--	12	-	121589231	121589664	351	--	0	0	NA	NA	NA	NA	0	0	NA	NA	NA	NA
MGP_C57BL6NJ_G0000297	--	12	-	121599594	122332539	350	--	0	2.02829	#NAME?	0.09281	1	FALSE	0.731512	0.504589	0.53577	1	1	FALSE
MGP_C57BL6NJ_G0000298	--	12	-	121678022	121678455	351	--	0	0	NA	NA	NA	NA	0	0	NA	NA	NA	NA
MGP_C57BL6NJ_G0000299	--	12	-	121689221	121689517	297	--	0	0	NA	NA	NA	NA	0	0	NA	NA	NA	NA
MGP_C57BL6NJ_G0000300	--	12	-	121696891	121697323	349	--	0	0	NA	NA	NA	NA	0	0	NA	NA	NA	NA
MGP_C57BL6NJ_G0000301	--	12	-	121767760	121768192	354	--	0	0	NA	NA	NA	NA	0	0	NA	NA	NA	NA
MGP_C57BL6NJ_G0000302	--	12	-	121767766	121768249	405	--	0	0	NA	NA	NA	NA	0	0	NA	NA	NA	NA
MGP_C57BL6NJ_G0000303	--	12	-	121820734	121821027	294	--	0	0	NA	NA	NA	NA	0	0	NA	NA	NA	NA
MGP_C57BL6NJ_G0000304	--	12	-	121984566	121984995	349	--	0	0	NA	NA	NA	NA	0	0	NA	NA	NA	NA
MGP_C57BL6NJ_G0000305	--	12	-	122088195	122088488	294	--	0	0	NA	NA	NA	NA	0	0	NA	NA	NA	NA
MGP_C57BL6NJ_G0000306	--	12	-	122325749	122326191	358	--	0	0	NA	NA	NA	NA	0	0	NA	NA	NA	NA
MGP_C57BL6NJ_G0000307	--	12	-	122339670	122340103	358	--	0	0	NA	NA	NA	NA	0	0	NA	NA	NA	NA
MGP_C57BL6NJ_G0000308	--	12	-	122400318	122400611	294	--	0	0	NA	NA	NA	NA	0	0	NA	NA	NA	NA
MGP_C57BL6NJ_G0000309	--	12	-	122458586	122458864	279	--	0	0	NA	NA	NA	NA	0	0	NA	NA	NA	NA
MGP_C57BL6NJ_G0000310	--	12	-	122473858	122474290	350	--	0	0	NA	NA	NA	NA	0	0	NA	NA	NA	NA
MGP_C57BL6NJ_G0000311	--	12	-	122527427	122527738	312	--	0	0	NA	NA	NA	NA	0	0	NA	NA	NA	NA
MGP_C57BL6NJ_G0000312	--	12	-	122559672	122560141	351	--	0	0	NA	NA	NA	NA	0	0	NA	NA	NA	NA
MGP_C57BL6NJ_G0000313	--	12	-	122615944	122616378	353	--	0	0	NA	NA	NA	NA	0	0	NA	NA	NA	NA
MGP_C57BL6NJ_G0000314	--	6	+	69230390	69230686	297	--	0	0	NA	NA	NA	NA	0	0	NA	NA	NA	NA
MGP_C57BL6NJ_G0000315	--	6	-	69341503	69341957	331	--	0	0	NA	NA	NA	NA	0	0	NA	NA	NA	NA
MGP_C57BL6NJ_G0000316	--	6	-	69353182	69353678	348	--	0	0	NA	NA	NA	NA	0	0	NA	NA	NA	NA
MGP_C57BL6NJ_G0000317	--	6	+	69415696	69415948	253	--	0	0	NA	NA	NA	NA	0	0.580299	#NAME?	0.86926	1	FALSE
MGP_C57BL6NJ_G0000318	--	6	+	69541921	69542386	353	--	0	0	NA	NA	NA	NA	0	0	NA	NA	NA	NA
MGP_C57BL6NJ_G0000319	--	6	+	69564338	69564804	346	--	0	0	NA	NA	NA	NA	0	0	NA	NA	NA	NA
MGP_C57BL6NJ_G0000320	--	6	+	69837847	69838312	353	--	0	0	NA	NA	NA	NA	0	0	NA	NA	NA	NA
MGP_C57BL6NJ_G0000321	--	6	+	69851519	69851978	339	--	0	0	NA	NA	NA	NA	0	0	NA	NA	NA	NA
MGP_C57BL6NJ_G0000322	--	6	+	69885365	69885811	334	--	0	0	NA	NA	NA	NA	0	0	NA	NA	NA	NA
MGP_C57BL6NJ_G0000323	--	6	+	69910960	69911363	307	--	0	0	NA	NA	NA	NA	0	0	NA	NA	NA	NA
MGP_C57BL6NJ_G0000324	--	6	+	69915787	69916253	346	--	0	0	NA	NA	NA	NA	0	0	NA	NA	NA	NA
MGP_C57BL6NJ_G0000325	--	6	+	69978183	69978484	302	--	0	0	NA	NA	NA	NA	0	0	NA	NA	NA	NA
MGP_C57BL6NJ_G0000326	--	6	+	69981490	69981956	346	--	0	0.250465	#NAME?	0.99433	1	FALSE	0	0.542444	#NAME?	0.87515	1	FALSE
MGP_C57BL6NJ_G0000327	--	6	+	69996274	69997037	362	--	0	0	NA	NA	NA	NA	0	0	NA	NA	NA	NA
MGP_C57BL6NJ_G0000328	--	6	+	70107618	70108350	362	--	0	0	NA	NA	NA	NA	0	0	NA	NA	NA	NA
MGP_C57BL6NJ_G0000329	--	6	+	70120455	70124181	298	--	0	0	NA	NA	NA	NA	0	1.1606	#NAME?	0.6338	1	FALSE
MGP_C57BL6NJ_G0000330	--	6	+	70182802	70183456	313	--	0.262417	0.751396	-1.5177	0.77798	1	FALSE	0	0	NA	NA	NA	NA
MGP_C57BL6NJ_G0000331	--	6	+	70200119	70200587	346	--	0	0	NA	NA	NA	NA	0.242553	0	Inf	1	1	FALSE
MGP_C57BL6NJ_G0000332	--	6	+	70218230	70219024	377	--	0	0.250465	#NAME?	0.99433	1	FALSE	0	0.290149	#NAME?	0.99304	1	FALSE
MGP_C57BL6NJ_G0000333	--	6	-	70349168	70349454	287	--	0	0	NA	NA	NA	NA	0	0.290149	#NAME?	0.99304	1	FALSE
MGP_C57BL6NJ_G0000334	--	6	+	70362333	70362590	258	--	0	0.279136	#NAME?	0.99433	1	FALSE	0	1.35317	#NAME?	0.55175	1	FALSE
MGP_C57BL6NJ_G0000335	--	6	-	70364438	70364736	299	--	0	0	NA	NA	NA	NA	0	0	NA	NA	NA	NA
MGP_C57BL6NJ_G0000336	--	6	+	70488929	70489387	339	--	0	0	NA	NA	NA	NA	0	0	NA	NA	NA	NA
MGP_C57BL6NJ_G0000337	--	6	-	70702057	70702467	285	--	0	0	NA	NA	NA	NA	0	0	NA	NA	NA	NA
MGP_C57BL6NJ_G0000338	--	6	+	70747209	70747393	185	--	0	0	NA	NA	NA	NA	0	0	NA	NA	NA	NA
MGP_C57BL6NJ_G0000339	--	6	-	70809922	70810317	308	--	0	0	NA	NA	NA	NA	0	0	NA	NA	NA	NA
MGP_C57BL6NJ_G0000340	--	6	-	70828028	70828430	268	--	0	0.279136	#NAME?	0.99433	1	FALSE	0	0.290149	#NAME?	0.99304	1	FALSE
MGP_C57BL6NJ_G0000341	--	6	+	70839585	70839870	286	--	0	0	NA	NA	NA	NA	0	0	NA	NA	NA	NA
MGP_C57BL6NJ_G0000342	--	6	-	70901011	70901640	334	--	0	0	NA	NA	NA	NA	0	0	NA	NA	NA	NA
MGP_C57BL6NJ_G0000343	--	6	+	70913408	70913873	346	--	0	0	NA	NA	NA	NA	0	0	NA	NA	NA	NA
MGP_C57BL6NJ_G0000344	--	6	+	70943480	70985987	260	--	0	0	NA	NA	NA	NA	0	0	NA	NA	NA	NA
MGP_C57BL6NJ_G0000345	--	6	+	70963129	70963328	200	--	0	0	NA	NA	NA	NA	0	0.580299	#NAME?	0.86926	1	FALSE
MGP_C57BL6NJ_G0000346	--	6	-	70973377	71041020	347	--	0	0	NA	NA	NA	NA	0.217706	1.33337	-2.6146	0.70244	1	FALSE
MGP_C57BL6NJ_G0000347	--	6	+	70985755	70985954	200	--	0	0	NA	NA	NA	NA	0	0	NA	NA	NA	NA
MGP_C57BL6NJ_G0000348	--	6	+	71097246	71097712	347	--	0	0	NA	NA	NA	NA	0	0	NA	NA	NA	NA
MGP_C57BL6NJ_G0000349	--	6	-	71110758	71111299	359	--	0	0	NA	NA	NA	NA	0	0.290149	#NAME?	0.99304	1	FALSE
MGP_C57BL6NJ_G0000350	--	6	+	71139603	71139967	242	--	0	0	NA	NA	NA	NA	0	0	NA	NA	NA	NA
MGP_C57BL6NJ_G0000351	--	6	+	71140594	71140964	255	--	0	0	NA	NA	NA	NA	0	0	NA	NA	NA	NA
MGP_C57BL6NJ_G0000352	--	6	+	71140594	71141019	300	--	0	0	NA	NA	NA	NA	0	0	NA	NA	NA	NA
MGP_C57BL6NJ_G0000353	--	6	+	71140601	71141019	293	--	0	0	NA	NA	NA	NA	0	0	NA	NA	NA	NA
MGP_C57BL6NJ_G0000354	--	6	-	71163509	71164042	358	--	0	0	NA	NA	NA	NA	0	0	NA	NA	NA	NA
MGP_C57BL6NJ_G0000355	--	6	-	71331116	71331591	354	--	0	0	NA	NA	NA	NA	0	0.870448	#NAME?	0.74592	1	FALSE
MGP_C57BL6NJ_G0000356	--	6	-	71347556	71348028	348	--	0	0	NA	NA	NA	NA	0	0	NA	NA	NA	NA
MGP_C57BL6NJ_G0000357	--	6	-	71358061	71358593	358	--	0	0	NA	NA	NA	NA	0	0	NA	NA	NA	NA
MGP_C57BL6NJ_G0000358	--	6	+	71380957	71381419	343	--	0	0	NA	NA	NA	NA	0	0	NA	NA	NA	NA
MGP_C57BL6NJ_G0000359	--	6	+	71381107	71381408	302	--	0	0	NA	NA	NA	NA	0	0	NA	NA	NA	NA
MGP_C57BL6NJ_G0000360	--	6	-	71397094	71397606	345	--	0	0	NA	NA	NA	NA	0	0	NA	NA	NA	NA
MGP_C57BL6NJ_G0000361	--	6	+	71569768	71790338	336	--	0	0	NA	NA	NA	NA	0	0	NA	NA	NA	NA
MGP_C57BL6NJ_G0000362	--	6	+	71629158	71629580	305	--	0	0	NA	NA	NA	NA	0	0	NA	NA	NA	NA
MGP_C57BL6NJ_G0000363	--	6	+	71641330	71641538	209	--	0	0	NA	NA	NA	NA	0	0	NA	NA	NA	NA
MGP_C57BL6NJ_G0000364	--	6	+	71659933	71660380	318	--	0	0	NA	NA	NA	NA	0	0	NA	NA	NA	NA
MGP_C57BL6NJ_G0000365	--	6	+	71659949	71660379	309	--	0	0	NA	NA	NA	NA	0	0	NA	NA	NA	NA
MGP_C57BL6NJ_G0000366	--	6	-	71716948	71718729	358	--	0	0	NA	NA	NA	NA	0	0	NA	NA	NA	NA
MGP_C57BL6NJ_G0000367	--	6	+	71727344	71727718	239	--	0	0	NA	NA	NA	NA	0	0	NA	NA	NA	NA
MGP_C57BL6NJ_G0000368	--	6	+	71790019	71790336	318	--	0	0	NA	NA	NA	NA	0	0	NA	NA	NA	NA
MGP_C57BL6NJ_G0000369	--	6	-	71808520	71808914	278	--	0	0	NA	NA	NA	NA	0	0	NA	NA	NA	NA
MGP_C57BL6NJ_G0000370	--	6	-	71839802	71840279	356	--	0	0	NA	NA	NA	NA	0	0.290149	#NAME?	0.99304	1	FALSE
MGP_C57BL6NJ_G0000371	--	6	-	71936709	71937158	327	--	0	0	NA	NA	NA	NA	0	0.580299	#NAME?	0.86926	1	FALSE
MGP_C57BL6NJ_G0000372	--	6	-	71977407	71977973	359	--	0	0	NA	NA	NA	NA	0	0.290149	#NAME?	0.99304	1	FALSE
MGP_C57BL6NJ_G0000373	--	6	-	71991680	71992149	347	--	0	0	NA	NA	NA	NA	0	0	NA	NA	NA	NA
MGP_C57BL6NJ_G0000374	--	6	-	72043236	72043517	282	--	0	0	NA	NA	NA	NA	0	0.290149	#NAME?	0.99304	1	FALSE
MGP_C57BL6NJ_G0000375	--	6	-	72152561	72152870	310	--	0	0	NA	NA	NA	NA	0	0.290149	#NAME?	0.99304	1	FALSE
MGP_C57BL6NJ_G0000376	--	6	-	72627649	72627882	234	--	0.236968	0	Inf	1	1	FALSE	0.217706	0.580299	-1.4144	0.98218	1	FALSE
MGP_C57BL6NJ_G0000377	--	6	+	72650103	72650374	272	--	0	0	NA	NA	NA	NA	0	0	NA	NA	NA	NA
MGP_C57BL6NJ_G0000378	--	6	-	72711266	72711565	300	--	0	0	NA	NA	NA	NA	0	0	NA	NA	NA	NA
MGP_C57BL6NJ_G0000379	--	6	-	72725910	72726502	351	--	0	0	NA	NA	NA	NA	0	0	NA	NA	NA	NA
MGP_C57BL6NJ_G0000380	--	6	+	72818629	72819206	339	--	0	0	NA	NA	NA	NA	0	0	NA	NA	NA	NA
MGP_C57BL6NJ_G0000381	--	6	+	72923187	72923804	385	--	0	0	NA	NA	NA	NA	0	0	NA	NA	NA	NA
MGP_C57BL6NJ_G0000382	--	6	+	72923222	72923796	342	--	0	0	NA	NA	NA	NA	0	0	NA	NA	NA	NA
MGP_C57BL6NJ_G0000390	mt-Tp	10	+	88827288	88827355	68	mitochondrially encoded tRNA proline [Source:MGI Symbol;Acc:MGI:102478]	0	0	NA	NA	NA	NA	0	0	NA	NA	NA	NA
MGP_C57BL6NJ_G0000391	mt-Ti	12	+	60193886	60193954	69	mitochondrially encoded tRNA isoleucine [Source:MGI Symbol;Acc:MGI:102484]	0	0	NA	NA	NA	NA	0	0	NA	NA	NA	NA
MGP_C57BL6NJ_G0000392	mt-Tl2	18	+	67756827	67756890	64	mitochondrially encoded tRNA leucine 2 [Source:MGI Symbol;Acc:MGI:102481]	0	0.751396	#NAME?	0.5432	1	FALSE	0	0	NA	NA	NA	NA
MGP_C57BL6NJ_G0000393	mt-Td	2	-	20893524	20893593	70	mitochondrially encoded tRNA aspartic acid [Source:MGI Symbol;Acc:MGI:102489]	0	0	NA	NA	NA	NA	0	0	NA	NA	NA	NA
MGP_C57BL6NJ_G0000394	--	4	-	82626463	82626594	69	--	0	0	NA	NA	NA	NA	0	0	NA	NA	NA	NA
MGP_C57BL6NJ_G0000395	mt-Tt	4	+	82627744	82627806	63	mitochondrially encoded tRNA threonine [Source:MGI Symbol;Acc:MGI:102473]	0	0	NA	NA	NA	NA	0	0	NA	NA	NA	NA
MGP_C57BL6NJ_G0000398	--	1	+	97206	98275	1070	--	0	0	NA	NA	NA	NA	0	0.870448	#NAME?	0.74592	1	FALSE
MGP_C57BL6NJ_G0000399	--	1	-	384906	387724	2819	--	0	0	NA	NA	NA	NA	0	0.580299	#NAME?	0.86926	1	FALSE
MGP_C57BL6NJ_G0000400	--	1	-	394731	396963	2233	--	0.236968	0	Inf	1	1	FALSE	0.218058	6.90593	-4.9851	0.23178	1	FALSE
MGP_C57BL6NJ_G0000401	--	1	-	496067	498375	2309	--	0	0	NA	NA	NA	NA	0	0	NA	NA	NA	NA
MGP_C57BL6NJ_G0000402	--	1	-	547167	549223	2057	--	0	0	NA	NA	NA	NA	0	0.290149	#NAME?	0.99304	1	FALSE
MGP_C57BL6NJ_G0000403	--	1	-	644298	647309	2672	--	0	0.529601	#NAME?	0.72209	1	FALSE	0	1.1606	#NAME?	0.6338	1	FALSE
MGP_C57BL6NJ_G0000404	--	1	+	747955	749588	1634	--	0	0	NA	NA	NA	NA	0	0	NA	NA	NA	NA
MGP_C57BL6NJ_G0000405	--	1	+	821376	823726	2351	--	0	0	NA	NA	NA	NA	0	0	NA	NA	NA	NA
MGP_C57BL6NJ_G0000406	--	1	-	1475333	1476816	1484	--	0	0	NA	NA	NA	NA	0	0	NA	NA	NA	NA
MGP_C57BL6NJ_G0000407	--	1	-	1906177	1908628	1150	--	8.93514	9.92361	-0.15137	0.90375	1	FALSE	7.57834	19.0424	-1.3293	0.14033	1	FALSE
MGP_C57BL6NJ_G0000408	--	1	-	2062304	2063414	1111	--	0.762736	1.04235	-0.45058	0.9829	1	FALSE	0.653823	0.290149	1.1721	0.93259	1	FALSE
MGP_C57BL6NJ_G0000409	--	1	-	2096376	2098490	2115	--	0	0	NA	NA	NA	NA	0	2.85271	#NAME?	0.24438	1	FALSE
MGP_C57BL6NJ_G0000410	--	1	+	2595088	2597119	2032	--	0	0	NA	NA	NA	NA	0	0	NA	NA	NA	NA
MGP_C57BL6NJ_G0000411	--	1	-	3058278	3060076	1799	--	0.473937	0.808738	-0.77098	0.98571	1	FALSE	0	3.48179	#NAME?	0.28773	1	FALSE
MGP_C57BL6NJ_G0000412	--	1	-	4201374	4205597	2914	--	0	0	NA	NA	NA	NA	0	0	NA	NA	NA	NA
MGP_C57BL6NJ_G0000413	--	1	+	4513245	4517272	4028	--	31.7706	28.2137	0.1713	0.53105	1	FALSE	44.3947	63.6901	-0.52068	0.27863	1	FALSE
MGP_C57BL6NJ_G0000414	--	1	-	5922565	5925096	2532	--	0.236968	0	Inf	1	1	FALSE	0	0	NA	NA	NA	NA
MGP_C57BL6NJ_G0000415	--	1	-	5986166	5989671	3506	--	0	0	NA	NA	NA	NA	0	3.92666	#NAME?	0.12559	1	FALSE
MGP_C57BL6NJ_G0000416	--	1	-	6114192	6115345	1154	--	0	0	NA	NA	NA	NA	0.436116	3.39515	-2.9607	0.3637	1	FALSE
MGP_C57BL6NJ_G0000417	--	1	-	6710535	6711584	1050	--	0.262417	1.04235	-1.9899	0.60262	1	FALSE	0.435412	6.67344	-3.938	0.35944	1	FALSE
MGP_C57BL6NJ_G0000418	--	1	+	6814619	6817877	3259	--	0	0	NA	NA	NA	NA	0	2.90149	#NAME?	0.31236	1	FALSE
MGP_C57BL6NJ_G0000419	--	1	+	7568756	7571262	1374	--	0	0.558272	#NAME?	0.71564	1	FALSE	0.717339	3.49047	-2.2827	0.40554	1	FALSE
MGP_C57BL6NJ_G0000420	--	1	-	7663166	7664085	920	--	0.222121	0	Inf	1	1	FALSE	0.218058	0.48272	-1.1465	0.98189	1	FALSE
MGP_C57BL6NJ_G0000421	--	1	-	7815995	7817716	1722	--	0.983922	0.775028	0.3443	1	1	FALSE	0.513454	1.40196	-1.4491	0.795	1	FALSE
MGP_C57BL6NJ_G0000422	--	1	-	8066363	8069107	2745	--	0	0	NA	NA	NA	NA	0	0	NA	NA	NA	NA
MGP_C57BL6NJ_G0000423	--	1	-	8441068	8442989	1922	--	0.236968	0	Inf	1	1	FALSE	0	5.18484	#NAME?	0.20227	1	FALSE
MGP_C57BL6NJ_G0000424	--	1	-	9047208	9050246	3039	--	0.222121	0	Inf	1	1	FALSE	0	0.870448	#NAME?	0.74592	1	FALSE
MGP_C57BL6NJ_G0000425	--	1	+	9105290	9107882	2471	--	0	0.279136	#NAME?	0.99433	1	FALSE	0	0.290149	#NAME?	0.99304	1	FALSE
MGP_C57BL6NJ_G0000426	--	1	+	9407433	9409576	2144	--	0	0.780067	#NAME?	0.51664	1	FALSE	0.435412	5.18309	-3.5734	0.31172	1	FALSE
MGP_C57BL6NJ_G0000427	--	1	-	10933219	10933769	551	--	0	0	NA	NA	NA	NA	0	0	NA	NA	NA	NA
MGP_C57BL6NJ_G0000428	--	1	-	11054361	11056613	2253	--	3.15997	2.31831	0.44684	0.73971	1	FALSE	1.83107	8.03302	-2.1333	0.18634	1	FALSE
MGP_C57BL6NJ_G0000429	--	1	-	11105866	11107491	1626	--	2.53344	1.85786	0.44745	0.80292	1	FALSE	1.24111	2.47417	-0.99531	0.75161	1	FALSE
MGP_C57BL6NJ_G0000430	--	1	-	11168756	11169450	695	--	0.262417	0	Inf	1	1	FALSE	0.217706	1.1606	-2.4144	0.78126	1	FALSE
MGP_C57BL6NJ_G0000431	--	1	-	11175991	11177860	1870	--	2.1909	1.35016	0.6984	0.66378	1	FALSE	1.21627	0.77287	0.65416	0.95949	1	FALSE
MGP_C57BL6NJ_G0000432	--	1	-	11224695	11230814	4628	--	16.4462	15.2272	0.1111	0.78157	1	FALSE	4.10387	12.7444	-1.6348	0.16529	1	FALSE
MGP_C57BL6NJ_G0000433	--	1	-	11237088	11239335	2248	--	4.51272	5.19408	-0.20287	0.96163	1	FALSE	4.07495	9.47749	-1.2177	0.36732	1	FALSE
MGP_C57BL6NJ_G0000434	--	1	-	11541529	11542718	1190	--	42.8608	40.2888	0.089281	0.72553	1	FALSE	57.907	70.2615	-0.279	0.5103	1	FALSE
MGP_C57BL6NJ_G0000435	--	1	-	11751566	11753814	2249	--	0	0.250465	#NAME?	0.99433	1	FALSE	0	2.61135	#NAME?	0.32746	1	FALSE
MGP_C57BL6NJ_G0000436	--	1	-	12019301	12022905	3605	--	0	0	NA	NA	NA	NA	0	0	NA	NA	NA	NA
MGP_C57BL6NJ_G0000437	--	1	-	12176996	12177434	439	--	0	0	NA	NA	NA	NA	0	0.821659	#NAME?	0.75498	1	FALSE
MGP_C57BL6NJ_G0000438	--	1	+	12764147	12768467	4321	--	0.262884	1.09969	-2.0646	0.59686	1	FALSE	0.896376	1.3641	-0.60578	0.95978	1	FALSE
MGP_C57BL6NJ_G0000439	--	1	+	13389753	13391285	1533	--	0	0	NA	NA	NA	NA	0	0	NA	NA	NA	NA
MGP_C57BL6NJ_G0000440	--	1	+	13905663	13908831	3169	--	0.222121	0.558272	-1.3296	0.98924	1	FALSE	0.256727	2.47591	-3.2697	0.41493	1	FALSE
MGP_C57BL6NJ_G0000441	--	1	-	14297227	14299547	2321	--	0.222121	0.558272	-1.3296	0.98924	1	FALSE	0	3.48179	#NAME?	0.28773	1	FALSE
MGP_C57BL6NJ_G0000442	--	1	+	14744651	14747630	2980	--	1.16575	1.02549	0.18494	1	1	FALSE	1.44465	5.65469	-1.9687	0.30252	1	FALSE
MGP_C57BL6NJ_G0000443	--	1	+	15117576	15118402	827	--	0	0	NA	NA	NA	NA	0	0	NA	NA	NA	NA
MGP_C57BL6NJ_G0000444	--	1	+	18036209	18040002	2435	--	0	0	NA	NA	NA	NA	0	0	NA	NA	NA	NA
MGP_C57BL6NJ_G0000445	--	1	-	18499369	18502800	3432	--	0.929245	1.09969	-0.24297	1	1	FALSE	0.935045	2.70841	-1.5343	0.62595	1	FALSE
MGP_C57BL6NJ_G0000446	--	1	+	19757789	19761936	2092	--	0	0	NA	NA	NA	NA	0.217706	0.580299	-1.4144	0.98218	1	FALSE
MGP_C57BL6NJ_G0000447	--	1	-	20065354	20067680	2327	--	0	0	NA	NA	NA	NA	0	3.48179	#NAME?	0.28773	1	FALSE
MGP_C57BL6NJ_G0000448	--	1	-	20483238	20487507	1528	--	0	0	NA	NA	NA	NA	0	0.580299	#NAME?	0.86926	1	FALSE
MGP_C57BL6NJ_G0000449	--	1	-	21994770	21995492	723	--	4.15968	9.72439	-1.2251	0.11828	1	FALSE	3.00937	11.0806	-1.8805	0.26803	1	FALSE
MGP_C57BL6NJ_G0000450	--	1	+	22821061	22821450	390	--	0	0.500931	#NAME?	0.72893	1	FALSE	0	0	NA	NA	NA	NA
MGP_C57BL6NJ_G0000451	--	1	+	22914454	22917253	2800	--	0	0.250465	#NAME?	0.99433	1	FALSE	0.217706	0	Inf	1	1	FALSE
MGP_C57BL6NJ_G0000452	--	1	-	24215521	24217071	1551	--	0	0	NA	NA	NA	NA	0.218058	0	Inf	1	1	FALSE
MGP_C57BL6NJ_G0000453	--	1	-	24227301	24228331	1031	--	0	0	NA	NA	NA	NA	0	0.290149	#NAME?	0.99304	1	FALSE
MGP_C57BL6NJ_G0000454	--	1	-	24241536	24244910	3375	--	0	0	NA	NA	NA	NA	0	0.870448	#NAME?	0.74592	1	FALSE
MGP_C57BL6NJ_G0000455	--	1	-	24259301	24262733	3433	--	0.99877	0.250465	1.9955	0.63331	1	FALSE	0.217706	3.19164	-3.8738	0.41033	1	FALSE
MGP_C57BL6NJ_G0000456	--	1	-	24270554	24273086	2533	--	0	0	NA	NA	NA	NA	0	0	NA	NA	NA	NA
MGP_C57BL6NJ_G0000457	--	1	-	24285745	24288849	3105	--	0	0	NA	NA	NA	NA	0	0	NA	NA	NA	NA
MGP_C57BL6NJ_G0000458	--	1	-	24302239	24305493	3255	--	0	0	NA	NA	NA	NA	0	0.290149	#NAME?	0.99304	1	FALSE
MGP_C57BL6NJ_G0000459	--	1	-	24563056	24566040	2890	--	0	0	NA	NA	NA	NA	0	0	NA	NA	NA	NA
MGP_C57BL6NJ_G0000460	--	1	-	24581602	24584544	2943	--	0	0	NA	NA	NA	NA	0	0	NA	NA	NA	NA
MGP_C57BL6NJ_G0000461	--	1	-	24639514	24643508	3995	--	0	0	NA	NA	NA	NA	0.218058	2.23455	-3.3572	0.47428	1	FALSE
MGP_C57BL6NJ_G0000462	--	1	-	24653273	24659369	5440	--	0	0	NA	NA	NA	NA	0	3.77194	#NAME?	0.2775	1	FALSE
MGP_C57BL6NJ_G0000463	--	1	-	24697918	24704523	2542	--	0	0	NA	NA	NA	NA	0	0.24136	#NAME?	0.99304	1	FALSE
MGP_C57BL6NJ_G0000464	--	1	-	24715331	24718911	3581	--	0	0	NA	NA	NA	NA	0	0.290149	#NAME?	0.99304	1	FALSE
MGP_C57BL6NJ_G0000465	--	1	-	24736362	24740305	3085	--	0	0.250465	#NAME?	0.99433	1	FALSE	0.218058	2.61135	-3.582	0.44647	1	FALSE
MGP_C57BL6NJ_G0000466	--	1	-	24759860	24764409	4550	--	0	0	NA	NA	NA	NA	0	0	NA	NA	NA	NA
MGP_C57BL6NJ_G0000467	--	1	-	24781413	24785068	3625	--	0	0	NA	NA	NA	NA	0	0.290149	#NAME?	0.99304	1	FALSE
MGP_C57BL6NJ_G0000468	--	1	-	24788260	24792374	3328	--	0	0	NA	NA	NA	NA	0.654175	4.64239	-2.8271	0.47297	1	FALSE
MGP_C57BL6NJ_G0000469	--	1	-	24793918	24794934	1017	--	1.28663	0.558272	1.2046	0.68157	1	FALSE	0.435412	2.56256	-2.5571	0.51594	1	FALSE
MGP_C57BL6NJ_G0000470	--	1	-	24810209	24810538	330	--	0	0	NA	NA	NA	NA	0	0	NA	NA	NA	NA
MGP_C57BL6NJ_G0000471	--	1	+	24819039	24820260	1222	--	0	0.808738	#NAME?	0.51051	1	FALSE	0	1.70304	#NAME?	0.45629	1	FALSE
MGP_C57BL6NJ_G0000472	--	1	+	27835275	27836788	1514	--	0	0	NA	NA	NA	NA	0.218058	1.1606	-2.4121	0.78123	1	FALSE
MGP_C57BL6NJ_G0000473	--	1	-	30386190	30389073	2884	--	1.9141	2.09651	-0.13132	1	1	FALSE	0.717339	7.03166	-3.2931	0.23099	1	FALSE
MGP_C57BL6NJ_G0000474	--	1	-	30412307	30415324	3018	--	5.76481	8.26831	-0.52032	0.48894	1	FALSE	2.52286	7.06758	-1.4862	0.37109	1	FALSE
MGP_C57BL6NJ_G0000475	--	1	+	32203804	32205612	1809	--	0	0.250465	#NAME?	0.99433	1	FALSE	0	0.290149	#NAME?	0.99304	1	FALSE
MGP_C57BL6NJ_G0000476	--	1	+	32228026	32229570	1545	--	0	0	NA	NA	NA	NA	0	0	NA	NA	NA	NA
MGP_C57BL6NJ_G0000477	--	1	+	32271380	32275066	3413	--	0	0	NA	NA	NA	NA	0	0.542444	#NAME?	0.87515	1	FALSE
MGP_C57BL6NJ_G0000478	--	1	+	32469678	32472147	2470	--	0	0	NA	NA	NA	NA	0	0	NA	NA	NA	NA
MGP_C57BL6NJ_G0000479	--	1	-	32760018	32765024	5007	--	0.99877	0	Inf	0.38907	1	FALSE	0	3.8888	#NAME?	0.11567	1	FALSE
MGP_C57BL6NJ_G0000480	--	1	-	33449795	33452910	3053	--	0	0	NA	NA	NA	NA	0.218058	1.93347	-3.1484	0.54281	1	FALSE
MGP_C57BL6NJ_G0000481	--	1	+	33511658	33512546	889	--	3.15077	4.14762	-0.39658	0.79415	1	FALSE	2.8403	4.56617	-0.68494	0.73249	1	FALSE
MGP_C57BL6NJ_G0000482	--	1	-	33513815	33516128	2314	--	0	0	NA	NA	NA	NA	0	0.53151	#NAME?	0.87689	1	FALSE
MGP_C57BL6NJ_G0000483	--	1	+	33594724	33595064	341	--	0	0.262281	#NAME?	0.99433	1	FALSE	0.460612	0	Inf	0.91373	1	FALSE
MGP_C57BL6NJ_G0000484	--	1	-	33740646	33742273	1628	--	0	0.751396	#NAME?	0.5432	1	FALSE	0	2.03105	#NAME?	0.37869	1	FALSE
MGP_C57BL6NJ_G0000485	--	1	+	33774501	33776866	2366	--	0	0	NA	NA	NA	NA	0	0.290149	#NAME?	0.99304	1	FALSE
MGP_C57BL6NJ_G0000486	--	1	+	33887931	33891010	1652	--	1.81334	1.57873	0.19988	1	1	FALSE	0.49928	1.3641	-1.45	0.79765	1	FALSE
MGP_C57BL6NJ_G0000487	--	1	+	34099460	34101684	2225	--	98.5372	102.819	-0.06136	0.92034	1	FALSE	150.255	120.455	0.31891	0.45077	1	FALSE
MGP_C57BL6NJ_G0000488	--	1	-	34132688	34133934	1247	--	0.484537	0.500931	-0.048004	1	1	FALSE	0	0.290149	#NAME?	0.99304	1	FALSE
MGP_C57BL6NJ_G0000489	--	1	+	34760706	34763741	3036	--	1.61045	6.04318	-1.9078	0.072941	1	FALSE	5.74382	7.613	-0.40645	0.78256	1	FALSE
MGP_C57BL6NJ_G0000490	--	1	-	36102674	36104045	1372	--	0.473937	0	Inf	0.75171	1	FALSE	0.256727	0.580299	-1.1766	0.98228	1	FALSE
MGP_C57BL6NJ_G0000491	--	1	+	36597016	36599174	2159	--	1.02515	2.59334	-1.339	0.41048	1	FALSE	0.959892	0.252295	1.9278	0.84737	1	FALSE
MGP_C57BL6NJ_G0000492	--	1	-	37030680	37030822	143	--	0.78725	0.512747	0.61857	1	1	FALSE	0.435412	1.38216	-1.6665	0.80002	1	FALSE
MGP_C57BL6NJ_G0000493	--	1	-	37081884	37085435	3552	--	4.39286	2.59837	0.75755	0.46376	1	FALSE	1.4485	4.20587	-1.5378	0.5046	1	FALSE
MGP_C57BL6NJ_G0000494	--	1	-	37497619	37497964	346	--	0.262417	0	Inf	1	1	FALSE	0	0.870448	#NAME?	0.74592	1	FALSE
MGP_C57BL6NJ_G0000495	--	1	-	37531527	37532060	534	--	0.73682	0.786844	-0.094765	1	1	FALSE	0.485107	0	Inf	0.9095	1	FALSE
MGP_C57BL6NJ_G0000496	--	1	-	37695782	37698536	2755	--	0.499385	1.8629	-1.8993	0.41493	1	FALSE	0	1.45075	#NAME?	0.5355	1	FALSE
MGP_C57BL6NJ_G0000497	--	1	+	37885746	37887671	1926	--	0	0	NA	NA	NA	NA	0	0	NA	NA	NA	NA
MGP_C57BL6NJ_G0000498	--	1	-	37919483	37921700	2218	--	0	0.250465	#NAME?	0.99433	1	FALSE	0	0.290149	#NAME?	0.99304	1	FALSE
MGP_C57BL6NJ_G0000499	--	1	+	39054079	39054581	503	--	0	0	NA	NA	NA	NA	0	0	NA	NA	NA	NA
MGP_C57BL6NJ_G0000500	--	1	+	39294485	39296123	1639	--	12.4119	8.81278	0.49405	0.39277	1	FALSE	10.895	13.0497	-0.26035	0.77086	1	FALSE
MGP_C57BL6NJ_G0000501	--	1	-	39745351	39746235	885	--	0.973788	0.512747	0.92536	0.8384	1	FALSE	1.11479	0.270351	2.0439	0.77665	1	FALSE
MGP_C57BL6NJ_G0000502	--	1	-	40423457	40424786	1330	--	0	0	NA	NA	NA	NA	0	0	NA	NA	NA	NA
MGP_C57BL6NJ_G0000503	--	1	+	40467065	40470135	3071	--	0	0	NA	NA	NA	NA	0	0	NA	NA	NA	NA
MGP_C57BL6NJ_G0000504	--	1	-	41008520	41022481	3947	--	0.710905	0.500931	0.50505	1	1	FALSE	0	2.03105	#NAME?	0.37869	1	FALSE
MGP_C57BL6NJ_G0000505	--	1	+	43144342	43148192	533	--	0	0	NA	NA	NA	NA	0.256727	0.580299	-1.1766	0.98228	1	FALSE
MGP_C57BL6NJ_G0000506	--	1	+	43318457	43319132	676	--	0	0	NA	NA	NA	NA	0	0	NA	NA	NA	NA
MGP_C57BL6NJ_G0000507	--	1	+	44219273	44221763	2491	--	0	0	NA	NA	NA	NA	0	0	NA	NA	NA	NA
MGP_C57BL6NJ_G0000508	--	1	+	44294696	44295987	1292	--	0.696057	1.0592	-0.6057	0.9828	1	FALSE	0.474433	2.18783	-2.2052	0.5813	1	FALSE
MGP_C57BL6NJ_G0000509	--	1	+	45349430	45353908	4479	--	0.485004	0	Inf	0.74881	1	FALSE	0	0.580299	#NAME?	0.86926	1	FALSE
MGP_C57BL6NJ_G0000510	--	1	-	46387228	46394529	7217	--	0.721972	1.30463	-0.85362	0.82413	1	FALSE	0	15.5918	#NAME?	0.060308	1	FALSE
MGP_C57BL6NJ_G0000511	--	1	-	48144887	48148756	3870	--	0	0.558272	#NAME?	0.71564	1	FALSE	0	1.1606	#NAME?	0.6338	1	FALSE
MGP_C57BL6NJ_G0000512	--	1	-	48728252	48730193	1942	--	0	0	NA	NA	NA	NA	0	1.1408	#NAME?	0.63734	1	FALSE
MGP_C57BL6NJ_G0000513	--	1	+	48904900	48905805	906	--	0	0	NA	NA	NA	NA	0	0	NA	NA	NA	NA
MGP_C57BL6NJ_G0000514	--	1	-	53189397	53191761	2365	--	0	0.500931	#NAME?	0.72893	1	FALSE	0.217706	0.580299	-1.4144	0.98218	1	FALSE
MGP_C57BL6NJ_G0000515	--	1	-	54373722	54375637	1916	--	0.262884	0.250465	0.069813	1	1	FALSE	0.217706	1.64332	-2.9162	0.61789	1	FALSE
MGP_C57BL6NJ_G0000516	--	1	+	55693061	55694517	1457	--	0	0	NA	NA	NA	NA	0	0	NA	NA	NA	NA
MGP_C57BL6NJ_G0000517	--	1	-	56069329	56072989	2679	--	0.721505	1.29281	-0.84143	0.82445	1	FALSE	0	1.1606	#NAME?	0.6338	1	FALSE
MGP_C57BL6NJ_G0000518	--	1	-	56447024	56448684	1661	--	0	0.541417	#NAME?	0.71939	1	FALSE	0.217706	2.07932	-3.2557	0.48915	1	FALSE
MGP_C57BL6NJ_G0000519	--	1	-	56685498	56686907	1410	--	0.984389	0	Inf	0.39182	1	FALSE	0.242553	0.870448	-1.8435	0.87731	1	FALSE
MGP_C57BL6NJ_G0000520	--	1	-	56868104	56870853	2750	--	1.45786	0.723656	1.0105	0.72658	1	FALSE	0.242553	0.290149	-0.25849	1	1	FALSE
MGP_C57BL6NJ_G0000521	--	1	-	57029560	57031353	1794	--	1.71603	3.53387	-1.0422	0.42003	1	FALSE	4.94507	4.90129	0.012829	1	1	FALSE
MGP_C57BL6NJ_G0000522	--	1	+	57604360	57605955	1596	--	0	0	NA	NA	NA	NA	0	0.580299	#NAME?	0.86926	1	FALSE
MGP_C57BL6NJ_G0000523	--	1	-	58027834	58028186	353	--	0	0	NA	NA	NA	NA	0	0	NA	NA	NA	NA
MGP_C57BL6NJ_G0000524	--	1	+	59124860	59126697	1838	--	0	0	NA	NA	NA	NA	0	0	NA	NA	NA	NA
MGP_C57BL6NJ_G0000525	--	1	+	61069170	61073308	3841	--	7.41602	10.6677	-0.52453	0.44746	1	FALSE	8.65641	21.3199	-1.3004	0.13796	1	FALSE
MGP_C57BL6NJ_G0000526	--	1	-	61755042	61756679	1638	--	0.746954	0.558272	0.42005	1	1	FALSE	0.256727	2.67942	-3.3836	0.36829	1	FALSE
MGP_C57BL6NJ_G0000527	--	1	-	61972477	61974348	1872	--	8.13841	9.22054	-0.1801	0.89045	1	FALSE	7.51797	9.13628	-0.28126	0.81067	1	FALSE
MGP_C57BL6NJ_G0000528	--	1	+	62157538	62160973	3436	--	2.48208	1.53824	0.69027	0.68756	1	FALSE	0.72766	4.34966	-2.5796	0.29137	1	FALSE
MGP_C57BL6NJ_G0000529	--	1	-	62255126	62255846	721	--	0.262417	1.64615	-2.6492	0.4337	1	FALSE	0.217706	0	Inf	1	1	FALSE
MGP_C57BL6NJ_G0000530	--	1	+	62298654	62304067	5414	--	1.44394	4.18121	-1.5339	0.23333	1	FALSE	1.98596	7.97432	-2.0055	0.23215	1	FALSE
MGP_C57BL6NJ_G0000531	--	1	+	62771450	62772506	1057	--	1.27319	1.07102	0.24946	1	1	FALSE	1.42015	4.35224	-1.6157	0.60611	1	FALSE
MGP_C57BL6NJ_G0000532	--	1	-	63035120	63036549	1430	--	3.82092	6.83413	-0.83884	0.34441	1	FALSE	8.41049	9.79876	-0.22041	0.86774	1	FALSE
MGP_C57BL6NJ_G0000533	--	1	+	63222706	63227315	2052	--	0	0	NA	NA	NA	NA	0.218058	0.290149	-0.41208	1	1	FALSE
MGP_C57BL6NJ_G0000534	--	1	+	63339603	63341003	1401	--	0	0.558272	#NAME?	0.71564	1	FALSE	0.218058	1.91748	-3.1364	0.5444	1	FALSE
MGP_C57BL6NJ_G0000535	--	1	+	63458061	63460539	2479	--	0	0	NA	NA	NA	NA	0	1.1606	#NAME?	0.6338	1	FALSE
MGP_C57BL6NJ_G0000536	--	1	+	64038350	64038631	282	--	0	0	NA	NA	NA	NA	0	0	NA	NA	NA	NA
MGP_C57BL6NJ_G0000537	--	1	+	64153827	64156562	2736	--	0	0.279136	#NAME?	0.99433	1	FALSE	0.435764	3.19164	-2.8727	0.48595	1	FALSE
MGP_C57BL6NJ_G0000538	--	1	+	64170235	64173192	2958	--	3.87559	3.64483	0.088565	0.9516	1	FALSE	0.741834	1.52975	-1.0441	0.80966	1	FALSE
MGP_C57BL6NJ_G0000539	--	1	+	64198973	64200337	1365	--	0.970008	1.06598	-0.13611	1	1	FALSE	0	0	NA	NA	NA	NA
MGP_C57BL6NJ_G0000540	--	1	+	64310869	64311788	920	--	1.31395	1.89661	-0.52951	0.85892	1	FALSE	1.54914	1.0814	0.51857	0.90911	1	FALSE
MGP_C57BL6NJ_G0000541	--	1	+	64777507	64780024	2518	--	0	0.500931	#NAME?	0.72893	1	FALSE	0.485107	2.27241	-2.2278	0.57475	1	FALSE
MGP_C57BL6NJ_G0000542	--	1	+	65357339	65359894	2556	--	8.02584	6.77946	0.24348	0.75777	1	FALSE	11.6201	18.5887	-0.6778	0.41756	1	FALSE
MGP_C57BL6NJ_G0000543	--	1	-	65836360	65836838	479	--	0	1.00186	#NAME?	0.47782	1	FALSE	0	2.61135	#NAME?	0.32746	1	FALSE
MGP_C57BL6NJ_G0000544	--	1	+	67427896	67432263	4368	--	0.681209	1.72552	-1.3409	0.63452	1	FALSE	0.256727	1.37504	-2.4212	0.69436	1	FALSE
MGP_C57BL6NJ_G0000545	--	1	-	69536225	69537945	1721	--	0	0	NA	NA	NA	NA	0	1.1408	#NAME?	0.63734	1	FALSE
MGP_C57BL6NJ_G0000546	--	1	-	69611684	69614789	3106	--	8.07571	9.12431	-0.17613	0.94551	1	FALSE	6.92894	21.9906	-1.6662	0.057626	1	FALSE
MGP_C57BL6NJ_G0000547	--	1	-	69615348	69617924	2577	--	1.26165	5.70047	-2.1758	0.048466	0.89733	FALSE	5.01195	5.59133	-0.15782	0.97712	1	FALSE
MGP_C57BL6NJ_G0000548	--	1	+	69621569	69626165	4597	--	1.83636	2.77464	-0.59546	0.76468	1	FALSE	2.85798	9.98246	-1.8044	0.17053	1	FALSE
MGP_C57BL6NJ_G0000549	--	1	-	69639703	69642356	2654	--	1.67998	2.15889	-0.36185	0.97456	1	FALSE	1.3701	1.54574	-0.17401	1	1	FALSE
MGP_C57BL6NJ_G0000550	--	1	-	69645717	69646855	1139	--	5.81467	5.25117	0.14706	0.90732	1	FALSE	6.70455	7.48604	-0.15906	0.95812	1	FALSE
MGP_C57BL6NJ_G0000551	--	1	+	69658307	69660485	2179	--	3.46362	4.66304	-0.42899	0.72122	1	FALSE	6.4825	7.66716	-0.24214	0.88308	1	FALSE
MGP_C57BL6NJ_G0000552	--	1	-	69670906	69675561	4656	--	4.96224	4.17219	0.25019	0.80823	1	FALSE	5.71512	13.0838	-1.1949	0.3688	1	FALSE
MGP_C57BL6NJ_G0000553	--	1	+	70813713	70816015	2303	--	0	0	NA	NA	NA	NA	0	0	NA	NA	NA	NA
MGP_C57BL6NJ_G0000554	--	1	-	71023589	71024941	1353	--	0	0.250465	#NAME?	0.99433	1	FALSE	0	1.40196	#NAME?	0.5435	1	FALSE
MGP_C57BL6NJ_G0000555	--	1	-	71554848	71556916	2069	--	0.262884	0	Inf	1	1	FALSE	0	0	NA	NA	NA	NA
MGP_C57BL6NJ_G0000556	--	1	-	71604781	71606186	1406	--	3.68667	2.79561	0.39916	0.7842	1	FALSE	2.98802	2.82579	0.08054	0.96573	1	FALSE
MGP_C57BL6NJ_G0000557	--	1	-	71693973	71696341	2369	--	0.918178	0.279136	1.7178	0.63935	1	FALSE	1.11479	1.85776	-0.7368	0.88426	1	FALSE
MGP_C57BL6NJ_G0000558	--	1	-	71742767	71746009	3243	--	2.2418	0.250465	3.162	0.17394	1	FALSE	0	3.90512	#NAME?	0.115	1	FALSE
MGP_C57BL6NJ_G0000559	--	1	+	72829240	72831125	1886	--	0	0	NA	NA	NA	NA	0	2.9477	#NAME?	0.2029	1	FALSE
MGP_C57BL6NJ_G0000560	--	1	-	73404412	73406811	2400	--	0	0	NA	NA	NA	NA	0	0	NA	NA	NA	NA
MGP_C57BL6NJ_G0000561	--	1	-	73693996	73699832	5837	--	0	0	NA	NA	NA	NA	0	0	NA	NA	NA	NA
MGP_C57BL6NJ_G0000562	--	1	-	75054238	75057758	3521	--	0.236968	0	Inf	1	1	FALSE	0.436116	1.45075	-1.734	0.79645	1	FALSE
MGP_C57BL6NJ_G0000563	--	1	-	76636345	76638883	2539	--	0	0.250465	#NAME?	0.99433	1	FALSE	0	0.821659	#NAME?	0.75498	1	FALSE
MGP_C57BL6NJ_G0000564	--	1	-	77782960	77783278	319	--	3.74607	4.9374	-0.39837	0.6586	1	FALSE	3.31509	2.32449	0.51213	0.86354	1	FALSE
MGP_C57BL6NJ_G0000565	--	1	+	77808452	77811317	2866	--	2.02392	0.279136	2.8581	0.22341	1	FALSE	0.653823	1.33718	-1.0322	0.88547	1	FALSE
MGP_C57BL6NJ_G0000566	--	1	-	78026934	78029895	2962	--	1.69151	1.09969	0.62122	0.74937	1	FALSE	1.60269	2.75513	-0.78162	0.82145	1	FALSE
MGP_C57BL6NJ_G0000567	--	1	+	78512678	78514267	1590	--	0.524833	0	Inf	0.7389	1	FALSE	0.256727	0	Inf	1	1	FALSE
MGP_C57BL6NJ_G0000568	--	1	-	79000541	79002732	2192	--	0	0	NA	NA	NA	NA	0	0	NA	NA	NA	NA
MGP_C57BL6NJ_G0000569	--	1	-	80807895	80811765	3752	--	0	0	NA	NA	NA	NA	0	0.542444	#NAME?	0.87515	1	FALSE
MGP_C57BL6NJ_G0000570	--	1	+	82140283	82141100	818	--	0	0.279136	#NAME?	0.99433	1	FALSE	0	2.03105	#NAME?	0.37869	1	FALSE
MGP_C57BL6NJ_G0000571	--	1	-	82232970	82234448	1479	--	1.67713	1.78286	-0.088196	1	1	FALSE	2.00014	4.728	-1.2411	0.55137	1	FALSE
MGP_C57BL6NJ_G0000572	--	1	-	83526754	83528177	1424	--	0.236968	0.808738	-1.771	0.77541	1	FALSE	0	0.77287	#NAME?	0.76437	1	FALSE
MGP_C57BL6NJ_G0000573	--	1	+	83672256	83674046	1791	--	0.236968	0.279136	-0.23627	1	1	FALSE	0	0	NA	NA	NA	NA
MGP_C57BL6NJ_G0000574	--	1	-	84076685	84078513	1829	--	0	0	NA	NA	NA	NA	0	0	NA	NA	NA	NA
MGP_C57BL6NJ_G0000575	--	1	-	84213747	84214863	1117	--	0	0	NA	NA	NA	NA	0	0	NA	NA	NA	NA
MGP_C57BL6NJ_G0000576	--	1	-	84235091	84236773	1683	--	0.459089	2.60434	-2.5041	0.20534	1	FALSE	2.80163	4.72852	-0.75512	0.7315	1	FALSE
MGP_C57BL6NJ_G0000577	--	1	-	84287828	84289645	1818	--	0.918178	0.695916	0.39986	1	1	FALSE	1.15275	6.52707	-2.5014	0.38167	1	FALSE
MGP_C57BL6NJ_G0000578	--	1	-	84673100	84676655	3556	--	0	0.541417	#NAME?	0.71939	1	FALSE	0	2.90149	#NAME?	0.31236	1	FALSE
MGP_C57BL6NJ_G0000579	--	1	-	84732877	84734732	1856	--	0	0	NA	NA	NA	NA	0.218058	0.290149	-0.41208	1	1	FALSE
MGP_C57BL6NJ_G0000580	--	1	-	84753034	84754866	1833	--	0.696057	0	Inf	0.55361	1	FALSE	0.435764	2.22362	-2.3513	0.5815	1	FALSE
MGP_C57BL6NJ_G0000581	--	1	-	85571095	85573098	2004	--	0	0	NA	NA	NA	NA	0	0	NA	NA	NA	NA
MGP_C57BL6NJ_G0000582	--	1	+	86213461	86215264	1804	--	0	0	NA	NA	NA	NA	0	0	NA	NA	NA	NA
MGP_C57BL6NJ_G0000583	--	1	+	86465525	86468357	2833	--	1.73134	0.500931	1.7892	0.45204	1	FALSE	0.896728	0.580299	0.62787	0.94643	1	FALSE
MGP_C57BL6NJ_G0000584	--	1	-	86955303	86956348	1046	--	0	0	NA	NA	NA	NA	0	0.290149	#NAME?	0.99304	1	FALSE
MGP_C57BL6NJ_G0000585	--	1	-	87266796	87269358	1077	--	0	0	NA	NA	NA	NA	0	1.1606	#NAME?	0.6338	1	FALSE
MGP_C57BL6NJ_G0000586	--	1	-	87562115	87563403	1289	--	0	0	NA	NA	NA	NA	0	0	NA	NA	NA	NA
MGP_C57BL6NJ_G0000587	--	1	-	87674775	87675577	803	--	0	0	NA	NA	NA	NA	0	0	NA	NA	NA	NA
MGP_C57BL6NJ_G0000588	--	1	-	88448206	88449849	1644	--	13.3141	17.7174	-0.41221	0.63448	1	FALSE	3.92098	7.1935	-0.87548	0.6073	1	FALSE
MGP_C57BL6NJ_G0000589	--	1	-	88705068	88707964	2897	--	0	0.262281	#NAME?	0.99433	1	FALSE	0	1.45075	#NAME?	0.5355	1	FALSE
MGP_C57BL6NJ_G0000590	--	1	-	88973694	88977947	4254	--	0	0	NA	NA	NA	NA	0	1.45075	#NAME?	0.5355	1	FALSE
MGP_C57BL6NJ_G0000591	--	1	-	89123845	89125877	2033	--	3.13877	1.6074	0.96547	0.43911	1	FALSE	2.31688	6.19907	-1.4199	0.5218	1	FALSE
MGP_C57BL6NJ_G0000592	--	1	-	89138605	89147863	4716	--	7.1997	4.51091	0.67452	0.33188	1	FALSE	2.56258	9.80484	-1.9359	0.35878	1	FALSE
MGP_C57BL6NJ_G0000593	--	1	+	90685347	90688025	2679	--	5.35951	8.26421	-0.62478	0.49228	1	FALSE	10.4275	10.6174	-0.026045	0.97386	1	FALSE
MGP_C57BL6NJ_G0000594	--	1	+	91203515	91204689	1175	--	1.23574	0.500931	1.3027	0.68745	1	FALSE	0.436116	2.16978	-2.3148	0.58528	1	FALSE
MGP_C57BL6NJ_G0000595	--	1	+	91266912	91269165	2254	--	0	0	NA	NA	NA	NA	0	0	NA	NA	NA	NA
MGP_C57BL6NJ_G0000596	--	1	+	91446822	91449810	2953	--	1.83925	4.23681	-1.2039	0.43648	1	FALSE	0.692844	3.86188	-2.4787	0.36115	1	FALSE
MGP_C57BL6NJ_G0000597	--	1	+	91472557	91475727	3171	--	0.973321	0.279136	1.8019	0.63295	1	FALSE	0.218058	8.84827	-5.3426	0.19866	1	FALSE
MGP_C57BL6NJ_G0000598	--	1	+	91481716	91484499	2784	--	0.236968	0.820554	-1.7919	0.77448	1	FALSE	0.218058	1.1606	-2.4121	0.78123	1	FALSE
MGP_C57BL6NJ_G0000599	--	1	+	91521756	91524082	2327	--	0.473937	0	Inf	0.75171	1	FALSE	0.218058	2.8817	-3.7241	0.35551	1	FALSE
MGP_C57BL6NJ_G0000600	--	1	+	91544964	91546525	1562	--	5.00347	8.16078	-0.70578	0.52388	1	FALSE	2.07397	9.68902	-2.224	0.12831	1	FALSE
MGP_C57BL6NJ_G0000601	--	1	+	91573131	91575795	2665	--	1.9318	1.01461	0.92902	0.6399	1	FALSE	1.88391	1.3443	0.48687	0.91916	1	FALSE
MGP_C57BL6NJ_G0000602	--	1	+	91665005	91665675	671	--	0.262884	0.485007	-0.88358	0.98917	1	FALSE	0	0.504589	#NAME?	0.88124	1	FALSE
MGP_C57BL6NJ_G0000603	--	1	+	91719475	91722402	2928	--	6.4201	3.28832	0.96524	0.27893	1	FALSE	4.54925	3.87735	0.23056	0.92038	1	FALSE
MGP_C57BL6NJ_G0000604	--	1	+	92555944	92556787	844	--	0.681209	1.52642	-1.164	0.68878	1	FALSE	1.12896	1.98226	-0.81215	0.88317	1	FALSE
MGP_C57BL6NJ_G0000605	--	1	+	92595735	92600397	2994	--	2.63939	2.83105	-0.10114	1	1	FALSE	1.15346	3.53893	-1.6174	0.53927	1	FALSE
MGP_C57BL6NJ_G0000606	--	1	+	93576303	93578063	1761	--	0.262884	0	Inf	1	1	FALSE	0	2.03105	#NAME?	0.37869	1	FALSE
MGP_C57BL6NJ_G0000607	--	1	+	94462533	94464910	2378	--	1.64015	0.558272	1.5548	0.45465	1	FALSE	2.12682	1.9246	0.14413	0.99636	1	FALSE
MGP_C57BL6NJ_G0000608	--	1	+	94822259	94824287	2029	--	1.0103	0.279136	1.8557	0.62884	1	FALSE	0.242553	0.48272	-0.99289	0.98197	1	FALSE
MGP_C57BL6NJ_G0000609	--	1	-	95257086	95258430	1345	--	0	0	NA	NA	NA	NA	0	0.290149	#NAME?	0.99304	1	FALSE
MGP_C57BL6NJ_G0000610	--	1	+	95566264	95569053	2790	--	0.761801	1.30967	-0.78171	0.82296	1	FALSE	0.871881	3.40608	-1.9659	0.51713	1	FALSE
MGP_C57BL6NJ_G0000611	--	1	-	95913525	95915383	1859	--	0	0	NA	NA	NA	NA	0	0	NA	NA	NA	NA
MGP_C57BL6NJ_G0000612	--	1	-	95946769	95947605	837	--	0	0	NA	NA	NA	NA	0	0	NA	NA	NA	NA
MGP_C57BL6NJ_G0000613	--	1	+	97039150	97042439	3290	--	0.262884	0.279136	-0.086544	1	1	FALSE	0	0	NA	NA	NA	NA
MGP_C57BL6NJ_G0000614	--	1	+	97098874	97104451	5578	--	1.42816	2.89847	-1.0211	0.55448	1	FALSE	1.45917	1.07221	0.44456	0.96998	1	FALSE
MGP_C57BL6NJ_G0000615	--	1	-	97142480	97144985	2506	--	0.262417	0	Inf	1	1	FALSE	0	0.290149	#NAME?	0.99304	1	FALSE
MGP_C57BL6NJ_G0000616	--	1	+	98779161	98781548	2388	--	1.46939	2.53015	-0.784	0.64028	1	FALSE	0.692844	7.81041	-3.4948	0.15769	1	FALSE
MGP_C57BL6NJ_G0000617	--	1	+	100842623	100845160	2538	--	2.97955	4.18214	-0.48915	0.707	1	FALSE	5.50388	10.3834	-0.91576	0.48242	1	FALSE
MGP_C57BL6NJ_G0000618	--	1	-	101213250	101214942	1693	--	0	0	NA	NA	NA	NA	0	0	NA	NA	NA	NA
MGP_C57BL6NJ_G0000619	--	1	+	101311887	101314980	2069	--	0.262884	0	Inf	1	1	FALSE	0	1.88468	#NAME?	0.39749	1	FALSE
MGP_C57BL6NJ_G0000620	--	1	+	101925444	101927737	2294	--	0	0	NA	NA	NA	NA	0	0	NA	NA	NA	NA
MGP_C57BL6NJ_G0000621	--	1	-	103222862	103224046	1185	--	0	0	NA	NA	NA	NA	0.217706	0	Inf	1	1	FALSE
MGP_C57BL6NJ_G0000622	--	1	-	103597381	103599064	1684	--	0.222121	0	Inf	1	1	FALSE	0	0	NA	NA	NA	NA
MGP_C57BL6NJ_G0000623	--	1	+	105678278	105680986	2709	--	0	0	NA	NA	NA	NA	0	5.41526	#NAME?	0.1676	1	FALSE
MGP_C57BL6NJ_G0000624	--	1	+	109878138	109881026	2889	--	0	0	NA	NA	NA	NA	0	0.580299	#NAME?	0.86926	1	FALSE
MGP_C57BL6NJ_G0000625	--	1	+	111019079	111023744	3015	--	0.236968	0	Inf	1	1	FALSE	0	0	NA	NA	NA	NA
MGP_C57BL6NJ_G0000626	--	1	+	111156684	111159492	2809	--	0	0	NA	NA	NA	NA	0	0	NA	NA	NA	NA
MGP_C57BL6NJ_G0000627	--	1	+	111972074	111976428	4355	--	1.27225	3.95438	-1.6361	0.20726	1	FALSE	0.703165	8.08116	-3.5226	0.080429	1	FALSE
MGP_C57BL6NJ_G0000628	--	1	-	112166173	112169533	3361	--	0	0	NA	NA	NA	NA	0	0	NA	NA	NA	NA
MGP_C57BL6NJ_G0000629	--	1	-	112363672	112366982	3311	--	0.888482	0	Inf	0.48358	1	FALSE	0.436116	3.94594	-3.1776	0.26589	1	FALSE
MGP_C57BL6NJ_G0000630	--	1	+	112511431	112516382	4952	--	6.63513	6.43793	0.043527	0.91974	1	FALSE	1.89494	4.74832	-1.3253	0.53202	1	FALSE
MGP_C57BL6NJ_G0000631	--	1	-	112913512	112915596	2085	--	0	0.541417	#NAME?	0.71939	1	FALSE	0	0.290149	#NAME?	0.99304	1	FALSE
MGP_C57BL6NJ_G0000632	--	1	+	114871576	114874331	2756	--	0	0	NA	NA	NA	NA	0	0	NA	NA	NA	NA
MGP_C57BL6NJ_G0000633	--	1	-	117612364	117615360	2997	--	0	0	NA	NA	NA	NA	0	1.7409	#NAME?	0.45085	1	FALSE
MGP_C57BL6NJ_G0000634	--	1	-	117619211	117621969	2759	--	0.262417	0	Inf	1	1	FALSE	0.217706	1.1408	-2.3896	0.78298	1	FALSE
MGP_C57BL6NJ_G0000635	--	1	+	118575680	118576081	402	--	0	0	NA	NA	NA	NA	0	0	NA	NA	NA	NA
MGP_C57BL6NJ_G0000636	--	1	-	127073088	127074013	926	--	1.22182	0	Inf	0.28305	1	FALSE	0.436116	0.5605	-0.362	1	1	FALSE
MGP_C57BL6NJ_G0000637	--	1	-	127234383	127242545	8163	--	0.958941	0.512747	0.9032	0.83912	1	FALSE	0.895672	10.0399	-3.4866	0.28281	1	FALSE
MGP_C57BL6NJ_G0000638	--	1	+	128377949	128381051	3103	--	0	0.558272	#NAME?	0.71564	1	FALSE	0	1.121	#NAME?	0.64093	1	FALSE
MGP_C57BL6NJ_G0000639	--	1	-	128858829	128859505	677	--	0.969541	1.81738	-0.90648	0.70875	1	FALSE	1.15275	2.09912	-0.8647	0.81838	1	FALSE
MGP_C57BL6NJ_G0000640	--	1	+	128888716	128891773	3058	--	37.6614	27.1452	0.47239	0.1629	1	FALSE	32.0021	36.3295	-0.18298	0.85899	1	FALSE
MGP_C57BL6NJ_G0000641	--	1	+	129303610	129304358	749	--	0	0	NA	NA	NA	NA	0	0.580299	#NAME?	0.86926	1	FALSE
MGP_C57BL6NJ_G0000642	--	1	+	130203887	130204998	1112	--	0	0	NA	NA	NA	NA	0	0.290149	#NAME?	0.99304	1	FALSE
MGP_C57BL6NJ_G0000643	--	1	+	130574977	130576704	1728	--	0	0.262281	#NAME?	0.99433	1	FALSE	0	2.23455	#NAME?	0.32693	1	FALSE
MGP_C57BL6NJ_G0000644	--	1	-	131118309	131121803	3495	--	0	0	NA	NA	NA	NA	0.217706	1.45075	-2.7363	0.69079	1	FALSE
MGP_C57BL6NJ_G0000645	--	1	-	131125616	131128622	3007	--	0	0	NA	NA	NA	NA	0	0	NA	NA	NA	NA
MGP_C57BL6NJ_G0000646	--	1	-	131144879	131146939	2061	--	0	0.558272	#NAME?	0.71564	1	FALSE	0	2.56256	#NAME?	0.27046	1	FALSE
MGP_C57BL6NJ_G0000647	--	1	-	131219663	131222880	3218	--	0	0.262281	#NAME?	0.99433	1	FALSE	0	3.78443	#NAME?	0.1201	1	FALSE
MGP_C57BL6NJ_G0000648	--	1	-	131232011	131233505	1495	--	0.485004	2.09744	-2.1126	0.33059	1	FALSE	1.51202	9.30265	-2.6212	0.20359	1	FALSE
MGP_C57BL6NJ_G0000649	--	1	-	131325536	131328874	2996	--	0.236968	0.262281	-0.14642	1	1	FALSE	0	4.06209	#NAME?	0.26832	1	FALSE
MGP_C57BL6NJ_G0000650	--	1	-	131627309	131630169	2861	--	0	0	NA	NA	NA	NA	0.256727	1.69211	-2.7205	0.60907	1	FALSE
MGP_C57BL6NJ_G0000651	--	1	-	132236495	132240159	3665	--	0.499385	1.08787	-1.1233	0.80332	1	FALSE	0.871529	8.08633	-3.2139	0.38375	1	FALSE
MGP_C57BL6NJ_G0000652	--	1	-	132742398	132745424	3027	--	0	0	NA	NA	NA	NA	0	0.290149	#NAME?	0.99304	1	FALSE
MGP_C57BL6NJ_G0000653	--	1	-	133903733	133906429	2697	--	0.984389	0.786844	0.32315	1	1	FALSE	0.460612	0	Inf	0.91373	1	FALSE
MGP_C57BL6NJ_G0000654	--	1	-	134068653	134069974	1322	--	0.222121	0	Inf	1	1	FALSE	0	0.290149	#NAME?	0.99304	1	FALSE
MGP_C57BL6NJ_G0000655	--	1	-	134337017	134338056	1040	--	0.473937	0.250465	0.92008	1	1	FALSE	0	0.290149	#NAME?	0.99304	1	FALSE
MGP_C57BL6NJ_G0000656	--	1	+	135348771	135350164	1394	--	0	0	NA	NA	NA	NA	0	0.290149	#NAME?	0.99304	1	FALSE
MGP_C57BL6NJ_G0000657	--	1	+	135377256	135382011	4756	--	2.32239	4.0794	-0.81275	0.45351	1	FALSE	0.984387	5.02248	-2.3511	0.2827	1	FALSE
MGP_C57BL6NJ_G0000658	--	1	+	135516188	135516730	543	--	0	0	NA	NA	NA	NA	0	0.821659	#NAME?	0.75498	1	FALSE
MGP_C57BL6NJ_G0000659	--	1	-	136128259	136135711	5783	--	7.631	2.446	1.6414	0.057967	0.95759	FALSE	12.2904	15.0294	-0.29026	0.78868	1	FALSE
MGP_C57BL6NJ_G0000660	--	1	-	136264721	136269938	3880	--	0	0.250465	#NAME?	0.99433	1	FALSE	0.474785	0.870448	-0.87448	0.97372	1	FALSE
MGP_C57BL6NJ_G0000661	--	1	+	136301157	136303652	2496	--	1.76057	0.501862	1.8107	0.44976	1	FALSE	0.242553	3.28664	-3.7602	0.27728	1	FALSE
MGP_C57BL6NJ_G0000662	--	1	+	136313845	136316579	2735	--	3.46833	2.10329	0.7216	0.55709	1	FALSE	0.959892	5.26003	-2.4541	0.2567	1	FALSE
MGP_C57BL6NJ_G0000663	--	1	+	136334124	136335439	1316	--	0.222121	0.808738	-1.8643	0.77659	1	FALSE	0.945718	1.7409	-0.88035	0.88264	1	FALSE
MGP_C57BL6NJ_G0000664	--	1	+	137552465	137554951	2487	--	0	0.279136	#NAME?	0.99433	1	FALSE	0	0	NA	NA	NA	NA
MGP_C57BL6NJ_G0000665	--	1	+	137643850	137644808	959	--	0	0	NA	NA	NA	NA	0	0	NA	NA	NA	NA
MGP_C57BL6NJ_G0000666	--	1	+	137984191	137986877	2687	--	0	0	NA	NA	NA	NA	0	1.1606	#NAME?	0.6338	1	FALSE
MGP_C57BL6NJ_G0000667	--	1	+	138113905	138117745	3841	--	0	0.524563	#NAME?	0.72326	1	FALSE	0	0	NA	NA	NA	NA
MGP_C57BL6NJ_G0000668	--	1	+	138142255	138144474	2220	--	0.262884	0	Inf	1	1	FALSE	0	0.580299	#NAME?	0.86926	1	FALSE
MGP_C57BL6NJ_G0000669	--	1	+	138241576	138244447	2872	--	0	0	NA	NA	NA	NA	0	0.580299	#NAME?	0.86926	1	FALSE
MGP_C57BL6NJ_G0000670	--	1	+	138839756	138842004	2249	--	1.74712	1.37883	0.34154	0.88947	1	FALSE	0	5.11625	#NAME?	0.12674	1	FALSE
MGP_C57BL6NJ_G0000671	--	1	+	138846604	138848151	1548	--	0.788184	1.57195	-0.99595	0.68229	1	FALSE	0.217706	3.433	-3.979	0.33705	1	FALSE
MGP_C57BL6NJ_G0000672	--	1	-	139108335	139110024	1690	--	4.93586	4.31208	0.19492	0.88814	1	FALSE	5.76692	7.93058	-0.45962	0.78254	1	FALSE
MGP_C57BL6NJ_G0000673	--	1	-	139498734	139504660	5927	--	97.6896	53.8652	0.85885	0.10918	1	FALSE	25.5176	37.9631	-0.5731	0.42619	1	FALSE
MGP_C57BL6NJ_G0000674	--	1	-	139776028	139777409	1382	--	0.444241	1.05416	-1.2467	0.80703	1	FALSE	0.460612	1.54574	-1.7467	0.72745	1	FALSE
MGP_C57BL6NJ_G0000675	--	1	+	140404169	140406079	1911	--	4.10925	5.45039	-0.40749	0.74605	1	FALSE	1.82145	7.18237	-1.9794	0.24273	1	FALSE
MGP_C57BL6NJ_G0000676	--	1	-	140425023	140425529	507	--	0	0	NA	NA	NA	NA	0	0	NA	NA	NA	NA
MGP_C57BL6NJ_G0000677	--	1	+	140605539	140611497	5959	--	0.999704	1.09969	-0.13752	1	1	FALSE	0.242553	2.1967	-3.179	0.47552	1	FALSE
MGP_C57BL6NJ_G0000678	--	1	-	141501992	141503800	1809	--	0	0	NA	NA	NA	NA	0	0.290149	#NAME?	0.99304	1	FALSE
MGP_C57BL6NJ_G0000679	--	1	-	141719563	141722669	3107	--	14.2156	14.6136	-0.039831	0.93093	1	FALSE	15.5384	16.7899	-0.11175	0.91662	1	FALSE
MGP_C57BL6NJ_G0000680	--	1	-	142419245	142422453	3209	--	0.236968	0.250465	-0.079917	1	1	FALSE	0.217706	2.17483	-3.3204	0.47991	1	FALSE
MGP_C57BL6NJ_G0000681	--	1	+	142476307	142478004	1698	--	0	0	NA	NA	NA	NA	0.72766	1.1606	-0.67353	0.96667	1	FALSE
MGP_C57BL6NJ_G0000682	--	1	-	142768643	142771397	2755	--	0.788184	1.35016	-0.77652	0.82127	1	FALSE	1.26946	0.252295	2.331	0.76049	1	FALSE
MGP_C57BL6NJ_G0000683	--	1	-	143148289	143149270	982	--	0.236968	0.974122	-2.0394	0.61263	1	FALSE	0.731512	2.37833	-1.701	0.60954	1	FALSE
MGP_C57BL6NJ_G0000684	--	1	-	143538103	143540193	2091	--	1.63968	0.763212	1.1033	0.60871	1	FALSE	0.935045	1.00918	-0.11007	1	1	FALSE
MGP_C57BL6NJ_G0000685	--	1	-	143558530	143566143	7614	--	11.032	6.8766	0.68193	0.23727	1	FALSE	5.04397	8.38379	-0.73304	0.58656	1	FALSE
MGP_C57BL6NJ_G0000686	--	1	-	144280035	144281057	1023	--	0	0.250465	#NAME?	0.99433	1	FALSE	0.217706	0	Inf	1	1	FALSE
MGP_C57BL6NJ_G0000687	--	1	-	144322589	144324839	2251	--	3.08363	2.56293	0.26684	0.84107	1	FALSE	1.98526	4.18815	-1.077	0.67424	1	FALSE
MGP_C57BL6NJ_G0000688	--	1	-	144711353	144714048	2696	--	0	0	NA	NA	NA	NA	0	0	NA	NA	NA	NA
MGP_C57BL6NJ_G0000689	--	1	+	144883055	144885307	2253	--	0	0.262281	#NAME?	0.99433	1	FALSE	0	0	NA	NA	NA	NA
MGP_C57BL6NJ_G0000690	--	1	+	146194965	146196880	1916	--	0	0	NA	NA	NA	NA	0	0	NA	NA	NA	NA
MGP_C57BL6NJ_G0000691	--	1	-	146272402	146272810	409	--	0	0	NA	NA	NA	NA	0	2.5247	#NAME?	0.27397	1	FALSE
MGP_C57BL6NJ_G0000692	--	1	-	146738372	146743370	3451	--	0	0	NA	NA	NA	NA	0	1.98226	#NAME?	0.38478	1	FALSE
MGP_C57BL6NJ_G0000693	--	1	+	146792549	146792843	295	--	0	0	NA	NA	NA	NA	0	0	NA	NA	NA	NA
MGP_C57BL6NJ_G0000694	--	1	+	146900458	146904325	3868	--	0	0	NA	NA	NA	NA	0	1.40196	#NAME?	0.5435	1	FALSE
MGP_C57BL6NJ_G0000695	--	1	+	146915556	146917547	1992	--	0.78725	1.08787	-0.46662	0.98304	1	FALSE	0.217706	3.19164	-3.8738	0.41033	1	FALSE
MGP_C57BL6NJ_G0000696	--	1	+	146918419	146921441	3023	--	0.262417	0	Inf	1	1	FALSE	0	1.12274	#NAME?	0.64061	1	FALSE
MGP_C57BL6NJ_G0000697	--	1	+	146926325	146928482	2158	--	1.27365	0.262281	2.2798	0.49092	1	FALSE	0.49928	0.580299	-0.21695	1	1	FALSE
MGP_C57BL6NJ_G0000698	--	1	+	146940589	146945810	5222	--	0	0	NA	NA	NA	NA	0.218058	2.01125	-3.2053	0.53524	1	FALSE
MGP_C57BL6NJ_G0000699	--	1	+	146972031	146973238	1142	--	0	0.250465	#NAME?	0.99433	1	FALSE	0	0.85065	#NAME?	0.74956	1	FALSE
MGP_C57BL6NJ_G0000700	--	1	-	147186626	147192528	5864	--	2.63892	6.78144	-1.3616	0.15289	1	FALSE	3.92989	12.2521	-1.6405	0.3406	1	FALSE
MGP_C57BL6NJ_G0000701	--	1	+	147291165	147291584	420	--	0	0	NA	NA	NA	NA	0	1.7211	#NAME?	0.45368	1	FALSE
MGP_C57BL6NJ_G0000702	--	1	-	147589739	147592142	2404	--	0	1.0592	#NAME?	0.36263	1	FALSE	1.52535	1.1606	0.39427	0.90715	1	FALSE
MGP_C57BL6NJ_G0000703	--	1	-	147609219	147612878	3660	--	6.68345	5.29271	0.33659	0.64829	1	FALSE	2.12682	4.40052	-1.049	0.62773	1	FALSE
MGP_C57BL6NJ_G0000704	--	1	-	148015813	148018293	2481	--	0.459089	0.501862	-0.12852	1	1	FALSE	0	4.69779	#NAME?	0.069004	1	FALSE
MGP_C57BL6NJ_G0000705	--	1	+	148089531	148092327	2797	--	0.696057	1.06598	-0.6149	0.98281	1	FALSE	0.242553	1.79803	-2.89	0.55406	1	FALSE
MGP_C57BL6NJ_G0000706	--	1	+	148131164	148133623	2460	--	4.67484	2.42621	0.94621	0.3333	1	FALSE	1.38113	7.0985	-2.3617	0.36771	1	FALSE
MGP_C57BL6NJ_G0000707	--	1	-	148143591	148147713	4123	--	0.5253	0.473191	0.15072	1	1	FALSE	0.256727	0.994431	-1.9536	0.7926	1	FALSE
MGP_C57BL6NJ_G0000708	--	1	+	148231982	148236648	2631	--	3.47753	3.16753	0.13471	0.94216	1	FALSE	2.71712	5.58959	-1.0407	0.57308	1	FALSE
MGP_C57BL6NJ_G0000709	--	1	+	149471062	149474427	3366	--	0.973321	0.279136	1.8019	0.63295	1	FALSE	0.436116	3.40608	-2.9653	0.36306	1	FALSE
MGP_C57BL6NJ_G0000710	--	1	+	150588426	150588966	489	--	0	0.500931	#NAME?	0.72893	1	FALSE	0	0.580299	#NAME?	0.86926	1	FALSE
MGP_C57BL6NJ_G0000711	--	1	-	150654201	150657310	3110	--	0	0	NA	NA	NA	NA	0	4.64239	#NAME?	0.25247	1	FALSE
MGP_C57BL6NJ_G0000712	--	1	+	150804961	150806232	1272	--	0	0	NA	NA	NA	NA	0	0	NA	NA	NA	NA
MGP_C57BL6NJ_G0000713	--	1	+	152085986	152086119	134	--	0	0.250465	#NAME?	0.99433	1	FALSE	0	1.12274	#NAME?	0.64061	1	FALSE
MGP_C57BL6NJ_G0000714	--	1	-	154749745	154755077	3292	--	0	0	NA	NA	NA	NA	0.217706	0.832594	-1.9352	0.88107	1	FALSE
MGP_C57BL6NJ_G0000715	--	1	-	156032768	156037450	4683	--	0.222121	0.751396	-1.7582	0.78135	1	FALSE	0	8.36555	#NAME?	0.17119	1	FALSE
MGP_C57BL6NJ_G0000716	--	1	+	156732646	156734544	1899	--	0	0.262281	#NAME?	0.99433	1	FALSE	0	1.41289	#NAME?	0.54168	1	FALSE
MGP_C57BL6NJ_G0000717	--	1	-	156955420	156956604	1185	--	0	0	NA	NA	NA	NA	0	0	NA	NA	NA	NA
MGP_C57BL6NJ_G0000718	--	1	+	157212555	157216864	4310	--	0	0.250465	#NAME?	0.99433	1	FALSE	0	4.25466	#NAME?	0.17439	1	FALSE
MGP_C57BL6NJ_G0000719	--	1	-	159368189	159369644	1456	--	0	0	NA	NA	NA	NA	0	0	NA	NA	NA	NA
MGP_C57BL6NJ_G0000720	--	1	-	159370422	159371878	1457	--	0	0	NA	NA	NA	NA	0	0.24136	#NAME?	0.99304	1	FALSE
MGP_C57BL6NJ_G0000721	--	1	-	159391397	159394628	2035	--	0	0	NA	NA	NA	NA	0	1.41115	#NAME?	0.54197	1	FALSE
MGP_C57BL6NJ_G0000722	--	1	-	159395676	159397984	2309	--	0	0	NA	NA	NA	NA	0	1.7409	#NAME?	0.45085	1	FALSE
MGP_C57BL6NJ_G0000723	--	1	+	160345223	160347131	1909	--	0	0	NA	NA	NA	NA	0	0.290149	#NAME?	0.99304	1	FALSE
MGP_C57BL6NJ_G0000724	--	1	+	161169787	161171882	2096	--	0	0	NA	NA	NA	NA	0	0	NA	NA	NA	NA
MGP_C57BL6NJ_G0000725	--	1	+	161573608	161576044	2437	--	54.9506	52.0795	0.077419	0.71263	1	FALSE	42.7387	65.5067	-0.6161	0.19643	1	FALSE
MGP_C57BL6NJ_G0000726	--	1	-	161634038	161637059	3022	--	2.01048	2.30742	-0.19875	0.97283	1	FALSE	1.56402	10.6972	-2.7739	0.26788	1	FALSE
MGP_C57BL6NJ_G0000727	--	1	-	162482918	162483263	346	--	0	0	NA	NA	NA	NA	0	0.290149	#NAME?	0.99304	1	FALSE
MGP_C57BL6NJ_G0000728	--	1	+	163168312	163168749	438	--	0	0	NA	NA	NA	NA	0	0.290149	#NAME?	0.99304	1	FALSE
MGP_C57BL6NJ_G0000729	--	1	-	163547273	163550613	3341	--	1.89879	1.60062	0.24645	0.90255	1	FALSE	0.435764	0.53151	-0.28655	1	1	FALSE
MGP_C57BL6NJ_G0000730	--	1	+	163742160	163742979	820	--	0.696057	0	Inf	0.55361	1	FALSE	0	0.252295	#NAME?	0.99304	1	FALSE
MGP_C57BL6NJ_G0000731	--	1	+	164034040	164035955	1916	--	0	0	NA	NA	NA	NA	0	0	NA	NA	NA	NA
MGP_C57BL6NJ_G0000732	--	1	-	164226908	164229464	2557	--	0.499852	1.08283	-1.1152	0.80351	1	FALSE	0.217706	4.10324	-4.2363	0.18325	1	FALSE
MGP_C57BL6NJ_G0000733	--	1	+	166247568	166247802	235	--	1.64393	1.2364	0.411	0.90016	1	FALSE	1.24461	4.72295	-1.924	0.34561	1	FALSE
MGP_C57BL6NJ_G0000734	--	1	-	166340077	166340821	745	--	1.15137	0.512747	1.167	0.69263	1	FALSE	2.03916	1.11181	0.87506	0.78844	1	FALSE
MGP_C57BL6NJ_G0000735	--	1	+	166441809	166442997	1189	--	0	0.501862	#NAME?	0.7287	1	FALSE	0.959892	1.40196	-0.5465	0.96026	1	FALSE
MGP_C57BL6NJ_G0000736	--	1	-	166520266	166524035	3770	--	17.9838	20.8517	-0.21347	0.81468	1	FALSE	12.8224	24.1772	-0.91498	0.25628	1	FALSE
MGP_C57BL6NJ_G0000737	--	1	-	166745725	166746370	646	--	1.00937	0	Inf	0.38709	1	FALSE	0	0.580299	#NAME?	0.86926	1	FALSE
MGP_C57BL6NJ_G0000738	--	1	+	166931344	166933906	2563	--	0	0	NA	NA	NA	NA	0.513454	0.542444	-0.079239	1	1	FALSE
MGP_C57BL6NJ_G0000739	--	1	+	167076682	167081796	5115	--	6.75783	10.4685	-0.63142	0.39853	1	FALSE	6.04359	12.3598	-1.0322	0.45864	1	FALSE
MGP_C57BL6NJ_G0000740	--	1	+	167184704	167185103	400	--	0	0	NA	NA	NA	NA	0	0	NA	NA	NA	NA
MGP_C57BL6NJ_G0000741	--	1	-	167394059	167396701	2643	--	2.9647	3.99816	-0.43145	0.79504	1	FALSE	2.11299	1.87581	0.17177	0.99718	1	FALSE
MGP_C57BL6NJ_G0000742	--	1	-	167410019	167413839	3821	--	1.74759	4.22263	-1.2728	0.29893	1	FALSE	2.33	5.40588	-1.2142	0.51815	1	FALSE
MGP_C57BL6NJ_G0000743	--	1	+	167599091	167601393	2303	--	0	0	NA	NA	NA	NA	0	0.48272	#NAME?	0.88484	1	FALSE
MGP_C57BL6NJ_G0000744	--	1	-	167950754	167951930	1177	--	0.262884	0	Inf	1	1	FALSE	0.256727	0.987309	-1.9433	0.79326	1	FALSE
MGP_C57BL6NJ_G0000745	--	1	-	168003139	168005535	2397	--	0.73682	3.37751	-2.1966	0.15557	1	FALSE	1.19177	4.0885	-1.7785	0.45018	1	FALSE
MGP_C57BL6NJ_G0000746	--	1	+	168577824	168809377	950	--	0	0	NA	NA	NA	NA	0.218058	1.1606	-2.4121	0.78123	1	FALSE
MGP_C57BL6NJ_G0000747	--	1	+	169049203	169053106	2855	--	0	0	NA	NA	NA	NA	0	1.1606	#NAME?	0.6338	1	FALSE
MGP_C57BL6NJ_G0000748	--	1	+	169223159	169225760	2602	--	0	0.250465	#NAME?	0.99433	1	FALSE	0.218058	4.64239	-4.4121	0.35045	1	FALSE
MGP_C57BL6NJ_G0000749	--	1	-	169237154	169240260	3107	--	0	0.763212	#NAME?	0.52039	1	FALSE	0	0	NA	NA	NA	NA
MGP_C57BL6NJ_G0000750	--	1	+	169982466	169985314	2849	--	2.33243	3.75951	-0.68871	0.70811	1	FALSE	2.3055	9.47717	-2.0394	0.23709	1	FALSE
MGP_C57BL6NJ_G0000751	--	1	-	170092679	170093084	406	--	0	0	NA	NA	NA	NA	0.435764	0.542444	-0.31593	1	1	FALSE
MGP_C57BL6NJ_G0000752	--	1	+	170364693	170366929	2237	--	0	0.250465	#NAME?	0.99433	1	FALSE	0.67867	0.580299	0.22591	1	1	FALSE
MGP_C57BL6NJ_G0000753	--	1	+	171019068	171020941	1874	--	1.71014	1.78964	-0.065551	1	1	FALSE	2.06224	3.34636	-0.69838	0.82358	1	FALSE
MGP_C57BL6NJ_G0000754	--	1	-	171132368	171133519	1152	--	2.01001	3.39436	-0.75594	0.58173	1	FALSE	2.18683	2.03939	0.1007	1	1	FALSE
MGP_C57BL6NJ_G0000755	--	1	-	171408004	171411660	3657	--	0.928778	4.16609	-2.1653	0.27927	1	FALSE	0.692491	3.47034	-2.3252	0.40782	1	FALSE
MGP_C57BL6NJ_G0000756	--	1	-	171426341	171427599	1259	--	0.499385	1.83597	-1.8783	0.60013	1	FALSE	1.68038	4.09943	-1.2866	0.56468	1	FALSE
MGP_C57BL6NJ_G0000757	--	1	-	171442553	171444628	2076	--	0.499385	2.06784	-2.0499	0.33153	1	FALSE	0.65347	8.72377	-3.7388	0.21054	1	FALSE
MGP_C57BL6NJ_G0000758	--	1	-	171447393	171450888	3496	--	2.73058	4.94442	-0.85659	0.42381	1	FALSE	2.0591	9.04951	-2.1358	0.17115	1	FALSE
MGP_C57BL6NJ_G0000759	--	1	-	171498640	171500919	2280	--	1.87665	3.12201	-0.73431	0.6698	1	FALSE	1.81689	4.01072	-1.1424	0.62352	1	FALSE
MGP_C57BL6NJ_G0000760	--	1	-	171588879	171589305	427	--	3.88381	5.19594	-0.41991	0.73722	1	FALSE	5.24856	8.94754	-0.76957	0.58797	1	FALSE
MGP_C57BL6NJ_G0000761	--	1	+	171622980	171628012	3998	--	2.82121	1.89661	0.57289	0.61912	1	FALSE	1.525	8.34575	-2.4522	0.44217	1	FALSE
MGP_C57BL6NJ_G0000762	--	1	+	171783289	171785119	1831	--	4.0344	2.85972	0.49648	0.68264	1	FALSE	2.07362	4.29407	-1.0502	0.63056	1	FALSE
MGP_C57BL6NJ_G0000763	--	1	+	171786076	171791194	905	--	1.28757	1.61244	-0.32459	0.97846	1	FALSE	0.948866	0.832594	0.18859	1	1	FALSE
MGP_C57BL6NJ_G0000764	--	1	+	171792116	171795693	3578	--	6.78468	6.1162	0.14965	0.85633	1	FALSE	4.6901	15.5583	-1.73	0.14762	1	FALSE
MGP_C57BL6NJ_G0000765	--	1	+	171883300	171884471	1172	--	102.234	111.77	-0.12867	0.61492	1	FALSE	87.2007	104.728	-0.26424	0.45275	1	FALSE
MGP_C57BL6NJ_G0000766	--	1	-	171898335	171899163	829	--	77.3824	75.2128	0.041027	0.78694	1	FALSE	72.232	77.7956	-0.10705	0.78518	1	FALSE
MGP_C57BL6NJ_G0000767	--	1	+	172661763	172662885	1123	--	0.262417	0	Inf	1	1	FALSE	0.218058	3.433	-3.9767	0.337	1	FALSE
MGP_C57BL6NJ_G0000768	--	1	-	172762062	172768598	2718	--	0	0.837408	#NAME?	0.55287	1	FALSE	0.921223	0.580299	0.66675	0.94541	1	FALSE
MGP_C57BL6NJ_G0000769	--	1	+	173466236	173468499	2264	--	0	0	NA	NA	NA	NA	0	0.290149	#NAME?	0.99304	1	FALSE
MGP_C57BL6NJ_G0000770	--	1	+	174140568	174142550	1983	--	0	0	NA	NA	NA	NA	0	0.290149	#NAME?	0.99304	1	FALSE
MGP_C57BL6NJ_G0000771	--	1	-	174356614	174358883	2270	--	0.499385	0.751396	-0.58942	0.98564	1	FALSE	0	2.57349	#NAME?	0.26946	1	FALSE
MGP_C57BL6NJ_G0000772	--	1	+	175551196	175553477	2282	--	1.00984	1.05416	-0.061977	1	1	FALSE	1.30694	5.23433	-2.0018	0.33955	1	FALSE
MGP_C57BL6NJ_G0000773	--	1	+	175720548	175723642	3095	--	0	0.751396	#NAME?	0.5432	1	FALSE	0.218058	5.41526	-4.6342	0.25185	1	FALSE
MGP_C57BL6NJ_G0000774	--	1	-	176037331	176040851	3521	--	0.933025	1.06013	-0.18426	1	1	FALSE	3.79687	5.90581	-0.63732	0.66588	1	FALSE
MGP_C57BL6NJ_G0000775	--	1	+	176598905	176600239	1335	--	1.49862	4.83146	-1.6888	0.25273	1	FALSE	1.08959	4.64932	-2.0932	0.37775	1	FALSE
MGP_C57BL6NJ_G0000776	--	1	+	176687127	176688160	1034	--	9.92612	7.50006	0.40433	0.52746	1	FALSE	13.4291	22.4195	-0.73939	0.35765	1	FALSE
MGP_C57BL6NJ_G0000777	--	1	+	176812118	176812926	809	--	0.473937	0	Inf	0.75171	1	FALSE	0	0	NA	NA	NA	NA
MGP_C57BL6NJ_G0000778	--	1	-	177105843	177106404	562	--	0	0	NA	NA	NA	NA	0	0.290149	#NAME?	0.99304	1	FALSE
MGP_C57BL6NJ_G0000779	--	1	-	177106904	177107902	999	--	0	0	NA	NA	NA	NA	0	0.24136	#NAME?	0.99304	1	FALSE
MGP_C57BL6NJ_G0000780	--	1	-	177724825	177725730	906	--	0	0	NA	NA	NA	NA	0.218058	2.27241	-3.3814	0.4708	1	FALSE
MGP_C57BL6NJ_G0000781	--	1	-	179751034	179752725	1692	--	2.04937	1.29959	0.65712	0.76991	1	FALSE	1.45882	1.11181	0.39189	0.96912	1	FALSE
MGP_C57BL6NJ_G0000782	--	1	-	179765499	179767773	2275	--	1.9544	0.262281	2.8975	0.22963	1	FALSE	0.435764	1.83589	-2.0749	0.65616	1	FALSE
MGP_C57BL6NJ_G0000783	--	1	-	180112998	180113608	611	--	0	0	NA	NA	NA	NA	0	0	NA	NA	NA	NA
MGP_C57BL6NJ_G0000784	--	1	+	183039683	183040972	1290	--	11.4567	10.9893	0.06009	0.91732	1	FALSE	12.1192	8.91422	0.44312	0.65449	1	FALSE
MGP_C57BL6NJ_G0000785	--	1	+	183407662	183409364	1703	--	0.236968	0.250465	-0.079917	1	1	FALSE	0.460612	1.91367	-2.0547	0.649	1	FALSE
MGP_C57BL6NJ_G0000786	--	1	-	184168136	184170891	2756	--	0	0.262281	#NAME?	0.99433	1	FALSE	0	0	NA	NA	NA	NA
MGP_C57BL6NJ_G0000787	--	1	+	184310907	184312465	1559	--	0	1.54421	#NAME?	0.18354	1	FALSE	0.935397	2.21475	-1.2435	0.74505	1	FALSE
MGP_C57BL6NJ_G0000788	--	1	+	184695049	184695911	863	--	6.51456	5.09083	0.35577	0.70831	1	FALSE	2.47072	4.14648	-0.74696	0.77621	1	FALSE
MGP_C57BL6NJ_G0000789	--	1	-	187464572	187466395	1824	--	0	0	NA	NA	NA	NA	0.218058	1.1606	-2.4121	0.78123	1	FALSE
MGP_C57BL6NJ_G0000790	--	1	-	188066494	188068453	1960	--	0	0	NA	NA	NA	NA	0	1.1606	#NAME?	0.6338	1	FALSE
MGP_C57BL6NJ_G0000791	--	1	-	188162161	188163805	1645	--	0	0	NA	NA	NA	NA	0	1.1606	#NAME?	0.6338	1	FALSE
MGP_C57BL6NJ_G0000792	--	1	+	188321280	188323714	2435	--	0	0	NA	NA	NA	NA	0	0	NA	NA	NA	NA
MGP_C57BL6NJ_G0000793	--	1	-	188517697	188521262	3566	--	0	0	NA	NA	NA	NA	0	2.85271	#NAME?	0.24438	1	FALSE
MGP_C57BL6NJ_G0000794	--	1	-	188927400	188928818	1419	--	0.5253	0	Inf	0.73879	1	FALSE	0	1.41289	#NAME?	0.54168	1	FALSE
MGP_C57BL6NJ_G0000795	--	1	+	189079838	189080561	724	--	3.67467	6.77784	-0.88321	0.35008	1	FALSE	2.30235	2.41826	-0.070859	1	1	FALSE
MGP_C57BL6NJ_G0000796	--	1	+	189164724	189166757	2034	--	1.9141	4.63237	-1.2751	0.46689	1	FALSE	0.91055	5.77762	-2.6657	0.21008	1	FALSE
MGP_C57BL6NJ_G0000797	--	1	-	189225169	189227065	1897	--	0	1.62425	#NAME?	0.17635	1	FALSE	0	1.30645	#NAME?	0.5599	1	FALSE
MGP_C57BL6NJ_G0000798	--	1	-	189235283	189236814	1532	--	0	1.03146	#NAME?	0.36735	1	FALSE	0.65347	0.53151	0.29803	1	1	FALSE
MGP_C57BL6NJ_G0000799	--	1	-	189264033	189265333	1301	--	0	0	NA	NA	NA	NA	0	1.45075	#NAME?	0.5355	1	FALSE
MGP_C57BL6NJ_G0000800	--	1	-	189325168	189326460	1293	--	0	0	NA	NA	NA	NA	0	0	NA	NA	NA	NA
MGP_C57BL6NJ_G0000801	--	1	-	189361719	189364483	2765	--	0	0.529601	#NAME?	0.72209	1	FALSE	0.692491	5.22269	-2.9149	0.44254	1	FALSE
MGP_C57BL6NJ_G0000802	--	1	-	189423695	189424490	796	--	0	0	NA	NA	NA	NA	0.485107	0	Inf	0.9095	1	FALSE
MGP_C57BL6NJ_G0000803	--	1	-	189840200	189841430	1231	--	0	0	NA	NA	NA	NA	0.436116	0	Inf	0.91805	1	FALSE
MGP_C57BL6NJ_G0000804	--	1	-	190554748	190555341	594	--	0.473937	0	Inf	0.75171	1	FALSE	0	0	NA	NA	NA	NA
MGP_C57BL6NJ_G0000805	--	1	+	190630268	190632137	1870	--	7.47495	7.58951	-0.021944	1	1	FALSE	9.89414	9.85042	0.0063893	1	1	FALSE
MGP_C57BL6NJ_G0000806	--	1	+	192450970	192453508	2539	--	1.96925	2.96259	-0.58922	0.76056	1	FALSE	1.57364	4.40433	-1.4848	0.5239	1	FALSE
MGP_C57BL6NJ_G0000807	--	1	-	192583270	192585940	2671	--	0.499852	0	Inf	0.74502	1	FALSE	0.871177	1.25559	-0.52733	0.95911	1	FALSE
MGP_C57BL6NJ_G0000808	--	1	+	192803184	192810591	7354	--	7.13241	6.95411	0.036522	0.98851	1	FALSE	3.57146	4.22548	-0.2426	0.91573	1	FALSE
MGP_C57BL6NJ_G0000809	--	1	+	192818265	192819136	872	--	0.73682	0.524563	0.4902	1	1	FALSE	0	0.252295	#NAME?	0.99304	1	FALSE
MGP_C57BL6NJ_G0000810	--	1	+	192822070	192825140	3071	--	0.473937	2.32508	-2.2945	0.32276	1	FALSE	1.61371	1.1408	0.50034	0.90476	1	FALSE
MGP_C57BL6NJ_G0000811	--	1	-	192925916	192929648	3733	--	0	0.250465	#NAME?	0.99433	1	FALSE	0	1.45075	#NAME?	0.5355	1	FALSE
MGP_C57BL6NJ_G0000812	--	1	+	194008704	194010014	1311	--	0	0	NA	NA	NA	NA	0	0	NA	NA	NA	NA
MGP_C57BL6NJ_G0000813	--	1	-	194345949	194349761	3813	--	0	0	NA	NA	NA	NA	0	0	NA	NA	NA	NA
MGP_C57BL6NJ_G0000814	--	1	-	194633993	194637236	3244	--	0	0.751396	#NAME?	0.5432	1	FALSE	0.436116	3.15379	-2.8543	0.4275	1	FALSE
MGP_C57BL6NJ_G0000815	--	1	-	194651560	194653784	2225	--	0	0	NA	NA	NA	NA	0	1.45075	#NAME?	0.5355	1	FALSE
MGP_C57BL6NJ_G0000816	--	1	-	194670207	194674075	3869	--	0.236968	0.529601	-1.1602	0.98921	1	FALSE	0.256727	7.78525	-4.9224	0.25212	1	FALSE
MGP_C57BL6NJ_G0000817	--	1	-	194692314	194695818	1627	--	0	0	NA	NA	NA	NA	0	2.03105	#NAME?	0.37869	1	FALSE
MGP_C57BL6NJ_G0000818	--	1	-	195137439	195138196	758	--	1.23621	2.73017	-1.1431	0.44564	1	FALSE	1.74376	19.4306	-3.4781	0.27245	1	FALSE
MGP_C57BL6NJ_G0000819	--	1	+	195224692	195228833	4142	--	5.4133	2.54196	1.0906	0.26886	1	FALSE	4.89152	4.40052	0.15261	0.92252	1	FALSE
MGP_C57BL6NJ_G0000820	--	1	+	195426274	195428227	1954	--	0	0.222726	#NAME?	0.99433	1	FALSE	0	0	NA	NA	NA	NA
MGP_C57BL6NJ_G0000821	--	1	+	195662439	195666662	2832	--	0	0	NA	NA	NA	NA	0	0	NA	NA	NA	NA
MGP_C57BL6NJ_G0000822	--	1	+	197215161	197215915	755	--	0	0	NA	NA	NA	NA	0	0.290149	#NAME?	0.99304	1	FALSE
MGP_C57BL6NJ_G0000823	--	1	+	198187736	198190143	2408	--	0.706658	2.02922	-1.5218	0.46689	1	FALSE	2.84766	1.87581	0.60226	0.83628	1	FALSE
MGP_C57BL6NJ_G0000824	--	1	-	199024164	199024356	193	--	2.14378	0.279136	2.9411	0.26113	1	FALSE	0.756008	0.290149	1.3816	0.92539	1	FALSE
MGP_C57BL6NJ_G0000825	--	1	+	199101630	199102117	488	--	0	0	NA	NA	NA	NA	0	0.870448	#NAME?	0.74592	1	FALSE
MGP_C57BL6NJ_G0000826	--	1	+	199285782	199286892	1111	--	0	0	NA	NA	NA	NA	0	0	NA	NA	NA	NA
MGP_C57BL6NJ_G0000827	--	1	-	199678617	199680497	1881	--	0.499385	0.222726	1.1649	1	1	FALSE	0	0.542444	#NAME?	0.87515	1	FALSE
MGP_C57BL6NJ_G0000828	--	1	-	200071661	200079535	2311	--	0	0	NA	NA	NA	NA	0.242553	0.830851	-1.7763	0.87967	1	FALSE
MGP_C57BL6NJ_G0000829	--	1	-	200084842	200087844	3003	--	0.473937	1.92528	-2.0223	0.54048	1	FALSE	1.12896	3.98464	-1.8195	0.4886	1	FALSE
MGP_C57BL6NJ_G0000830	--	1	+	200239368	200246839	3899	--	73.1155	88.2466	-0.27136	0.26849	1	FALSE	81.4148	69.0575	0.23749	0.54712	1	FALSE
MGP_C57BL6NJ_G0000831	--	1	-	200702014	200702506	493	--	0	0	NA	NA	NA	NA	0.256727	0.252295	0.025126	1	1	FALSE
MGP_C57BL6NJ_G0000832	--	1	+	201247810	201250246	2437	--	0.999704	0.262281	1.9304	0.63188	1	FALSE	0.474785	0.290149	0.71048	1	1	FALSE
MGP_C57BL6NJ_G0000833	--	1	+	202225459	202226997	1539	--	0	0	NA	NA	NA	NA	0	0	NA	NA	NA	NA
MGP_C57BL6NJ_G0000834	--	1	-	202828805	202829689	885	--	0	0	NA	NA	NA	NA	0	0.290149	#NAME?	0.99304	1	FALSE
MGP_C57BL6NJ_G0000835	--	1	-	203133186	203135806	2621	--	0.499852	1.90339	-1.929	0.41228	1	FALSE	0.256727	0.821659	-1.6783	0.87937	1	FALSE
MGP_C57BL6NJ_G0000836	--	1	+	204595201	204597043	1843	--	0.262884	0.803699	-1.6122	0.77378	1	FALSE	0.678318	0.252295	1.4269	0.93356	1	FALSE
MGP_C57BL6NJ_G0000837	--	1	-	204920699	204921706	1008	--	0	0.500931	#NAME?	0.72893	1	FALSE	0.217706	1.29759	-2.5754	0.70612	1	FALSE
MGP_C57BL6NJ_G0000838	--	1	+	204988454	204989077	624	--	0.958474	0	Inf	0.3969	1	FALSE	0.920871	2.37833	-1.3689	0.68699	1	FALSE
MGP_C57BL6NJ_G0000839	--	1	+	205538596	205538728	133	--	0	0	NA	NA	NA	NA	0	0	NA	NA	NA	NA
MGP_C57BL6NJ_G0000840	--	1	-	206269366	206271462	2097	--	1.37727	4.05352	-1.5574	0.2384	1	FALSE	0.703165	1.1408	-0.69811	0.96648	1	FALSE
MGP_C57BL6NJ_G0000841	--	1	-	206717517	206719738	2222	--	0.736353	0.775028	-0.073851	1	1	FALSE	1.39601	3.6655	-1.3927	0.59716	1	FALSE
MGP_C57BL6NJ_G0000842	--	1	+	206742872	206745444	2573	--	44.0371	23.5404	0.90358	0.0067376	0.29738	FALSE	41.1073	28.1362	0.54696	0.35836	1	FALSE
MGP_C57BL6NJ_G0000843	--	1	+	206828487	206829114	628	--	0	0	NA	NA	NA	NA	0	0	NA	NA	NA	NA
MGP_C57BL6NJ_G0000844	--	1	+	206962396	206964684	2289	--	0	0.500931	#NAME?	0.72893	1	FALSE	0	0	NA	NA	NA	NA
MGP_C57BL6NJ_G0000845	--	1	+	208183861	208185716	1856	--	1.24727	6.54504	-2.3916	0.024401	0.64153	FALSE	2.36517	2.22691	0.086896	1	1	FALSE
MGP_C57BL6NJ_G0000846	--	1	+	208202695	208204528	1834	--	2.50846	2.87154	-0.19502	0.96984	1	FALSE	0.242553	1.91367	-2.98	0.54235	1	FALSE
MGP_C57BL6NJ_G0000847	--	1	+	208211559	208215122	3564	--	2.21728	3.0174	-0.44451	0.84637	1	FALSE	1.23079	5.62744	-2.1929	0.25735	1	FALSE
MGP_C57BL6NJ_G0000848	--	1	+	208270864	208271395	532	--	0	0.262281	#NAME?	0.99433	1	FALSE	0	1.55667	#NAME?	0.47857	1	FALSE
MGP_C57BL6NJ_G0000849	--	1	+	208542073	208545010	2938	--	0.499852	1.85786	-1.8941	0.41523	1	FALSE	0.435412	3.15205	-2.8558	0.40734	1	FALSE
MGP_C57BL6NJ_G0000850	--	1	+	208562642	208565333	2692	--	2.4288	4.48902	-0.88615	0.46905	1	FALSE	2.39701	3.15534	-0.39656	0.87729	1	FALSE
MGP_C57BL6NJ_G0000851	--	1	+	208592578	208594874	2297	--	0.746954	1.11654	-0.57995	0.98433	1	FALSE	1.62333	1.11181	0.54605	0.90543	1	FALSE
MGP_C57BL6NJ_G0000852	--	1	-	208630514	208632914	2238	--	0.721972	0.791883	-0.13334	1	1	FALSE	1.308	1.00537	0.37964	0.97492	1	FALSE
MGP_C57BL6NJ_G0000853	--	1	-	208778177	208780892	2716	--	0.262417	0	Inf	1	1	FALSE	0	0	NA	NA	NA	NA
MGP_C57BL6NJ_G0000854	--	10	+	12084341	12085166	826	--	0.262417	0	Inf	1	1	FALSE	0	2.61135	#NAME?	0.32746	1	FALSE
MGP_C57BL6NJ_G0000855	--	10	-	17028677	17028966	290	--	0	0	NA	NA	NA	NA	0	0	NA	NA	NA	NA
MGP_C57BL6NJ_G0000856	--	10	-	26523229	26524989	1761	--	0	0	NA	NA	NA	NA	0	1.1606	#NAME?	0.6338	1	FALSE
MGP_C57BL6NJ_G0000857	--	10	+	36633743	36634089	347	--	0	0	NA	NA	NA	NA	0	0.504589	#NAME?	0.88124	1	FALSE
MGP_C57BL6NJ_G0000858	--	10	-	39973197	39976421	3225	--	0.524833	1.39568	-1.411	0.73235	1	FALSE	1.17725	1.53182	-0.37983	0.9539	1	FALSE
MGP_C57BL6NJ_G0000859	--	10	+	64847967	64848308	342	--	0	0	NA	NA	NA	NA	0	0.580299	#NAME?	0.86926	1	FALSE
MGP_C57BL6NJ_G0000860	--	10	-	75829747	75830139	393	--	0	0	NA	NA	NA	NA	0	0	NA	NA	NA	NA
MGP_C57BL6NJ_G0000861	--	10	-	79964095	79964772	678	--	0	0	NA	NA	NA	NA	0	0	NA	NA	NA	NA
MGP_C57BL6NJ_G0000862	--	10	-	81838150	81840902	2753	--	0.262417	0.837408	-1.6741	0.77143	1	FALSE	0.217706	3.19164	-3.8738	0.41033	1	FALSE
MGP_C57BL6NJ_G0000863	--	10	+	83929977	83930831	855	--	0	0	NA	NA	NA	NA	0	0.290149	#NAME?	0.99304	1	FALSE
MGP_C57BL6NJ_G0000864	--	10	+	87798539	87799008	470	--	0	0	NA	NA	NA	NA	0	0	NA	NA	NA	NA
MGP_C57BL6NJ_G0000865	--	10	+	91287729	91290062	2334	--	0	0.262281	#NAME?	0.99433	1	FALSE	0	1.7409	#NAME?	0.45085	1	FALSE
MGP_C57BL6NJ_G0000866	--	10	-	103727618	103727981	364	--	0	0	NA	NA	NA	NA	0	0	NA	NA	NA	NA
MGP_C57BL6NJ_G0000867	--	10	-	106257583	106258346	721	--	0	0	NA	NA	NA	NA	0	0	NA	NA	NA	NA
MGP_C57BL6NJ_G0000868	--	10	-	110968098	110968804	707	--	0	0	NA	NA	NA	NA	0	2.3212	#NAME?	0.34515	1	FALSE
MGP_C57BL6NJ_G0000869	--	10	-	113427965	113428903	939	--	0.236968	0	Inf	1	1	FALSE	0	1.7409	#NAME?	0.45085	1	FALSE
MGP_C57BL6NJ_G0000870	--	10	-	116242353	116242644	292	--	0	0	NA	NA	NA	NA	0.218058	0.580299	-1.4121	0.98218	1	FALSE
MGP_C57BL6NJ_G0000871	--	10	+	118196756	118197053	298	--	0	0	NA	NA	NA	NA	0	0	NA	NA	NA	NA
MGP_C57BL6NJ_G0000872	--	10	+	120691294	120691897	604	--	0	0	NA	NA	NA	NA	0	0.580299	#NAME?	0.86926	1	FALSE
MGP_C57BL6NJ_G0000873	--	10	+	121066975	121067289	315	--	0	0	NA	NA	NA	NA	0	1.40196	#NAME?	0.5435	1	FALSE
MGP_C57BL6NJ_G0000874	--	10	+	125137871	125138220	350	--	0	0	NA	NA	NA	NA	0	0	NA	NA	NA	NA
MGP_C57BL6NJ_G0000875	--	10	+	126035689	126038405	2717	--	16.1044	12.6306	0.35053	0.41704	1	FALSE	18.3434	17.8156	0.042117	0.97503	1	FALSE
MGP_C57BL6NJ_G0000876	--	10	+	127650269	127652803	317	--	0	0	NA	NA	NA	NA	0	0	NA	NA	NA	NA
MGP_C57BL6NJ_G0000877	--	10	-	128048043	128051745	599	--	0	0	NA	NA	NA	NA	0	0.290149	#NAME?	0.99304	1	FALSE
MGP_C57BL6NJ_G0000878	--	10	+	128131058	128133534	461	--	0	0	NA	NA	NA	NA	0	0	NA	NA	NA	NA
MGP_C57BL6NJ_G0000879	--	11	-	7174681	7175043	363	--	0	0	NA	NA	NA	NA	0	0	NA	NA	NA	NA
MGP_C57BL6NJ_G0000880	--	11	+	13942887	13943522	636	--	0	0	NA	NA	NA	NA	0	0	NA	NA	NA	NA
MGP_C57BL6NJ_G0000881	--	11	+	16565215	16565809	595	--	0	0	NA	NA	NA	NA	0	0	NA	NA	NA	NA
MGP_C57BL6NJ_G0000882	--	11	-	17053267	17056435	3169	--	2.84573	1.60062	0.83017	0.51451	1	FALSE	2.73777	3.89367	-0.50813	0.82562	1	FALSE
MGP_C57BL6NJ_G0000883	--	11	-	17056905	17059868	1571	--	1.02562	1.00372	0.031134	1	1	FALSE	0.970213	1.66519	-0.77931	0.88324	1	FALSE
MGP_C57BL6NJ_G0000884	--	11	-	17183000	17183866	867	--	0.222121	0	Inf	1	1	FALSE	0.217706	0.870448	-1.9994	0.87878	1	FALSE
MGP_C57BL6NJ_G0000885	--	11	-	17296105	17296960	856	--	0	0	NA	NA	NA	NA	0	0.290149	#NAME?	0.99304	1	FALSE
MGP_C57BL6NJ_G0000886	--	11	+	30840821	30841185	365	--	0	0	NA	NA	NA	NA	0	0	NA	NA	NA	NA
MGP_C57BL6NJ_G0000887	--	11	-	44752905	44758885	530	--	0.262417	0.500931	-0.93275	0.98921	1	FALSE	0.435412	0	Inf	0.91817	1	FALSE
MGP_C57BL6NJ_G0000888	--	11	-	45364826	45365128	265	--	0	0	NA	NA	NA	NA	0	0	NA	NA	NA	NA
MGP_C57BL6NJ_G0000889	--	11	-	45450384	45474215	685	--	0	0	NA	NA	NA	NA	0	0	NA	NA	NA	NA
MGP_C57BL6NJ_G0000890	--	11	+	88200951	88203268	2318	--	4.91816	8.29101	-0.75343	0.3397	1	FALSE	2.43971	8.25774	-1.759	0.2258	1	FALSE
MGP_C57BL6NJ_G0000891	--	11	-	101346688	101347510	823	--	0.236968	0.250465	-0.079917	1	1	FALSE	0	5.1739	#NAME?	0.2037	1	FALSE
MGP_C57BL6NJ_G0000892	--	11	+	112562925	112564474	1550	--	1.46893	1.98966	-0.43776	0.85417	1	FALSE	1.86974	4.76586	-1.3499	0.49945	1	FALSE
MGP_C57BL6NJ_G0000893	--	11	+	128841836	128843003	1168	--	6.2062	11.5788	-0.8997	0.14479	1	FALSE	6.65943	13.4056	-1.0094	0.32421	1	FALSE
MGP_C57BL6NJ_G0000894	--	12	-	8703672	8704421	750	--	0	0.250465	#NAME?	0.99433	1	FALSE	0	0.290149	#NAME?	0.99304	1	FALSE
MGP_C57BL6NJ_G0000895	--	12	+	10165967	10166496	530	--	0	0	NA	NA	NA	NA	0	0	NA	NA	NA	NA
MGP_C57BL6NJ_G0000896	--	12	-	24008027	24049018	515	--	0	0	NA	NA	NA	NA	0	0	NA	NA	NA	NA
MGP_C57BL6NJ_G0000897	--	12	+	47171336	47171801	378	--	0	0	NA	NA	NA	NA	0	0	NA	NA	NA	NA
MGP_C57BL6NJ_G0000898	--	12	-	57377090	57377953	864	--	0	0	NA	NA	NA	NA	0	0	NA	NA	NA	NA
MGP_C57BL6NJ_G0000899	--	12	+	58389274	58394108	533	--	2.56029	2.35972	0.11769	1	1	FALSE	3.66108	4.28172	-0.22592	0.95882	1	FALSE
MGP_C57BL6NJ_G0000900	--	12	+	61940098	61951879	567	--	0	0	NA	NA	NA	NA	0	0	NA	NA	NA	NA
MGP_C57BL6NJ_G0000901	--	12	+	75089103	75089918	816	--	0	0.262281	#NAME?	0.99433	1	FALSE	0	2.03105	#NAME?	0.37869	1	FALSE
MGP_C57BL6NJ_G0000902	--	12	-	85943327	85944637	1311	--	0	0	NA	NA	NA	NA	0	0	NA	NA	NA	NA
MGP_C57BL6NJ_G0000903	--	12	-	86119656	86120457	802	--	0	0	NA	NA	NA	NA	0	0	NA	NA	NA	NA
MGP_C57BL6NJ_G0000904	--	12	+	86120555	86121496	942	--	0	0	NA	NA	NA	NA	0	0	NA	NA	NA	NA
MGP_C57BL6NJ_G0000905	--	12	-	88330911	88332480	1570	--	1.70683	1.8106	-0.085149	1	1	FALSE	2.09812	7.34821	-1.8083	0.27308	1	FALSE
MGP_C57BL6NJ_G0000906	--	12	+	89377227	89377833	547	--	0	0	NA	NA	NA	NA	0	0	NA	NA	NA	NA
MGP_C57BL6NJ_G0000907	--	12	-	92971630	92973539	1910	--	0	0	NA	NA	NA	NA	0	0	NA	NA	NA	NA
MGP_C57BL6NJ_G0000908	--	12	-	107473196	107475337	2142	--	4.71813	4.16939	0.17838	0.81053	1	FALSE	2.3055	8.42282	-1.8692	0.2253	1	FALSE
MGP_C57BL6NJ_G0000909	--	12	-	109089544	109092177	2421	--	0.706658	2.33105	-1.7219	0.37824	1	FALSE	0	1.95359	#NAME?	0.38844	1	FALSE
MGP_C57BL6NJ_G0000910	--	12	+	115320482	115329390	8715	--	0	0.250465	#NAME?	0.99433	1	FALSE	0	8.21918	#NAME?	0.114	1	FALSE
MGP_C57BL6NJ_G0000911	--	12	-	118337739	118340483	2745	--	0	0.837408	#NAME?	0.55287	1	FALSE	0	0	NA	NA	NA	NA
MGP_C57BL6NJ_G0000912	--	12	-	118722674	118725276	2603	--	18.4833	16.4433	0.16873	0.73229	1	FALSE	17.2063	20.5542	-0.2565	0.711	1	FALSE
MGP_C57BL6NJ_G0000913	--	13	+	15796276	15801671	304	--	0	0	NA	NA	NA	NA	0	0.290149	#NAME?	0.99304	1	FALSE
MGP_C57BL6NJ_G0000914	--	13	-	17205170	17207497	2328	--	0	0.262281	#NAME?	0.99433	1	FALSE	0.217706	2.76606	-3.6674	0.36449	1	FALSE
MGP_C57BL6NJ_G0000915	--	13	-	36974183	36974523	341	--	0	0.500931	#NAME?	0.72893	1	FALSE	0	0	NA	NA	NA	NA
MGP_C57BL6NJ_G0000916	--	13	-	37655499	37656814	1316	--	0.262417	0.250465	0.067248	1	1	FALSE	0.677966	2.5247	-1.8968	0.60468	1	FALSE
MGP_C57BL6NJ_G0000917	--	13	+	38865422	38865784	363	--	0	0	NA	NA	NA	NA	0	0.290149	#NAME?	0.99304	1	FALSE
MGP_C57BL6NJ_G0000918	--	13	-	40456755	40459405	388	--	0.524833	0.808738	-0.62381	0.98581	1	FALSE	0	0.290149	#NAME?	0.99304	1	FALSE
MGP_C57BL6NJ_G0000919	--	13	+	41638421	41638883	463	--	0.222121	0	Inf	1	1	FALSE	0.435412	0	Inf	0.91817	1	FALSE
MGP_C57BL6NJ_G0000920	--	13	-	48881270	48883659	2390	--	6.3692	10.2552	-0.68717	0.31763	1	FALSE	2.30585	5.68717	-1.3024	0.48303	1	FALSE
MGP_C57BL6NJ_G0000921	--	13	-	52843035	52845188	886	--	0	0	NA	NA	NA	NA	0	0	NA	NA	NA	NA
MGP_C57BL6NJ_G0000922	--	13	-	65605849	65606796	948	--	0.524833	1.07102	-1.0291	0.80298	1	FALSE	1.40563	3.65457	-1.3785	0.5972	1	FALSE
MGP_C57BL6NJ_G0000923	--	13	+	70006209	70008048	1840	--	0.788651	0.250465	1.6548	0.8001	1	FALSE	0.218058	1.32625	-2.6046	0.70313	1	FALSE
MGP_C57BL6NJ_G0000924	--	13	+	71657526	71659092	1567	--	0	0	NA	NA	NA	NA	0	0.290149	#NAME?	0.99304	1	FALSE
MGP_C57BL6NJ_G0000925	--	13	-	73847467	73850645	770	--	0	0	NA	NA	NA	NA	0	0	NA	NA	NA	NA
MGP_C57BL6NJ_G0000926	--	13	-	82570864	82571325	462	--	0	0	NA	NA	NA	NA	0	0.290149	#NAME?	0.99304	1	FALSE
MGP_C57BL6NJ_G0000927	--	13	-	87293779	87297605	3827	--	0	0	NA	NA	NA	NA	0	0.290149	#NAME?	0.99304	1	FALSE
MGP_C57BL6NJ_G0000928	--	13	-	89087573	89087811	239	--	0	0	NA	NA	NA	NA	0.218058	0	Inf	1	1	FALSE
MGP_C57BL6NJ_G0000929	--	13	+	94225426	94226244	819	--	0	0	NA	NA	NA	NA	0	0	NA	NA	NA	NA
MGP_C57BL6NJ_G0000930	--	13	+	94321629	94323824	535	--	0	0	NA	NA	NA	NA	0	0	NA	NA	NA	NA
MGP_C57BL6NJ_G0000931	--	13	-	94472098	94472992	895	--	0	0.262281	#NAME?	0.99433	1	FALSE	0	0.580299	#NAME?	0.86926	1	FALSE
MGP_C57BL6NJ_G0000932	--	13	+	94715337	94715749	413	--	0	0	NA	NA	NA	NA	0	0.290149	#NAME?	0.99304	1	FALSE
MGP_C57BL6NJ_G0000933	--	13	+	98963196	98963843	648	--	0	0	NA	NA	NA	NA	0.217706	1.1606	-2.4144	0.78126	1	FALSE
MGP_C57BL6NJ_G0000934	--	13	-	103250928	103251490	444	--	0	0	NA	NA	NA	NA	0	0	NA	NA	NA	NA
MGP_C57BL6NJ_G0000935	--	13	+	104466540	104467369	830	--	0	0	NA	NA	NA	NA	0	0	NA	NA	NA	NA
MGP_C57BL6NJ_G0000936	--	13	+	105901157	105904572	837	--	0.444241	0	Inf	0.75985	1	FALSE	0	0	NA	NA	NA	NA
MGP_C57BL6NJ_G0000937	--	13	-	106509547	106510038	492	--	0	0	NA	NA	NA	NA	0	0	NA	NA	NA	NA
MGP_C57BL6NJ_G0000938	--	13	-	106830687	106832855	2169	--	5.55132	9.05516	-0.70591	0.36503	1	FALSE	5.85177	12.342	-1.0766	0.3683	1	FALSE
MGP_C57BL6NJ_G0000939	--	13	-	106833773	106834172	400	--	4.08875	3.95438	0.04821	0.95535	1	FALSE	2.93133	0.783804	1.903	0.51783	1	FALSE
MGP_C57BL6NJ_G0000940	--	13	-	107230500	107232418	815	--	0	0	NA	NA	NA	NA	0	0	NA	NA	NA	NA
MGP_C57BL6NJ_G0000941	--	13	+	118184854	118186128	906	--	0.444241	0	Inf	0.75985	1	FALSE	0.218058	0	Inf	1	1	FALSE
MGP_C57BL6NJ_G0000942	--	13	+	120348918	120361907	846	--	0	0	NA	NA	NA	NA	0	1.7409	#NAME?	0.45085	1	FALSE
MGP_C57BL6NJ_G0000943	--	13	+	122611510	122614433	2924	--	0	0.780067	#NAME?	0.51664	1	FALSE	0.436116	5.07632	-3.541	0.27879	1	FALSE
MGP_C57BL6NJ_G0000944	--	14	+	15260895	15281193	603	--	0	0	NA	NA	NA	NA	0	0.290149	#NAME?	0.99304	1	FALSE
MGP_C57BL6NJ_G0000945	--	14	+	15324869	15328533	3665	--	4.63879	2.62824	0.81966	0.4863	1	FALSE	2.64027	7.78991	-1.5609	0.27979	1	FALSE
MGP_C57BL6NJ_G0000946	--	14	-	41437896	41457443	717	--	0	0	NA	NA	NA	NA	0	0	NA	NA	NA	NA
MGP_C57BL6NJ_G0000947	--	14	+	43274275	43276830	2556	--	16.3063	13.0191	0.3248	0.48523	1	FALSE	15.5386	14.3462	0.11519	0.91435	1	FALSE
MGP_C57BL6NJ_G0000948	--	14	-	46744277	46753278	469	--	0	0	NA	NA	NA	NA	0	0	NA	NA	NA	NA
MGP_C57BL6NJ_G0000949	--	14	+	48351152	48358211	5397	--	1.78649	3.03108	-0.76271	0.56688	1	FALSE	0.435764	5.00268	-3.5211	0.17497	1	FALSE
MGP_C57BL6NJ_G0000950	--	14	-	48472401	48474748	2348	--	0	0.250465	#NAME?	0.99433	1	FALSE	0.217706	0.580299	-1.4144	0.98218	1	FALSE
MGP_C57BL6NJ_G0000951	--	14	+	51320615	51323290	2676	--	0.262417	1.01368	-1.9497	0.60559	1	FALSE	0.871529	1.64332	-0.91499	0.88468	1	FALSE
MGP_C57BL6NJ_G0000952	--	14	-	51572306	51574487	2182	--	2.38664	3.87937	-0.70084	0.61157	1	FALSE	0.692139	3.18906	-2.204	0.45305	1	FALSE
MGP_C57BL6NJ_G0000953	--	14	-	51575814	51576852	1039	--	1.62484	1.0592	0.61731	0.75321	1	FALSE	0.949219	1.35317	-0.51153	0.95998	1	FALSE
MGP_C57BL6NJ_G0000954	--	14	-	58788031	58790942	2912	--	2.12469	3.14564	-0.5661	0.77084	1	FALSE	3.54941	4.30675	-0.27902	0.91598	1	FALSE
MGP_C57BL6NJ_G0000955	--	14	-	58798138	58802188	4051	--	11.342	17.2615	-0.60589	0.40192	1	FALSE	6.81608	22.6214	-1.7307	0.099829	1	FALSE
MGP_C57BL6NJ_G0000956	--	14	+	58804200	58806346	2147	--	0.262417	2.80835	-3.4198	0.087544	1	FALSE	1.52619	9.37298	-2.6186	0.2884	1	FALSE
MGP_C57BL6NJ_G0000957	--	14	-	62192311	62195715	3405	--	1.52407	3.25951	-1.0967	0.57854	1	FALSE	0.910198	3.05621	-1.7475	0.56941	1	FALSE
MGP_C57BL6NJ_G0000958	--	14	+	64454478	64455849	1372	--	0	0	NA	NA	NA	NA	0	0	NA	NA	NA	NA
MGP_C57BL6NJ_G0000959	--	14	-	66895938	66899498	3561	--	0.973788	0	Inf	0.39387	1	FALSE	1.39601	1.0361	0.43015	0.97219	1	FALSE
MGP_C57BL6NJ_G0000960	--	14	-	66971475	66976012	4538	--	8.01374	8.3802	-0.064509	0.99694	1	FALSE	1.83212	6.74553	-1.8804	0.26756	1	FALSE
MGP_C57BL6NJ_G0000961	--	14	+	66978222	66979718	1497	--	11.1104	9.49688	0.22638	0.71765	1	FALSE	9.58092	7.18237	0.4157	0.72051	1	FALSE
MGP_C57BL6NJ_G0000962	--	14	-	67094857	67097124	2268	--	0	0	NA	NA	NA	NA	0	0	NA	NA	NA	NA
MGP_C57BL6NJ_G0000963	--	14	-	68992590	68993118	529	--	0	0	NA	NA	NA	NA	0	0	NA	NA	NA	NA
MGP_C57BL6NJ_G0000964	--	14	-	86185132	86185504	373	--	0	0.250465	#NAME?	0.99433	1	FALSE	0	0	NA	NA	NA	NA
MGP_C57BL6NJ_G0000965	--	14	+	88508934	88509368	435	--	0	0	NA	NA	NA	NA	0	0	NA	NA	NA	NA
MGP_C57BL6NJ_G0000966	--	14	+	92016921	92017291	371	--	0	0	NA	NA	NA	NA	0	0	NA	NA	NA	NA
MGP_C57BL6NJ_G0000967	--	14	-	99987999	100035579	407	--	0	0	NA	NA	NA	NA	0	0	NA	NA	NA	NA
MGP_C57BL6NJ_G0000968	--	14	+	104533304	104535019	217	--	0	0	NA	NA	NA	NA	0	0	NA	NA	NA	NA
MGP_C57BL6NJ_G0000969	--	14	-	116578129	116578392	264	--	0	0	NA	NA	NA	NA	0	0	NA	NA	NA	NA
MGP_C57BL6NJ_G0000970	--	14	+	118708800	118709714	199	--	0	0	NA	NA	NA	NA	0	0	NA	NA	NA	NA
MGP_C57BL6NJ_G0000971	--	15	+	4161937	4168408	695	--	0	0	NA	NA	NA	NA	0	0	NA	NA	NA	NA
MGP_C57BL6NJ_G0000972	--	15	-	4859288	4859663	376	--	0	0	NA	NA	NA	NA	0	0	NA	NA	NA	NA
MGP_C57BL6NJ_G0000973	--	15	-	5937820	5940787	2968	--	0.90333	0	Inf	0.4084	1	FALSE	0.218058	0.252295	-0.2104	1	1	FALSE
MGP_C57BL6NJ_G0000974	--	15	-	10233797	10236081	2285	--	0.236968	0	Inf	1	1	FALSE	0	0	NA	NA	NA	NA
MGP_C57BL6NJ_G0000975	--	15	-	18677007	18679360	411	--	0	0	NA	NA	NA	NA	0	1.1606	#NAME?	0.6338	1	FALSE
MGP_C57BL6NJ_G0000976	--	15	+	19724976	19725396	421	--	0	0	NA	NA	NA	NA	0	0	NA	NA	NA	NA
MGP_C57BL6NJ_G0000977	--	15	-	24209440	24209954	515	--	0	0	NA	NA	NA	NA	0	0	NA	NA	NA	NA
MGP_C57BL6NJ_G0000978	--	15	-	63621945	63626024	912	--	0.236968	0	Inf	1	1	FALSE	0	0.290149	#NAME?	0.99304	1	FALSE
MGP_C57BL6NJ_G0000979	--	15	+	65301860	65313620	225	--	0	0	NA	NA	NA	NA	0	0	NA	NA	NA	NA
MGP_C57BL6NJ_G0000980	--	15	-	70462723	70467677	4955	--	5.7692	6.81833	-0.24105	0.88822	1	FALSE	5.90111	6.42011	-0.12161	0.96673	1	FALSE
MGP_C57BL6NJ_G0000981	--	15	-	70479624	70482545	2922	--	6.63657	7.16557	-0.11064	0.95122	1	FALSE	5.99788	9.41485	-0.65049	0.59253	1	FALSE
MGP_C57BL6NJ_G0000982	--	15	+	77625587	77626167	581	--	0	0	NA	NA	NA	NA	0.242553	1.57473	-2.6987	0.62242	1	FALSE
MGP_C57BL6NJ_G0000983	--	15	-	85248578	85249432	855	--	10.9707	12.038	-0.13394	0.84355	1	FALSE	7.31045	9.09618	-0.3153	0.81028	1	FALSE
MGP_C57BL6NJ_G0000984	--	15	+	89783728	89787065	3338	--	5.20925	4.80293	0.11716	0.90279	1	FALSE	2.61507	6.76649	-1.3716	0.37491	1	FALSE
MGP_C57BL6NJ_G0000985	--	15	+	97261989	97264874	2886	--	0	0	NA	NA	NA	NA	0	0.290149	#NAME?	0.99304	1	FALSE
MGP_C57BL6NJ_G0000986	--	15	+	101934207	101934671	465	--	0.721505	0.558272	0.37004	1	1	FALSE	0.217706	1.12274	-2.3666	0.78456	1	FALSE
MGP_C57BL6NJ_G0000987	--	15	-	109192456	109193482	1027	--	0	0.930458	#NAME?	0.38617	1	FALSE	1.21662	1.91367	-0.65346	0.88302	1	FALSE
MGP_C57BL6NJ_G0000988	--	15	+	109552569	109552905	337	--	0	0	NA	NA	NA	NA	0	0.290149	#NAME?	0.99304	1	FALSE
MGP_C57BL6NJ_G0000989	--	16	-	390293	390660	368	--	0	0	NA	NA	NA	NA	0	0	NA	NA	NA	NA
MGP_C57BL6NJ_G0000990	--	16	-	694303	697167	2865	--	1.79896	3.98902	-1.1489	0.35097	1	FALSE	5.19992	5.9537	-0.1953	0.97339	1	FALSE
MGP_C57BL6NJ_G0000991	--	16	+	15354419	15355584	1166	--	5.70135	5.56029	0.036141	0.9814	1	FALSE	3.80405	4.8881	-0.36174	0.82411	1	FALSE
MGP_C57BL6NJ_G0000992	--	16	+	16825815	16829284	3470	--	0.788184	0.974122	-0.30557	0.98281	1	FALSE	0.513454	6.03549	-3.5552	0.29321	1	FALSE
MGP_C57BL6NJ_G0000993	--	16	+	16838870	16840179	1310	--	0	1.80556	#NAME?	0.12921	1	FALSE	0.49928	3.49933	-2.8092	0.32859	1	FALSE
MGP_C57BL6NJ_G0000994	--	16	+	22128145	22130379	646	--	55.8753	61.4571	-0.13737	0.73741	1	FALSE	32.1766	51.4228	-0.6764	0.21072	1	FALSE
MGP_C57BL6NJ_G0000995	--	16	+	39608869	39608911	43	--	0	0	NA	NA	NA	NA	0	0	NA	NA	NA	NA
MGP_C57BL6NJ_G0000996	--	16	+	39814805	39815243	439	--	0	0	NA	NA	NA	NA	0	0	NA	NA	NA	NA
MGP_C57BL6NJ_G0000997	--	16	-	42983314	42983660	347	--	0.524833	0	Inf	0.7389	1	FALSE	0	0.24136	#NAME?	0.99304	1	FALSE
MGP_C57BL6NJ_G0000998	--	16	+	58651208	58651617	410	--	0	0	NA	NA	NA	NA	0	0	NA	NA	NA	NA
MGP_C57BL6NJ_G0000999	--	16	-	59097639	59099925	904	--	0	0	NA	NA	NA	NA	0	0	NA	NA	NA	NA
MGP_C57BL6NJ_G0001000	--	16	+	78638172	78639831	577	--	0	0	NA	NA	NA	NA	0	1.69211	#NAME?	0.45788	1	FALSE
MGP_C57BL6NJ_G0001001	--	16	+	79988200	79988851	652	--	0	0.763212	#NAME?	0.52039	1	FALSE	0.653118	0.290149	1.1705	0.93264	1	FALSE
MGP_C57BL6NJ_G0001002	--	16	+	80006505	80009610	3106	--	0.262417	1.05416	-2.0062	0.60142	1	FALSE	0.242553	1.3641	-2.4916	0.69684	1	FALSE
MGP_C57BL6NJ_G0001003	--	16	+	80020647	80021920	1274	--	1.02515	2.15889	-1.0745	0.59071	1	FALSE	0.218058	0.792996	-1.8626	0.88348	1	FALSE
MGP_C57BL6NJ_G0001004	--	16	+	80023628	80027002	3375	--	3.94862	5.69264	-0.52775	0.59913	1	FALSE	1.58887	5.6948	-1.8416	0.42585	1	FALSE
MGP_C57BL6NJ_G0001005	--	16	-	80026252	80028821	2570	--	3.06831	3.71425	-0.27562	0.88587	1	FALSE	0.256727	5.68943	-4.47	0.20751	1	FALSE
MGP_C57BL6NJ_G0001006	--	16	+	80085770	80089328	3520	--	0.236968	2.66156	-3.4895	0.11367	1	FALSE	0.217706	2.12604	-3.2877	0.48458	1	FALSE
MGP_C57BL6NJ_G0001007	--	16	+	80094971	80095493	523	--	0	0.279136	#NAME?	0.99433	1	FALSE	0.460259	3.31944	-2.8504	0.36673	1	FALSE
MGP_C57BL6NJ_G0001008	--	16	+	80152353	80154676	2324	--	5.71438	7.22236	-0.33788	0.71564	1	FALSE	3.18841	8.59545	-1.4307	0.4256	1	FALSE
MGP_C57BL6NJ_G0001009	--	16	+	80176670	80179785	3116	--	1.85849	3.83385	-1.0447	0.44082	1	FALSE	2.92136	8.6425	-1.5648	0.39841	1	FALSE
MGP_C57BL6NJ_G0001010	--	16	+	80237618	80240224	1791	--	0.721505	0.529601	0.4461	1	1	FALSE	0	0.870448	#NAME?	0.74592	1	FALSE
MGP_C57BL6NJ_G0001011	--	16	+	80268961	80272013	3053	--	4.84331	5.26497	-0.12043	0.95912	1	FALSE	2.27751	2.33699	-0.037198	1	1	FALSE
MGP_C57BL6NJ_G0001012	--	16	+	80278158	80279065	908	--	0.459089	0.279136	0.7178	1	1	FALSE	0.217706	0.580299	-1.4144	0.98218	1	FALSE
MGP_C57BL6NJ_G0001013	--	16	+	80309457	80311589	2133	--	7.42751	8.19809	-0.14241	1	1	FALSE	4.28915	12.6779	-1.5635	0.16425	1	FALSE
MGP_C57BL6NJ_G0001014	--	16	+	82460239	82460838	600	--	0	0	NA	NA	NA	NA	0	0.870448	#NAME?	0.74592	1	FALSE
MGP_C57BL6NJ_G0001015	--	16	+	95241091	95241891	660	--	0.746954	0.250465	1.5764	0.8037	1	FALSE	0	0	NA	NA	NA	NA
MGP_C57BL6NJ_G0001016	--	16	+	100168433	100169284	852	--	0.236968	0.763212	-1.6874	0.7791	1	FALSE	0	0	NA	NA	NA	NA
MGP_C57BL6NJ_G0001017	--	17	+	9190449	9195448	5000	--	0.485004	0.524563	-0.11312	1	1	FALSE	1.61336	1.89768	-0.23417	1	1	FALSE
MGP_C57BL6NJ_G0001018	--	17	-	9227001	9229844	2844	--	0	0	NA	NA	NA	NA	0.218058	0.745949	-1.7744	0.88645	1	FALSE
MGP_C57BL6NJ_G0001019	--	17	-	9721521	9727988	6468	--	2.02439	1.78964	0.17782	1	1	FALSE	1.35664	1.06302	0.35187	0.97247	1	FALSE
MGP_C57BL6NJ_G0001020	--	17	+	18463046	18465886	2416	--	0.473937	0	Inf	0.75171	1	FALSE	0.218058	1.41289	-2.6959	0.69444	1	FALSE
MGP_C57BL6NJ_G0001021	--	17	+	31235577	31237040	1464	--	6.49117	4.89902	0.40599	0.58675	1	FALSE	2.33105	2.98762	-0.35802	0.93242	1	FALSE
MGP_C57BL6NJ_G0001022	--	17	-	32389221	32395822	3014	--	0.736353	2.55789	-1.7965	0.30612	1	FALSE	0	2.27241	#NAME?	0.32279	1	FALSE
MGP_C57BL6NJ_G0001023	--	17	+	53711618	53712634	1017	--	0	0	NA	NA	NA	NA	0	0	NA	NA	NA	NA
MGP_C57BL6NJ_G0001024	--	17	-	55328123	55331278	3156	--	0.262417	0	Inf	1	1	FALSE	0.217706	2.3212	-3.4144	0.46945	1	FALSE
MGP_C57BL6NJ_G0001025	--	17	-	55341852	55346203	4352	--	0.262884	0.529601	-1.0105	0.98926	1	FALSE	0	6.04435	#NAME?	0.19299	1	FALSE
MGP_C57BL6NJ_G0001026	--	17	-	55351222	55356022	4801	--	0.236968	0.558272	-1.2363	0.98927	1	FALSE	0	1.1606	#NAME?	0.6338	1	FALSE
MGP_C57BL6NJ_G0001027	--	17	-	55376063	55378054	1992	--	0.707125	0.250465	1.4974	0.80729	1	FALSE	0.436116	2.76606	-2.665	0.46496	1	FALSE
MGP_C57BL6NJ_G0001028	--	17	-	55381648	55384821	3174	--	0.473937	0.250465	0.92008	1	1	FALSE	0	4.50696	#NAME?	0.12979	1	FALSE
MGP_C57BL6NJ_G0001029	--	17	+	55419357	55421261	1905	--	1.76057	1.75326	0.0060056	1	1	FALSE	1.52606	10.1174	-2.729	0.43623	1	FALSE
MGP_C57BL6NJ_G0001030	--	17	+	55429397	55432650	3254	--	0	0	NA	NA	NA	NA	0.256727	5.55904	-4.4365	0.14771	1	FALSE
MGP_C57BL6NJ_G0001031	--	17	+	55436775	55438869	2095	--	0	0	NA	NA	NA	NA	0	0.580299	#NAME?	0.86926	1	FALSE
MGP_C57BL6NJ_G0001032	--	17	+	55445711	55449747	4037	--	0.473937	0.974122	-1.0394	0.80923	1	FALSE	0.436116	3.14286	-2.8493	0.42961	1	FALSE
MGP_C57BL6NJ_G0001033	--	17	+	58015287	58015612	326	--	0	0	NA	NA	NA	NA	0	0	NA	NA	NA	NA
MGP_C57BL6NJ_G0001034	--	17	-	76505479	76509176	2789	--	1.00937	0.985938	0.033887	1	1	FALSE	2.12717	12.0125	-2.4975	0.24141	1	FALSE
MGP_C57BL6NJ_G0001035	--	17	-	76531590	76532987	1398	--	0	0	NA	NA	NA	NA	0	0.540701	#NAME?	0.87543	1	FALSE
MGP_C57BL6NJ_G0001036	--	17	-	85699362	85717363	542	--	0	0	NA	NA	NA	NA	0	0	NA	NA	NA	NA
MGP_C57BL6NJ_G0001037	--	17	-	90252291	90256355	4065	--	0.707125	0	Inf	0.55076	1	FALSE	0.513454	0.540701	-0.074596	1	1	FALSE
MGP_C57BL6NJ_G0001038	--	17	+	95229538	95229718	181	--	0.696057	1.28777	-0.8876	0.82526	1	FALSE	0.460259	0.493655	-0.10106	1	1	FALSE
MGP_C57BL6NJ_G0001039	--	18	-	2626059	2629727	3669	--	3.17482	5.55127	-0.80614	0.40038	1	FALSE	3.86987	14.3024	-1.8859	0.22285	1	FALSE
MGP_C57BL6NJ_G0001040	--	18	+	6191534	6193125	716	--	0	0.222726	#NAME?	0.99433	1	FALSE	0	0	NA	NA	NA	NA
MGP_C57BL6NJ_G0001041	--	18	+	35110760	35112919	2160	--	3.74906	4.13344	-0.14081	1	1	FALSE	7.16676	8.26843	-0.20629	0.94684	1	FALSE
MGP_C57BL6NJ_G0001042	--	18	+	44350249	44350421	173	--	0	0	NA	NA	NA	NA	0	0	NA	NA	NA	NA
MGP_C57BL6NJ_G0001043	--	18	-	46465600	46466198	599	--	0.262884	0.262281	0.0033088	1	1	FALSE	0.218058	0	Inf	1	1	FALSE
MGP_C57BL6NJ_G0001044	--	18	+	46561941	46562651	711	--	0	0.500931	#NAME?	0.72893	1	FALSE	0	1.45075	#NAME?	0.5355	1	FALSE
MGP_C57BL6NJ_G0001045	--	18	+	56173205	56173416	212	--	0	0	NA	NA	NA	NA	0	0	NA	NA	NA	NA
MGP_C57BL6NJ_G0001046	--	18	+	56384103	56384534	432	--	0	0	NA	NA	NA	NA	0	0	NA	NA	NA	NA
MGP_C57BL6NJ_G0001047	--	18	-	56574884	56575876	993	--	0	0.524563	#NAME?	0.72326	1	FALSE	0.217706	0.580299	-1.4144	0.98218	1	FALSE
MGP_C57BL6NJ_G0001048	--	18	-	63535944	63536188	245	--	0	0	NA	NA	NA	NA	0	0	NA	NA	NA	NA
MGP_C57BL6NJ_G0001049	--	18	+	67495841	67497100	1260	--	0	1.25233	#NAME?	0.43335	1	FALSE	0	0	NA	NA	NA	NA
MGP_C57BL6NJ_G0001050	--	18	-	83302721	83304241	1521	--	0	0	NA	NA	NA	NA	0	0	NA	NA	NA	NA
MGP_C57BL6NJ_G0001051	--	18	+	83369965	83373010	3046	--	0	0.279136	#NAME?	0.99433	1	FALSE	0	1.62352	#NAME?	0.46814	1	FALSE
MGP_C57BL6NJ_G0001052	--	18	-	87645033	87648510	3478	--	0	0	NA	NA	NA	NA	0.485107	1.86488	-1.9427	0.65067	1	FALSE
MGP_C57BL6NJ_G0001053	--	19	-	1707216	1710284	3069	--	0	0	NA	NA	NA	NA	0	0	NA	NA	NA	NA
MGP_C57BL6NJ_G0001054	--	19	+	2866557	2867009	453	--	0	0	NA	NA	NA	NA	0	0	NA	NA	NA	NA
MGP_C57BL6NJ_G0001055	--	19	-	9423295	9424826	1532	--	0.262417	0.558272	-1.0891	0.98932	1	FALSE	0	0.580299	#NAME?	0.86926	1	FALSE
MGP_C57BL6NJ_G0001056	--	19	+	12856352	12856618	267	--	0.236968	0	Inf	1	1	FALSE	0	0	NA	NA	NA	NA
MGP_C57BL6NJ_G0001057	--	19	-	37472019	37473766	1748	--	101.62	83.0061	0.2919	0.40137	1	FALSE	92.7035	91.4356	0.019869	1	1	FALSE
MGP_C57BL6NJ_G0001058	--	2	+	3756804	3760199	3396	--	0.499385	3.00652	-2.5899	0.32852	1	FALSE	0.218058	0.870448	-1.997	0.87876	1	FALSE
MGP_C57BL6NJ_G0001059	--	2	+	4240930	4252020	759	--	0	0	NA	NA	NA	NA	0	0	NA	NA	NA	NA
MGP_C57BL6NJ_G0001060	--	2	-	7133035	7133730	696	--	0	0	NA	NA	NA	NA	0.435412	2.85271	-2.7119	0.45928	1	FALSE
MGP_C57BL6NJ_G0001061	--	2	+	7588820	7590501	1682	--	3.76633	4.08033	-0.11552	0.96324	1	FALSE	2.24304	6.17959	-1.4621	0.44648	1	FALSE
MGP_C57BL6NJ_G0001062	--	2	-	8612557	8612667	111	--	0	0	NA	NA	NA	NA	0	0	NA	NA	NA	NA
MGP_C57BL6NJ_G0001063	--	2	+	8806399	8807317	919	--	1.96784	2.03917	-0.051367	1	1	FALSE	0.474433	2.53564	-2.4181	0.51512	1	FALSE
MGP_C57BL6NJ_G0001064	--	2	-	8819541	8822212	2672	--	0.78725	0.751396	0.067248	1	1	FALSE	0	3.19164	#NAME?	0.29925	1	FALSE
MGP_C57BL6NJ_G0001065	--	2	+	8859542	8862106	2565	--	0	1.00186	#NAME?	0.47782	1	FALSE	0	3.77194	#NAME?	0.2775	1	FALSE
MGP_C57BL6NJ_G0001066	--	2	+	8977244	8978132	889	--	6.5529	3.28421	0.99658	0.24657	1	FALSE	6.98856	3.8848	0.84715	0.65288	1	FALSE
MGP_C57BL6NJ_G0001067	--	2	-	9003337	9005547	2211	--	0	0.250465	#NAME?	0.99433	1	FALSE	0.653118	6.30758	-3.2717	0.34793	1	FALSE
MGP_C57BL6NJ_G0001068	--	2	-	9022375	9023495	1121	--	0	0	NA	NA	NA	NA	0.436116	0	Inf	0.91805	1	FALSE
MGP_C57BL6NJ_G0001069	--	2	-	9189334	9191436	2103	--	0.710905	1.27185	-0.8392	0.83279	1	FALSE	0.217706	1.9246	-3.1441	0.54373	1	FALSE
MGP_C57BL6NJ_G0001070	--	2	+	9350728	9351148	421	--	14.3159	11.1631	0.35888	0.4805	1	FALSE	6.28823	6.16276	0.029077	0.99906	1	FALSE
MGP_C57BL6NJ_G0001071	--	2	-	10060456	10062974	1402	--	2.70182	3.01012	-0.15589	0.96816	1	FALSE	2.88247	3.01661	-0.065623	1	1	FALSE
MGP_C57BL6NJ_G0001072	--	2	-	10078549	10081605	3057	--	4.75637	5.85099	-0.29882	0.81342	1	FALSE	3.97312	7.07107	-0.83166	0.59693	1	FALSE
MGP_C57BL6NJ_G0001073	--	2	-	10099581	10102192	2612	--	2.26136	2.63115	-0.21851	0.97136	1	FALSE	0.653823	3.86694	-2.5642	0.36276	1	FALSE
MGP_C57BL6NJ_G0001074	--	2	+	10747037	10750272	3236	--	20.3916	33.6642	-0.72324	0.057298	0.95287	FALSE	32.0959	44.5474	-0.47295	0.41571	1	FALSE
MGP_C57BL6NJ_G0001075	--	2	+	10752625	10755281	2601	--	0.666362	0.524563	0.34519	1	1	FALSE	0.949219	6.24786	-2.7185	0.34511	1	FALSE
MGP_C57BL6NJ_G0001076	--	2	+	10755419	10757031	1613	--	0	1.04235	#NAME?	0.36547	1	FALSE	0.703165	1.7211	-1.2914	0.80449	1	FALSE
MGP_C57BL6NJ_G0001077	--	2	+	10781839	10785858	3979	--	0.958474	4.53043	-2.2408	0.094357	1	FALSE	1.96147	5.22547	-1.4136	0.47925	1	FALSE
MGP_C57BL6NJ_G0001078	--	2	-	10880356	10882615	2260	--	0.236968	0.707732	-1.5785	0.78385	1	FALSE	0.678318	1.06302	-0.64813	0.96601	1	FALSE
MGP_C57BL6NJ_G0001079	--	2	-	10926034	10927953	1873	--	5.31576	6.11141	-0.20123	0.88735	1	FALSE	2.34452	4.85109	-1.049	0.59496	1	FALSE
MGP_C57BL6NJ_G0001080	--	2	-	11009186	11010874	1689	--	0	0.262281	#NAME?	0.99433	1	FALSE	0	0.290149	#NAME?	0.99304	1	FALSE
MGP_C57BL6NJ_G0001081	--	2	-	11834067	11838030	3964	--	3.51302	3.52019	-0.0029422	1	1	FALSE	2.78029	4.36647	-0.65123	0.7777	1	FALSE
MGP_C57BL6NJ_G0001082	--	2	-	11857173	11859771	2599	--	0.444241	0.262281	0.76023	1	1	FALSE	0	1.7409	#NAME?	0.45085	1	FALSE
MGP_C57BL6NJ_G0001083	--	2	+	11969970	11973447	3478	--	6.90324	10.0216	-0.53776	0.43721	1	FALSE	9.2533	12.8796	-0.47704	0.66769	1	FALSE
MGP_C57BL6NJ_G0001084	--	2	-	12019485	12019625	141	--	7.78392	6.48584	0.2632	0.75228	1	FALSE	7.55056	4.35833	0.79281	0.57958	1	FALSE
MGP_C57BL6NJ_G0001085	--	2	+	12439742	12442362	2621	--	0	0	NA	NA	NA	NA	0	0	NA	NA	NA	NA
MGP_C57BL6NJ_G0001086	--	2	+	12501857	12503265	1409	--	0	0	NA	NA	NA	NA	0	0.24136	#NAME?	0.99304	1	FALSE
MGP_C57BL6NJ_G0001087	--	2	+	12537819	12540492	2674	--	0	0	NA	NA	NA	NA	0.256727	0.290149	-0.17656	1	1	FALSE
MGP_C57BL6NJ_G0001088	--	2	-	12560226	12562607	2382	--	0	0	NA	NA	NA	NA	0.218058	0.24136	-0.14647	1	1	FALSE
MGP_C57BL6NJ_G0001089	--	2	+	12783742	12785678	1937	--	0	0	NA	NA	NA	NA	0.217706	1.07221	-2.3001	0.78907	1	FALSE
MGP_C57BL6NJ_G0001090	--	2	+	12806861	12808186	1326	--	0	0.262281	#NAME?	0.99433	1	FALSE	0.731512	0.290149	1.3341	0.92708	1	FALSE
MGP_C57BL6NJ_G0001091	--	2	-	12880141	12882524	2384	--	0.958474	1.04235	-0.12103	1	1	FALSE	0	4.0133	#NAME?	0.22129	1	FALSE
MGP_C57BL6NJ_G0001092	--	2	+	12905182	12907942	2761	--	1.24681	1.03731	0.26539	1	1	FALSE	2.87131	8.55883	-1.5757	0.29924	1	FALSE
MGP_C57BL6NJ_G0001093	--	2	+	13404136	13405877	1742	--	0	0	NA	NA	NA	NA	0	2.25261	#NAME?	0.32494	1	FALSE
MGP_C57BL6NJ_G0001094	--	2	+	21877040	21878557	1518	--	6.19467	6.42413	-0.052474	1	1	FALSE	3.83466	6.14867	-0.68118	0.66378	1	FALSE
MGP_C57BL6NJ_G0001095	--	2	+	22708818	22710601	1784	--	0.236968	0	Inf	1	1	FALSE	0.218058	1.7409	-2.997	0.60807	1	FALSE
MGP_C57BL6NJ_G0001096	--	2	-	23437196	23438993	1798	--	1.19544	1.85109	-0.63083	0.84599	1	FALSE	1.56437	2.73914	-0.80814	0.82199	1	FALSE
MGP_C57BL6NJ_G0001097	--	2	-	23457193	23461609	4417	--	9.79439	9.26327	0.080434	0.89888	1	FALSE	7.57383	7.51542	0.01117	1	1	FALSE
MGP_C57BL6NJ_G0001098	--	2	+	31897790	31901950	4161	--	0.262884	1.11654	-2.0865	0.66019	1	FALSE	0.474433	3.65786	-2.9467	0.29874	1	FALSE
MGP_C57BL6NJ_G0001099	--	2	-	32451469	32455211	3743	--	0	1.06598	#NAME?	0.3615	1	FALSE	0	2.28334	#NAME?	0.32161	1	FALSE
MGP_C57BL6NJ_G0001100	--	2	+	33101017	33101295	279	--	0	0	NA	NA	NA	NA	0	0	NA	NA	NA	NA
MGP_C57BL6NJ_G0001101	--	2	+	34889189	34890809	1621	--	0	0.808738	#NAME?	0.51051	1	FALSE	0	0	NA	NA	NA	NA
MGP_C57BL6NJ_G0001102	--	2	-	35059241	35060231	991	--	0.222121	0.500931	-1.1733	0.98912	1	FALSE	0	0.580299	#NAME?	0.86926	1	FALSE
MGP_C57BL6NJ_G0001103	--	2	-	35418950	35421964	3015	--	0	0	NA	NA	NA	NA	0.217706	0.290149	-0.41441	1	1	FALSE
MGP_C57BL6NJ_G0001104	--	2	+	35510555	35513542	2988	--	0.262417	0.250465	0.067248	1	1	FALSE	0.654175	0.24136	1.4385	0.93615	1	FALSE
MGP_C57BL6NJ_G0001105	--	2	-	35730659	35733830	3172	--	0.484537	0	Inf	0.74893	1	FALSE	0.256727	1.11181	-2.1146	0.7821	1	FALSE
MGP_C57BL6NJ_G0001106	--	2	-	35914848	35916871	2024	--	1.16999	3.06653	-1.3901	0.37324	1	FALSE	3.33241	4.63334	-0.47549	0.82458	1	FALSE
MGP_C57BL6NJ_G0001107	--	2	-	37781560	37785509	3950	--	0.262417	2.05603	-2.9699	0.20562	1	FALSE	0.474785	3.09407	-2.7042	0.40849	1	FALSE
MGP_C57BL6NJ_G0001108	--	2	+	37793554	37800549	5608	--	0.499852	0.262281	0.93039	1	1	FALSE	0.217706	1.41115	-2.6964	0.69465	1	FALSE
MGP_C57BL6NJ_G0001109	--	2	-	37864981	37867844	2864	--	4.37591	7.45173	-0.76799	0.54353	1	FALSE	3.19204	3.45229	-0.11307	0.97413	1	FALSE
MGP_C57BL6NJ_G0001110	--	2	+	38292403	38297259	4857	--	6.73042	5.41045	0.31495	0.69125	1	FALSE	1.45882	3.52955	-1.2747	0.56059	1	FALSE
MGP_C57BL6NJ_G0001111	--	2	-	38328080	38330679	2600	--	3.88759	3.46856	0.16454	0.86373	1	FALSE	0.692844	1.75131	-1.3378	0.74322	1	FALSE
MGP_C57BL6NJ_G0001112	--	2	-	38562716	38563486	771	--	0.721972	1.28193	-0.8283	0.82473	1	FALSE	0.513454	1.70304	-1.7298	0.71422	1	FALSE
MGP_C57BL6NJ_G0001113	--	2	-	38676075	38678034	1960	--	2.37604	1.86794	0.34711	0.80568	1	FALSE	0	4.24354	#NAME?	0.087678	1	FALSE
MGP_C57BL6NJ_G0001114	--	2	+	38685291	38688661	3371	--	5.39682	5.88059	-0.12385	1	1	FALSE	3.70186	11.8774	-1.6819	0.23808	1	FALSE
MGP_C57BL6NJ_G0001115	--	2	-	39045925	39049404	3480	--	0.969541	1.09969	-0.18172	1	1	FALSE	0.460612	5.12511	-3.476	0.31495	1	FALSE
MGP_C57BL6NJ_G0001116	--	2	+	39608661	39612228	3568	--	0	0.445451	#NAME?	0.74342	1	FALSE	0.218058	1.7409	-2.997	0.60807	1	FALSE
MGP_C57BL6NJ_G0001117	--	2	+	69835173	69839967	4795	--	0.788184	0.529601	0.57363	1	1	FALSE	0.218058	0	Inf	1	1	FALSE
MGP_C57BL6NJ_G0001118	--	2	+	70896613	70900217	3605	--	1.525	1.36197	0.16312	1	1	FALSE	2.20451	0.580299	1.9256	0.60405	1	FALSE
MGP_C57BL6NJ_G0001119	--	2	+	70916540	70919768	3229	--	1.49531	0.751396	0.9928	0.72341	1	FALSE	0.872233	3.27603	-1.9092	0.52272	1	FALSE
MGP_C57BL6NJ_G0001120	--	2	+	70968241	70969734	1494	--	0.696057	0	Inf	0.55361	1	FALSE	0.435764	1.67231	-1.9402	0.72093	1	FALSE
MGP_C57BL6NJ_G0001121	--	2	+	70997409	71001411	4003	--	0	0.512747	#NAME?	0.72606	1	FALSE	0.256727	2.53564	-3.304	0.40987	1	FALSE
MGP_C57BL6NJ_G0001122	--	2	+	71024883	71025748	866	--	2.88014	3.94175	-0.4527	0.82054	1	FALSE	2.58358	2.63095	-0.026217	1	1	FALSE
MGP_C57BL6NJ_G0001123	--	2	+	71029370	71033142	3773	--	0.444241	1.3333	-1.5856	0.65369	1	FALSE	2.23321	5.57238	-1.3192	0.4658	1	FALSE
MGP_C57BL6NJ_G0001124	--	2	-	72694746	72695471	535	--	0	0	NA	NA	NA	NA	0	0	NA	NA	NA	NA
MGP_C57BL6NJ_G0001125	--	2	-	77961033	77961627	595	--	0	0	NA	NA	NA	NA	0	0	NA	NA	NA	NA
MGP_C57BL6NJ_G0001126	--	2	+	81820446	81974289	683	--	0	0	NA	NA	NA	NA	0	0.870448	#NAME?	0.74592	1	FALSE
MGP_C57BL6NJ_G0001127	--	2	+	100732327	100755717	587	--	0	0	NA	NA	NA	NA	0	0.580299	#NAME?	0.86926	1	FALSE
MGP_C57BL6NJ_G0001128	--	2	-	108884470	108887873	415	--	0	0	NA	NA	NA	NA	0	1.98226	#NAME?	0.38478	1	FALSE
MGP_C57BL6NJ_G0001129	--	2	-	122554137	122555068	932	--	0	0	NA	NA	NA	NA	0	0.870448	#NAME?	0.74592	1	FALSE
MGP_C57BL6NJ_G0001130	--	2	+	124686909	124688546	539	--	0	0	NA	NA	NA	NA	0	0	NA	NA	NA	NA
MGP_C57BL6NJ_G0001131	--	2	-	134642959	134643564	606	--	6.82928	10.9214	-0.67735	0.38836	1	FALSE	6.04588	22.2923	-1.8825	0.21467	1	FALSE
MGP_C57BL6NJ_G0001132	--	2	-	136725038	136726078	1041	--	0.933025	2.93778	-1.6547	0.28724	1	FALSE	0.871529	3.43249	-1.9776	0.48096	1	FALSE
MGP_C57BL6NJ_G0001133	--	2	-	136726204	136728146	1943	--	11.6011	18.5262	-0.6753	0.16283	1	FALSE	10.8744	16.1655	-0.57198	0.53997	1	FALSE
MGP_C57BL6NJ_G0001134	--	2	+	144689146	144689411	266	--	0	0	NA	NA	NA	NA	0	0.290149	#NAME?	0.99304	1	FALSE
MGP_C57BL6NJ_G0001135	--	2	-	157723653	157724017	365	--	0	0	NA	NA	NA	NA	0	0	NA	NA	NA	NA
MGP_C57BL6NJ_G0001136	--	2	-	165672038	165673719	1682	--	10.0022	11.7071	-0.22707	0.7634	1	FALSE	9.11161	9.104	0.0012067	0.98317	1	FALSE
MGP_C57BL6NJ_G0001137	--	2	-	166493222	166496567	3346	--	2.24511	1.3106	0.77656	0.66328	1	FALSE	0	0.504589	#NAME?	0.88124	1	FALSE
MGP_C57BL6NJ_G0001138	--	2	-	180682570	180686832	4263	--	7.23467	11.7516	-0.69986	0.39494	1	FALSE	7.15871	8.08478	-0.17551	0.9101	1	FALSE
MGP_C57BL6NJ_G0001139	--	2	-	181034957	181036129	1173	--	0.473937	0	Inf	0.75171	1	FALSE	0.218058	0.48272	-1.1465	0.98189	1	FALSE
MGP_C57BL6NJ_G0001140	--	3	+	285898	286024	127	--	0	0	NA	NA	NA	NA	0	0	NA	NA	NA	NA
MGP_C57BL6NJ_G0001141	--	3	+	2446347	2448750	2404	--	0.958941	1.61244	-0.74973	0.83605	1	FALSE	0.935397	3.94213	-2.0753	0.39603	1	FALSE
MGP_C57BL6NJ_G0001142	--	3	-	6189013	6191978	2966	--	0.262417	1.65796	-2.6595	0.43015	1	FALSE	0	0.832594	#NAME?	0.75292	1	FALSE
MGP_C57BL6NJ_G0001143	--	3	+	7041089	7044849	3761	--	0.788184	1.03053	-0.38679	0.98293	1	FALSE	0.242553	2.23455	-3.2036	0.47202	1	FALSE
MGP_C57BL6NJ_G0001144	--	3	+	7847796	7849762	497	--	1.5759	0.250465	2.6535	0.37647	1	FALSE	0.217706	1.12274	-2.3666	0.78456	1	FALSE
MGP_C57BL6NJ_G0001145	--	3	+	7914988	7915317	330	--	2.03406	0.262281	2.9552	0.22388	1	FALSE	1.80552	1.61465	0.16119	0.99049	1	FALSE
MGP_C57BL6NJ_G0001146	--	3	+	8288754	8290540	1787	--	0	0	NA	NA	NA	NA	0	0	NA	NA	NA	NA
MGP_C57BL6NJ_G0001147	--	3	-	8426662	8428358	1697	--	0	0	NA	NA	NA	NA	0	0	NA	NA	NA	NA
MGP_C57BL6NJ_G0001148	--	3	+	11093512	11097206	3695	--	0.222121	0.250465	-0.17327	1	1	FALSE	0	1.45075	#NAME?	0.5355	1	FALSE
MGP_C57BL6NJ_G0001149	--	3	+	16509558	16514387	4830	--	0	0	NA	NA	NA	NA	0	0.290149	#NAME?	0.99304	1	FALSE
MGP_C57BL6NJ_G0001150	--	3	+	16842253	16846232	3980	--	14.0287	11.6348	0.26994	0.59496	1	FALSE	7.1479	14.0873	-0.9788	0.35312	1	FALSE
MGP_C57BL6NJ_G0001151	--	3	-	17406995	17407706	712	--	1.87287	2.29561	-0.29362	0.97258	1	FALSE	1.20559	5.08933	-2.0777	0.36093	1	FALSE
MGP_C57BL6NJ_G0001152	--	3	+	18742529	18742774	246	--	0	0	NA	NA	NA	NA	0	0	NA	NA	NA	NA
MGP_C57BL6NJ_G0001153	--	3	+	19158856	19162910	550	--	0	0	NA	NA	NA	NA	0	0	NA	NA	NA	NA
MGP_C57BL6NJ_G0001154	--	3	+	21164474	21164724	251	--	0	0	NA	NA	NA	NA	0	0	NA	NA	NA	NA
MGP_C57BL6NJ_G0001155	--	3	+	23660154	23660347	194	--	0	0	NA	NA	NA	NA	0	0	NA	NA	NA	NA
MGP_C57BL6NJ_G0001156	--	3	+	26257221	26258449	1229	--	0	0.780067	#NAME?	0.51664	1	FALSE	0	2.23455	#NAME?	0.32693	1	FALSE
MGP_C57BL6NJ_G0001157	--	3	+	27089044	27090781	1738	--	0.222121	1.27596	-2.5222	0.47125	1	FALSE	0	2.14791	#NAME?	0.33675	1	FALSE
MGP_C57BL6NJ_G0001158	--	3	+	28049913	28052002	2090	--	0.525767	0	Inf	0.73868	1	FALSE	0	0.5605	#NAME?	0.87232	1	FALSE
MGP_C57BL6NJ_G0001159	--	3	+	28095829	28097190	1362	--	0.525767	0.279136	0.91346	1	1	FALSE	0	1.7409	#NAME?	0.45085	1	FALSE
MGP_C57BL6NJ_G0001160	--	3	-	29127872	29129505	1634	--	0	0	NA	NA	NA	NA	0	0.270351	#NAME?	0.99304	1	FALSE
MGP_C57BL6NJ_G0001161	--	3	-	29195582	29198840	2120	--	0.484537	0.837408	-0.78932	0.98579	1	FALSE	0	0.821659	#NAME?	0.75498	1	FALSE
MGP_C57BL6NJ_G0001162	--	3	-	29238839	29240961	2123	--	0	0	NA	NA	NA	NA	0	0	NA	NA	NA	NA
MGP_C57BL6NJ_G0001163	--	3	-	29243336	29245399	2064	--	0	0	NA	NA	NA	NA	0	0	NA	NA	NA	NA
MGP_C57BL6NJ_G0001164	--	3	+	29477200	29478067	868	--	0	0	NA	NA	NA	NA	0	0.870448	#NAME?	0.74592	1	FALSE
MGP_C57BL6NJ_G0001165	--	3	-	29490490	29492592	2103	--	0	0.279136	#NAME?	0.99433	1	FALSE	0	0.53151	#NAME?	0.87689	1	FALSE
MGP_C57BL6NJ_G0001166	--	3	-	29589668	29590557	890	--	0	0.279136	#NAME?	0.99433	1	FALSE	0	0.821659	#NAME?	0.75498	1	FALSE
MGP_C57BL6NJ_G0001167	--	3	-	29979500	29979809	310	--	0.473937	0.791883	-0.74059	0.98567	1	FALSE	0.242553	0.783804	-1.6922	0.88253	1	FALSE
MGP_C57BL6NJ_G0001168	--	3	+	31048493	31052602	2944	--	0	0	NA	NA	NA	NA	0	0.290149	#NAME?	0.99304	1	FALSE
MGP_C57BL6NJ_G0001169	--	3	-	31473155	31474566	1412	--	0	0	NA	NA	NA	NA	0	0.24136	#NAME?	0.99304	1	FALSE
MGP_C57BL6NJ_G0001170	--	3	+	31559289	31560459	1171	--	19.5219	20.2692	-0.054198	0.9548	1	FALSE	20.2826	25.6588	-0.33921	0.63471	1	FALSE
MGP_C57BL6NJ_G0001171	--	3	-	31851156	31851468	313	--	2.24273	2.02922	0.14433	1	1	FALSE	3.87058	2.85219	0.44048	0.84444	1	FALSE
MGP_C57BL6NJ_G0001172	--	3	-	32199003	32201829	2827	--	0	0.250465	#NAME?	0.99433	1	FALSE	0	0.290149	#NAME?	0.99304	1	FALSE
MGP_C57BL6NJ_G0001173	--	3	-	32240809	32243246	2438	--	0	0	NA	NA	NA	NA	0	0.870448	#NAME?	0.74592	1	FALSE
MGP_C57BL6NJ_G0001174	--	3	+	32462017	32464546	2530	--	0	0	NA	NA	NA	NA	0	0	NA	NA	NA	NA
MGP_C57BL6NJ_G0001175	--	3	-	32577701	32579166	1466	--	0.262417	1.00186	-1.9328	0.64843	1	FALSE	0	0.870448	#NAME?	0.74592	1	FALSE
MGP_C57BL6NJ_G0001176	--	3	+	33172791	33173738	948	--	0	0	NA	NA	NA	NA	0	0	NA	NA	NA	NA
MGP_C57BL6NJ_G0001177	--	3	-	33281749	33282843	1095	--	36.5043	50.246	-0.46094	0.14008	1	FALSE	40.1183	59.3471	-0.56492	0.2474	1	FALSE
MGP_C57BL6NJ_G0001178	--	3	+	33299932	33305264	5333	--	33.1703	32.6514	0.022747	0.96698	1	FALSE	32.7427	49.3582	-0.59212	0.27037	1	FALSE
MGP_C57BL6NJ_G0001179	--	3	+	33911764	33914596	2833	--	0	0	NA	NA	NA	NA	0	4.30345	#NAME?	0.21646	1	FALSE
MGP_C57BL6NJ_G0001180	--	3	-	33933532	33934162	631	--	0	0	NA	NA	NA	NA	0	0	NA	NA	NA	NA
MGP_C57BL6NJ_G0001181	--	3	+	33954843	33954956	114	--	0	0	NA	NA	NA	NA	0	0	NA	NA	NA	NA
MGP_C57BL6NJ_G0001182	--	3	+	35233257	35233814	558	--	1.24774	3.69806	-1.5675	0.25233	1	FALSE	0.949219	5.1699	-2.4453	0.26002	1	FALSE
MGP_C57BL6NJ_G0001183	--	3	-	35347833	35348664	832	--	55.9497	59.3966	-0.08625	0.87097	1	FALSE	47.9814	50.9014	-0.085231	0.86415	1	FALSE
MGP_C57BL6NJ_G0001184	--	3	-	35361791	35364433	2643	--	8.60857	10.2309	-0.24909	0.85293	1	FALSE	13.6342	18.6553	-0.45236	0.5715	1	FALSE
MGP_C57BL6NJ_G0001185	--	3	-	35977991	35981100	3110	--	0	0	NA	NA	NA	NA	0	0	NA	NA	NA	NA
MGP_C57BL6NJ_G0001186	--	3	+	36714441	36714908	468	--	0	0	NA	NA	NA	NA	0	0	NA	NA	NA	NA
MGP_C57BL6NJ_G0001187	--	3	+	36824316	36826819	2504	--	0.236968	0.262281	-0.14642	1	1	FALSE	0	0.270351	#NAME?	0.99304	1	FALSE
MGP_C57BL6NJ_G0001188	--	3	+	36979240	36985205	5966	--	0.747888	1.61244	-1.1083	0.68228	1	FALSE	1.52535	2.59155	-0.76467	0.88132	1	FALSE
MGP_C57BL6NJ_G0001189	--	3	-	37140671	37142748	2078	--	0	0.279136	#NAME?	0.99433	1	FALSE	0	0.794739	#NAME?	0.76012	1	FALSE
MGP_C57BL6NJ_G0001190	--	3	+	37146698	37150043	3346	--	2.2854	1.55006	0.56013	0.8079	1	FALSE	2.03916	1.40196	0.54053	0.86162	1	FALSE
MGP_C57BL6NJ_G0001191	--	3	+	37211777	37214932	3156	--	0.236968	0.250465	-0.079917	1	1	FALSE	0	0.580299	#NAME?	0.86926	1	FALSE
MGP_C57BL6NJ_G0001192	--	3	+	37348047	37349152	1106	--	0	0	NA	NA	NA	NA	0	0	NA	NA	NA	NA
MGP_C57BL6NJ_G0001193	--	3	+	37351377	37352644	1268	--	0	0	NA	NA	NA	NA	0	0	NA	NA	NA	NA
MGP_C57BL6NJ_G0001194	--	3	+	37503978	37504536	559	--	0	0	NA	NA	NA	NA	0	0.821659	#NAME?	0.75498	1	FALSE
MGP_C57BL6NJ_G0001195	--	3	-	37956238	37957418	1181	--	0	0	NA	NA	NA	NA	0	0.870448	#NAME?	0.74592	1	FALSE
MGP_C57BL6NJ_G0001196	--	3	+	39235973	39238691	2719	--	0	0	NA	NA	NA	NA	0	0	NA	NA	NA	NA
MGP_C57BL6NJ_G0001197	--	3	-	40458777	40459763	987	--	1.8618	1.59558	0.22262	0.90314	1	FALSE	2.7899	2.39846	0.21811	0.95977	1	FALSE
MGP_C57BL6NJ_G0001198	--	3	+	40621124	40624779	3656	--	10.4284	12.55	-0.26718	0.75464	1	FALSE	7.51588	8.25095	-0.13462	0.94289	1	FALSE
MGP_C57BL6NJ_G0001199	--	3	-	40624205	40625127	923	--	2.28587	2.0847	0.13291	1	1	FALSE	1.20209	2.33874	-0.96018	0.7558	1	FALSE
MGP_C57BL6NJ_G0001200	--	3	+	41430634	41434684	2610	--	0	0.250465	#NAME?	0.99433	1	FALSE	1.13928	1.69211	-0.5707	0.95451	1	FALSE
MGP_C57BL6NJ_G0001201	--	3	+	41830812	41835277	3774	--	0	0	NA	NA	NA	NA	0.256727	3.33543	-3.6996	0.27326	1	FALSE
MGP_C57BL6NJ_G0001202	--	3	+	42248065	42248609	545	--	0	0	NA	NA	NA	NA	0	0	NA	NA	NA	NA
MGP_C57BL6NJ_G0001203	--	3	+	44621035	44625955	3250	--	0	0	NA	NA	NA	NA	0.242553	0.580299	-1.2585	0.98224	1	FALSE
MGP_C57BL6NJ_G0001204	--	3	-	45251321	45253889	2569	--	0	0	NA	NA	NA	NA	0	4.35224	#NAME?	0.26002	1	FALSE
MGP_C57BL6NJ_G0001205	--	3	-	45254691	45257646	1544	--	0	0.529601	#NAME?	0.72209	1	FALSE	0	1.98226	#NAME?	0.38478	1	FALSE
MGP_C57BL6NJ_G0001206	--	3	+	45435937	45439104	2577	--	0	0	NA	NA	NA	NA	0	1.7409	#NAME?	0.45085	1	FALSE
MGP_C57BL6NJ_G0001207	--	3	+	45445695	45448832	3138	--	0	0	NA	NA	NA	NA	0	5.22269	#NAME?	0.23921	1	FALSE
MGP_C57BL6NJ_G0001208	--	3	-	47422639	47425361	2723	--	0	0	NA	NA	NA	NA	0	0	NA	NA	NA	NA
MGP_C57BL6NJ_G0001209	--	3	+	48344533	48344641	109	--	0	0	NA	NA	NA	NA	0	0	NA	NA	NA	NA
MGP_C57BL6NJ_G0001210	--	3	+	49471500	49472564	1065	--	0	0	NA	NA	NA	NA	0	0	NA	NA	NA	NA
MGP_C57BL6NJ_G0001211	--	3	-	50840156	50844156	4001	--	0	0.250465	#NAME?	0.99433	1	FALSE	0	1.1606	#NAME?	0.6338	1	FALSE
MGP_C57BL6NJ_G0001212	--	3	-	51021335	51024474	1332	--	0	0	NA	NA	NA	NA	0	0.580299	#NAME?	0.86926	1	FALSE
MGP_C57BL6NJ_G0001213	--	3	-	51073965	51078029	4065	--	0	0	NA	NA	NA	NA	0	4.02424	#NAME?	0.21945	1	FALSE
MGP_C57BL6NJ_G0001214	--	3	-	51127036	51135112	3704	--	0	0	NA	NA	NA	NA	0	0	NA	NA	NA	NA
MGP_C57BL6NJ_G0001215	--	3	-	51300130	51303943	3814	--	0	0.250465	#NAME?	0.99433	1	FALSE	0	0	NA	NA	NA	NA
MGP_C57BL6NJ_G0001216	--	3	-	51343999	51346637	2639	--	0	0.500931	#NAME?	0.72893	1	FALSE	0	0.870448	#NAME?	0.74592	1	FALSE
MGP_C57BL6NJ_G0001217	--	3	-	51397004	51398279	1276	--	0	0	NA	NA	NA	NA	0	0.290149	#NAME?	0.99304	1	FALSE
MGP_C57BL6NJ_G0001218	--	3	+	51686150	51690103	2464	--	6.88947	5.84781	0.2365	0.74663	1	FALSE	17.419	16.6135	0.068304	0.86647	1	FALSE
MGP_C57BL6NJ_G0001219	--	3	+	51734405	51736029	1625	--	18.9496	14.61	0.37521	0.40151	1	FALSE	17.8553	25.3077	-0.50322	0.50186	1	FALSE
MGP_C57BL6NJ_G0001220	--	3	-	51759864	51760279	416	--	1.76104	5.60649	-1.6707	0.15856	1	FALSE	0.98824	1.30645	-0.40272	0.95995	1	FALSE
MGP_C57BL6NJ_G0001221	--	3	+	51902159	51902269	111	--	1.54952	0	Inf	0.19479	1	FALSE	0	1.11181	#NAME?	0.64261	1	FALSE
MGP_C57BL6NJ_G0001222	--	3	-	51967264	51969760	2497	--	0.262884	0.485007	-0.88358	0.98917	1	FALSE	0.436116	0.580299	-0.41208	1	1	FALSE
MGP_C57BL6NJ_G0001223	--	3	+	51975457	51978657	3201	--	5.10377	4.43857	0.20147	0.81621	1	FALSE	3.20293	9.14606	-1.5138	0.26984	1	FALSE
MGP_C57BL6NJ_G0001224	--	3	-	52050252	52052351	2100	--	0	1.09969	#NAME?	0.35606	1	FALSE	0.256727	4.0133	-3.9665	0.31579	1	FALSE
MGP_C57BL6NJ_G0001225	--	3	+	52078533	52079074	542	--	0	0	NA	NA	NA	NA	0	0	NA	NA	NA	NA
MGP_C57BL6NJ_G0001226	--	3	+	52178434	52179534	1101	--	0.696057	0	Inf	0.55361	1	FALSE	0.218058	1.02516	-2.2331	0.79333	1	FALSE
MGP_C57BL6NJ_G0001227	--	3	+	52199265	52200625	1361	--	0.262417	2.69553	-3.3606	0.091264	1	FALSE	0.217706	4.31264	-4.3081	0.25688	1	FALSE
MGP_C57BL6NJ_G0001228	--	3	-	52265656	52270620	4965	--	1.46939	2.58059	-0.81248	0.63902	1	FALSE	0.702813	0.832594	-0.24447	1	1	FALSE
MGP_C57BL6NJ_G0001229	--	3	-	52342758	52343778	1021	--	1.73134	2.88162	-0.73499	0.6539	1	FALSE	0	1.99319	#NAME?	0.3834	1	FALSE
MGP_C57BL6NJ_G0001230	--	3	-	52382950	52384161	1212	--	0	0	NA	NA	NA	NA	0	0	NA	NA	NA	NA
MGP_C57BL6NJ_G0001231	--	3	-	52388573	52392683	2845	--	0	0.250465	#NAME?	0.99433	1	FALSE	1.02691	2.03105	-0.98392	0.80789	1	FALSE
MGP_C57BL6NJ_G0001232	--	3	-	52401009	52403624	2616	--	1.02422	0.529601	0.95154	0.83524	1	FALSE	0	1.1606	#NAME?	0.6338	1	FALSE
MGP_C57BL6NJ_G0001233	--	3	-	52424660	52426485	1826	--	0.236968	0.558272	-1.2363	0.98927	1	FALSE	0.218058	0	Inf	1	1	FALSE
MGP_C57BL6NJ_G0001234	--	3	-	52506151	52508367	2217	--	0	0.262281	#NAME?	0.99433	1	FALSE	0	0.252295	#NAME?	0.99304	1	FALSE
MGP_C57BL6NJ_G0001235	--	3	-	52512754	52513372	619	--	0.706658	1.00186	-0.5036	0.9827	1	FALSE	0.435412	0	Inf	0.91817	1	FALSE
MGP_C57BL6NJ_G0001236	--	3	-	52523087	52526378	3292	--	0.499852	2.08974	-2.0637	0.33015	1	FALSE	0.474785	0	Inf	0.91127	1	FALSE
MGP_C57BL6NJ_G0001237	--	3	-	52584097	52591056	6960	--	6.97453	7.92891	-0.18502	0.9569	1	FALSE	1.61336	5.33781	-1.7262	0.40687	1	FALSE
MGP_C57BL6NJ_G0001238	--	3	-	52598387	52600185	1799	--	0.73682	1.01368	-0.46021	0.98279	1	FALSE	0	1.35317	#NAME?	0.55175	1	FALSE
MGP_C57BL6NJ_G0001239	--	3	+	52825338	52827349	2012	--	4.05373	7.28555	-0.84579	0.34688	1	FALSE	3.92989	4.86376	-0.30758	0.90996	1	FALSE
MGP_C57BL6NJ_G0001240	--	3	-	53652313	53655385	3073	--	0	0	NA	NA	NA	NA	0	0	NA	NA	NA	NA
MGP_C57BL6NJ_G0001241	--	3	+	53663367	53666039	2673	--	1.83738	0.512747	1.8413	0.53113	1	FALSE	2.07468	4.49461	-1.1153	0.62699	1	FALSE
MGP_C57BL6NJ_G0001242	--	3	+	53679714	53683889	4176	--	0.999237	1.41957	-0.50656	0.83885	1	FALSE	0.72766	2.85271	-1.971	0.54179	1	FALSE
MGP_C57BL6NJ_G0001243	--	3	+	53691445	53691900	456	--	0	0	NA	NA	NA	NA	0	0.540701	#NAME?	0.87543	1	FALSE
MGP_C57BL6NJ_G0001244	--	3	+	53693943	53694766	824	--	0	0.775028	#NAME?	0.51775	1	FALSE	0	0.580299	#NAME?	0.86926	1	FALSE
MGP_C57BL6NJ_G0001245	--	3	+	54132004	54133108	1105	--	0.524833	0	Inf	0.7389	1	FALSE	0	0.53151	#NAME?	0.87689	1	FALSE
MGP_C57BL6NJ_G0001246	--	3	+	54391624	54393225	1602	--	0	0	NA	NA	NA	NA	0	0.580299	#NAME?	0.86926	1	FALSE
MGP_C57BL6NJ_G0001247	--	3	+	56114216	56116347	2132	--	0.236968	0.763212	-1.6874	0.7791	1	FALSE	0	5.46405	#NAME?	0.19993	1	FALSE
MGP_C57BL6NJ_G0001248	--	3	+	56266478	56269870	3393	--	0	0	NA	NA	NA	NA	0	0.580299	#NAME?	0.86926	1	FALSE
MGP_C57BL6NJ_G0001249	--	3	+	56302238	56304255	2018	--	0	0	NA	NA	NA	NA	0	0	NA	NA	NA	NA
MGP_C57BL6NJ_G0001250	--	3	+	56359716	56362068	2353	--	0	0	NA	NA	NA	NA	0	0	NA	NA	NA	NA
MGP_C57BL6NJ_G0001251	--	3	-	56811945	56813924	1980	--	0	0.279136	#NAME?	0.99433	1	FALSE	0.217706	1.1408	-2.3896	0.78298	1	FALSE
MGP_C57BL6NJ_G0001252	--	3	-	56926723	56929726	3004	--	0	0.250465	#NAME?	0.99433	1	FALSE	0	3.77194	#NAME?	0.2775	1	FALSE
MGP_C57BL6NJ_G0001253	--	3	-	56932163	56935715	1931	--	0.262417	0.529601	-1.013	0.98926	1	FALSE	0.217706	2.3212	-3.4144	0.46945	1	FALSE
MGP_C57BL6NJ_G0001254	--	3	-	56967839	56971454	3616	--	0.222121	1.50279	-2.7582	0.5407	1	FALSE	0.218058	2.3212	-3.4121	0.46939	1	FALSE
MGP_C57BL6NJ_G0001255	--	3	-	58527457	58531411	3955	--	10.8977	17.5847	-0.69029	0.28931	1	FALSE	13.9661	14.4552	-0.049655	0.98372	1	FALSE
MGP_C57BL6NJ_G0001256	--	3	-	58551293	58552468	1176	--	1.16575	0.751396	0.63361	0.86361	1	FALSE	0.218058	2.24374	-3.3631	0.47343	1	FALSE
MGP_C57BL6NJ_G0001257	--	3	-	58592257	58593553	1297	--	0	0.500931	#NAME?	0.72893	1	FALSE	0	1.37329	#NAME?	0.54831	1	FALSE
MGP_C57BL6NJ_G0001258	--	3	+	59478092	59479283	1192	--	0.524833	0.250465	1.0672	1	1	FALSE	1.30624	0.290149	2.1705	0.70682	1	FALSE
MGP_C57BL6NJ_G0001259	--	3	+	59681319	59682426	1108	--	0.5253	1.27596	-1.2804	0.6522	1	FALSE	1.47335	1.00537	0.55138	0.97114	1	FALSE
MGP_C57BL6NJ_G0001260	--	3	+	60289481	60291003	1523	--	0	0	NA	NA	NA	NA	0.870824	0	Inf	0.73055	1	FALSE
MGP_C57BL6NJ_G0001261	--	3	+	60691125	60693562	2438	--	0	0	NA	NA	NA	NA	0	4.60454	#NAME?	0.21033	1	FALSE
MGP_C57BL6NJ_G0001262	--	3	+	61718264	61722243	3980	--	11.3903	10.2904	0.14651	0.79907	1	FALSE	3.98658	5.49408	-0.46272	0.78263	1	FALSE
MGP_C57BL6NJ_G0001263	--	3	+	61790357	61793730	3374	--	1.44773	2.79057	-0.94677	0.64636	1	FALSE	1.64206	2.11924	-0.36804	0.94439	1	FALSE
MGP_C57BL6NJ_G0001264	--	3	+	64810138	64810623	338	--	0	0	NA	NA	NA	NA	0	0	NA	NA	NA	NA
MGP_C57BL6NJ_G0001265	--	3	-	67048245	67049193	949	--	0	0.250465	#NAME?	0.99433	1	FALSE	0.896728	2.28334	-1.3484	0.74411	1	FALSE
MGP_C57BL6NJ_G0001266	--	3	+	67243706	67248088	2497	--	0.524833	0	Inf	0.7389	1	FALSE	0	4.48716	#NAME?	0.086834	1	FALSE
MGP_C57BL6NJ_G0001267	--	3	-	67429773	67431333	1561	--	0	0	NA	NA	NA	NA	0	0	NA	NA	NA	NA
MGP_C57BL6NJ_G0001268	--	3	+	67552717	67554725	2009	--	1.0506	2.92888	-1.4791	0.33426	1	FALSE	0	2.28334	#NAME?	0.32161	1	FALSE
MGP_C57BL6NJ_G0001269	--	3	+	67674254	67675362	1109	--	0	0	NA	NA	NA	NA	0	0.580299	#NAME?	0.86926	1	FALSE
MGP_C57BL6NJ_G0001270	--	3	+	69123007	69124847	1841	--	13.3572	14.1708	-0.085301	0.8892	1	FALSE	17.2776	10.4921	0.7196	0.41527	1	FALSE
MGP_C57BL6NJ_G0001271	--	3	+	70136117	70143034	6918	--	0	0	NA	NA	NA	NA	0	4.62259	#NAME?	0.20769	1	FALSE
MGP_C57BL6NJ_G0001272	--	3	-	70899719	70902701	2983	--	1.4291	1.07102	0.41612	0.87815	1	FALSE	0.935045	5.4724	-2.5491	0.23375	1	FALSE
MGP_C57BL6NJ_G0001273	--	3	-	75303842	75305706	1865	--	0	0	NA	NA	NA	NA	0	2.3212	#NAME?	0.34515	1	FALSE
MGP_C57BL6NJ_G0001274	--	3	+	75453053	75455177	2125	--	0	0	NA	NA	NA	NA	0	1.1606	#NAME?	0.6338	1	FALSE
MGP_C57BL6NJ_G0001275	--	3	-	77447899	77450118	2220	--	0	0.558272	#NAME?	0.71564	1	FALSE	0.871177	3.70336	-2.0878	0.46922	1	FALSE
MGP_C57BL6NJ_G0001276	--	3	+	78060973	78066429	3976	--	0	0.500931	#NAME?	0.72893	1	FALSE	0	2.28334	#NAME?	0.32161	1	FALSE
MGP_C57BL6NJ_G0001277	--	3	-	78146364	78146876	513	--	0	0	NA	NA	NA	NA	0	0	NA	NA	NA	NA
MGP_C57BL6NJ_G0001278	--	3	+	78412192	78414368	2177	--	0.222121	1.01461	-2.1915	0.6098	1	FALSE	0.460612	2.41652	-2.3913	0.52429	1	FALSE
MGP_C57BL6NJ_G0001279	--	3	+	79062539	79066099	3561	--	0	0.262281	#NAME?	0.99433	1	FALSE	0	1.99145	#NAME?	0.38362	1	FALSE
MGP_C57BL6NJ_G0001280	--	3	-	80176000	80182386	6387	--	0	0.279136	#NAME?	0.99433	1	FALSE	0	2.81311	#NAME?	0.22953	1	FALSE
MGP_C57BL6NJ_G0001281	--	3	-	80319188	80320686	1499	--	0.222121	0	Inf	1	1	FALSE	0	0.870448	#NAME?	0.74592	1	FALSE
MGP_C57BL6NJ_G0001282	--	3	-	81074175	81077828	1638	--	0	0	NA	NA	NA	NA	0	0	NA	NA	NA	NA
MGP_C57BL6NJ_G0001283	--	3	-	82335487	82336775	1289	--	6.15624	1.84698	1.7369	0.072167	1	FALSE	9.97297	8.07352	0.30483	0.78025	1	FALSE
MGP_C57BL6NJ_G0001284	--	3	+	82913466	82915790	2325	--	0	0	NA	NA	NA	NA	0	0	NA	NA	NA	NA
MGP_C57BL6NJ_G0001285	--	3	-	87082398	87093825	4485	--	0	0.250465	#NAME?	0.99433	1	FALSE	0.217706	0.542444	-1.3171	0.98207	1	FALSE
MGP_C57BL6NJ_G0001286	--	3	+	87983228	87987113	3886	--	4.60723	3.85337	0.25778	0.80224	1	FALSE	1.01273	2.36947	-1.2263	0.68387	1	FALSE
MGP_C57BL6NJ_G0001287	--	3	-	88333302	88336167	1263	--	0.525767	0.558272	-0.086544	1	1	FALSE	1.13928	1.31531	-0.20728	1	1	FALSE
MGP_C57BL6NJ_G0001288	--	3	+	89093407	89094950	1544	--	0.90333	0.279136	1.6943	0.64114	1	FALSE	1.34631	1.12274	0.26199	0.97135	1	FALSE
MGP_C57BL6NJ_G0001289	--	3	+	91413357	91415629	2273	--	0	0	NA	NA	NA	NA	0	0	NA	NA	NA	NA
MGP_C57BL6NJ_G0001290	--	3	-	92223432	92224371	940	--	0	0.262281	#NAME?	0.99433	1	FALSE	0	0	NA	NA	NA	NA
MGP_C57BL6NJ_G0001291	--	3	+	92795323	92798062	2740	--	36.1429	42.9386	-0.24856	0.47649	1	FALSE	37.7561	35.3396	0.095424	0.89357	1	FALSE
MGP_C57BL6NJ_G0001292	--	3	+	94021468	94028439	5498	--	8.72614	10.4295	-0.25725	0.80086	1	FALSE	2.51044	10.5864	-2.0762	0.13477	1	FALSE
MGP_C57BL6NJ_G0001293	--	3	+	94046955	94049511	2557	--	1.73559	0.500931	1.7927	0.45172	1	FALSE	1.02691	7.74739	-2.9154	0.35627	1	FALSE
MGP_C57BL6NJ_G0001294	--	3	+	97366461	97369004	2544	--	0	0	NA	NA	NA	NA	0	0	NA	NA	NA	NA
MGP_C57BL6NJ_G0001295	--	3	+	97455463	97456661	1199	--	0	0	NA	NA	NA	NA	0	0	NA	NA	NA	NA
MGP_C57BL6NJ_G0001296	--	3	+	97729874	97733829	3242	--	0	0	NA	NA	NA	NA	0.218058	2.03105	-3.2194	0.53335	1	FALSE
MGP_C57BL6NJ_G0001297	--	3	+	99640516	99642235	1442	--	4.14058	5.21267	-0.33219	0.80871	1	FALSE	3.35796	9.5673	-1.5105	0.45239	1	FALSE
MGP_C57BL6NJ_G0001298	--	3	+	99894606	99896209	1604	--	0.681209	1.33834	-0.97427	0.82431	1	FALSE	0	0	NA	NA	NA	NA
MGP_C57BL6NJ_G0001299	--	3	+	99946555	99958049	1740	--	8.38934	7.1211	0.23646	0.70127	1	FALSE	11.3674	9.91181	0.19768	0.86768	1	FALSE
MGP_C57BL6NJ_G0001300	--	3	+	100282557	100285036	2480	--	6.24785	2.35879	1.4053	0.11468	1	FALSE	4.15193	4.15657	-0.0016093	1	1	FALSE
MGP_C57BL6NJ_G0001301	--	3	+	100635259	100636860	1602	--	3.73995	2.57567	0.53807	0.66978	1	FALSE	2.04807	2.76432	-0.43266	0.93623	1	FALSE
MGP_C57BL6NJ_G0001302	--	3	-	100888615	100891467	2853	--	1.23621	1.49458	-0.27382	0.97814	1	FALSE	1.19212	0.522645	1.1896	0.87147	1	FALSE
MGP_C57BL6NJ_G0001303	--	3	-	101176270	101177064	795	--	5.09906	5.55127	-0.12259	0.95655	1	FALSE	6.94401	10.2762	-0.56547	0.66233	1	FALSE
MGP_C57BL6NJ_G0001304	--	3	+	101247892	101248413	522	--	0.681209	0.473191	0.52568	1	1	FALSE	0.921223	1.9246	-1.0629	0.81279	1	FALSE
MGP_C57BL6NJ_G0001305	--	3	+	101803155	101806442	3288	--	2.66862	1.05416	1.34	0.37734	1	FALSE	1.35628	3.72315	-1.4569	0.61803	1	FALSE
MGP_C57BL6NJ_G0001306	--	3	-	101815822	101817010	1189	--	0.5253	0.668177	-0.34709	0.9855	1	FALSE	0.896728	0.24136	1.8935	0.85521	1	FALSE
MGP_C57BL6NJ_G0001307	--	3	+	101988617	101989579	963	--	0	0	NA	NA	NA	NA	0	0	NA	NA	NA	NA
MGP_C57BL6NJ_G0001308	--	3	+	102233821	102237716	3896	--	1.37727	4.56149	-1.7277	0.14158	1	FALSE	3.12874	8.60672	-1.4599	0.35327	1	FALSE
MGP_C57BL6NJ_G0001309	--	3	+	102684598	102689718	5121	--	2.84335	3.61709	-0.34724	0.87602	1	FALSE	1.16378	3.57627	-1.6196	0.50227	1	FALSE
MGP_C57BL6NJ_G0001310	--	3	+	102779541	102782603	3063	--	5.63967	2.96259	0.92875	0.28298	1	FALSE	2.56975	2.8164	-0.13222	0.98248	1	FALSE
MGP_C57BL6NJ_G0001311	--	3	-	109945734	109950236	880	--	0.262417	0.262281	0.00074338	1	1	FALSE	0	2.57349	#NAME?	0.26946	1	FALSE
MGP_C57BL6NJ_G0001312	--	3	+	109991885	109998048	283	--	0	0	NA	NA	NA	NA	0	0.290149	#NAME?	0.99304	1	FALSE
MGP_C57BL6NJ_G0001313	--	3	+	111962627	111965212	2586	--	1.64015	2.00055	-0.28657	0.97421	1	FALSE	2.03845	4.2293	-1.0529	0.63235	1	FALSE
MGP_C57BL6NJ_G0001314	--	3	+	112061072	112063103	2032	--	24.0931	17.5779	0.45486	0.24959	1	FALSE	33.6263	54.1603	-0.68764	0.18281	1	FALSE
MGP_C57BL6NJ_G0001315	--	3	+	112228287	112232964	4678	--	7.33216	3.71492	0.98091	0.22083	1	FALSE	11.92	19.9309	-0.74162	0.38965	1	FALSE
MGP_C57BL6NJ_G0001316	--	3	+	113477572	113478257	686	--	0	0	NA	NA	NA	NA	0	0	NA	NA	NA	NA
MGP_C57BL6NJ_G0001317	--	3	+	113488729	113490611	1883	--	0	0	NA	NA	NA	NA	0	0.290149	#NAME?	0.99304	1	FALSE
MGP_C57BL6NJ_G0001318	--	3	+	113930355	113935577	5223	--	4.94879	6.77281	-0.45268	0.62618	1	FALSE	2.52286	4.15916	-0.72123	0.77577	1	FALSE
MGP_C57BL6NJ_G0001319	--	3	-	114193283	114195455	2173	--	0.5253	1.04235	-0.98862	0.80412	1	FALSE	0	3.79123	#NAME?	0.1198	1	FALSE
MGP_C57BL6NJ_G0001320	--	3	+	114219384	114220822	1439	--	0.222121	1.26507	-2.5098	0.47242	1	FALSE	1.84245	1.06302	0.79345	0.84674	1	FALSE
MGP_C57BL6NJ_G0001321	--	3	-	116004662	116005768	767	--	0	0	NA	NA	NA	NA	0.217706	0	Inf	1	1	FALSE
MGP_C57BL6NJ_G0001322	--	3	+	116406942	116409475	2534	--	0	0	NA	NA	NA	NA	0	0.290149	#NAME?	0.99304	1	FALSE
MGP_C57BL6NJ_G0001323	--	3	+	117644384	117645994	1611	--	0	0	NA	NA	NA	NA	0	0	NA	NA	NA	NA
MGP_C57BL6NJ_G0001324	--	3	+	122368998	122370021	1024	--	0.236968	0	Inf	1	1	FALSE	0.242553	1.40196	-2.5311	0.69311	1	FALSE
MGP_C57BL6NJ_G0001325	--	3	+	122780832	122781270	439	--	0	0.279136	#NAME?	0.99433	1	FALSE	1.12755	0.290149	1.9583	0.7727	1	FALSE
MGP_C57BL6NJ_G0001326	--	3	-	122823633	122825994	2362	--	5.10284	6.44005	-0.33577	0.75407	1	FALSE	8.82738	4.39669	1.0056	0.45233	1	FALSE
MGP_C57BL6NJ_G0001327	--	3	-	123238749	123242721	3973	--	27.9493	20.9739	0.41422	0.22973	1	FALSE	30.1099	39.4533	-0.38991	0.46501	1	FALSE
MGP_C57BL6NJ_G0001328	--	3	+	124950025	124952185	2071	--	0.262417	1.77371	-2.7568	0.27363	1	FALSE	1.64853	1.87614	-0.18659	1	1	FALSE
MGP_C57BL6NJ_G0001329	--	3	+	124954831	124958961	4131	--	1.68045	5.74308	-1.773	0.10524	1	FALSE	9.62011	12.9341	-0.42706	0.80793	1	FALSE
MGP_C57BL6NJ_G0001330	--	3	+	124960969	124964479	3511	--	0	1.32826	#NAME?	0.26964	1	FALSE	0.895672	7.08964	-2.9847	0.26521	1	FALSE
MGP_C57BL6NJ_G0001331	--	3	+	125325748	125327981	2234	--	10.3759	9.87626	0.071201	0.94027	1	FALSE	8.12351	8.70028	-0.098959	0.96621	1	FALSE
MGP_C57BL6NJ_G0001332	--	3	-	126279845	126282328	2018	--	6.94932	6.88935	0.012505	0.93058	1	FALSE	13.0316	20.5551	-0.65748	0.38405	1	FALSE
MGP_C57BL6NJ_G0001333	--	3	-	127669421	127669721	301	--	0	0	NA	NA	NA	NA	0	1.12274	#NAME?	0.64061	1	FALSE
MGP_C57BL6NJ_G0001334	--	3	-	127678336	127679032	697	--	0	0	NA	NA	NA	NA	0	0.290149	#NAME?	0.99304	1	FALSE
MGP_C57BL6NJ_G0001335	--	3	+	127824106	127826727	2622	--	5.73511	2.04607	1.487	0.14043	1	FALSE	4.65073	7.9014	-0.76465	0.57895	1	FALSE
MGP_C57BL6NJ_G0001336	--	3	-	128096571	128099909	3339	--	33.6123	24.0456	0.48322	0.16397	1	FALSE	29.7966	21.3861	0.47848	0.45237	1	FALSE
MGP_C57BL6NJ_G0001337	--	3	+	128100381	128101666	1286	--	9.54071	13.3285	-0.48234	0.42246	1	FALSE	7.81638	8.58466	-0.13526	0.96998	1	FALSE
MGP_C57BL6NJ_G0001338	--	3	-	128413743	128415550	1808	--	2.6759	2.90326	-0.11765	0.96796	1	FALSE	2.06365	5.87922	-1.5104	0.38454	1	FALSE
MGP_C57BL6NJ_G0001339	--	3	-	128445835	128449437	3603	--	7.80325	7.28039	0.10006	0.93378	1	FALSE	8.3095	16.0209	-0.94712	0.37516	1	FALSE
MGP_C57BL6NJ_G0001340	--	3	-	128452819	128455530	2712	--	74.6008	49.9275	0.57936	0.069311	1	FALSE	86.5673	105.205	-0.28131	0.43354	1	FALSE
MGP_C57BL6NJ_G0001341	--	3	-	128480261	128481333	1073	--	9.36949	6.91126	0.43902	0.513	1	FALSE	18.2657	25.2576	-0.46758	0.50272	1	FALSE
MGP_C57BL6NJ_G0001342	--	3	+	128743368	128746577	3210	--	1.02469	1.61456	-0.65596	0.71347	1	FALSE	0.871881	4.30345	-2.3033	0.49092	1	FALSE
MGP_C57BL6NJ_G0001343	--	3	-	129371278	129373826	2549	--	3.92602	1.20959	1.6985	0.20367	1	FALSE	1.75807	1.85427	-0.076861	1	1	FALSE
MGP_C57BL6NJ_G0001344	--	3	+	129827855	129832413	3586	--	0	0.250465	#NAME?	0.99433	1	FALSE	0.218058	1.7409	-2.997	0.60807	1	FALSE
MGP_C57BL6NJ_G0001345	--	3	-	130008378	130008977	600	--	0	0	NA	NA	NA	NA	0	0.580299	#NAME?	0.86926	1	FALSE
MGP_C57BL6NJ_G0001346	--	3	-	130042946	130045573	2628	--	0	0.262281	#NAME?	0.99433	1	FALSE	0	3.15379	#NAME?	0.23563	1	FALSE
MGP_C57BL6NJ_G0001347	--	3	-	130058020	130060567	2548	--	0	0	NA	NA	NA	NA	0.218058	0.290149	-0.41208	1	1	FALSE
MGP_C57BL6NJ_G0001348	--	3	-	130572246	130576091	2258	--	0	0	NA	NA	NA	NA	0	0.580299	#NAME?	0.86926	1	FALSE
MGP_C57BL6NJ_G0001349	--	3	-	131317905	131318150	246	--	0	0	NA	NA	NA	NA	0	1.45075	#NAME?	0.5355	1	FALSE
MGP_C57BL6NJ_G0001350	--	3	-	131318631	131319577	947	--	0	0	NA	NA	NA	NA	0.436116	1.93347	-2.1484	0.64932	1	FALSE
MGP_C57BL6NJ_G0001351	--	3	-	132197420	132200895	2501	--	0	0	NA	NA	NA	NA	0	0.580299	#NAME?	0.86926	1	FALSE
MGP_C57BL6NJ_G0001352	--	3	+	133515200	133519254	4055	--	0	0	NA	NA	NA	NA	0	0	NA	NA	NA	NA
MGP_C57BL6NJ_G0001353	--	3	+	133705187	133709619	4433	--	5.50818	5.13834	0.10027	0.85257	1	FALSE	1.58887	9.94862	-2.6465	0.20579	1	FALSE
MGP_C57BL6NJ_G0001354	--	3	+	133730962	133733839	2878	--	1.0506	0.837408	0.32721	1	1	FALSE	1.62333	1.58566	0.03387	1	1	FALSE
MGP_C57BL6NJ_G0001355	--	3	+	133748719	133752395	3566	--	0.721505	1.90339	-1.3995	0.56162	1	FALSE	1.12861	7.09676	-2.6526	0.30101	1	FALSE
MGP_C57BL6NJ_G0001356	--	3	+	133767456	133769057	1602	--	2.1506	2.31831	-0.10833	1	1	FALSE	0	1.35524	#NAME?	0.55139	1	FALSE
MGP_C57BL6NJ_G0001357	--	3	+	133772113	133772760	648	--	0.262417	0	Inf	1	1	FALSE	0	0.252295	#NAME?	0.99304	1	FALSE
MGP_C57BL6NJ_G0001358	--	3	+	133848909	133852491	3583	--	2.17936	1.82242	0.25806	0.91171	1	FALSE	0.72766	4.82436	-2.729	0.27198	1	FALSE
MGP_C57BL6NJ_G0001359	--	3	+	133857545	133859380	1836	--	0.747421	0	Inf	0.54083	1	FALSE	0.67867	4.06209	-2.5814	0.49409	1	FALSE
MGP_C57BL6NJ_G0001360	--	3	-	134093199	134094243	1045	--	0.473937	0	Inf	0.75171	1	FALSE	0	0	NA	NA	NA	NA
MGP_C57BL6NJ_G0001361	--	3	-	134100977	134102588	1612	--	0.525767	1.35016	-1.3606	0.64768	1	FALSE	0.435412	1.70304	-1.9677	0.71902	1	FALSE
MGP_C57BL6NJ_G0001362	--	3	-	134113517	134114409	893	--	0.262884	0	Inf	1	1	FALSE	0	0	NA	NA	NA	NA
MGP_C57BL6NJ_G0001363	--	3	-	134135076	134137568	2493	--	1.49484	2.86066	-0.93635	0.54647	1	FALSE	1.1524	5.00962	-2.1201	0.31707	1	FALSE
MGP_C57BL6NJ_G0001364	--	3	-	134177729	134180799	3071	--	0	0	NA	NA	NA	NA	0	1.1606	#NAME?	0.6338	1	FALSE
MGP_C57BL6NJ_G0001365	--	3	-	134271759	134274634	2554	--	1.69105	3.14072	-0.89318	0.56654	1	FALSE	1.88076	5.16504	-1.4575	0.56319	1	FALSE
MGP_C57BL6NJ_G0001366	--	3	-	134316675	134320372	3698	--	0	1.281	#NAME?	0.26073	1	FALSE	0.692844	2.56256	-1.887	0.60197	1	FALSE
MGP_C57BL6NJ_G0001367	--	3	-	134382266	134385465	3200	--	0.236968	0	Inf	1	1	FALSE	0	0.870448	#NAME?	0.74592	1	FALSE
MGP_C57BL6NJ_G0001368	--	3	-	134409214	134414830	5617	--	0	0.262281	#NAME?	0.99433	1	FALSE	0	1.70304	#NAME?	0.45629	1	FALSE
MGP_C57BL6NJ_G0001369	--	3	-	134425874	134427952	2079	--	1.21029	0.512747	1.239	0.6884	1	FALSE	0.474433	3.75214	-2.9834	0.39106	1	FALSE
MGP_C57BL6NJ_G0001370	--	3	-	134441864	134445492	1280	--	0.710905	0.222726	1.6744	0.80953	1	FALSE	0.218058	4.30345	-4.3027	0.31318	1	FALSE
MGP_C57BL6NJ_G0001371	--	3	-	134549746	134553376	3631	--	0.459089	0	Inf	0.75571	1	FALSE	0.436116	0.290149	0.58792	1	1	FALSE
MGP_C57BL6NJ_G0001372	--	3	-	134923467	134925860	2394	--	0.262417	0.723656	-1.4634	0.78028	1	FALSE	0.513454	1.9444	-1.921	0.64335	1	FALSE
MGP_C57BL6NJ_G0001373	--	3	-	134926025	134928005	1981	--	0.499852	2.56056	-2.3569	0.26757	1	FALSE	0.218058	0.290149	-0.41208	1	1	FALSE
MGP_C57BL6NJ_G0001374	--	3	-	135041255	135044671	3417	--	5.51056	5.566	-0.014443	0.97375	1	FALSE	6.87172	9.34677	-0.4438	0.74939	1	FALSE
MGP_C57BL6NJ_G0001375	--	3	-	135077014	135077695	682	--	0.236968	2.29468	-3.2755	0.24836	1	FALSE	0.436116	3.67436	-3.0747	0.34898	1	FALSE
MGP_C57BL6NJ_G0001376	--	3	+	135276828	135278796	1969	--	0	0	NA	NA	NA	NA	0	0	NA	NA	NA	NA
MGP_C57BL6NJ_G0001377	--	3	-	136581406	136584580	2581	--	0.473937	0.529601	-0.16021	1	1	FALSE	0	0	NA	NA	NA	NA
MGP_C57BL6NJ_G0001378	--	3	+	136734217	136735318	1102	--	0.918178	0.222726	2.0435	0.64627	1	FALSE	0	0.870448	#NAME?	0.74592	1	FALSE
MGP_C57BL6NJ_G0001379	--	3	+	136755963	136759414	3452	--	0	0.558272	#NAME?	0.71564	1	FALSE	0	1.1012	#NAME?	0.64456	1	FALSE
MGP_C57BL6NJ_G0001380	--	3	+	136936137	136937807	1671	--	23.6224	7.04292	1.7459	0.02165	0.60169	FALSE	20.6034	13.7803	0.58028	0.70165	1	FALSE
MGP_C57BL6NJ_G0001381	--	3	+	138011623	138017765	6143	--	0.459089	0	Inf	0.75571	1	FALSE	0	1.08489	#NAME?	0.64759	1	FALSE
MGP_C57BL6NJ_G0001382	--	3	+	138034101	138035999	1899	--	0	0	NA	NA	NA	NA	0	0	NA	NA	NA	NA
MGP_C57BL6NJ_G0001383	--	3	+	138065558	138068386	2829	--	0.222121	0	Inf	1	1	FALSE	0.242553	0	Inf	1	1	FALSE
MGP_C57BL6NJ_G0001384	--	3	-	138178815	138181185	2371	--	1.5356	2.21823	-0.5306	0.7416	1	FALSE	0.949219	4.59102	-2.274	0.32047	1	FALSE
MGP_C57BL6NJ_G0001385	--	3	+	138368123	138368833	711	--	0	0	NA	NA	NA	NA	0	0	NA	NA	NA	NA
MGP_C57BL6NJ_G0001386	--	3	+	138385882	138387260	1379	--	0	0	NA	NA	NA	NA	0	0	NA	NA	NA	NA
MGP_C57BL6NJ_G0001387	--	3	-	138515572	138518103	2532	--	0	0	NA	NA	NA	NA	0	0	NA	NA	NA	NA
MGP_C57BL6NJ_G0001388	--	3	+	138643076	138645333	2258	--	0.262417	0.250465	0.067248	1	1	FALSE	0	0.24136	#NAME?	0.99304	1	FALSE
MGP_C57BL6NJ_G0001389	--	3	-	139065829	139069172	3344	--	1.02422	0.500931	1.0318	0.83657	1	FALSE	0	2.1571	#NAME?	0.33568	1	FALSE
MGP_C57BL6NJ_G0001390	--	3	+	140312259	140314225	1967	--	0.459089	1.32242	-1.5263	0.65344	1	FALSE	0.895672	2.23455	-1.3189	0.74568	1	FALSE
MGP_C57BL6NJ_G0001391	--	3	+	140353775	140356989	3215	--	4.53472	2.74013	0.72677	0.56584	1	FALSE	1.83177	3.37535	-0.8818	0.76751	1	FALSE
MGP_C57BL6NJ_G0001392	--	3	-	140594717	140596490	1774	--	0	0.250465	#NAME?	0.99433	1	FALSE	0.256727	0	Inf	1	1	FALSE
MGP_C57BL6NJ_G0001393	--	3	-	140596640	140598365	1726	--	0	0.780067	#NAME?	0.51664	1	FALSE	0.435764	1.7409	-1.9982	0.71665	1	FALSE
MGP_C57BL6NJ_G0001394	--	3	-	141173102	141183928	331	--	0	0	NA	NA	NA	NA	0	0	NA	NA	NA	NA
MGP_C57BL6NJ_G0001395	--	3	-	143141798	143144493	2696	--	1.95346	2.58563	-0.40448	0.86374	1	FALSE	5.26238	7.28409	-0.46903	0.78299	1	FALSE
MGP_C57BL6NJ_G0001396	--	3	-	143144724	143153570	7662	--	15.9094	18.9808	-0.25466	0.63518	1	FALSE	23.1216	34.9218	-0.59489	0.34717	1	FALSE
MGP_C57BL6NJ_G0001397	--	3	-	143397843	143401739	3897	--	2.58756	2.64975	-0.034264	1	1	FALSE	3.79267	5.61825	-0.56691	0.74102	1	FALSE
MGP_C57BL6NJ_G0001398	--	3	+	143626317	143628567	2251	--	17.8433	20.901	-0.22819	0.67908	1	FALSE	21.5598	20.1307	0.098943	0.90594	1	FALSE
MGP_C57BL6NJ_G0001399	--	3	+	143639691	143643535	3845	--	6.45087	9.51653	-0.56094	0.47283	1	FALSE	6.37013	8.58433	-0.43038	0.74902	1	FALSE
MGP_C57BL6NJ_G0001400	--	3	+	144510356	144511884	1529	--	1.74619	2.01647	-0.20762	0.97443	1	FALSE	1.20595	3.54987	-1.5576	0.537	1	FALSE
MGP_C57BL6NJ_G0001401	--	3	-	144577674	144578676	1003	--	1.71743	1.06598	0.68807	0.74964	1	FALSE	0	0.270351	#NAME?	0.99304	1	FALSE
MGP_C57BL6NJ_G0001402	--	3	+	145788255	145790601	2347	--	9.21689	5.23033	0.81738	0.23452	1	FALSE	6.09117	10.3294	-0.76196	0.54065	1	FALSE
MGP_C57BL6NJ_G0001403	--	3	-	146953261	146955030	1770	--	3.93181	4.05924	-0.046015	1	1	FALSE	5.13654	12.0679	-1.2323	0.34114	1	FALSE
MGP_C57BL6NJ_G0001404	--	3	+	149908355	149910966	2612	--	0	0	NA	NA	NA	NA	0	0	NA	NA	NA	NA
MGP_C57BL6NJ_G0001405	--	3	+	151984158	151990159	697	--	0	0	NA	NA	NA	NA	0	0	NA	NA	NA	NA
MGP_C57BL6NJ_G0001406	--	3	+	154846145	154847462	1318	--	0	0.279136	#NAME?	0.99433	1	FALSE	0	0	NA	NA	NA	NA
MGP_C57BL6NJ_G0001407	--	3	-	156010589	156015210	711	--	0	0	NA	NA	NA	NA	0	0	NA	NA	NA	NA
MGP_C57BL6NJ_G0001408	--	3	+	157135138	157136008	871	--	0	0	NA	NA	NA	NA	0	0	NA	NA	NA	NA
MGP_C57BL6NJ_G0001409	--	3	+	157266721	157267260	540	--	0	0	NA	NA	NA	NA	0	0	NA	NA	NA	NA
MGP_C57BL6NJ_G0001410	--	3	-	160012966	160017384	4419	--	0	0	NA	NA	NA	NA	0.218058	2.56256	-3.5548	0.41086	1	FALSE
MGP_C57BL6NJ_G0001411	--	3	-	160036703	160042685	5983	--	0.236968	1.08787	-2.1987	0.60059	1	FALSE	0	8.95678	#NAME?	0.16603	1	FALSE
MGP_C57BL6NJ_G0001412	--	3	+	160804814	160808264	3451	--	0	0	NA	NA	NA	NA	0.256727	0.270351	-0.074596	1	1	FALSE
MGP_C57BL6NJ_G0001413	--	3	+	161159101	161160215	1115	--	0	0	NA	NA	NA	NA	0	0.580299	#NAME?	0.86926	1	FALSE
MGP_C57BL6NJ_G0001414	--	3	-	161249928	161252702	2775	--	4.10574	0	Inf	0.11657	1	FALSE	2.09812	3.20918	-0.61311	0.82418	1	FALSE
MGP_C57BL6NJ_G0001415	--	3	-	161384090	161386401	2312	--	3.38116	2.87166	0.23563	0.84868	1	FALSE	6.26464	4.91048	0.35137	0.76541	1	FALSE
MGP_C57BL6NJ_G0001416	--	3	-	161387039	161388449	1411	--	9.92402	6.97855	0.508	0.48092	1	FALSE	10.673	18.4315	-0.78821	0.39039	1	FALSE
MGP_C57BL6NJ_G0001417	--	3	+	161389492	161393145	1778	--	20.0285	28.5403	-0.51095	0.23888	1	FALSE	29.5471	30.2321	-0.033064	0.95764	1	FALSE
MGP_C57BL6NJ_G0001418	--	3	-	161397012	161400090	3079	--	5.73651	4.35934	0.39606	0.68202	1	FALSE	7.24322	9.9597	-0.45947	0.71915	1	FALSE
MGP_C57BL6NJ_G0001419	--	3	+	162003541	162004525	985	--	0	0.250465	#NAME?	0.99433	1	FALSE	0	0	NA	NA	NA	NA
MGP_C57BL6NJ_G0001420	--	3	-	162375820	162379195	3376	--	0.473937	1.90843	-2.0096	0.42992	1	FALSE	0	1.64539	#NAME?	0.46482	1	FALSE
MGP_C57BL6NJ_G0001421	--	3	-	162540612	162541522	911	--	0	0	NA	NA	NA	NA	0	0	NA	NA	NA	NA
MGP_C57BL6NJ_G0001422	--	3	+	163280954	163283202	2249	--	0.222121	0	Inf	1	1	FALSE	0	0	NA	NA	NA	NA
MGP_C57BL6NJ_G0001423	--	3	-	163413482	163415485	2004	--	0	0	NA	NA	NA	NA	0	0	NA	NA	NA	NA
MGP_C57BL6NJ_G0001424	--	3	+	164133615	164137606	3992	--	0	0	NA	NA	NA	NA	0	0	NA	NA	NA	NA
MGP_C57BL6NJ_G0001425	--	3	+	164310794	164313584	2791	--	0	0.803699	#NAME?	0.51156	1	FALSE	0.460612	1.93347	-2.0696	0.64765	1	FALSE
MGP_C57BL6NJ_G0001426	--	3	+	165992595	165995155	2561	--	0	0.837408	#NAME?	0.55287	1	FALSE	0	7.16709	#NAME?	0.15555	1	FALSE
MGP_C57BL6NJ_G0001427	--	3	+	166055420	166056747	1328	--	0	0	NA	NA	NA	NA	0.436116	0.870448	-0.99705	0.97356	1	FALSE
MGP_C57BL6NJ_G0001428	--	3	+	166084171	166086914	2664	--	0	0.279136	#NAME?	0.99433	1	FALSE	0	0.580299	#NAME?	0.86926	1	FALSE
MGP_C57BL6NJ_G0001429	--	3	+	166090115	166091788	1674	--	0	0	NA	NA	NA	NA	0	2.27241	#NAME?	0.32279	1	FALSE
MGP_C57BL6NJ_G0001430	--	3	+	166370149	166373326	3178	--	0	1.83927	#NAME?	0.12698	1	FALSE	0.218058	6.63558	-4.9274	0.26888	1	FALSE
MGP_C57BL6NJ_G0001431	--	3	+	166444177	166445741	1565	--	0	0.473191	#NAME?	0.73596	1	FALSE	0	1.45075	#NAME?	0.5355	1	FALSE
MGP_C57BL6NJ_G0001432	--	3	-	166589598	166590796	1199	--	0	0	NA	NA	NA	NA	0	0	NA	NA	NA	NA
MGP_C57BL6NJ_G0001433	--	3	-	167346251	167348481	2231	--	142.168	166.655	-0.22928	0.84204	1	FALSE	82.9263	81.9611	0.016891	0.89169	1	FALSE
MGP_C57BL6NJ_G0001434	--	3	+	167455185	167459006	3391	--	11.8871	7.18629	0.72607	0.21	1	FALSE	8.86941	18.6349	-1.0711	0.23533	1	FALSE
MGP_C57BL6NJ_G0001435	--	3	-	167508893	167511362	2470	--	13.664	9.94805	0.45789	0.37758	1	FALSE	9.25614	16.1015	-0.79871	0.39356	1	FALSE
MGP_C57BL6NJ_G0001436	--	3	+	167654100	167655524	1372	--	0	0	NA	NA	NA	NA	0	0	NA	NA	NA	NA
MGP_C57BL6NJ_G0001437	--	3	+	167682171	167683884	1714	--	0	0.250465	#NAME?	0.99433	1	FALSE	0.436116	2.3212	-2.4121	0.57476	1	FALSE
MGP_C57BL6NJ_G0001438	--	3	+	167774800	167779138	4339	--	0.236968	0	Inf	1	1	FALSE	0.653823	5.46405	-3.063	0.4015	1	FALSE
MGP_C57BL6NJ_G0001439	--	3	+	167980824	167981848	1025	--	0	0	NA	NA	NA	NA	0	1.99145	#NAME?	0.38362	1	FALSE
MGP_C57BL6NJ_G0001440	--	3	+	169385154	169387524	2371	--	0.236968	0.512747	-1.1136	0.98918	1	FALSE	1.24497	2.57175	-1.0466	0.74923	1	FALSE
MGP_C57BL6NJ_G0001441	--	4	+	3120732	3121006	275	--	0.99877	0.445451	1.1649	0.84047	1	FALSE	1.54036	0.821659	0.90666	0.88388	1	FALSE
MGP_C57BL6NJ_G0001442	--	4	-	5318498	5327780	72	--	0.222121	0.279136	-0.32963	1	1	FALSE	0	1.1606	#NAME?	0.6338	1	FALSE
MGP_C57BL6NJ_G0001443	--	4	+	9766125	9849157	73353	--	1.41756	2.12518	-0.58417	0.85331	1	FALSE	0.436116	15.7361	-5.1732	0.18491	1	FALSE
MGP_C57BL6NJ_G0001444	--	4	+	13817988	13818593	606	--	0	0	NA	NA	NA	NA	0	0	NA	NA	NA	NA
MGP_C57BL6NJ_G0001445	--	4	+	20235383	20239011	3629	--	2.92632	1.24822	1.2292	0.41282	1	FALSE	0.921223	10.0971	-3.4542	0.16432	1	FALSE
MGP_C57BL6NJ_G0001446	--	4	+	44484284	44485851	1568	--	0	0	NA	NA	NA	NA	0	0	NA	NA	NA	NA
MGP_C57BL6NJ_G0001447	--	4	+	44517722	44520032	2311	--	0.484537	3.60024	-2.8934	0.074107	1	FALSE	2.18023	5.0494	-1.2116	0.62277	1	FALSE
MGP_C57BL6NJ_G0001448	--	4	-	47912088	48014385	1060	--	0	0	NA	NA	NA	NA	0	0.580299	#NAME?	0.86926	1	FALSE
MGP_C57BL6NJ_G0001449	--	4	+	103261125	103263599	2475	--	0.5253	0.786844	-0.58294	0.98577	1	FALSE	2.1165	4.17009	-0.9784	0.67248	1	FALSE
MGP_C57BL6NJ_G0001450	--	4	-	103372071	103381717	468	--	0	0	NA	NA	NA	NA	0	0	NA	NA	NA	NA
MGP_C57BL6NJ_G0001451	--	4	+	103537548	103553244	589	--	0	0	NA	NA	NA	NA	0	0	NA	NA	NA	NA
MGP_C57BL6NJ_G0001452	--	4	-	110782805	110783846	592	--	0	0	NA	NA	NA	NA	0	0.580299	#NAME?	0.86926	1	FALSE
MGP_C57BL6NJ_G0001453	--	4	-	113290634	113292921	2288	--	0	1.60062	#NAME?	0.17841	1	FALSE	0.65347	0.290149	1.1713	0.93262	1	FALSE
MGP_C57BL6NJ_G0001454	--	4	-	125056925	125057358	434	--	0	0	NA	NA	NA	NA	0.770181	0	Inf	0.79765	1	FALSE
MGP_C57BL6NJ_G0001455	--	4	-	130639430	130640732	752	--	0.222121	0	Inf	1	1	FALSE	0	0	NA	NA	NA	NA
MGP_C57BL6NJ_G0001456	--	4	+	138807132	138811741	4610	--	40.6686	41.4405	-0.027124	0.98321	1	FALSE	78.8319	91.8148	-0.21995	0.63802	1	FALSE
MGP_C57BL6NJ_G0001457	--	4	-	139048838	139058163	1749	--	0	0.250465	#NAME?	0.99433	1	FALSE	0	0.580299	#NAME?	0.86926	1	FALSE
MGP_C57BL6NJ_G0001458	--	4	+	142820785	142821114	330	--	0	0	NA	NA	NA	NA	0	0	NA	NA	NA	NA
MGP_C57BL6NJ_G0001459	--	4	+	144191706	144194192	2487	--	0	1.00186	#NAME?	0.47782	1	FALSE	0	3.48179	#NAME?	0.28773	1	FALSE
MGP_C57BL6NJ_G0001460	--	4	-	148287303	148289949	2647	--	0	0	NA	NA	NA	NA	0	0	NA	NA	NA	NA
MGP_C57BL6NJ_G0001461	--	4	-	149312203	149313477	1275	--	0.473937	1.15318	-1.2829	0.66364	1	FALSE	0.872233	2.67974	-1.6193	0.62972	1	FALSE
MGP_C57BL6NJ_G0001462	--	4	+	151016741	151016959	219	--	0	0	NA	NA	NA	NA	0	0	NA	NA	NA	NA
MGP_C57BL6NJ_G0001463	--	4	-	153308814	153310507	145	--	0	0	NA	NA	NA	NA	0	0	NA	NA	NA	NA
MGP_C57BL6NJ_G0001464	--	4	+	159540641	159544545	2459	--	20.0307	11.0026	0.86437	0.061894	0.97805	FALSE	32.0727	38.3559	-0.2581	0.63791	1	FALSE
MGP_C57BL6NJ_G0001465	--	4	-	161589664	161590085	422	--	0	0	NA	NA	NA	NA	0	0	NA	NA	NA	NA
MGP_C57BL6NJ_G0001466	--	4	-	161688795	161691655	2861	--	1.00984	2.06877	-1.0347	0.59462	1	FALSE	0.935045	2.21475	-1.244	0.74506	1	FALSE
MGP_C57BL6NJ_G0001467	--	4	-	166069772	166073876	4105	--	28.0655	29.2083	-0.05758	0.93551	1	FALSE	30.8705	39.3627	-0.3506	0.54927	1	FALSE
MGP_C57BL6NJ_G0001468	--	5	-	843004	846610	3607	--	1.77351	1.95595	-0.14127	0.97437	1	FALSE	1.58922	2.53564	-0.67403	0.88129	1	FALSE
MGP_C57BL6NJ_G0001469	--	5	+	2991323	2993259	1937	--	0	0	NA	NA	NA	NA	0	0.290149	#NAME?	0.99304	1	FALSE
MGP_C57BL6NJ_G0001470	--	5	-	4635132	4637556	2425	--	0	0.250465	#NAME?	0.99433	1	FALSE	0	1.99319	#NAME?	0.3834	1	FALSE
MGP_C57BL6NJ_G0001471	--	5	-	4663287	4664830	1544	--	0	0.250465	#NAME?	0.99433	1	FALSE	0.218058	0.493655	-1.1788	0.98193	1	FALSE
MGP_C57BL6NJ_G0001472	--	5	-	5808120	5810183	2064	--	0	0	NA	NA	NA	NA	0.218058	0.85065	-1.9639	0.87995	1	FALSE
MGP_C57BL6NJ_G0001473	--	5	-	5998850	6002642	2386	--	0.710905	0.558272	0.34869	1	1	FALSE	0.217706	2.61135	-3.5843	0.44653	1	FALSE
MGP_C57BL6NJ_G0001474	--	5	+	6161981	6165595	3615	--	0	0	NA	NA	NA	NA	0	0	NA	NA	NA	NA
MGP_C57BL6NJ_G0001475	--	5	-	6228803	6232612	3765	--	0.473937	0	Inf	0.75171	1	FALSE	0	0.24136	#NAME?	0.99304	1	FALSE
MGP_C57BL6NJ_G0001476	--	5	+	6350665	6350965	301	--	0	0.500931	#NAME?	0.72893	1	FALSE	0.218058	0.580299	-1.4121	0.98218	1	FALSE
MGP_C57BL6NJ_G0001477	--	5	+	6547694	6547924	231	--	0	0	NA	NA	NA	NA	0	0	NA	NA	NA	NA
MGP_C57BL6NJ_G0001478	--	5	-	7240417	7243122	2706	--	0	0	NA	NA	NA	NA	0.218058	1.1606	-2.4121	0.78123	1	FALSE
MGP_C57BL6NJ_G0001479	--	5	-	8431545	8433602	2058	--	0	0	NA	NA	NA	NA	0	1.1606	#NAME?	0.6338	1	FALSE
MGP_C57BL6NJ_G0001480	--	5	-	10232838	10241178	430	--	0	0	NA	NA	NA	NA	0	0	NA	NA	NA	NA
MGP_C57BL6NJ_G0001481	--	5	-	10287633	10290516	2884	--	0	0.250465	#NAME?	0.99433	1	FALSE	0	0.542444	#NAME?	0.87515	1	FALSE
MGP_C57BL6NJ_G0001482	--	5	+	10773096	10780370	3619	--	0	0	NA	NA	NA	NA	0.871177	2.3014	-1.4015	0.74434	1	FALSE
MGP_C57BL6NJ_G0001483	--	5	-	11445614	11448113	2500	--	0	0.250465	#NAME?	0.99433	1	FALSE	0.436116	4.1411	-3.2472	0.25643	1	FALSE
MGP_C57BL6NJ_G0001484	--	5	+	11824492	11828431	3907	--	0	0	NA	NA	NA	NA	0	0.580299	#NAME?	0.86926	1	FALSE
MGP_C57BL6NJ_G0001485	--	5	+	11874356	11877115	2686	--	0.236968	0	Inf	1	1	FALSE	0	1.41115	#NAME?	0.54197	1	FALSE
MGP_C57BL6NJ_G0001486	--	5	+	11899215	11903247	4033	--	0	0.558272	#NAME?	0.71564	1	FALSE	0.218058	4.06209	-4.2194	0.37074	1	FALSE
MGP_C57BL6NJ_G0001487	--	5	+	11959429	11961627	2199	--	0	0.250465	#NAME?	0.99433	1	FALSE	0.717339	1.68324	-1.2305	0.80528	1	FALSE
MGP_C57BL6NJ_G0001488	--	5	-	11971602	11973458	1857	--	0.236968	0	Inf	1	1	FALSE	0	0	NA	NA	NA	NA
MGP_C57BL6NJ_G0001489	--	5	+	12479695	12481565	1871	--	0	0.500931	#NAME?	0.72893	1	FALSE	0.435412	3.72315	-3.0961	0.40385	1	FALSE
MGP_C57BL6NJ_G0001490	--	5	+	12704746	12707623	2878	--	0	0	NA	NA	NA	NA	0.65347	5.46405	-3.0638	0.40152	1	FALSE
MGP_C57BL6NJ_G0001491	--	5	+	13038741	13043206	3190	--	0	0.751396	#NAME?	0.5432	1	FALSE	0.217706	2.3212	-3.4144	0.46945	1	FALSE
MGP_C57BL6NJ_G0001492	--	5	+	13074463	13077300	2838	--	1.47317	0.250465	2.5562	0.38675	1	FALSE	0.870824	4.60454	-2.4026	0.4823	1	FALSE
MGP_C57BL6NJ_G0001493	--	5	+	13077455	13081313	2643	--	0.761801	0	Inf	0.53745	1	FALSE	0.217706	5.20289	-4.5789	0.2904	1	FALSE
MGP_C57BL6NJ_G0001494	--	5	+	13082800	13087357	4558	--	0.444241	0.250465	0.82673	1	1	FALSE	1.19142	0.832594	0.517	0.95848	1	FALSE
MGP_C57BL6NJ_G0001495	--	5	+	13276654	13278924	2271	--	0	0	NA	NA	NA	NA	0	0	NA	NA	NA	NA
MGP_C57BL6NJ_G0001496	--	5	+	13305437	13307095	1659	--	0	0	NA	NA	NA	NA	0	2.3212	#NAME?	0.34515	1	FALSE
MGP_C57BL6NJ_G0001497	--	5	+	14389423	14390603	1181	--	0	0	NA	NA	NA	NA	0	0	NA	NA	NA	NA
MGP_C57BL6NJ_G0001498	--	5	+	14721208	14723859	2652	--	0	0.250465	#NAME?	0.99433	1	FALSE	0	1.06302	#NAME?	0.65171	1	FALSE
MGP_C57BL6NJ_G0001499	--	5	+	15199328	15200320	993	--	1.1106	2.2392	-1.0116	0.62588	1	FALSE	2.58358	3.6818	-0.51104	0.8252	1	FALSE
MGP_C57BL6NJ_G0001500	--	5	+	15233513	15235003	1491	--	0.788651	0.541417	0.54265	1	1	FALSE	0	0.580299	#NAME?	0.86926	1	FALSE
MGP_C57BL6NJ_G0001501	--	5	-	17997654	18000776	3123	--	0	1.25233	#NAME?	0.43335	1	FALSE	0.256727	4.64239	-4.1766	0.34612	1	FALSE
MGP_C57BL6NJ_G0001502	--	5	+	19608529	19609027	499	--	0	0	NA	NA	NA	NA	0	0	NA	NA	NA	NA
MGP_C57BL6NJ_G0001503	--	5	+	19938973	19940311	1339	--	0.90333	1.57369	-0.80083	0.87878	1	FALSE	0.218058	0.72408	-1.7314	0.88785	1	FALSE
MGP_C57BL6NJ_G0001504	--	5	+	20040454	20041400	947	--	0	0.250465	#NAME?	0.99433	1	FALSE	0	0.290149	#NAME?	0.99304	1	FALSE
MGP_C57BL6NJ_G0001505	--	5	-	20956943	20958835	1893	--	0.262884	0	Inf	1	1	FALSE	0.242553	0.270351	-0.15653	1	1	FALSE
MGP_C57BL6NJ_G0001506	--	5	+	21815560	21818630	3071	--	0	0.279136	#NAME?	0.99433	1	FALSE	0	3.19164	#NAME?	0.29925	1	FALSE
MGP_C57BL6NJ_G0001507	--	5	-	21928834	21933567	4734	--	0	0.512747	#NAME?	0.72606	1	FALSE	0	2.03105	#NAME?	0.37869	1	FALSE
MGP_C57BL6NJ_G0001508	--	5	+	22525515	22526295	781	--	0.485004	0	Inf	0.74881	1	FALSE	0	0.290149	#NAME?	0.99304	1	FALSE
MGP_C57BL6NJ_G0001509	--	5	+	22948312	22949195	884	--	5.76424	6.81038	-0.2406	0.82509	1	FALSE	3.01287	4.68808	-0.63786	0.73656	1	FALSE
MGP_C57BL6NJ_G0001510	--	5	+	23350544	23353138	2595	--	0.943626	2.27464	-1.2694	0.50117	1	FALSE	3.67246	7.59339	-1.048	0.49761	1	FALSE
MGP_C57BL6NJ_G0001511	--	5	-	23670616	23672717	2102	--	1.05013	0.541417	0.95576	0.83354	1	FALSE	0	0.252295	#NAME?	0.99304	1	FALSE
MGP_C57BL6NJ_G0001512	--	5	+	24681031	24685050	4020	--	2.03406	0.500931	2.0217	0.35907	1	FALSE	0.435764	6.47828	-3.894	0.23398	1	FALSE
MGP_C57BL6NJ_G0001513	--	5	-	25043184	25045206	2023	--	0.459089	1.7392	-1.9216	0.42621	1	FALSE	2.37217	2.53131	-0.093677	0.98849	1	FALSE
MGP_C57BL6NJ_G0001514	--	5	+	26624131	26628472	2914	--	0	0	NA	NA	NA	NA	0	0	NA	NA	NA	NA
MGP_C57BL6NJ_G0001515	--	5	+	26647771	26650366	2596	--	0	0	NA	NA	NA	NA	0	0	NA	NA	NA	NA
MGP_C57BL6NJ_G0001516	--	5	-	27536731	27541082	4352	--	92.4871	92.2793	0.0032455	0.90667	1	FALSE	155.112	122.98	0.33489	0.3005	1	FALSE
MGP_C57BL6NJ_G0001517	--	5	-	27681097	27681461	365	--	0	0.445451	#NAME?	0.74342	1	FALSE	0	0.290149	#NAME?	0.99304	1	FALSE
MGP_C57BL6NJ_G0001518	--	5	+	28112988	28114675	1688	--	0	0	NA	NA	NA	NA	0	0.290149	#NAME?	0.99304	1	FALSE
MGP_C57BL6NJ_G0001519	--	5	-	28852705	28856998	4294	--	8.27766	9.6701	-0.22431	0.78445	1	FALSE	13.2303	17.7147	-0.4211	0.6309	1	FALSE
MGP_C57BL6NJ_G0001520	--	5	-	29613593	29617593	4001	--	0	0.279136	#NAME?	0.99433	1	FALSE	0	1.1606	#NAME?	0.6338	1	FALSE
MGP_C57BL6NJ_G0001521	--	5	-	30602672	30604736	2065	--	14.6008	10.6856	0.45037	0.48611	1	FALSE	10.8763	8.96235	0.27924	0.81826	1	FALSE
MGP_C57BL6NJ_G0001522	--	5	+	30631229	30633581	2281	--	11.2874	12.3882	-0.13426	0.8902	1	FALSE	5.99438	5.75142	0.059691	1	1	FALSE
MGP_C57BL6NJ_G0001523	--	5	+	30876079	30878389	2311	--	0	0.695916	#NAME?	0.53644	1	FALSE	0	1.1408	#NAME?	0.63734	1	FALSE
MGP_C57BL6NJ_G0001524	--	5	-	31005615	31011228	3972	--	6.19891	6.14113	0.013511	0.97886	1	FALSE	3.84573	12.6073	-1.7129	0.1813	1	FALSE
MGP_C57BL6NJ_G0001525	--	5	-	31296959	31298067	1109	--	0	1.08283	#NAME?	0.35875	1	FALSE	0.218058	0.580299	-1.4121	0.98218	1	FALSE
MGP_C57BL6NJ_G0001526	--	5	+	31310901	31312288	1388	--	4.48163	9.78199	-1.1261	0.16014	1	FALSE	7.72782	10.9889	-0.50791	0.69089	1	FALSE
MGP_C57BL6NJ_G0001527	--	5	+	31430155	31430785	631	--	0.761801	1.22552	-0.6859	0.82517	1	FALSE	0.934693	0.745949	0.32541	1	1	FALSE
MGP_C57BL6NJ_G0001528	--	5	+	31558436	31558667	232	--	0	0.250465	#NAME?	0.99433	1	FALSE	0	0.24136	#NAME?	0.99304	1	FALSE
MGP_C57BL6NJ_G0001529	--	5	+	31795423	31796117	695	--	0	0	NA	NA	NA	NA	0	0.290149	#NAME?	0.99304	1	FALSE
MGP_C57BL6NJ_G0001530	--	5	-	31998043	32000931	2889	--	0	0.250465	#NAME?	0.99433	1	FALSE	0	0.580299	#NAME?	0.86926	1	FALSE
MGP_C57BL6NJ_G0001531	--	5	+	32345175	32347640	2466	--	0.262417	0.524563	-0.99926	0.98925	1	FALSE	1.09029	0	Inf	0.64469	1	FALSE
MGP_C57BL6NJ_G0001532	--	5	+	32357336	32359570	2235	--	3.94862	2.74584	0.5241	0.59423	1	FALSE	2.17953	8.97554	-2.042	0.19315	1	FALSE
MGP_C57BL6NJ_G0001533	--	5	-	32507528	32514516	4786	--	17.3377	24.8183	-0.5175	0.20306	1	FALSE	17.3812	34.7461	-0.99932	0.35485	1	FALSE
MGP_C57BL6NJ_G0001534	--	5	-	32602399	32603315	917	--	3.88573	6.34633	-0.70774	0.43369	1	FALSE	3.13907	17.597	-2.4869	0.21995	1	FALSE
MGP_C57BL6NJ_G0001535	--	5	-	32796346	32797387	1042	--	9.02153	10.0103	-0.15004	0.9485	1	FALSE	10.7484	9.45095	0.18558	0.90692	1	FALSE
MGP_C57BL6NJ_G0001536	--	5	+	33000240	33001488	1249	--	3.30528	1.07102	1.6258	0.21595	1	FALSE	3.7211	4.6431	-0.31936	0.86734	1	FALSE
MGP_C57BL6NJ_G0001537	--	5	+	33726990	33728144	1155	--	0	0	NA	NA	NA	NA	0.460259	0	Inf	0.91379	1	FALSE
MGP_C57BL6NJ_G0001538	--	5	-	33805115	33809786	3627	--	2.2015	1.75512	0.32692	0.91223	1	FALSE	2.39807	6.52183	-1.4434	0.38608	1	FALSE
MGP_C57BL6NJ_G0001539	--	5	+	34598243	34601774	3532	--	6.38312	5.90037	0.11345	0.91392	1	FALSE	4.38403	9.51211	-1.1175	0.42212	1	FALSE
MGP_C57BL6NJ_G0001540	--	5	+	34615901	34618338	2438	--	4.54831	5.36891	-0.2393	0.88537	1	FALSE	8.41961	9.10995	-0.11369	0.93029	1	FALSE
MGP_C57BL6NJ_G0001541	--	5	+	34708561	34709029	469	--	0.666362	1.0592	-0.6686	0.98273	1	FALSE	0.435412	1.26478	-1.5384	0.8063	1	FALSE
MGP_C57BL6NJ_G0001542	--	5	-	35570797	35572036	1240	--	0	0	NA	NA	NA	NA	0	0.290149	#NAME?	0.99304	1	FALSE
MGP_C57BL6NJ_G0001543	--	5	+	35576222	35576676	455	--	0	0	NA	NA	NA	NA	0	0	NA	NA	NA	NA
MGP_C57BL6NJ_G0001544	--	5	-	35747730	35750434	2705	--	5.69859	7.47139	-0.39077	0.64295	1	FALSE	6.04555	8.61067	-0.51025	0.74924	1	FALSE
MGP_C57BL6NJ_G0001545	--	5	-	35755254	35755899	646	--	6.90226	8.47194	-0.29562	0.71777	1	FALSE	8.08204	13.7129	-0.76274	0.45448	1	FALSE
MGP_C57BL6NJ_G0001546	--	5	+	36871244	36873798	2555	--	7.17905	4.28501	0.7445	0.3157	1	FALSE	6.22016	6.20826	0.0027636	0.95746	1	FALSE
MGP_C57BL6NJ_G0001547	--	5	+	37162875	37163024	150	--	0	0	NA	NA	NA	NA	0	0	NA	NA	NA	NA
MGP_C57BL6NJ_G0001548	--	5	+	37427626	37430502	2877	--	0.499852	0.558272	-0.15947	1	1	FALSE	0.218058	0.252295	-0.2104	1	1	FALSE
MGP_C57BL6NJ_G0001549	--	5	-	38370682	38370976	295	--	0	0.279136	#NAME?	0.99433	1	FALSE	0	0	NA	NA	NA	NA
MGP_C57BL6NJ_G0001550	--	5	-	38480243	38481741	1499	--	3.28039	5.95889	-0.86118	0.56637	1	FALSE	1.308	3.64344	-1.4779	0.56174	1	FALSE
MGP_C57BL6NJ_G0001551	--	5	-	39869461	39871034	1574	--	0	0.500931	#NAME?	0.72893	1	FALSE	0	0.48272	#NAME?	0.88484	1	FALSE
MGP_C57BL6NJ_G0001552	--	5	-	40060808	40064225	3418	--	1.16999	0.262281	2.1573	0.50281	1	FALSE	0.256727	0.85065	-1.7283	0.87764	1	FALSE
MGP_C57BL6NJ_G0001553	--	5	+	41863907	41865571	1665	--	0.262417	0	Inf	1	1	FALSE	0	4.35224	#NAME?	0.26002	1	FALSE
MGP_C57BL6NJ_G0001554	--	5	-	43799022	43803518	4497	--	0	0	NA	NA	NA	NA	0	1.1606	#NAME?	0.6338	1	FALSE
MGP_C57BL6NJ_G0001555	--	5	+	43904256	43906976	1571	--	0.73682	1.29959	-0.81867	0.82387	1	FALSE	4.45402	6.04383	-0.44036	0.82227	1	FALSE
MGP_C57BL6NJ_G0001556	--	5	+	43922100	43923311	1212	--	0.983922	1.52736	-0.63442	0.83713	1	FALSE	5.20516	9.40649	-0.85371	0.5323	1	FALSE
MGP_C57BL6NJ_G0001557	--	5	+	44192672	44196939	4268	--	0	0.250465	#NAME?	0.99433	1	FALSE	0	0.580299	#NAME?	0.86926	1	FALSE
MGP_C57BL6NJ_G0001558	--	5	+	44238982	44241087	2106	--	0.444241	0.279136	0.67037	1	1	FALSE	0.217706	1.99145	-3.1934	0.53718	1	FALSE
MGP_C57BL6NJ_G0001559	--	5	-	44430323	44431685	1363	--	1.18106	0.837408	0.49608	0.86041	1	FALSE	1.63856	1.8001	-0.13565	1	1	FALSE
MGP_C57BL6NJ_G0001560	--	5	+	44460687	44463214	2528	--	0.236968	0.500931	-1.0799	0.98915	1	FALSE	0.435764	1.70304	-1.9665	0.719	1	FALSE
MGP_C57BL6NJ_G0001561	--	5	-	44462490	44464561	2072	--	0	0	NA	NA	NA	NA	0	0	NA	NA	NA	NA
MGP_C57BL6NJ_G0001562	--	5	+	44634607	44635153	547	--	0	0	NA	NA	NA	NA	0	0	NA	NA	NA	NA
MGP_C57BL6NJ_G0001563	--	5	-	44634611	44635152	542	--	0	0	NA	NA	NA	NA	0	0	NA	NA	NA	NA
MGP_C57BL6NJ_G0001564	--	5	+	44810868	44812558	1691	--	0.236968	0	Inf	1	1	FALSE	0.474433	0.580299	-0.29059	1	1	FALSE
MGP_C57BL6NJ_G0001565	--	5	-	44916738	44920198	3461	--	6.48584	5.74638	0.17464	0.84701	1	FALSE	5.0116	18.2286	-1.8629	0.15519	1	FALSE
MGP_C57BL6NJ_G0001566	--	5	+	44927448	44928262	815	--	0.696057	0.262281	1.4081	0.80722	1	FALSE	0.513454	1.60546	-1.6447	0.72024	1	FALSE
MGP_C57BL6NJ_G0001567	--	5	+	45078462	45078804	343	--	0	0	NA	NA	NA	NA	0	0	NA	NA	NA	NA
MGP_C57BL6NJ_G0001568	--	5	-	45218804	45222088	3252	--	1.44726	3.05789	-1.0792	0.5869	1	FALSE	2.12611	3.32689	-0.64596	0.82332	1	FALSE
MGP_C57BL6NJ_G0001569	--	5	-	45242808	45243710	903	--	0.525767	1.26507	-1.2667	0.65285	1	FALSE	0.218058	0.77287	-1.8255	0.88474	1	FALSE
MGP_C57BL6NJ_G0001570	--	5	-	45246111	45246863	753	--	0.262417	1.08787	-2.0516	0.59806	1	FALSE	0.702813	0.870448	-0.30862	1	1	FALSE
MGP_C57BL6NJ_G0001571	--	5	+	45315995	45316133	139	--	0	0	NA	NA	NA	NA	0	0	NA	NA	NA	NA
MGP_C57BL6NJ_G0001572	--	5	-	45359236	45363018	3783	--	2.695	3.17935	-0.23845	0.9684	1	FALSE	1.3701	3.1314	-1.1925	0.655	1	FALSE
MGP_C57BL6NJ_G0001573	--	5	-	45402340	45404385	2046	--	0.262417	1.5888	-2.598	0.35272	1	FALSE	0.948866	1.55667	-0.71419	0.88479	1	FALSE
MGP_C57BL6NJ_G0001574	--	5	-	45418447	45421650	3204	--	0.262884	0	Inf	1	1	FALSE	0	1.43095	#NAME?	0.53871	1	FALSE
MGP_C57BL6NJ_G0001575	--	5	-	45478427	45480643	2217	--	2.22106	2.70535	-0.28457	0.97326	1	FALSE	1.64853	8.96164	-2.4426	0.23945	1	FALSE
MGP_C57BL6NJ_G0001576	--	5	-	45494438	45497057	2620	--	1.1403	0.529601	1.1064	0.69221	1	FALSE	0.435412	0	Inf	0.91817	1	FALSE
MGP_C57BL6NJ_G0001577	--	5	+	46330143	46332182	2040	--	0	0	NA	NA	NA	NA	0	0	NA	NA	NA	NA
MGP_C57BL6NJ_G0001578	--	5	-	46468836	46469842	1007	--	3.27983	4.14377	-0.33732	0.80055	1	FALSE	3.74438	2.48336	0.59243	0.77091	1	FALSE
MGP_C57BL6NJ_G0001579	--	5	+	46503963	46505990	2028	--	0.928778	0.250465	1.8907	0.64153	1	FALSE	3.16426	2.07932	0.60576	0.80873	1	FALSE
MGP_C57BL6NJ_G0001580	--	5	-	46559507	46563965	3416	--	1.93226	4.32296	-1.1617	0.40273	1	FALSE	3.17423	8.89447	-1.4865	0.46374	1	FALSE
MGP_C57BL6NJ_G0001581	--	5	-	46576356	46579476	2161	--	1.26212	1.45502	-0.20519	0.97812	1	FALSE	1.5502	3.75214	-1.2753	0.66997	1	FALSE
MGP_C57BL6NJ_G0001582	--	5	+	46660523	46661645	1123	--	0	1.01368	#NAME?	0.37047	1	FALSE	0	1.35317	#NAME?	0.55175	1	FALSE
MGP_C57BL6NJ_G0001583	--	5	+	47319361	47320755	1213	--	0	0.524563	#NAME?	0.72326	1	FALSE	0.436116	0.870448	-0.99705	0.97356	1	FALSE
MGP_C57BL6NJ_G0001584	--	5	+	47633731	47635584	1854	--	0	0	NA	NA	NA	NA	0	0	NA	NA	NA	NA
MGP_C57BL6NJ_G0001585	--	5	+	48985038	48987634	2597	--	0.524833	0	Inf	0.7389	1	FALSE	0	0.24136	#NAME?	0.99304	1	FALSE
MGP_C57BL6NJ_G0001586	--	5	+	49053821	49055433	1613	--	0	0	NA	NA	NA	NA	0	0.580299	#NAME?	0.86926	1	FALSE
MGP_C57BL6NJ_G0001587	--	5	+	49138375	49140948	2574	--	0	0	NA	NA	NA	NA	0.436116	4.25466	-3.2863	0.33554	1	FALSE
MGP_C57BL6NJ_G0001588	--	5	+	49205799	49207552	1754	--	0.444241	0	Inf	0.75985	1	FALSE	0	0	NA	NA	NA	NA
MGP_C57BL6NJ_G0001589	--	5	+	49249986	49251371	1386	--	0	0.262281	#NAME?	0.99433	1	FALSE	0	3.48179	#NAME?	0.28773	1	FALSE
MGP_C57BL6NJ_G0001590	--	5	-	49442606	49445203	2598	--	0	0.279136	#NAME?	0.99433	1	FALSE	0	1.7409	#NAME?	0.45085	1	FALSE
MGP_C57BL6NJ_G0001591	--	5	-	49535692	49538176	2485	--	0	0	NA	NA	NA	NA	0.217706	2.57349	-3.5633	0.40997	1	FALSE
MGP_C57BL6NJ_G0001592	--	5	-	49625319	49629120	3802	--	0	0	NA	NA	NA	NA	0	2.86364	#NAME?	0.24184	1	FALSE
MGP_C57BL6NJ_G0001593	--	5	-	49716977	49719219	2243	--	0	0	NA	NA	NA	NA	0.218058	0.580299	-1.4121	0.98218	1	FALSE
MGP_C57BL6NJ_G0001594	--	5	-	49720668	49721968	1301	--	0	0	NA	NA	NA	NA	0	1.99319	#NAME?	0.3834	1	FALSE
MGP_C57BL6NJ_G0001595	--	5	-	49740337	49742677	2341	--	0	0	NA	NA	NA	NA	0	1.45075	#NAME?	0.5355	1	FALSE
MGP_C57BL6NJ_G0001596	--	5	-	49763666	49766581	2916	--	0	0	NA	NA	NA	NA	0	0.580299	#NAME?	0.86926	1	FALSE
MGP_C57BL6NJ_G0001597	--	5	-	49849261	49853072	3812	--	0	0	NA	NA	NA	NA	0	0	NA	NA	NA	NA
MGP_C57BL6NJ_G0001598	--	5	-	49873908	49875856	1949	--	0	0.250465	#NAME?	0.99433	1	FALSE	0.218058	6.36349	-4.867	0.27107	1	FALSE
MGP_C57BL6NJ_G0001599	--	5	-	49904783	49906090	1308	--	0.262884	0.820554	-1.6422	0.77248	1	FALSE	0.218058	1.7409	-2.997	0.60807	1	FALSE
MGP_C57BL6NJ_G0001600	--	5	-	49925280	49926107	828	--	0	0	NA	NA	NA	NA	0	3.19164	#NAME?	0.29925	1	FALSE
MGP_C57BL6NJ_G0001601	--	5	-	49933789	49936332	2544	--	0	0	NA	NA	NA	NA	0	2.3212	#NAME?	0.34515	1	FALSE
MGP_C57BL6NJ_G0001602	--	5	-	49945883	49947177	1295	--	0	0	NA	NA	NA	NA	0	1.1606	#NAME?	0.6338	1	FALSE
MGP_C57BL6NJ_G0001603	--	5	-	49950109	49951440	1332	--	0.236968	0.250465	-0.079917	1	1	FALSE	0	1.7409	#NAME?	0.45085	1	FALSE
MGP_C57BL6NJ_G0001604	--	5	-	50002562	50005012	2451	--	0	0	NA	NA	NA	NA	0	0	NA	NA	NA	NA
MGP_C57BL6NJ_G0001605	--	5	+	50003555	50007014	3460	--	0	0	NA	NA	NA	NA	0	0	NA	NA	NA	NA
MGP_C57BL6NJ_G0001606	--	5	-	50007824	50008455	632	--	0	0	NA	NA	NA	NA	0	0	NA	NA	NA	NA
MGP_C57BL6NJ_G0001607	--	5	-	50017191	50020087	2897	--	0	0.500931	#NAME?	0.72893	1	FALSE	0.242553	2.76606	-3.5115	0.36253	1	FALSE
MGP_C57BL6NJ_G0001608	--	5	-	50049831	50051478	1648	--	0.710905	1.27596	-0.84385	0.82518	1	FALSE	0.217706	5.80299	-4.7363	0.31883	1	FALSE
MGP_C57BL6NJ_G0001609	--	5	-	50058648	50062802	4155	--	0	0	NA	NA	NA	NA	0	1.45075	#NAME?	0.5355	1	FALSE
MGP_C57BL6NJ_G0001610	--	5	-	50158239	50158626	388	--	0	0	NA	NA	NA	NA	0	0.53151	#NAME?	0.87689	1	FALSE
MGP_C57BL6NJ_G0001611	--	5	-	50160587	50163072	2486	--	0	0	NA	NA	NA	NA	0	0	NA	NA	NA	NA
MGP_C57BL6NJ_G0001612	--	5	-	50354203	50357252	3050	--	0.236968	0	Inf	1	1	FALSE	0.871177	2.79505	-1.6818	0.62503	1	FALSE
MGP_C57BL6NJ_G0001613	--	5	-	50469254	50472366	3113	--	0	0.250465	#NAME?	0.99433	1	FALSE	0.218058	4.02424	-4.2059	0.31852	1	FALSE
MGP_C57BL6NJ_G0001614	--	5	-	50927359	50928508	1150	--	0.787717	0.791883	-0.00761	1	1	FALSE	0	3.77194	#NAME?	0.2775	1	FALSE
MGP_C57BL6NJ_G0001615	--	5	+	51051881	51054447	2567	--	0.969074	0.764143	0.34276	1	1	FALSE	1.71555	1.86346	-0.11932	1	1	FALSE
MGP_C57BL6NJ_G0001616	--	5	+	51864304	51866864	2366	--	0	0	NA	NA	NA	NA	0	2.22362	#NAME?	0.32814	1	FALSE
MGP_C57BL6NJ_G0001617	--	5	-	52549900	52551453	1554	--	2.28727	1.26507	0.85441	0.66339	1	FALSE	1.66621	2.3014	-0.46594	0.94537	1	FALSE
MGP_C57BL6NJ_G0001618	--	5	-	52558241	52560060	1820	--	0.958474	0.780067	0.29714	1	1	FALSE	2.10303	3.81815	-0.86041	0.72142	1	FALSE
MGP_C57BL6NJ_G0001619	--	5	+	52567682	52569612	1931	--	0.444241	0	Inf	0.75985	1	FALSE	0.218058	0	Inf	1	1	FALSE
MGP_C57BL6NJ_G0001620	--	5	-	52579867	52583257	3391	--	0.736353	0.279136	1.3994	0.80212	1	FALSE	0.692844	6.97194	-3.331	0.20784	1	FALSE
MGP_C57BL6NJ_G0001621	--	5	-	52945034	52950243	3556	--	0	0	NA	NA	NA	NA	0	0	NA	NA	NA	NA
MGP_C57BL6NJ_G0001622	--	5	-	52966834	52971014	4181	--	0.236968	1.57195	-2.7298	0.35653	1	FALSE	0	8.89913	#NAME?	0.12616	1	FALSE
MGP_C57BL6NJ_G0001623	--	5	-	52983390	52984618	1229	--	0	0	NA	NA	NA	NA	0	0.580299	#NAME?	0.86926	1	FALSE
MGP_C57BL6NJ_G0001624	--	5	-	53002520	53006324	3805	--	0	0.250465	#NAME?	0.99433	1	FALSE	0	1.1606	#NAME?	0.6338	1	FALSE
MGP_C57BL6NJ_G0001625	--	5	-	53174620	53177064	2445	--	0	0	NA	NA	NA	NA	0	1.37504	#NAME?	0.54802	1	FALSE
MGP_C57BL6NJ_G0001626	--	5	-	53235190	53239439	2987	--	1.20651	2.79561	-1.2123	0.54874	1	FALSE	1.12826	3.1932	-1.5009	0.59131	1	FALSE
MGP_C57BL6NJ_G0001627	--	5	-	53271204	53272589	1386	--	1.2885	1.06598	0.27351	1	1	FALSE	0.217706	0.580299	-1.4144	0.98218	1	FALSE
MGP_C57BL6NJ_G0001628	--	5	+	53342838	53345713	2876	--	0.222121	1.54421	-2.7975	0.36049	1	FALSE	0.217706	1.33718	-2.6187	0.70205	1	FALSE
MGP_C57BL6NJ_G0001629	--	5	-	53664083	53666525	2443	--	0.262417	0	Inf	1	1	FALSE	0	0.580299	#NAME?	0.86926	1	FALSE
MGP_C57BL6NJ_G0001630	--	5	+	55141787	55147470	4031	--	2.28634	2.94879	-0.36708	0.77122	1	FALSE	1.86694	4.72121	-1.3385	0.50061	1	FALSE
MGP_C57BL6NJ_G0001631	--	5	+	55160446	55162216	1771	--	0.262417	0.780067	-1.5717	0.77566	1	FALSE	0.436116	1.121	-1.362	0.88332	1	FALSE
MGP_C57BL6NJ_G0001632	--	5	+	56113745	56116425	2681	--	0	0	NA	NA	NA	NA	0	2.3212	#NAME?	0.34515	1	FALSE
MGP_C57BL6NJ_G0001633	--	5	+	56871619	56875218	3600	--	0	0.250465	#NAME?	0.99433	1	FALSE	0	4.06209	#NAME?	0.26832	1	FALSE
MGP_C57BL6NJ_G0001634	--	5	-	57170172	57175335	3717	--	0	0.250465	#NAME?	0.99433	1	FALSE	0	6.0065	#NAME?	0.16163	1	FALSE
MGP_C57BL6NJ_G0001635	--	5	+	58972463	58976414	2626	--	0	0	NA	NA	NA	NA	0	0.290149	#NAME?	0.99304	1	FALSE
MGP_C57BL6NJ_G0001636	--	5	+	59189037	59189191	155	--	0	0	NA	NA	NA	NA	0	1.1606	#NAME?	0.6338	1	FALSE
MGP_C57BL6NJ_G0001637	--	5	+	59304532	59307102	2571	--	0	0	NA	NA	NA	NA	0.435764	0.870448	-0.99821	0.97356	1	FALSE
MGP_C57BL6NJ_G0001638	--	5	+	59361731	59363908	2178	--	0	0.279136	#NAME?	0.99433	1	FALSE	0	0.290149	#NAME?	0.99304	1	FALSE
MGP_C57BL6NJ_G0001639	--	5	+	59381531	59384124	2594	--	0	0.558272	#NAME?	0.71564	1	FALSE	0.217706	4.06209	-4.2218	0.37079	1	FALSE
MGP_C57BL6NJ_G0001640	--	5	+	59386874	59388820	1947	--	0	0	NA	NA	NA	NA	0	0.290149	#NAME?	0.99304	1	FALSE
MGP_C57BL6NJ_G0001641	--	5	+	59515348	59518080	2733	--	0	0.500931	#NAME?	0.72893	1	FALSE	0.218058	5.47499	-4.6501	0.28751	1	FALSE
MGP_C57BL6NJ_G0001642	--	5	+	59540158	59541512	1355	--	0	0	NA	NA	NA	NA	0	0	NA	NA	NA	NA
MGP_C57BL6NJ_G0001643	--	5	+	59544289	59545755	1467	--	0	0	NA	NA	NA	NA	0	0.580299	#NAME?	0.86926	1	FALSE
MGP_C57BL6NJ_G0001644	--	5	+	59560487	59562353	1867	--	0.5253	1.47598	-1.4905	0.52809	1	FALSE	0.998561	2.3212	-1.2169	0.7398	1	FALSE
MGP_C57BL6NJ_G0001645	--	5	+	59582074	59583268	1195	--	0	0.250465	#NAME?	0.99433	1	FALSE	0	1.11181	#NAME?	0.64261	1	FALSE
MGP_C57BL6NJ_G0001646	--	5	+	59585894	59587997	2104	--	0	0.279136	#NAME?	0.99433	1	FALSE	0	0.290149	#NAME?	0.99304	1	FALSE
MGP_C57BL6NJ_G0001647	--	5	+	59607652	59608706	1055	--	0	0	NA	NA	NA	NA	0	0.290149	#NAME?	0.99304	1	FALSE
MGP_C57BL6NJ_G0001648	--	5	+	59681068	59682809	1742	--	0	0.279136	#NAME?	0.99433	1	FALSE	0.217706	0	Inf	1	1	FALSE
MGP_C57BL6NJ_G0001649	--	5	+	59758314	59761799	3486	--	0	0	NA	NA	NA	NA	0.218058	3.11593	-3.8369	0.31268	1	FALSE
MGP_C57BL6NJ_G0001650	--	5	-	59811798	59814436	1890	--	0.473937	0	Inf	0.75171	1	FALSE	0.436116	6.63558	-3.9274	0.32752	1	FALSE
MGP_C57BL6NJ_G0001651	--	5	+	60843183	60845599	2240	--	0	0.250465	#NAME?	0.99433	1	FALSE	0	2.82579	#NAME?	0.22852	1	FALSE
MGP_C57BL6NJ_G0001652	--	5	-	61870535	61873155	2621	--	0	0	NA	NA	NA	NA	0	2.46498	#NAME?	0.27967	1	FALSE
MGP_C57BL6NJ_G0001653	--	5	-	64709040	64710083	1044	--	0.747421	0.500931	0.57731	1	1	FALSE	0.474433	2.70634	-2.5121	0.4664	1	FALSE
MGP_C57BL6NJ_G0001654	--	5	-	64761789	64765097	3309	--	1.19166	0	Inf	0.28759	1	FALSE	0.460259	1.99319	-2.1146	0.64365	1	FALSE
MGP_C57BL6NJ_G0001655	--	5	-	65842828	65847552	4725	--	0	0.250465	#NAME?	0.99433	1	FALSE	0	0.290149	#NAME?	0.99304	1	FALSE
MGP_C57BL6NJ_G0001656	--	5	+	66460962	66463274	2313	--	0	1.01368	#NAME?	0.37047	1	FALSE	0.716987	1.35317	-0.91632	0.88396	1	FALSE
MGP_C57BL6NJ_G0001657	--	5	+	66706864	66707817	954	--	0	0	NA	NA	NA	NA	0	0	NA	NA	NA	NA
MGP_C57BL6NJ_G0001658	--	5	+	67072532	67074253	1722	--	7.91919	5.74587	0.46283	0.51199	1	FALSE	7.57103	11.1573	-0.55943	0.6369	1	FALSE
MGP_C57BL6NJ_G0001659	--	5	+	67260696	67262994	2299	--	0.761801	3.08842	-2.0194	0.19566	1	FALSE	1.1776	4.54462	-1.9483	0.37833	1	FALSE
MGP_C57BL6NJ_G0001660	--	5	-	67620626	67621812	1187	--	1.92801	2.50652	-0.37857	0.86442	1	FALSE	1.19212	4.1213	-1.7896	0.449	1	FALSE
MGP_C57BL6NJ_G0001661	--	5	+	67721135	67721901	767	--	4.42681	4.48728	-0.019574	1	1	FALSE	3.72915	6.10842	-0.71195	0.66487	1	FALSE
MGP_C57BL6NJ_G0001662	--	5	-	67726030	67728406	2377	--	7.53257	7.55859	-0.0049758	1	1	FALSE	3.14987	3.30676	-0.070126	1	1	FALSE
MGP_C57BL6NJ_G0001663	--	5	-	67747767	67749241	1475	--	3.65347	3.36066	0.12053	0.94747	1	FALSE	3.10735	2.45611	0.33931	0.90776	1	FALSE
MGP_C57BL6NJ_G0001664	--	5	-	67797321	67798873	1553	--	5.57864	7.58235	-0.44273	0.64301	1	FALSE	2.99764	7.35863	-1.2956	0.39404	1	FALSE
MGP_C57BL6NJ_G0001665	--	5	+	67816383	67817302	920	--	1.75726	1.47505	0.25256	1	1	FALSE	3.90154	3.82592	0.028237	0.99282	1	FALSE
MGP_C57BL6NJ_G0001666	--	5	-	67855485	67859677	4193	--	6.73379	9.11991	-0.4376	0.66348	1	FALSE	9.67157	8.18146	0.24139	0.81878	1	FALSE
MGP_C57BL6NJ_G0001667	--	5	+	67865759	67867507	1749	--	11.51	11.4694	0.0050885	0.96569	1	FALSE	6.14808	13.4582	-1.1303	0.29722	1	FALSE
MGP_C57BL6NJ_G0001668	--	5	+	67967652	67970474	2823	--	7.41178	2.14297	1.7902	0.039901	0.82742	FALSE	6.3714	8.4751	-0.41162	0.81475	1	FALSE
MGP_C57BL6NJ_G0001669	--	5	+	67974635	67978360	2926	--	2.03499	1.37883	0.56158	0.76817	1	FALSE	2.34558	5.04592	-1.1052	0.59167	1	FALSE
MGP_C57BL6NJ_G0001670	--	5	-	68029452	68031003	1552	--	1.24774	1.62425	-0.38046	0.97841	1	FALSE	0.217706	4.40938	-4.3401	0.15757	1	FALSE
MGP_C57BL6NJ_G0001671	--	5	-	68038523	68041239	2308	--	1.19166	1.0592	0.17	1	1	FALSE	0.218058	2.25261	-3.3688	0.47261	1	FALSE
MGP_C57BL6NJ_G0001672	--	5	+	68156275	68158810	2505	--	5.86697	8.45533	-0.52724	0.54292	1	FALSE	2.97315	5.21124	-0.80964	0.69286	1	FALSE
MGP_C57BL6NJ_G0001673	--	5	+	68234029	68236413	1551	--	0	0.262281	#NAME?	0.99433	1	FALSE	0	0.870448	#NAME?	0.74592	1	FALSE
MGP_C57BL6NJ_G0001674	--	5	+	68238773	68239686	914	--	0	0	NA	NA	NA	NA	0	0	NA	NA	NA	NA
MGP_C57BL6NJ_G0001675	--	5	+	68242010	68242712	703	--	0	0	NA	NA	NA	NA	0	1.40196	#NAME?	0.5435	1	FALSE
MGP_C57BL6NJ_G0001676	--	5	+	68298331	68303823	4322	--	89.3752	84.7874	0.076026	0.72755	1	FALSE	82.8754	205.703	-1.3115	0.1763	1	FALSE
MGP_C57BL6NJ_G0001677	--	5	+	68343788	68344688	901	--	0	0	NA	NA	NA	NA	0	0	NA	NA	NA	NA
MGP_C57BL6NJ_G0001678	--	5	+	68356661	68358216	1556	--	0	0	NA	NA	NA	NA	0	0.290149	#NAME?	0.99304	1	FALSE
MGP_C57BL6NJ_G0001679	--	5	-	68487538	68490872	3335	--	27.9874	27.4209	0.029498	0.9423	1	FALSE	7.20679	12.1475	-0.75323	0.47939	1	FALSE
MGP_C57BL6NJ_G0001680	--	5	-	68498179	68502436	4258	--	41.8759	29.9271	0.48467	0.26142	1	FALSE	16.5439	17.8603	-0.11045	0.88513	1	FALSE
MGP_C57BL6NJ_G0001681	--	5	+	68656967	68659901	2935	--	0	0	NA	NA	NA	NA	0	0	NA	NA	NA	NA
MGP_C57BL6NJ_G0001682	--	5	-	68791887	68793899	2013	--	1.48377	3.15068	-1.0864	0.46487	1	FALSE	0.973714	1.62352	-0.73756	0.88369	1	FALSE
MGP_C57BL6NJ_G0001683	--	5	-	68816778	68818110	1333	--	0.721972	2.14708	-1.5724	0.45994	1	FALSE	0.242553	0.821659	-1.7602	0.88022	1	FALSE
MGP_C57BL6NJ_G0001684	--	5	-	68903520	68905729	2210	--	2.03639	2.10248	-0.046079	1	1	FALSE	0.702813	2.47591	-1.8167	0.60592	1	FALSE
MGP_C57BL6NJ_G0001685	--	5	-	68917335	68918014	680	--	3.30678	1.08787	1.6039	0.25197	1	FALSE	0.935045	1.92286	-1.0401	0.81251	1	FALSE
MGP_C57BL6NJ_G0001686	--	5	-	68999259	69001184	1926	--	5.30516	9.01678	-0.76522	0.45987	1	FALSE	4.26081	8.12367	-0.931	0.59961	1	FALSE
MGP_C57BL6NJ_G0001687	--	5	-	69009745	69012110	2366	--	1.66513	0.250465	2.733	0.30378	1	FALSE	1.19212	2.61969	-1.1359	0.69713	1	FALSE
MGP_C57BL6NJ_G0001688	--	5	-	69073826	69076897	3072	--	5.26635	8.17937	-0.63519	0.46497	1	FALSE	1.89529	9.39104	-2.3089	0.33635	1	FALSE
MGP_C57BL6NJ_G0001689	--	5	+	69177706	69180217	2512	--	0	0	NA	NA	NA	NA	0	1.45075	#NAME?	0.5355	1	FALSE
MGP_C57BL6NJ_G0001690	--	5	+	69215693	69217242	1550	--	0	0	NA	NA	NA	NA	0	0	NA	NA	NA	NA
MGP_C57BL6NJ_G0001691	--	5	+	69425062	69427764	2703	--	0.78725	0.763212	0.044737	1	1	FALSE	0.218058	2.13697	-3.2928	0.48349	1	FALSE
MGP_C57BL6NJ_G0001692	--	5	+	69497990	69500146	2157	--	0	0.250465	#NAME?	0.99433	1	FALSE	0	0	NA	NA	NA	NA
MGP_C57BL6NJ_G0001693	--	5	+	69660139	69662649	2511	--	0	0	NA	NA	NA	NA	0	0	NA	NA	NA	NA
MGP_C57BL6NJ_G0001694	--	5	+	69977491	69979901	2411	--	0.236968	0.524563	-1.1464	0.9892	1	FALSE	0.485107	1.3443	-1.4705	0.79941	1	FALSE
MGP_C57BL6NJ_G0001695	--	5	-	70170329	70170937	609	--	0.459089	0.262281	0.80766	1	1	FALSE	0.256727	0	Inf	1	1	FALSE
MGP_C57BL6NJ_G0001696	--	5	-	70196773	70198305	1533	--	0.473937	0.558272	-0.23627	1	1	FALSE	0.909845	3.91779	-2.1063	0.42674	1	FALSE
MGP_C57BL6NJ_G0001697	--	5	-	70329433	70331187	1755	--	0.222121	1.30463	-2.5542	0.46821	1	FALSE	0	2.61135	#NAME?	0.32746	1	FALSE
MGP_C57BL6NJ_G0001698	--	5	-	70410084	70413562	3479	--	0.473937	0.837408	-0.82124	0.98585	1	FALSE	0.436116	1.65425	-1.9234	0.72204	1	FALSE
MGP_C57BL6NJ_G0001699	--	5	-	70419854	70421143	1290	--	0.222121	1.40365	-2.6598	0.37458	1	FALSE	0.460612	2.26354	-2.297	0.57702	1	FALSE
MGP_C57BL6NJ_G0001700	--	5	+	70559290	70562984	3695	--	0	0	NA	NA	NA	NA	0.896024	3.6853	-2.0402	0.46893	1	FALSE
MGP_C57BL6NJ_G0001701	--	5	-	71637248	71640587	2954	--	0	0	NA	NA	NA	NA	0	0	NA	NA	NA	NA
MGP_C57BL6NJ_G0001702	--	5	-	71870078	71871654	1577	--	0	0	NA	NA	NA	NA	0	3.19164	#NAME?	0.29925	1	FALSE
MGP_C57BL6NJ_G0001703	--	5	-	71882484	71883514	1031	--	0	0	NA	NA	NA	NA	0	4.5738	#NAME?	0.16627	1	FALSE
MGP_C57BL6NJ_G0001704	--	5	-	71913262	71916131	2870	--	0	0	NA	NA	NA	NA	0	0.580299	#NAME?	0.86926	1	FALSE
MGP_C57BL6NJ_G0001705	--	5	-	71917686	71920076	2391	--	0	0	NA	NA	NA	NA	0	0	NA	NA	NA	NA
MGP_C57BL6NJ_G0001706	--	5	-	71963258	71965392	2135	--	0	0	NA	NA	NA	NA	0	1.7211	#NAME?	0.45368	1	FALSE
MGP_C57BL6NJ_G0001707	--	5	-	71977980	71979891	1848	--	0	0	NA	NA	NA	NA	0	0.580299	#NAME?	0.86926	1	FALSE
MGP_C57BL6NJ_G0001708	--	5	-	72023242	72027602	4361	--	0	0	NA	NA	NA	NA	0	6.36349	#NAME?	0.18673	1	FALSE
MGP_C57BL6NJ_G0001709	--	5	-	72261718	72262043	326	--	0	0	NA	NA	NA	NA	0	3.06715	#NAME?	0.19449	1	FALSE
MGP_C57BL6NJ_G0001710	--	5	-	75474718	75475707	990	--	1.22089	1.57288	-0.36548	0.97826	1	FALSE	0.65347	1.02723	-0.65257	0.96573	1	FALSE
MGP_C57BL6NJ_G0001711	--	5	-	75497805	75500404	2494	--	0.236968	0	Inf	1	1	FALSE	0	0.870448	#NAME?	0.74592	1	FALSE
MGP_C57BL6NJ_G0001712	--	5	-	75749357	75751463	2107	--	2.85679	1.85109	0.62602	0.6194	1	FALSE	1.85521	2.8232	-0.60575	0.82427	1	FALSE
MGP_C57BL6NJ_G0001713	--	5	-	75863614	75865969	2356	--	1.41756	1.32242	0.10024	1	1	FALSE	0.460259	1.35317	-1.5558	0.80024	1	FALSE
MGP_C57BL6NJ_G0001714	--	5	-	76031075	76034483	3378	--	3.60846	2.52511	0.51504	0.67332	1	FALSE	3.90434	5.47254	-0.48713	0.78286	1	FALSE
MGP_C57BL6NJ_G0001715	--	5	-	76186820	76189283	2464	--	0.721505	1.53146	-1.0858	0.6868	1	FALSE	0.67867	1.59453	-1.2323	0.80961	1	FALSE
MGP_C57BL6NJ_G0001716	--	5	+	76278197	76279074	878	--	0	0.250465	#NAME?	0.99433	1	FALSE	0	0.290149	#NAME?	0.99304	1	FALSE
MGP_C57BL6NJ_G0001717	--	5	-	76314876	76315394	519	--	0	0	NA	NA	NA	NA	0	0	NA	NA	NA	NA
MGP_C57BL6NJ_G0001718	--	5	+	76318249	76320390	1152	--	31.062	29.8674	0.056583	0.84705	1	FALSE	36.1505	35.9355	0.0086077	1	1	FALSE
MGP_C57BL6NJ_G0001719	--	5	-	76696197	76696775	579	--	0.222121	0.529601	-1.2536	0.98918	1	FALSE	0.436116	1.01423	-1.2176	0.8868	1	FALSE
MGP_C57BL6NJ_G0001720	--	5	-	77114820	77120026	5207	--	2.60922	2.59744	0.0065288	1	1	FALSE	1.71555	7.20566	-2.0705	0.20585	1	FALSE
MGP_C57BL6NJ_G0001721	--	5	+	77126143	77126892	750	--	0	0	NA	NA	NA	NA	0.65347	0.821659	-0.33042	1	1	FALSE
MGP_C57BL6NJ_G0001722	--	5	-	77183721	77186948	1015	--	0.524833	0	Inf	0.7389	1	FALSE	0.460612	1.35317	-1.5547	0.80022	1	FALSE
MGP_C57BL6NJ_G0001723	--	5	-	77272693	77276574	3882	--	0.236968	0	Inf	1	1	FALSE	0.653823	1.08489	-0.73058	0.966	1	FALSE
MGP_C57BL6NJ_G0001724	--	5	-	77357954	77358422	469	--	0.236968	0	Inf	1	1	FALSE	0.485107	0.290149	0.74151	1	1	FALSE
MGP_C57BL6NJ_G0001725	--	5	-	77478571	77481323	2753	--	2.26575	5.82735	-1.3629	0.27239	1	FALSE	1.64136	3.60959	-1.1369	0.65807	1	FALSE
MGP_C57BL6NJ_G0001726	--	5	-	77548255	77549855	1601	--	1.76197	3.09837	-0.81432	0.56585	1	FALSE	1.58922	3.71255	-1.2241	0.65697	1	FALSE
MGP_C57BL6NJ_G0001727	--	5	+	77691507	77692836	1330	--	1.02469	1.8402	-0.84468	0.70637	1	FALSE	2.51289	3.18052	-0.33992	0.92822	1	FALSE
MGP_C57BL6NJ_G0001728	--	5	-	78159126	78161971	2846	--	6.64129	10.7787	-0.69865	0.35091	1	FALSE	8.79993	12.2033	-0.47171	0.78631	1	FALSE
MGP_C57BL6NJ_G0001729	--	5	-	78306128	78306578	451	--	0.222121	0.524563	-1.2398	0.98917	1	FALSE	0.485107	0	Inf	0.9095	1	FALSE
MGP_C57BL6NJ_G0001730	--	5	+	78938471	78940794	2324	--	2.438	1.77782	0.45559	0.80622	1	FALSE	0.67867	2.90668	-2.0986	0.50309	1	FALSE
MGP_C57BL6NJ_G0001731	--	5	+	79065270	79067391	395	--	0	0	NA	NA	NA	NA	0	0	NA	NA	NA	NA
MGP_C57BL6NJ_G0001732	--	5	-	79531721	79535896	4176	--	1.36242	3.14894	-1.2087	0.52796	1	FALSE	1.64241	6.00391	-1.8701	0.31824	1	FALSE
MGP_C57BL6NJ_G0001733	--	5	-	79919963	79922389	2427	--	0	0	NA	NA	NA	NA	0.256727	0	Inf	1	1	FALSE
MGP_C57BL6NJ_G0001734	--	5	+	85168852	85172293	3442	--	0	0	NA	NA	NA	NA	0	0	NA	NA	NA	NA
MGP_C57BL6NJ_G0001735	--	5	+	85478366	85479312	947	--	0	0	NA	NA	NA	NA	0	0	NA	NA	NA	NA
MGP_C57BL6NJ_G0001736	--	5	+	85802362	85803369	1008	--	0	0	NA	NA	NA	NA	0	0	NA	NA	NA	NA
MGP_C57BL6NJ_G0001737	--	5	-	86104997	86106414	1418	--	0	0	NA	NA	NA	NA	0	2.3212	#NAME?	0.34515	1	FALSE
MGP_C57BL6NJ_G0001738	--	5	+	91833974	91834980	1007	--	0.788651	0	Inf	0.56339	1	FALSE	0.217706	1.02342	-2.2329	0.79353	1	FALSE
MGP_C57BL6NJ_G0001739	--	5	+	94209913	94212053	2141	--	0	0.250465	#NAME?	0.99433	1	FALSE	0	0	NA	NA	NA	NA
MGP_C57BL6NJ_G0001740	--	5	+	95135690	95138336	2647	--	0	0	NA	NA	NA	NA	0	2.03105	#NAME?	0.37869	1	FALSE
MGP_C57BL6NJ_G0001741	--	5	+	95569543	95572674	3132	--	0.236968	0	Inf	1	1	FALSE	0.242553	1.7013	-2.8103	0.60956	1	FALSE
MGP_C57BL6NJ_G0001742	--	5	-	96617229	96618050	822	--	0	0	NA	NA	NA	NA	0	0	NA	NA	NA	NA
MGP_C57BL6NJ_G0001743	--	5	-	96806529	96811154	963	--	8.68207	8.50311	0.030047	1	1	FALSE	9.33557	14.4955	-0.63479	0.52782	1	FALSE
MGP_C57BL6NJ_G0001744	--	5	-	97063161	97063718	558	--	0.969074	1.02642	-0.082948	1	1	FALSE	2.15166	2.64363	-0.29707	0.93615	1	FALSE
MGP_C57BL6NJ_G0001745	--	5	+	98048902	98051038	2137	--	3.71875	1.98873	0.90297	0.48865	1	FALSE	2.24199	4.96102	-1.1459	0.59483	1	FALSE
MGP_C57BL6NJ_G0001746	--	5	-	98050667	98051259	593	--	0.222121	0	Inf	1	1	FALSE	0	0	NA	NA	NA	NA
MGP_C57BL6NJ_G0001747	--	5	+	98138724	98140813	2090	--	6.87825	1.59558	2.108	0.02709	0.68298	FALSE	2.76611	3.43074	-0.31066	0.92479	1	FALSE
MGP_C57BL6NJ_G0001748	--	5	-	98145473	98147375	1903	--	15.0995	6.57173	1.2002	0.045441	0.87549	FALSE	16.5954	20.7595	-0.32299	0.65298	1	FALSE
MGP_C57BL6NJ_G0001749	--	5	+	102213214	102215359	2146	--	0	0.250465	#NAME?	0.99433	1	FALSE	0	1.06302	#NAME?	0.65171	1	FALSE
MGP_C57BL6NJ_G0001750	--	5	+	102312379	102315602	3224	--	0	0	NA	NA	NA	NA	0	1.45075	#NAME?	0.5355	1	FALSE
MGP_C57BL6NJ_G0001751	--	5	-	102354575	102355116	542	--	0.788184	0	Inf	0.53144	1	FALSE	1.6907	0.540701	1.6447	0.73116	1	FALSE
MGP_C57BL6NJ_G0001752	--	5	+	102384439	102384958	520	--	0	0.541417	#NAME?	0.71939	1	FALSE	0	0.290149	#NAME?	0.99304	1	FALSE
MGP_C57BL6NJ_G0001753	--	5	+	102387920	102388404	485	--	0	0	NA	NA	NA	NA	0	2.28334	#NAME?	0.32161	1	FALSE
MGP_C57BL6NJ_G0001754	--	5	+	102499848	102500475	628	--	0.236968	0	Inf	1	1	FALSE	0.218058	0	Inf	1	1	FALSE
MGP_C57BL6NJ_G0001755	--	5	-	103504282	103505848	1567	--	1.7179	0	Inf	0.14553	1	FALSE	0.460612	5.63889	-3.6138	0.17215	1	FALSE
MGP_C57BL6NJ_G0001756	--	5	+	103530605	103533032	2428	--	0.525767	1.00279	-0.93153	0.80574	1	FALSE	0.871177	3.50108	-2.0068	0.47794	1	FALSE
MGP_C57BL6NJ_G0001757	--	5	+	103897655	103900388	2734	--	0	0.250465	#NAME?	0.99433	1	FALSE	0.218058	1.99319	-3.1923	0.53698	1	FALSE
MGP_C57BL6NJ_G0001758	--	5	+	106144648	106146482	1835	--	5.16269	6.87779	-0.41382	0.63326	1	FALSE	4.691	5.70943	-0.28345	0.89795	1	FALSE
MGP_C57BL6NJ_G0001759	--	5	+	106557383	106560377	2297	--	6.62737	3.61391	0.87488	0.29252	1	FALSE	11.5147	9.53397	0.27233	0.7489	1	FALSE
MGP_C57BL6NJ_G0001760	--	5	-	106576529	106577604	1076	--	1.6253	2.9756	-0.87247	0.57221	1	FALSE	4.95889	7.80279	-0.65397	0.69056	1	FALSE
MGP_C57BL6NJ_G0001761	--	5	+	106664605	106666954	2350	--	2.27102	0	Inf	0.072374	1	FALSE	2.35834	0	Inf	0.3111	1	FALSE
MGP_C57BL6NJ_G0001762	--	5	+	107627793	107630386	2594	--	0.969541	0	Inf	0.39471	1	FALSE	0.218058	1.06302	-2.2854	0.78987	1	FALSE
MGP_C57BL6NJ_G0001763	--	5	+	107655435	107657018	1584	--	0.222121	1.48687	-2.7429	0.36604	1	FALSE	0.692844	0.24136	1.5213	0.9333	1	FALSE
MGP_C57BL6NJ_G0001764	--	5	+	107811236	107812580	1345	--	1.73559	0.279136	2.6364	0.29488	1	FALSE	0.435412	2.74626	-2.657	0.46634	1	FALSE
MGP_C57BL6NJ_G0001765	--	5	-	107913560	107914596	1037	--	3.46175	1.02549	1.7552	0.24159	1	FALSE	2.58743	1.49695	0.78949	0.82623	1	FALSE
MGP_C57BL6NJ_G0001766	--	5	-	108866041	108868512	2472	--	0	0	NA	NA	NA	NA	0	0.290149	#NAME?	0.99304	1	FALSE
MGP_C57BL6NJ_G0001767	--	5	+	109250165	109251300	1136	--	0	0	NA	NA	NA	NA	0	0.290149	#NAME?	0.99304	1	FALSE
MGP_C57BL6NJ_G0001768	--	5	-	109837714	109838041	328	--	1.76057	0.279136	2.657	0.29274	1	FALSE	0.256727	0.53151	-1.0499	0.98215	1	FALSE
MGP_C57BL6NJ_G0001769	--	5	-	110032538	110035316	2779	--	0.943626	2.78247	-1.5601	0.34429	1	FALSE	2.79026	2.76432	0.013474	1	1	FALSE
MGP_C57BL6NJ_G0001770	--	5	-	110059991	110062252	2262	--	0	0	NA	NA	NA	NA	0.256727	0	Inf	1	1	FALSE
MGP_C57BL6NJ_G0001771	--	5	+	110463138	110464389	1252	--	0.222121	0	Inf	1	1	FALSE	0	0.756884	#NAME?	0.76753	1	FALSE
MGP_C57BL6NJ_G0001772	--	5	-	111132165	111132533	369	--	0	0	NA	NA	NA	NA	0.654175	0	Inf	0.82253	1	FALSE
MGP_C57BL6NJ_G0001773	--	5	+	111865896	111868067	2172	--	0.944093	0.500931	0.91432	0.84043	1	FALSE	0.653118	0.540701	0.27251	1	1	FALSE
MGP_C57BL6NJ_G0001774	--	5	+	112273886	112276147	2262	--	2.86104	2.19938	0.37944	0.72323	1	FALSE	1.02691	3.66498	-1.8355	0.43246	1	FALSE
MGP_C57BL6NJ_G0001775	--	5	-	113122874	113125778	2905	--	6.54089	2.96259	1.1426	0.16007	1	FALSE	1.35699	5.61618	-2.0492	0.30606	1	FALSE
MGP_C57BL6NJ_G0001776	--	5	-	113633860	113637429	3570	--	0.473937	2.06784	-2.1254	0.33312	1	FALSE	0.256727	2.41619	-3.2344	0.42011	1	FALSE
MGP_C57BL6NJ_G0001777	--	5	-	113661323	113663405	2083	--	1.74572	4.08524	-1.2266	0.30238	1	FALSE	1.62439	4.66912	-1.5233	0.48264	1	FALSE
MGP_C57BL6NJ_G0001778	--	5	+	114220295	114221291	997	--	0	0	NA	NA	NA	NA	0	0	NA	NA	NA	NA
MGP_C57BL6NJ_G0001779	--	5	-	114348540	114349885	1346	--	17.293	20.6061	-0.25288	0.67643	1	FALSE	24.2945	29.8956	-0.2993	0.63294	1	FALSE
MGP_C57BL6NJ_G0001780	--	5	+	114419765	114420929	1165	--	2.79586	3.90923	-0.4836	0.66041	1	FALSE	0.654175	6.74722	-3.3665	0.13677	1	FALSE
MGP_C57BL6NJ_G0001781	--	5	-	114917238	114918617	1380	--	1.44394	2.54289	-0.81646	0.6406	1	FALSE	1.8204	4.65993	-1.3561	0.53577	1	FALSE
MGP_C57BL6NJ_G0001782	--	5	-	115186382	115189655	3274	--	0	0	NA	NA	NA	NA	0	0	NA	NA	NA	NA
MGP_C57BL6NJ_G0001783	--	5	-	115241309	115243414	2106	--	0	0	NA	NA	NA	NA	0.256727	0.290149	-0.17656	1	1	FALSE
MGP_C57BL6NJ_G0001784	--	5	+	115525314	115528336	3023	--	0	0	NA	NA	NA	NA	0	0	NA	NA	NA	NA
MGP_C57BL6NJ_G0001785	--	5	-	116597292	116597979	634	--	0.969074	1.58974	-0.71411	0.83628	1	FALSE	1.66691	1.85602	-0.15503	1	1	FALSE
MGP_C57BL6NJ_G0001786	--	5	+	117922637	117923189	553	--	0.944093	0.808738	0.22326	1	1	FALSE	2.25757	1.55667	0.5363	0.87975	1	FALSE
MGP_C57BL6NJ_G0001787	--	5	+	117972906	117973639	734	--	0.262884	0.808738	-1.6212	0.77339	1	FALSE	0	0	NA	NA	NA	NA
MGP_C57BL6NJ_G0001788	--	5	+	118120577	118122954	2378	--	0.524833	0.250465	1.0672	1	1	FALSE	0.513454	0.252295	1.0251	1	1	FALSE
MGP_C57BL6NJ_G0001789	--	5	+	118161303	118161842	540	--	0	0	NA	NA	NA	NA	0	0	NA	NA	NA	NA
MGP_C57BL6NJ_G0001790	--	5	-	118302071	118302877	807	--	0	0	NA	NA	NA	NA	0.218058	0.832594	-1.9329	0.88105	1	FALSE
MGP_C57BL6NJ_G0001791	--	5	+	118399134	118401255	2122	--	11.8625	11.7321	0.015952	0.96992	1	FALSE	4.60033	7.3211	-0.67032	0.64285	1	FALSE
MGP_C57BL6NJ_G0001792	--	5	+	119444037	119445297	1261	--	26.7216	19.3211	0.46783	0.2149	1	FALSE	39.9856	43.0384	-0.10614	0.86434	1	FALSE
MGP_C57BL6NJ_G0001793	--	5	-	119449410	119449776	367	--	3.01695	1.53824	0.97181	0.44595	1	FALSE	1.84489	3.31563	-0.84575	0.76806	1	FALSE
MGP_C57BL6NJ_G0001794	--	5	+	119724916	119726216	1301	--	0	0	NA	NA	NA	NA	0	0	NA	NA	NA	NA
MGP_C57BL6NJ_G0001795	--	5	+	120232492	120233055	564	--	1.40271	1.08787	0.36671	0.87836	1	FALSE	3.19226	1.79836	0.8279	0.74823	1	FALSE
MGP_C57BL6NJ_G0001796	--	5	-	120252059	120253944	1886	--	15.236	14.2313	0.098413	0.82806	1	FALSE	5.0585	5.07962	-0.0060114	1	1	FALSE
MGP_C57BL6NJ_G0001797	--	5	+	120279209	120279589	381	--	1.65028	1.28777	0.35783	0.89267	1	FALSE	0	0.96544	#NAME?	0.67089	1	FALSE
MGP_C57BL6NJ_G0001798	--	5	-	120309007	120309927	921	--	1.0103	1.78964	-0.82488	0.70835	1	FALSE	0.65347	1.7673	-1.4354	0.74429	1	FALSE
MGP_C57BL6NJ_G0001799	--	5	-	120483131	120484330	1200	--	0	0	NA	NA	NA	NA	0	0	NA	NA	NA	NA
MGP_C57BL6NJ_G0001800	--	5	+	120486856	120488150	1295	--	0	0	NA	NA	NA	NA	0	0	NA	NA	NA	NA
MGP_C57BL6NJ_G0001801	--	5	+	121063576	121066896	3276	--	1.72028	1.34512	0.35491	0.89048	1	FALSE	0.677966	1.93347	-1.5119	0.73576	1	FALSE
MGP_C57BL6NJ_G0001802	--	5	-	121107495	121111998	4504	--	3.17435	2.55696	0.31204	0.84001	1	FALSE	2.16163	6.27426	-1.5373	0.37367	1	FALSE
MGP_C57BL6NJ_G0001803	--	5	+	121347267	121349119	1853	--	2.60969	6.25993	-1.2623	0.18292	1	FALSE	2.73165	8.64372	-1.6619	0.25163	1	FALSE
MGP_C57BL6NJ_G0001804	--	5	+	122340917	122341474	558	--	79.7657	83.8327	-0.071745	0.83575	1	FALSE	71.5967	63.0361	0.18371	0.6409	1	FALSE
MGP_C57BL6NJ_G0001805	--	5	+	122410735	122412049	1315	--	1.00937	1.36197	-0.43224	0.98058	1	FALSE	0.217706	2.67942	-3.6215	0.37146	1	FALSE
MGP_C57BL6NJ_G0001806	--	5	-	122851097	122853000	1904	--	0.524833	0.541417	-0.044883	1	1	FALSE	0	0	NA	NA	NA	NA
MGP_C57BL6NJ_G0001807	--	5	-	122860324	122864398	2258	--	0	0	NA	NA	NA	NA	0.218058	0.580299	-1.4121	0.98218	1	FALSE
MGP_C57BL6NJ_G0001808	--	5	+	123362267	123364557	2291	--	0	0.529601	#NAME?	0.72209	1	FALSE	0	1.02723	#NAME?	0.65859	1	FALSE
MGP_C57BL6NJ_G0001809	--	5	+	123402675	123404531	1857	--	0.736353	2.08974	-1.5049	0.46214	1	FALSE	0	2.777	#NAME?	0.23242	1	FALSE
MGP_C57BL6NJ_G0001810	--	5	-	123924390	123925852	1463	--	0	0	NA	NA	NA	NA	0	0.542444	#NAME?	0.87515	1	FALSE
MGP_C57BL6NJ_G0001811	--	5	-	124017890	124019260	1371	--	0.681209	0.752327	-0.14326	1	1	FALSE	0.872233	3.87994	-2.1532	0.4299	1	FALSE
MGP_C57BL6NJ_G0001812	--	5	-	124067348	124068690	1343	--	0	0.279136	#NAME?	0.99433	1	FALSE	0.731512	2.76606	-1.9189	0.54609	1	FALSE
MGP_C57BL6NJ_G0001813	--	5	+	124425152	124425584	433	--	0	0	NA	NA	NA	NA	0	0	NA	NA	NA	NA
MGP_C57BL6NJ_G0001814	--	5	+	124764954	124767678	2725	--	21.7123	25.0898	-0.20859	0.70556	1	FALSE	9.2141	13.8199	-0.58483	0.54805	1	FALSE
MGP_C57BL6NJ_G0001815	--	5	+	125211438	125212397	960	--	0.262417	0.541417	-1.0449	0.98928	1	FALSE	0.872233	1.45075	-0.73401	0.96008	1	FALSE
MGP_C57BL6NJ_G0001816	--	5	+	125584225	125584331	107	--	0	0	NA	NA	NA	NA	0	0	NA	NA	NA	NA
MGP_C57BL6NJ_G0001817	--	5	-	125762980	125763901	922	--	0.696057	0.751396	-0.11037	1	1	FALSE	0.72766	3.15379	-2.1158	0.49618	1	FALSE
MGP_C57BL6NJ_G0001818	--	5	-	126372839	126374230	1345	--	1.39211	1.6074	-0.20745	1	1	FALSE	0.242553	0.832594	-1.7793	0.87956	1	FALSE
MGP_C57BL6NJ_G0001819	--	5	+	126415109	126417525	2417	--	2.36119	1.04235	1.1797	0.45569	1	FALSE	0.909845	1.83589	-1.0128	0.81519	1	FALSE
MGP_C57BL6NJ_G0001820	--	5	+	126430447	126431466	1020	--	0.90333	1.90843	-1.0791	0.70799	1	FALSE	0.242553	2.12604	-3.1318	0.48219	1	FALSE
MGP_C57BL6NJ_G0001821	--	5	+	126458203	126463200	4998	--	3.99363	4.88801	-0.29155	0.80542	1	FALSE	0.959892	6.646	-2.7915	0.15013	1	FALSE
MGP_C57BL6NJ_G0001822	--	5	+	126503172	126504793	1622	--	0.943626	0	Inf	0.39991	1	FALSE	1.38533	1.54574	-0.15806	1	1	FALSE
MGP_C57BL6NJ_G0001823	--	5	+	126522950	126525627	2678	--	0.525767	0.558272	-0.086544	1	1	FALSE	0.435412	1.6164	-1.8923	0.72451	1	FALSE
MGP_C57BL6NJ_G0001824	--	5	-	126830275	126832710	2436	--	0	0	NA	NA	NA	NA	0	0	NA	NA	NA	NA
MGP_C57BL6NJ_G0001825	--	5	-	127502850	127505224	2375	--	0	0	NA	NA	NA	NA	0	0.580299	#NAME?	0.86926	1	FALSE
MGP_C57BL6NJ_G0001826	--	5	+	128232993	128234126	1134	--	0.473937	0.262281	0.85358	1	1	FALSE	0	0	NA	NA	NA	NA
MGP_C57BL6NJ_G0001827	--	5	-	128575160	128576144	985	--	18.1039	20.1876	-0.15717	0.74513	1	FALSE	16.3872	23.1388	-0.49774	0.52918	1	FALSE
MGP_C57BL6NJ_G0001828	--	5	+	128802237	128803509	1273	--	0.681209	0	Inf	0.55752	1	FALSE	0.436116	0.511711	-0.23062	1	1	FALSE
MGP_C57BL6NJ_G0001829	--	5	-	129137102	129139406	2305	--	0.222121	0.279136	-0.32963	1	1	FALSE	0	0.580299	#NAME?	0.86926	1	FALSE
MGP_C57BL6NJ_G0001830	--	5	-	129386962	129390221	3260	--	3.86616	3.58338	0.10958	0.95196	1	FALSE	2.37934	3.46322	-0.54155	0.82459	1	FALSE
MGP_C57BL6NJ_G0001831	--	5	+	129646504	129648360	1857	--	1.49862	3.51609	-1.2303	0.33576	1	FALSE	2.09812	2.71553	-0.37214	0.93623	1	FALSE
MGP_C57BL6NJ_G0001832	--	5	+	129750362	129751450	1089	--	0	0	NA	NA	NA	NA	0	0	NA	NA	NA	NA
MGP_C57BL6NJ_G0001833	--	5	+	129853796	129856009	2214	--	7.91588	8.18429	-0.048108	1	1	FALSE	5.45923	8.20197	-0.58727	0.61921	1	FALSE
MGP_C57BL6NJ_G0001834	--	5	+	130043630	130046724	3095	--	8.66521	10.9785	-0.34137	0.69328	1	FALSE	3.50865	6.7804	-0.95045	0.52469	1	FALSE
MGP_C57BL6NJ_G0001835	--	5	+	130075045	130080479	3290	--	11.898	8.28157	0.52274	0.37502	1	FALSE	3.86708	6.4491	-0.73785	0.66802	1	FALSE
MGP_C57BL6NJ_G0001836	--	5	-	130203125	130206315	1178	--	0.222121	1.11654	-2.3296	0.66744	1	FALSE	1.4485	3.90427	-1.4305	0.51389	1	FALSE
MGP_C57BL6NJ_G0001837	--	5	+	130616649	130618989	2341	--	9.6241	7.39402	0.38029	0.57222	1	FALSE	14.6308	17.6089	-0.26729	0.71536	1	FALSE
MGP_C57BL6NJ_G0001838	--	5	+	130849868	130850193	326	--	0.525767	1.80556	-1.78	0.41698	1	FALSE	0.692139	0.53151	0.38097	1	1	FALSE
MGP_C57BL6NJ_G0001839	--	5	-	130967366	130969565	2200	--	24.1616	32.5559	-0.4302	0.37974	1	FALSE	11.0249	20.734	-0.91124	0.50636	1	FALSE
MGP_C57BL6NJ_G0001840	--	5	-	130976576	130979462	2887	--	13.0637	15.2349	-0.22182	0.76236	1	FALSE	9.99727	21.6256	-1.1131	0.32196	1	FALSE
MGP_C57BL6NJ_G0001841	--	5	+	130980713	130985383	4671	--	23.6033	21.5214	0.13322	0.66429	1	FALSE	14.2833	34.3512	-1.266	0.25253	1	FALSE
MGP_C57BL6NJ_G0001842	--	5	-	131076560	131077137	578	--	0	0.279136	#NAME?	0.99433	1	FALSE	0.49928	0.792996	-0.66746	0.97351	1	FALSE
MGP_C57BL6NJ_G0001843	--	5	+	131313148	131321307	6592	--	0	0.500931	#NAME?	0.72893	1	FALSE	0	3.57173	#NAME?	0.13971	1	FALSE
MGP_C57BL6NJ_G0001844	--	5	-	131453770	131455348	1579	--	0.984389	1.92024	-0.96399	0.70519	1	FALSE	0.717339	0.5605	0.35594	1	1	FALSE
MGP_C57BL6NJ_G0001845	--	5	+	131601348	131604093	2746	--	0.473937	1.30463	-1.4609	0.65362	1	FALSE	0.921223	2.98762	-1.6974	0.57186	1	FALSE
MGP_C57BL6NJ_G0001846	--	5	+	131687470	131689028	1559	--	6.18738	7.31038	-0.24062	0.76618	1	FALSE	3.56429	5.5003	-0.6259	0.73853	1	FALSE
MGP_C57BL6NJ_G0001847	--	5	+	132049690	132051837	2148	--	1.23196	0.723656	0.76758	0.86237	1	FALSE	0.731512	2.24549	-1.6181	0.66452	1	FALSE
MGP_C57BL6NJ_G0001848	--	5	+	132053563	132054432	870	--	0.943626	0.512747	0.87997	0.83987	1	FALSE	0	0.270351	#NAME?	0.99304	1	FALSE
MGP_C57BL6NJ_G0001849	--	5	-	132232450	132232912	463	--	1.5356	3.05471	-0.99223	0.46617	1	FALSE	2.85762	4.17462	-0.54683	0.77835	1	FALSE
MGP_C57BL6NJ_G0001850	--	5	-	132375978	132377316	1339	--	0.762268	1.79561	-1.2361	0.56491	1	FALSE	0.460612	2.51377	-2.4482	0.51755	1	FALSE
MGP_C57BL6NJ_G0001851	--	5	+	132378623	132379154	532	--	0.524833	0	Inf	0.7389	1	FALSE	0.242553	1.1606	-2.2585	0.77912	1	FALSE
MGP_C57BL6NJ_G0001852	--	5	+	132731947	132733450	447	--	0	0	NA	NA	NA	NA	0	0	NA	NA	NA	NA
MGP_C57BL6NJ_G0001853	--	5	-	133037477	133039082	1606	--	3.42146	0.820554	2.0599	0.14366	1	FALSE	1.73007	3.19494	-0.88496	0.71027	1	FALSE
MGP_C57BL6NJ_G0001854	--	5	-	133063418	133064721	1304	--	0.943626	1.31645	-0.48036	0.98037	1	FALSE	0.474785	2.4851	-2.388	0.51854	1	FALSE
MGP_C57BL6NJ_G0001855	--	5	+	133211511	133215109	2013	--	1.20698	1.79561	-0.57307	0.84657	1	FALSE	2.08744	2.11543	-0.019215	1	1	FALSE
MGP_C57BL6NJ_G0001856	--	5	+	133339778	133341141	1364	--	0.5253	0.837408	-0.67279	0.98587	1	FALSE	1.33144	0.522645	1.3491	0.80876	1	FALSE
MGP_C57BL6NJ_G0001857	--	5	-	134157968	134160731	2764	--	11.0388	10.044	0.13625	0.79022	1	FALSE	3.65287	5.9339	-0.69995	0.70235	1	FALSE
MGP_C57BL6NJ_G0001858	--	5	+	134321953	134324790	2838	--	5.95088	2.22831	1.4172	0.15761	1	FALSE	2.17581	4.95182	-1.1864	0.54316	1	FALSE
MGP_C57BL6NJ_G0001859	--	5	+	135382950	135383914	965	--	0	0	NA	NA	NA	NA	0	0	NA	NA	NA	NA
MGP_C57BL6NJ_G0001860	--	5	+	135999236	136002626	3391	--	0	0	NA	NA	NA	NA	0	3.11593	#NAME?	0.1912	1	FALSE
MGP_C57BL6NJ_G0001861	--	5	+	136292283	136293365	1083	--	0	0.279136	#NAME?	0.99433	1	FALSE	0.436116	0.290149	0.58792	1	1	FALSE
MGP_C57BL6NJ_G0001862	--	5	+	136632780	136633553	774	--	1.77257	1.43232	0.30749	1	1	FALSE	1.47335	1.64332	-0.15752	1	1	FALSE
MGP_C57BL6NJ_G0001863	--	5	-	137324728	137326697	1970	--	0	0.524563	#NAME?	0.72326	1	FALSE	0	1.69211	#NAME?	0.45788	1	FALSE
MGP_C57BL6NJ_G0001864	--	5	-	137383680	137386920	3241	--	0	0	NA	NA	NA	NA	0	0.821659	#NAME?	0.75498	1	FALSE
MGP_C57BL6NJ_G0001865	--	5	+	137615754	137617163	1410	--	0	0	NA	NA	NA	NA	0	0	NA	NA	NA	NA
MGP_C57BL6NJ_G0001866	--	5	-	137700968	137702339	1372	--	0	0.558272	#NAME?	0.71564	1	FALSE	0	1.1606	#NAME?	0.6338	1	FALSE
MGP_C57BL6NJ_G0001867	--	5	-	137852714	137853383	670	--	0	0	NA	NA	NA	NA	0	0	NA	NA	NA	NA
MGP_C57BL6NJ_G0001868	--	5	-	138717328	138718265	938	--	0.262417	0	Inf	1	1	FALSE	1.98561	1.33337	0.57451	0.86604	1	FALSE
MGP_C57BL6NJ_G0001869	--	5	+	138778495	138780722	2228	--	25.2019	16.4968	0.61134	0.13272	1	FALSE	23.9167	27.9833	-0.22655	0.76568	1	FALSE
MGP_C57BL6NJ_G0001870	--	5	-	139093570	139094528	959	--	0.736353	0.512747	0.52215	1	1	FALSE	0.242553	2.03105	-3.0658	0.53104	1	FALSE
MGP_C57BL6NJ_G0001871	--	5	+	139181715	139185099	3385	--	7.51726	6.6211	0.18314	0.74348	1	FALSE	6.59417	10.6843	-0.69623	0.57699	1	FALSE
MGP_C57BL6NJ_G0001872	--	5	+	139202970	139204830	1861	--	7.15692	5.96674	0.2624	0.73047	1	FALSE	3.04804	5.10428	-0.74383	0.65564	1	FALSE
MGP_C57BL6NJ_G0001873	--	5	+	139391824	139392321	498	--	2.55361	4.14165	-0.69767	0.62383	1	FALSE	3.27677	4.08345	-0.31751	0.91904	1	FALSE
MGP_C57BL6NJ_G0001874	--	5	+	139494473	139497374	1392	--	8.02771	7.80546	0.040505	0.99526	1	FALSE	4.54903	8.87622	-0.96439	0.45798	1	FALSE
MGP_C57BL6NJ_G0001875	--	5	-	139951262	139951689	428	--	0	0.222726	#NAME?	0.99433	1	FALSE	0	0.290149	#NAME?	0.99304	1	FALSE
MGP_C57BL6NJ_G0001876	--	5	-	140206529	140209918	3390	--	0	0.250465	#NAME?	0.99433	1	FALSE	0	0.580299	#NAME?	0.86926	1	FALSE
MGP_C57BL6NJ_G0001877	--	5	-	140240886	140242971	2086	--	0	0.250465	#NAME?	0.99433	1	FALSE	0.871177	1.98226	-1.1861	0.81262	1	FALSE
MGP_C57BL6NJ_G0001878	--	5	-	140305065	140306228	1113	--	0	0	NA	NA	NA	NA	0	0	NA	NA	NA	NA
MGP_C57BL6NJ_G0001879	--	5	-	140389342	140390976	1635	--	0	0	NA	NA	NA	NA	0	0	NA	NA	NA	NA
MGP_C57BL6NJ_G0001880	--	5	-	141001347	141003097	1751	--	1.1106	0	Inf	0.43947	1	FALSE	0	0	NA	NA	NA	NA
MGP_C57BL6NJ_G0001881	--	5	-	141006058	141007354	1297	--	0	0	NA	NA	NA	NA	0	0	NA	NA	NA	NA
MGP_C57BL6NJ_G0001882	--	5	-	141022261	141022960	700	--	0	0	NA	NA	NA	NA	0	0	NA	NA	NA	NA
MGP_C57BL6NJ_G0001883	--	5	-	141037501	141040360	2860	--	0.236968	0	Inf	1	1	FALSE	0.435764	1.1606	-1.4132	0.88209	1	FALSE
MGP_C57BL6NJ_G0001884	--	5	-	141094640	141095794	1155	--	0.236968	0	Inf	1	1	FALSE	0.435412	0	Inf	0.91817	1	FALSE
MGP_C57BL6NJ_G0001885	--	5	-	141097140	141098272	1133	--	0	0	NA	NA	NA	NA	0.218058	0	Inf	1	1	FALSE
MGP_C57BL6NJ_G0001886	--	5	-	141300434	141303394	2961	--	0	1.3333	#NAME?	0.25415	1	FALSE	0	2.61135	#NAME?	0.32746	1	FALSE
MGP_C57BL6NJ_G0001887	--	5	-	141324680	141325427	748	--	0	0	NA	NA	NA	NA	0	0	NA	NA	NA	NA
MGP_C57BL6NJ_G0001888	--	5	-	141354115	141356398	2284	--	0	0	NA	NA	NA	NA	0	0	NA	NA	NA	NA
MGP_C57BL6NJ_G0001889	--	5	-	141379248	141380221	974	--	0	0	NA	NA	NA	NA	0	0.870448	#NAME?	0.74592	1	FALSE
MGP_C57BL6NJ_G0001890	--	5	-	141393659	141397495	3837	--	1.38833	1.54421	-0.15351	1	1	FALSE	0.717339	2.53389	-1.8206	0.60218	1	FALSE
MGP_C57BL6NJ_G0001891	--	5	-	141408875	141415702	6828	--	0.762268	1.0592	-0.47461	0.98293	1	FALSE	0.474785	4.06209	-3.0969	0.43515	1	FALSE
MGP_C57BL6NJ_G0001892	--	5	-	141418481	141420715	2235	--	0	0	NA	NA	NA	NA	0.242553	0	Inf	1	1	FALSE
MGP_C57BL6NJ_G0001893	--	5	-	141437944	141445268	7325	--	0.222121	0	Inf	1	1	FALSE	0.460612	1.41289	-1.617	0.79713	1	FALSE
MGP_C57BL6NJ_G0001894	--	5	-	141615257	141616586	1330	--	0.262417	0.250465	0.067248	1	1	FALSE	0	0.290149	#NAME?	0.99304	1	FALSE
MGP_C57BL6NJ_G0001895	--	5	-	141618487	141620122	1636	--	0	0	NA	NA	NA	NA	0	0	NA	NA	NA	NA
MGP_C57BL6NJ_G0001896	--	5	-	141792595	141795942	2306	--	0	1.01368	#NAME?	0.37047	1	FALSE	0.218058	1.35317	-2.6336	0.7004	1	FALSE
MGP_C57BL6NJ_G0001897	--	5	-	141858928	141861790	2863	--	0.710905	0.558272	0.34869	1	1	FALSE	0	2.28334	#NAME?	0.32161	1	FALSE
MGP_C57BL6NJ_G0001898	--	5	-	141863576	141864850	1275	--	0	0.250465	#NAME?	0.99433	1	FALSE	0	1.7409	#NAME?	0.45085	1	FALSE
MGP_C57BL6NJ_G0001899	--	5	-	141920112	141923953	2397	--	0.262417	0.512747	-0.96639	0.98923	1	FALSE	0	1.1606	#NAME?	0.6338	1	FALSE
MGP_C57BL6NJ_G0001900	--	5	-	141928892	141931051	2160	--	0	0	NA	NA	NA	NA	0	1.1606	#NAME?	0.6338	1	FALSE
MGP_C57BL6NJ_G0001901	--	5	-	141971049	141971872	824	--	0	0	NA	NA	NA	NA	0	0.580299	#NAME?	0.86926	1	FALSE
MGP_C57BL6NJ_G0001902	--	5	+	142254348	142254635	288	--	0	0	NA	NA	NA	NA	0	0	NA	NA	NA	NA
MGP_C57BL6NJ_G0001903	--	5	+	142957402	142958323	922	--	0	0	NA	NA	NA	NA	0	0	NA	NA	NA	NA
MGP_C57BL6NJ_G0001904	--	5	-	143672935	143673900	966	--	0	0	NA	NA	NA	NA	0	0.542444	#NAME?	0.87515	1	FALSE
MGP_C57BL6NJ_G0001905	--	5	+	143773757	143775120	1364	--	1.75866	1.27689	0.46184	0.89098	1	FALSE	0.756008	3.65579	-2.2737	0.36802	1	FALSE
MGP_C57BL6NJ_G0001906	--	5	-	143868177	143872563	3668	--	35.8617	34.878	0.040126	0.82226	1	FALSE	28.0673	45.1119	-0.68462	0.21668	1	FALSE
MGP_C57BL6NJ_G0001907	--	5	-	144113975	144118184	4210	--	0	0.500931	#NAME?	0.72893	1	FALSE	0.218058	0.580299	-1.4121	0.98218	1	FALSE
MGP_C57BL6NJ_G0001908	--	5	-	144153647	144155111	1465	--	0	0.279136	#NAME?	0.99433	1	FALSE	0.217706	0.252295	-0.21273	1	1	FALSE
MGP_C57BL6NJ_G0001909	--	5	-	144621796	144623417	1622	--	0.788184	1.47598	-0.90507	0.68632	1	FALSE	0.959892	1.38216	-0.52598	0.96017	1	FALSE
MGP_C57BL6NJ_G0001910	--	5	-	144720895	144723910	3016	--	5.40835	5.87077	-0.11836	0.95573	1	FALSE	2.11229	3.93533	-0.89768	0.67623	1	FALSE
MGP_C57BL6NJ_G0001911	--	5	+	145000902	145001705	804	--	0.236968	1.28777	-2.4421	0.46842	1	FALSE	0	0.870448	#NAME?	0.74592	1	FALSE
MGP_C57BL6NJ_G0001912	--	5	-	145228315	145229955	1641	--	0	0.529601	#NAME?	0.72209	1	FALSE	0	0.270351	#NAME?	0.99304	1	FALSE
MGP_C57BL6NJ_G0001913	--	5	-	145398205	145409916	3421	--	0	1.22459	#NAME?	0.2834	1	FALSE	0.218058	2.22362	-3.3501	0.47529	1	FALSE
MGP_C57BL6NJ_G0001914	--	5	-	146219798	146224145	4348	--	5.18623	3.19713	0.69791	0.43852	1	FALSE	1.44465	5.70748	-1.9821	0.43002	1	FALSE
MGP_C57BL6NJ_G0001915	--	5	-	146419582	146426463	6882	--	10.9806	9.19572	0.25593	0.6584	1	FALSE	3.26225	8.08478	-1.3093	0.35324	1	FALSE
MGP_C57BL6NJ_G0001916	--	5	+	147341171	147342119	949	--	31.7304	30.7277	0.046325	0.8732	1	FALSE	64.1842	63.4319	0.01701	0.92835	1	FALSE
MGP_C57BL6NJ_G0001917	--	5	+	148850567	148852036	1470	--	1.22089	1.28193	-0.070382	1	1	FALSE	1.37046	1.62733	-0.24785	1	1	FALSE
MGP_C57BL6NJ_G0001918	--	5	+	148963906	148964696	411	--	0.222121	0	Inf	1	1	FALSE	0	0	NA	NA	NA	NA
MGP_C57BL6NJ_G0001919	--	5	-	150445395	150447940	2546	--	2.6533	1.8629	0.51024	0.70724	1	FALSE	3.10438	3.964	-0.35265	0.87255	1	FALSE
MGP_C57BL6NJ_G0001920	--	5	-	150571006	150576057	2330	--	1.1106	1.82919	-0.71986	0.84742	1	FALSE	1.12896	1.31531	-0.22041	1	1	FALSE
MGP_C57BL6NJ_G0001921	--	5	-	150768783	150771007	2225	--	2.58424	0.985938	1.3902	0.38459	1	FALSE	2.79517	4.11749	-0.55883	0.82485	1	FALSE
MGP_C57BL6NJ_G0001922	--	5	-	151869381	151870341	961	--	0	0	NA	NA	NA	NA	0	1.38216	#NAME?	0.54681	1	FALSE
MGP_C57BL6NJ_G0001923	--	5	-	151879611	151880291	681	--	0	0	NA	NA	NA	NA	0	0	NA	NA	NA	NA
MGP_C57BL6NJ_G0001924	--	5	-	151889100	151891469	2370	--	0	0.279136	#NAME?	0.99433	1	FALSE	0	0.48272	#NAME?	0.88484	1	FALSE
MGP_C57BL6NJ_G0001925	--	5	+	154068023	154069048	1026	--	0	0.250465	#NAME?	0.99433	1	FALSE	0.435412	1.40196	-1.687	0.79899	1	FALSE
MGP_C57BL6NJ_G0001926	--	5	+	154159738	154162479	2742	--	0.236968	0	Inf	1	1	FALSE	1.18792	0.832594	0.51275	0.95858	1	FALSE
MGP_C57BL6NJ_G0001927	--	5	-	154161483	154163798	2316	--	7.26969	7.30123	-0.0062461	1	1	FALSE	4.88873	6.77452	-0.47066	0.74706	1	FALSE
MGP_C57BL6NJ_G0001928	--	5	+	154302017	154303105	1089	--	7.5709	5.62945	0.42747	0.5174	1	FALSE	3.12698	3.83238	-0.29347	0.91728	1	FALSE
MGP_C57BL6NJ_G0001929	--	5	+	154574356	154579226	3412	--	0	1.00186	#NAME?	0.47782	1	FALSE	0	1.60753	#NAME?	0.47059	1	FALSE
MGP_C57BL6NJ_G0001930	--	5	+	155022969	155024764	1796	--	7.87418	9.0829	-0.20602	0.78115	1	FALSE	6.38417	7.84219	-0.29676	0.88335	1	FALSE
MGP_C57BL6NJ_G0001931	--	5	+	156229718	156232699	2130	--	2.87636	3.92291	-0.44768	0.71073	1	FALSE	2.96038	6.87591	-1.2158	0.44962	1	FALSE
MGP_C57BL6NJ_G0001932	--	5	+	158683299	158684347	996	--	1.23242	4.85523	-1.978	0.094253	1	FALSE	1.71555	4.81116	-1.4877	0.44612	1	FALSE
MGP_C57BL6NJ_G0001933	--	5	+	158684444	158685486	1043	--	5.57393	2.70735	1.0418	0.28937	1	FALSE	3.21535	10.3747	-1.69	0.21285	1	FALSE
MGP_C57BL6NJ_G0001934	--	5	+	159601953	159602637	685	--	0	0	NA	NA	NA	NA	0	0	NA	NA	NA	NA
MGP_C57BL6NJ_G0001935	--	5	-	159972861	159973505	645	--	0	0	NA	NA	NA	NA	0	0	NA	NA	NA	NA
MGP_C57BL6NJ_G0001936	--	5	+	160912235	160913872	1638	--	0	0	NA	NA	NA	NA	0	0	NA	NA	NA	NA
MGP_C57BL6NJ_G0001937	--	6	-	14612	16725	2114	--	2.66484	1.01368	1.3944	0.3794	1	FALSE	2.54841	7.01012	-1.4598	0.40818	1	FALSE
MGP_C57BL6NJ_G0001938	--	6	-	1269812	1270536	725	--	0	0.250465	#NAME?	0.99433	1	FALSE	0	0.290149	#NAME?	0.99304	1	FALSE
MGP_C57BL6NJ_G0001939	--	6	+	1296595	1298386	1792	--	0.473937	0	Inf	0.75171	1	FALSE	0	0	NA	NA	NA	NA
MGP_C57BL6NJ_G0001940	--	6	-	1396852	1399669	2818	--	0	0.808738	#NAME?	0.51051	1	FALSE	0.692491	0	Inf	0.81406	1	FALSE
MGP_C57BL6NJ_G0001941	--	6	+	1416279	1417216	938	--	6.19317	4.85442	0.35138	0.64398	1	FALSE	5.50703	7.93719	-0.52735	0.71517	1	FALSE
MGP_C57BL6NJ_G0001942	--	6	+	1615608	1620285	1870	--	0	0	NA	NA	NA	NA	0	0	NA	NA	NA	NA
MGP_C57BL6NJ_G0001943	--	6	+	1806286	1810434	4149	--	8.53087	8.06829	0.080431	0.88304	1	FALSE	0.242553	7.18515	-4.8886	0.22877	1	FALSE
MGP_C57BL6NJ_G0001944	--	6	+	1810707	1811942	1236	--	8.07375	8.84302	-0.1313	0.93158	1	FALSE	1.40598	4.18989	-1.5753	0.50637	1	FALSE
MGP_C57BL6NJ_G0001945	--	6	+	1827158	1827477	320	--	0.236968	0.279136	-0.23627	1	1	FALSE	0	0.290149	#NAME?	0.99304	1	FALSE
MGP_C57BL6NJ_G0001946	--	6	-	2111413	2116467	3987	--	785.828	955.07	-0.28139	0.074164	1	FALSE	972.597	934.519	0.057618	0.83558	1	FALSE
MGP_C57BL6NJ_G0001947	--	6	+	2179890	2181715	1826	--	2.00861	2.79243	-0.47533	0.76221	1	FALSE	1.23044	3.87056	-1.6534	0.45673	1	FALSE
MGP_C57BL6NJ_G0001948	--	6	-	3860920	3864432	2030	--	0	0	NA	NA	NA	NA	0	0	NA	NA	NA	NA
MGP_C57BL6NJ_G0001949	--	6	-	3871978	3873331	1354	--	0	0.500931	#NAME?	0.72893	1	FALSE	0.218058	1.99145	-3.191	0.53715	1	FALSE
MGP_C57BL6NJ_G0001950	--	6	+	4414381	4417058	2678	--	0	0	NA	NA	NA	NA	0	0.580299	#NAME?	0.86926	1	FALSE
MGP_C57BL6NJ_G0001951	--	6	+	4893822	4895693	1872	--	1.19166	1.98369	-0.73521	0.7294	1	FALSE	3.23058	6.8983	-1.0944	0.51398	1	FALSE
MGP_C57BL6NJ_G0001952	--	6	+	10411075	10412017	943	--	0	0	NA	NA	NA	NA	0	0.870448	#NAME?	0.74592	1	FALSE
MGP_C57BL6NJ_G0001953	--	6	+	13238309	13240548	2240	--	0.524833	0	Inf	0.7389	1	FALSE	0	0.870448	#NAME?	0.74592	1	FALSE
MGP_C57BL6NJ_G0001954	--	6	+	13418811	13420546	1736	--	2.94892	2.89343	0.027404	1	1	FALSE	2.03951	8.49995	-2.0592	0.19565	1	FALSE
MGP_C57BL6NJ_G0001955	--	6	+	13443388	13445072	1685	--	0	0.445451	#NAME?	0.74342	1	FALSE	0.654175	0	Inf	0.82253	1	FALSE
MGP_C57BL6NJ_G0001956	--	6	+	15443284	15446219	2936	--	2.63845	2.59744	0.0226	1	1	FALSE	1.92328	3.46322	-0.84854	0.71693	1	FALSE
MGP_C57BL6NJ_G0001957	--	6	-	15477497	15478875	1379	--	0	0	NA	NA	NA	NA	0.218058	2.46498	-3.4988	0.41922	1	FALSE
MGP_C57BL6NJ_G0001958	--	6	+	15660559	15671885	5605	--	0.787717	0.524563	0.58656	1	1	FALSE	0.474785	2.35141	-2.3082	0.52791	1	FALSE
MGP_C57BL6NJ_G0001959	--	6	-	15870482	15872301	1820	--	0.222121	0	Inf	1	1	FALSE	0	3.77194	#NAME?	0.2775	1	FALSE
MGP_C57BL6NJ_G0001960	--	6	-	16235420	16237006	1587	--	0	1.08787	#NAME?	0.35794	1	FALSE	0.513454	3.68356	-2.8428	0.31778	1	FALSE
MGP_C57BL6NJ_G0001961	--	6	+	19280018	19287785	6690	--	0	0.751396	#NAME?	0.5432	1	FALSE	0.654175	4.21681	-2.6884	0.3403	1	FALSE
MGP_C57BL6NJ_G0001962	--	6	+	19732304	19736383	4080	--	0	0	NA	NA	NA	NA	0.435412	1.45075	-1.7363	0.79648	1	FALSE
MGP_C57BL6NJ_G0001963	--	6	+	21444592	21446809	2218	--	0	0.786844	#NAME?	0.54748	1	FALSE	0	3.77194	#NAME?	0.2775	1	FALSE
MGP_C57BL6NJ_G0001964	--	6	-	22923802	22926636	2835	--	3.52936	1.60062	1.1408	0.36971	1	FALSE	0.896376	6.86549	-2.9372	0.13651	1	FALSE
MGP_C57BL6NJ_G0001965	--	6	-	26723729	26727526	3798	--	31.6927	37.3224	-0.23589	0.50056	1	FALSE	31.6899	34.5404	-0.12426	0.84704	1	FALSE
MGP_C57BL6NJ_G0001966	--	6	-	26731874	26738877	7004	--	8.2713	7.93754	0.059422	0.87907	1	FALSE	10.7017	22.4485	-1.0688	0.19202	1	FALSE
MGP_C57BL6NJ_G0001967	--	6	-	26745788	26749712	3925	--	2.97955	0.775028	1.9428	0.22147	1	FALSE	4.54854	9.21568	-1.0187	0.55453	1	FALSE
MGP_C57BL6NJ_G0001968	--	6	+	27098978	27100849	1872	--	2.20528	1.03146	1.0963	0.5385	1	FALSE	1.42436	3.61497	-1.3437	0.59779	1	FALSE
MGP_C57BL6NJ_G0001969	--	6	+	27103560	27106474	2915	--	4.10407	7.61699	-0.89217	0.31154	1	FALSE	1.57434	5.42011	-1.7836	0.35686	1	FALSE
MGP_C57BL6NJ_G0001970	--	6	+	27342438	27345681	3244	--	4.56269	3.40618	0.42173	0.63967	1	FALSE	1.84489	2.52296	-0.45158	0.94056	1	FALSE
MGP_C57BL6NJ_G0001971	--	6	-	28132008	28133787	1533	--	7.07115	3.34473	1.0801	0.18703	1	FALSE	6.74238	6.31937	0.093476	0.97076	1	FALSE
MGP_C57BL6NJ_G0001972	--	6	-	28531779	28535389	3611	--	0.236968	0.558272	-1.2363	0.98927	1	FALSE	0.435764	3.94853	-3.1797	0.28563	1	FALSE
MGP_C57BL6NJ_G0001973	--	6	+	28836253	28838473	2221	--	0.944093	0.262281	1.8478	0.63828	1	FALSE	0	0.580299	#NAME?	0.86926	1	FALSE
MGP_C57BL6NJ_G0001974	--	6	-	29835228	29837321	2094	--	24.9307	26.1872	-0.070938	0.96325	1	FALSE	12.3883	17.5309	-0.50092	0.59081	1	FALSE
MGP_C57BL6NJ_G0001975	--	6	-	29874129	29876420	2292	--	13.8343	16.7333	-0.27448	0.83182	1	FALSE	5.82833	7.81386	-0.42295	0.78254	1	FALSE
MGP_C57BL6NJ_G0001976	--	6	+	30026661	30030716	2731	--	4.06895	8.74337	-1.1035	0.16684	1	FALSE	3.96926	7.37734	-0.89423	0.53508	1	FALSE
MGP_C57BL6NJ_G0001977	--	6	-	31839099	31842094	2996	--	2.45285	1.82242	0.42861	0.80508	1	FALSE	0.741834	2.4745	-1.738	0.60397	1	FALSE
MGP_C57BL6NJ_G0001978	--	6	+	32273635	32275246	1612	--	0	0	NA	NA	NA	NA	0	0.252295	#NAME?	0.99304	1	FALSE
MGP_C57BL6NJ_G0001979	--	6	-	32534168	32536295	2128	--	1.54905	1.5888	-0.036557	1	1	FALSE	0.692139	0.821659	-0.24748	1	1	FALSE
MGP_C57BL6NJ_G0001980	--	6	+	33786955	33788187	1233	--	0	0.250465	#NAME?	0.99433	1	FALSE	0.218058	0.870448	-1.997	0.87876	1	FALSE
MGP_C57BL6NJ_G0001981	--	6	-	35213839	35216231	2393	--	0	0	NA	NA	NA	NA	0.654175	5.47499	-3.0651	0.40293	1	FALSE
MGP_C57BL6NJ_G0001982	--	6	-	38402376	38403592	1217	--	1.31348	0.512747	1.3571	0.68138	1	FALSE	0	1.00537	#NAME?	0.66288	1	FALSE
MGP_C57BL6NJ_G0001983	--	6	+	39421312	39423025	1714	--	0	0	NA	NA	NA	NA	0	0	NA	NA	NA	NA
MGP_C57BL6NJ_G0001984	--	6	+	39496926	39500991	2451	--	0.262417	0.512747	-0.96639	0.98923	1	FALSE	0	0.290149	#NAME?	0.99304	1	FALSE
MGP_C57BL6NJ_G0001985	--	6	+	39628358	39631184	2827	--	0	0	NA	NA	NA	NA	0	0	NA	NA	NA	NA
MGP_C57BL6NJ_G0001986	--	6	-	40359036	40360378	1343	--	0	0	NA	NA	NA	NA	0	0	NA	NA	NA	NA
MGP_C57BL6NJ_G0001987	--	6	-	41230723	41234269	3547	--	0	0.250465	#NAME?	0.99433	1	FALSE	0	2.85271	#NAME?	0.24438	1	FALSE
MGP_C57BL6NJ_G0001988	--	6	+	42909360	42909987	628	--	0.236968	0.485007	-1.0333	0.98912	1	FALSE	0.49928	0.756884	-0.60022	0.97336	1	FALSE
MGP_C57BL6NJ_G0001989	--	6	+	44877506	44878734	1229	--	0	0	NA	NA	NA	NA	0	1.7409	#NAME?	0.45085	1	FALSE
MGP_C57BL6NJ_G0001990	--	6	+	44884929	44888688	3760	--	0	0	NA	NA	NA	NA	0	0	NA	NA	NA	NA
MGP_C57BL6NJ_G0001991	--	6	+	44940712	44942924	2213	--	0	0	NA	NA	NA	NA	0	0	NA	NA	NA	NA
MGP_C57BL6NJ_G0001992	--	6	+	44999563	45002104	2542	--	0	0	NA	NA	NA	NA	0	0.290149	#NAME?	0.99304	1	FALSE
MGP_C57BL6NJ_G0001993	--	6	+	45008534	45012214	3681	--	0	0	NA	NA	NA	NA	0	0	NA	NA	NA	NA
MGP_C57BL6NJ_G0001994	--	6	+	45053957	45056754	2798	--	0	0	NA	NA	NA	NA	0	0.580299	#NAME?	0.86926	1	FALSE
MGP_C57BL6NJ_G0001995	--	6	+	45115804	45117208	1405	--	0	0	NA	NA	NA	NA	0	0	NA	NA	NA	NA
MGP_C57BL6NJ_G0001996	--	6	+	45120809	45122071	1263	--	0	0	NA	NA	NA	NA	0	0.290149	#NAME?	0.99304	1	FALSE
MGP_C57BL6NJ_G0001997	--	6	+	45139656	45141919	2264	--	0	0	NA	NA	NA	NA	0	0.580299	#NAME?	0.86926	1	FALSE
MGP_C57BL6NJ_G0001998	--	6	+	45142492	45143050	559	--	0	0	NA	NA	NA	NA	0.217706	3.92666	-4.1728	0.20836	1	FALSE
MGP_C57BL6NJ_G0001999	--	6	+	45234836	45238146	2153	--	0	0.500931	#NAME?	0.72893	1	FALSE	0	1.1606	#NAME?	0.6338	1	FALSE
MGP_C57BL6NJ_G0002000	--	6	+	45367480	45370708	3229	--	0	0.279136	#NAME?	0.99433	1	FALSE	0	8.12419	#NAME?	0.19493	1	FALSE
MGP_C57BL6NJ_G0002001	--	6	+	45749975	45752339	2365	--	0	0	NA	NA	NA	NA	0	0.580299	#NAME?	0.86926	1	FALSE
MGP_C57BL6NJ_G0002002	--	6	+	45912182	45914136	1955	--	0	0	NA	NA	NA	NA	0	0	NA	NA	NA	NA
MGP_C57BL6NJ_G0002003	--	6	+	45915371	45919308	3938	--	0	0.500931	#NAME?	0.72893	1	FALSE	0.218058	1.70304	-2.9653	0.61182	1	FALSE
MGP_C57BL6NJ_G0002004	--	6	+	45919348	45921477	2130	--	0	0	NA	NA	NA	NA	0	2.3014	#NAME?	0.31968	1	FALSE
MGP_C57BL6NJ_G0002005	--	6	+	45943254	45945772	2519	--	0	0	NA	NA	NA	NA	0	0.24136	#NAME?	0.99304	1	FALSE
MGP_C57BL6NJ_G0002006	--	6	+	45946956	45950335	3186	--	0	0	NA	NA	NA	NA	0	1.95359	#NAME?	0.38844	1	FALSE
MGP_C57BL6NJ_G0002007	--	6	+	46010410	46014778	4369	--	0.236968	0.262281	-0.14642	1	1	FALSE	0	2.61135	#NAME?	0.32746	1	FALSE
MGP_C57BL6NJ_G0002008	--	6	+	46303787	46306316	2530	--	0	0	NA	NA	NA	NA	0	0.504589	#NAME?	0.88124	1	FALSE
MGP_C57BL6NJ_G0002009	--	6	+	46393122	46395596	2475	--	0	0	NA	NA	NA	NA	0	0.870448	#NAME?	0.74592	1	FALSE
MGP_C57BL6NJ_G0002010	--	6	+	46702586	46706335	3750	--	0	0.250465	#NAME?	0.99433	1	FALSE	0.217706	0	Inf	1	1	FALSE
MGP_C57BL6NJ_G0002011	--	6	+	47675459	47677041	1583	--	0	0	NA	NA	NA	NA	0	2.79505	#NAME?	0.23097	1	FALSE
MGP_C57BL6NJ_G0002012	--	6	+	49389591	49402688	1594	--	18.5193	17.8151	0.055925	0.85691	1	FALSE	34.3851	40.8715	-0.24931	0.67715	1	FALSE
MGP_C57BL6NJ_G0002013	--	6	+	51165413	51166378	966	--	0	0	NA	NA	NA	NA	0	0.580299	#NAME?	0.86926	1	FALSE
MGP_C57BL6NJ_G0002014	--	6	-	52636681	52637923	1243	--	0.262417	0	Inf	1	1	FALSE	0	1.7409	#NAME?	0.45085	1	FALSE
MGP_C57BL6NJ_G0002015	--	6	+	52687124	52687851	728	--	0.262417	0.558272	-1.0891	0.98932	1	FALSE	0.217706	1.45075	-2.7363	0.69079	1	FALSE
MGP_C57BL6NJ_G0002016	--	6	+	52977306	52979988	2683	--	8.00226	5.80546	0.463	0.46784	1	FALSE	8.59829	5.25065	0.71155	0.58162	1	FALSE
MGP_C57BL6NJ_G0002017	--	6	-	53020450	53024194	3745	--	14.2051	11.9069	0.25461	0.53009	1	FALSE	10.348	13.9126	-0.42704	0.64674	1	FALSE
MGP_C57BL6NJ_G0002018	--	6	-	53144601	53145212	612	--	2.32136	1.69367	0.45482	0.81019	1	FALSE	3.21759	1.121	1.5212	0.57238	1	FALSE
MGP_C57BL6NJ_G0002019	--	6	+	54164477	54168333	2204	--	0	0.558272	#NAME?	0.71564	1	FALSE	0	4.64239	#NAME?	0.25247	1	FALSE
MGP_C57BL6NJ_G0002020	--	6	+	55272151	55272562	412	--	0	0.262281	#NAME?	0.99433	1	FALSE	1.08959	1.00918	0.1106	1	1	FALSE
MGP_C57BL6NJ_G0002021	--	6	+	55497812	55501118	3307	--	0	1.06598	#NAME?	0.3615	1	FALSE	0	0.580299	#NAME?	0.86926	1	FALSE
MGP_C57BL6NJ_G0002022	--	6	+	57529566	57531163	1598	--	1.81726	2.45197	-0.43217	0.86828	1	FALSE	2.03845	4.64188	-1.1872	0.58715	1	FALSE
MGP_C57BL6NJ_G0002023	--	6	-	57652290	57652961	672	--	0.958474	1.00957	-0.07493	1	1	FALSE	1.12826	3.34843	-1.5694	0.58591	1	FALSE
MGP_C57BL6NJ_G0002024	--	6	-	57690340	57693323	2984	--	0.473937	1.00186	-1.0799	0.82726	1	FALSE	0.218058	3.15205	-3.8535	0.31019	1	FALSE
MGP_C57BL6NJ_G0002025	--	6	-	58507481	58510322	2842	--	8.8786	10.3193	-0.21694	0.73807	1	FALSE	7.38849	12.7296	-0.78483	0.48679	1	FALSE
MGP_C57BL6NJ_G0002026	--	6	+	58684004	58686730	2727	--	0	0	NA	NA	NA	NA	0	1.1606	#NAME?	0.6338	1	FALSE
[truncated: 39,097 more rows]
