# Supplementary material for: Deletion of fatty acid transport protein 2 (FATP2) in the mouse liver changes the metabolic landscape by increasing the expression of PPARα-regulated genes
Source: J Biol Chem. 2020 Mar 18;295(17):5737–50. doi: 10.1074/jbc.RA120.012730 (PMC7186177; doi:10.1074/jbc.RA120.012730)
Supplement: Supporting Information [file supp_RA120.012730_158343_2_supp_491556_q71jnj.xlsx]

## Sheet: Information
This file contains all of the differentially expressed genes (DEGs) in the male and female Fatp2-/- liver tissue
DEGs were selected using a p-value corrected for false discovery of <0.05

## Sheet: (Upregulated DEGs Male)
Male Up-regulated DEGs
MaleKO_readcount	MaleWT_readcount	Log2 FC (Calculated by: Log2(MaleKO/MaleWT))	Adjusted P Value (FDR) (Males)	Gene_id	Gene name
22.3118	2.00652	3.475	0.00015529	MGP_C57BL6NJ_G0003904	Gm15441
16035.3	6092.19	1.3962	0.047138	MGP_C57BL6NJ_G0005862	--
120.771	33.0829	1.8681	3.25e-10	MGP_C57BL6NJ_G0006641	1700080G11Rik
54.9471	17.9267	1.6159	0.0036412	MGP_C57BL6NJ_G0007317	--
272.929	110.032	1.3106	4.49e-05	MGP_C57BL6NJ_G0016139	Gm16551
534.336	300.337	0.83117	0.0019203	MGP_C57BL6NJ_G0016474	Nrp2
31.5741	2.29747	3.7806	3.38e-05	MGP_C57BL6NJ_G0016531	Rufy4
91.8897	3.48517	4.7206	2.3e-06	MGP_C57BL6NJ_G0016591	Mogat1
194.606	110.6	0.8152	0.025706	MGP_C57BL6NJ_G0016670	Ugt1a9
19.0289	1.50558	3.6598	0.040301	MGP_C57BL6NJ_G0016860	Ctse
420.417	172.686	1.2837	0.0026298	MGP_C57BL6NJ_G0016933	Lad1
8503.86	5554.85	0.61437	0.001784	MGP_C57BL6NJ_G0017280	Ephx1
202.064	87.3558	1.2098	1.35e-06	MGP_C57BL6NJ_G0017299	Tlr5
96.4555	36.1255	1.4168	3.9e-05	MGP_C57BL6NJ_G0017324	Esrrg
1284.47	130.466	3.2994	3.77e-13	MGP_C57BL6NJ_G0017473	Vnn1
48.5768	2.76283	4.1361	1.17e-05	MGP_C57BL6NJ_G0017623	Slc35f1
1111.24	528.226	1.0729	6.04e-06	MGP_C57BL6NJ_G0017762	Gstt2
1507.64	797.1	0.91946	0.03769	MGP_C57BL6NJ_G0018232	--
256.92	17.1881	3.9018	0.00027536	MGP_C57BL6NJ_G0018257	Slc39a5
123.081	9.13372	3.7523	1.3e-05	MGP_C57BL6NJ_G0018364	Gal3st1
1287.45	861.216	0.58007	0.038645	MGP_C57BL6NJ_G0018504	Rtn4
496.565	325.961	0.60728	0.022296	MGP_C57BL6NJ_G0018780	Iba57
734.069	481.802	0.60747	0.013867	MGP_C57BL6NJ_G0018819	Dhrs7b
11513.1	3433.18	1.7457	3.87e-09	MGP_C57BL6NJ_G0018827	Aldh3a2
1496.73	462.48	1.6944	1.19e-07	MGP_C57BL6NJ_G0018975	Slc16a11
195.937	22.7214	3.1083	2.42e-17	MGP_C57BL6NJ_G0018976	Slc16a13
361.603	142.167	1.3468	1.59e-06	MGP_C57BL6NJ_G0019208	Tmem98
3439.54	1420.24	1.2761	1.91e-12	MGP_C57BL6NJ_G0019328	Pctp
6851.1	4079.92	0.74779	0.00028475	MGP_C57BL6NJ_G0019348	Abcc3
3509.42	2203.98	0.67112	0.0019787	MGP_C57BL6NJ_G0019354	Acsf2
200.553	26.8385	2.9016	0.00012321	MGP_C57BL6NJ_G0019486	Krt23
1841.45	444.487	2.0506	4.51e-10	MGP_C57BL6NJ_G0019634	Adam11
81574.2	34975.8	1.2218	9.75e-15	MGP_C57BL6NJ_G0019811	Acox1
114.662	29.458	1.9607	1.92e-06	MGP_C57BL6NJ_G0019812	Ten1
174.738	96.5776	0.85543	0.020924	MGP_C57BL6NJ_G0020028	Rnf144a
742.343	457.652	0.69784	0.032753	MGP_C57BL6NJ_G0020090	Arl4a
519.915	332.109	0.64662	0.0085493	MGP_C57BL6NJ_G0020123	Egln3
1620.21	188.802	3.1012	9.68e-19	MGP_C57BL6NJ_G0020311	Acot1
67.0585	8.29581	3.015	0.0011799	MGP_C57BL6NJ_G0020313	Acot3
31.3883	9.14964	1.7784	0.0084631	MGP_C57BL6NJ_G0020315	Acot6
5435.41	3482.36	0.64232	0.0011858	MGP_C57BL6NJ_G0020323	Entpd5
167.412	86.1721	0.95811	0.00085426	MGP_C57BL6NJ_G0020511	Ankrd9
61.9213	18.7164	1.7261	1.96e-05	MGP_C57BL6NJ_G0020732	Hist1h4h
2471.99	1225.48	1.0123	5.72e-09	MGP_C57BL6NJ_G0020839	Eci2
15.7572	0.262281	5.9088	4.69e-06	MGP_C57BL6NJ_G0021052	Fbp2
1034.84	471.298	1.1347	1.86e-10	MGP_C57BL6NJ_G0021370	Abhd6
8436.89	5476.58	0.62344	0.0022064	MGP_C57BL6NJ_G0021516	Hacl1
4463.3	2713.55	0.71793	0.00014785	MGP_C57BL6NJ_G0021744	Dhrs4
2249.68	674.112	1.7387	4.54e-05	MGP_C57BL6NJ_G0021751	Fitm1
275.178	76.2548	1.8515	3.85e-13	MGP_C57BL6NJ_G0021896	Chrna2
106.417	20.8784	2.3496	9.62e-08	MGP_C57BL6NJ_G0021947	Hr
585.371	193.967	1.5935	0.027264	MGP_C57BL6NJ_G0021979	Slc25a30
5158.31	2753.54	0.90561	0.00027536	MGP_C57BL6NJ_G0021997	Vwa8
4336.15	2562.39	0.75892	3.21e-05	MGP_C57BL6NJ_G0022389	Oplah
339.611	202.664	0.74479	0.0033889	MGP_C57BL6NJ_G0022405	Slc52a2
1340.81	782.162	0.77756	4.9e-05	MGP_C57BL6NJ_G0022481	Pla2g6
130.88	70.2062	0.89858	0.0066124	MGP_C57BL6NJ_G0022537	Pmm1
1721.02	983.767	0.80688	2.04e-05	MGP_C57BL6NJ_G0022595	5031439G07Rik
112.071	47.7629	1.2305	0.033045	MGP_C57BL6NJ_G0022614	Fam19a5
1451	857.114	0.75949	0.00021013	MGP_C57BL6NJ_G0022644	Chkb
1204.43	825.998	0.54413	0.03738	MGP_C57BL6NJ_G0022771	Smagp
448.973	295.509	0.60343	0.03897	MGP_C57BL6NJ_G0022897	Rogdi
17470.2	3268.81	2.4181	3.57e-40	MGP_C57BL6NJ_G0023078	Ehhadh
1454.24	952.045	0.61117	0.043048	MGP_C57BL6NJ_G0023159	Tnk2
327.035	44.7252	2.8703	2.89e-10	MGP_C57BL6NJ_G0023185	Sema5b
4700.44	2807.76	0.74338	0.00092836	MGP_C57BL6NJ_G0023320	Cpox
1543.78	947.429	0.70438	0.0018362	MGP_C57BL6NJ_G0023445	Mrap
4262.43	2345.33	0.86189	1.21e-06	MGP_C57BL6NJ_G0023707	Eci1
1374.9	874.837	0.65224	0.042343	MGP_C57BL6NJ_G0023784	Fam195a
4697.61	2914.69	0.68858	0.00068226	MGP_C57BL6NJ_G0023794	Decr2
234.353	92.3357	1.3437	0.036877	MGP_C57BL6NJ_G0023862	Cdkn1a
542.249	321.719	0.75315	0.00061069	MGP_C57BL6NJ_G0023912	Cyp4f17
1632.5	793.811	1.0402	0.047138	MGP_C57BL6NJ_G0023943	Angptl4
1361.15	734.749	0.8895	1.19e-06	MGP_C57BL6NJ_G0024318	Plin5
393.748	263.302	0.58056	0.04718	MGP_C57BL6NJ_G0024331	Ptprs
2511.5	1632.67	0.62132	0.018467	MGP_C57BL6NJ_G0024487	Abcg8
10353.8	6820.78	0.60214	0.0034922	MGP_C57BL6NJ_G0024833	Hsd17b4
718.264	425.8	0.75434	0.00048902	MGP_C57BL6NJ_G0024897	Grpel2
2761.95	1570.27	0.81467	9.55e-06	MGP_C57BL6NJ_G0025332	Gm4952
291103	155968	0.90028	0.03769	MGP_C57BL6NJ_G0025584	Scd1
1748.38	1087.84	0.68455	0.0013003	MGP_C57BL6NJ_G0025643	Sh3pxd2a
9032.22	6454.77	0.48471	0.047138	MGP_C57BL6NJ_G0025671	Acsl5
108.494	59.0181	0.87839	0.030808	MGP_C57BL6NJ_G0025826	Psd4
1837.53	555.826	1.7251	1.32e-26	MGP_C57BL6NJ_G0025987	Crat
1524.57	880.546	0.79194	3.25e-05	MGP_C57BL6NJ_G0026018	Uck1
816.822	459.69	0.82936	0.0036419	MGP_C57BL6NJ_G0026027	Fam102a
51.5118	12.621	2.0291	1.3e-05	MGP_C57BL6NJ_G0026296	Cerkl
3115.25	2087.45	0.57761	0.0083727	MGP_C57BL6NJ_G0026586	Pex16
476.976	286.317	0.7363	0.0016287	MGP_C57BL6NJ_G0026649	Them7
172.339	47.3547	1.8637	1.81e-06	MGP_C57BL6NJ_G0026765	Exd1
126.51	71.228	0.82873	0.027501	MGP_C57BL6NJ_G0026811	Catsper2
3991.16	2495.87	0.67726	0.00053609	MGP_C57BL6NJ_G0027144	Pxmp4
8518.07	4853.94	0.81137	3.42e-06	MGP_C57BL6NJ_G0027160	Acss2
309.195	170.896	0.8554	0.0043882	MGP_C57BL6NJ_G0027217	Snhg11
1168.43	629.507	0.89228	1.76e-06	MGP_C57BL6NJ_G0027246	Fitm2
433.557	238.951	0.8595	0.00011425	MGP_C57BL6NJ_G0027297	Acot8
66.0239	31.6116	1.0625	0.030411	MGP_C57BL6NJ_G0027301	Neurl2
2975.15	864.046	1.7838	9.78e-10	MGP_C57BL6NJ_G0027303	Pltp
2698.27	1563.04	0.78768	1.38e-05	MGP_C57BL6NJ_G0027351	Atp9a
23.3175	4.86849	2.2599	0.014794	MGP_C57BL6NJ_G0027352	Sall4
2656.83	1704.16	0.64065	0.0019203	MGP_C57BL6NJ_G0027368	Rtfdc1
529.764	298.313	0.82852	0.0001633	MGP_C57BL6NJ_G0027526	Nceh1
2823.53	1712.58	0.72133	0.011719	MGP_C57BL6NJ_G0027603	Pgrmc2
2820.19	1522.98	0.8889	4.15e-07	MGP_C57BL6NJ_G0027701	Rarres1
26.43	6.52035	2.0192	0.006908	MGP_C57BL6NJ_G0027787	Ntrk1
2009.1	1041.73	0.94757	9.53e-08	MGP_C57BL6NJ_G0028179	Gstm4
12970.3	7283.6	0.83249	2.1e-06	MGP_C57BL6NJ_G0028250	Abcd3
1767.85	1047.94	0.75445	0.018586	MGP_C57BL6NJ_G0028483	Tmem64
3962.77	2357.92	0.74899	6.07e-05	MGP_C57BL6NJ_G0028485	Decr1
6176.07	4265.83	0.53386	0.019049	MGP_C57BL6NJ_G0028583	Sigmar1
1395.23	777.218	0.84412	8.73e-06	MGP_C57BL6NJ_G0028758	Hsdl2
197.442	100.794	0.97001	0.003449	MGP_C57BL6NJ_G0028825	Ccdc171
16839.5	8274.06	1.0252	5.72e-09	MGP_C57BL6NJ_G0028833	Plin2
29.2946	3.59613	3.0261	0.041059	MGP_C57BL6NJ_G0028931	Dab1
3504.83	2279.52	0.62061	0.0025178	MGP_C57BL6NJ_G0028967	Cpt2
129.756	72.4823	0.8401	0.025275	MGP_C57BL6NJ_G0029021	Pdzk1ip1
23974.3	58.8207	8.671	2.47e-63	MGP_C57BL6NJ_G0029024	Cyp4a14
5278.72	160.062	5.0435	1.75e-52	MGP_C57BL6NJ_G0029025	Cyp4a10
179.22	8.64808	4.3732	6.22e-08	MGP_C57BL6NJ_G0029026	--
2305.88	175.38	3.7168	1.89e-73	MGP_C57BL6NJ_G0029027	Cyp4a32
645.888	144.328	2.1619	0.036989	MGP_C57BL6NJ_G0029271	Serinc2
1543.83	773.093	0.9978	9.27e-08	MGP_C57BL6NJ_G0029352	Paqr7
5662.49	3809.1	0.57199	0.013005	MGP_C57BL6NJ_G0029378	Hmgcl
241.782	100.796	1.2623	0.0056413	MGP_C57BL6NJ_G0029477	Slc25a34
1644.84	280.227	2.5533	7.18e-10	MGP_C57BL6NJ_G0029736	Cd36
81.1992	16.4488	2.3035	5.81e-09	MGP_C57BL6NJ_G0029738	Gnai1
7484.45	5277.94	0.50392	0.043304	MGP_C57BL6NJ_G0029814	Hadha
858.087	345.928	1.3107	3.27e-06	MGP_C57BL6NJ_G0029873	Spon2
70.7095	19.4938	1.8589	1.33e-06	MGP_C57BL6NJ_G0030225	Agpat9
5031.16	2552.7	0.97886	7.14e-09	MGP_C57BL6NJ_G0030237	Hsd17b11
6499.24	3371.63	0.94682	0.00031159	MGP_C57BL6NJ_G0030363	Acacb
90.2285	48.4008	0.89855	0.041539	MGP_C57BL6NJ_G0030516	Abcb9
148.276	77.0934	0.94361	0.0023308	MGP_C57BL6NJ_G0030577	Caln1
492.008	279.011	0.81836	0.010748	MGP_C57BL6NJ_G0030623	Hspb1
184.8	108.659	0.76615	0.013286	MGP_C57BL6NJ_G0031019	D630045J12Rik
111.014	58.9844	0.91233	0.03523	MGP_C57BL6NJ_G0031130	Sspo
92.6039	22.1779	2.0619	0.00061069	MGP_C57BL6NJ_G0031165	Osbpl3
1757.09	1039.47	0.75735	4.38e-05	MGP_C57BL6NJ_G0031254	Abcg2
70209	44563.1	0.65581	0.0071124	MGP_C57BL6NJ_G0031292	Fabp1
472.611	309.745	0.60957	0.025041	MGP_C57BL6NJ_G0031319	Elmod3
10362.3	2813.76	1.8808	3.22e-15	MGP_C57BL6NJ_G0031320	Retsat
5862.36	3334.25	0.81412	0.0019203	MGP_C57BL6NJ_G0031449	Mgll
76.4083	35.2346	1.1167	0.014477	MGP_C57BL6NJ_G0031456	Chchd6
165.988	65.8539	1.3337	2.94e-05	MGP_C57BL6NJ_G0031528	Pdzrn3
1734.31	363.437	2.2546	4.12e-06	MGP_C57BL6NJ_G0031690	Clstn3
2785.68	1677.74	0.73151	7.26e-05	MGP_C57BL6NJ_G0031693	Lpcat3
801.298	543.627	0.55972	0.030067	MGP_C57BL6NJ_G0031866	Plbd1
882.417	489.472	0.85023	0.03905	MGP_C57BL6NJ_G0031957	Nlrp12
43.525	15.6944	1.4716	0.0066124	MGP_C57BL6NJ_G0031960	Cacng7
214.921	90.1726	1.253	1.51e-07	MGP_C57BL6NJ_G0032059	Peg3
2599.47	1613.24	0.68825	0.004253	MGP_C57BL6NJ_G0032241	Nectin2
281.162	181.502	0.63141	0.042081	MGP_C57BL6NJ_G0032313	Lipe
7260.17	3975.71	0.86879	6.12e-07	MGP_C57BL6NJ_G0032412	Ech1
370.161	172.643	1.1004	2.19e-07	MGP_C57BL6NJ_G0032413	Lgals4
531.842	287.977	0.88504	0.0032063	MGP_C57BL6NJ_G0032779	Csrp3
2662.4	972.292	1.4533	3.88e-08	MGP_C57BL6NJ_G0032877	Pex11a
406.266	258.096	0.65452	0.018631	MGP_C57BL6NJ_G0032903	Wdr73
1414.44	547.764	1.3686	9.2e-11	MGP_C57BL6NJ_G0033053	Ucp2
1528.49	986.819	0.63125	0.002564	MGP_C57BL6NJ_G0033337	St5
6409.95	3999.45	0.68051	0.0037186	MGP_C57BL6NJ_G0033457	Aqp8
53.3987	18.4735	1.5313	0.016432	MGP_C57BL6NJ_G0033740	Dusp8
1449.77	847.957	0.77376	3.89e-05	MGP_C57BL6NJ_G0033844	Col4a1
1830.87	761.905	1.2648	1.67e-14	MGP_C57BL6NJ_G0033845	Col4a2
290.77	142.284	1.0311	7.13e-06	MGP_C57BL6NJ_G0034036	6430573F11Rik
111.947	19.6971	2.5068	3.95e-16	MGP_C57BL6NJ_G0034066	Mtnr1a
26658.4	13563.9	0.97482	4.62e-09	MGP_C57BL6NJ_G0034083	Acsl1
549.304	330.088	0.73475	0.0033978	MGP_C57BL6NJ_G0034101	Tenm3
2928.12	2067.9	0.5018	0.045032	MGP_C57BL6NJ_G0034191	Slc25a42
779.448	203.874	1.9348	1.38e-22	MGP_C57BL6NJ_G0034252	Slc27a1
8657.17	5986.51	0.53218	0.018467	MGP_C57BL6NJ_G0034405	Lonp2
32.6264	7.58142	2.1055	0.00053959	MGP_C57BL6NJ_G0034410	Zfp423
4164.24	2745.53	0.60097	0.0045364	MGP_C57BL6NJ_G0034440	Ces1e
824.512	523.919	0.6542	0.0034717	MGP_C57BL6NJ_G0034618	Vac14
1607.93	1107.65	0.5377	0.030463	MGP_C57BL6NJ_G0034706	Fbxo31
225.478	89.0187	1.3408	0.0042131	MGP_C57BL6NJ_G0034729	Cbfa2t3
1120.37	760.129	0.55966	0.030411	MGP_C57BL6NJ_G0034730	Acsf3
51.7411	9.0416	2.5167	1.65e-08	MGP_C57BL6NJ_G0035050	Pknox2
33.4941	2.82017	3.5701	0.00032389	MGP_C57BL6NJ_G0035308	Slc35f2
387.336	235.51	0.7178	0.0058023	MGP_C57BL6NJ_G0035484	Anxa2
15891.1	11211.7	0.50321	0.036877	MGP_C57BL6NJ_G0035546	Elovl5
6389.77	3704.28	0.78657	0.014006	MGP_C57BL6NJ_G0035591	Me1
224.087	100.784	1.1528	2.1e-06	MGP_C57BL6NJ_G0035599	Nt5e
2741.14	1551.83	0.82081	8.63e-06	MGP_C57BL6NJ_G0035803	Slc25a20
104.286	49.9387	1.0623	0.014477	MGP_C57BL6NJ_G0035841	Cspg5
58763.7	16611.3	1.8228	1.42e-14	MGP_C57BL6NJ_G0035911	Acaa1b
3031.76	1863.17	0.70239	0.00033395	MGP_C57BL6NJ_G0035917	--
124.6	63.7303	0.96725	0.043342	MGP_C57BL6NJ_G0036179	Dcaf12l1
125.336	64.1103	0.96717	0.005326	MGP_C57BL6NJ_G0036415	Arhgef9

## Sheet: (Downregulated DEGs Male)
Male Down-regulated DEGs
MaleKO_readcount	MaleWT_readcount	Log2 FC (Calculated by: Log2(MaleKO/MaleWT))	Adjusted P Value (FDR) (Males)	Gene_id	Gene name
1.23242	11.625	-3.2377	0.023807	MGP_C57BL6NJ_G0003950	4930534D22Rik
1853.25	2858.07	-0.62499	0.0023514	MGP_C57BL6NJ_G0016234	Tram1
17986	25167.9	-0.48471	0.04718	MGP_C57BL6NJ_G0016846	Pigr
2261.56	3383.07	-0.58101	0.011562	MGP_C57BL6NJ_G0018132	Tmem19
628.559	1551.78	-1.3038	1.4e-14	MGP_C57BL6NJ_G0018236	Sdr9c7
2647.44	4196.25	-0.6645	0.048738	MGP_C57BL6NJ_G0018465	Ugp2
219.58	381.252	-0.796	0.007477	MGP_C57BL6NJ_G0019686	Limd2
41.63	79.1242	-0.9265	0.041627	MGP_C57BL6NJ_G0019737	Map2k6
119.288	204.096	-0.7748	0.014334	MGP_C57BL6NJ_G0020444	Ppp4r4
1041.26	3437.39	-1.723	1.29e-27	MGP_C57BL6NJ_G0020452	Serpina12
1545.51	2366.23	-0.61451	0.044754	MGP_C57BL6NJ_G0020461	Serpina3m
12338.5	18920.1	-0.61675	0.0014939	MGP_C57BL6NJ_G0020593	Akr1c6
676.232	1257.44	-0.8949	1.33e-06	MGP_C57BL6NJ_G0020619	Ero1lb
1960.73	2826.29	-0.52752	0.033045	MGP_C57BL6NJ_G0020753	Slc17a2
73.9925	128.178	-0.79269	0.040121	MGP_C57BL6NJ_G0020755	Slc17a1
13.9087	114.07	-3.0359	0.014435	MGP_C57BL6NJ_G0021020	Ntrk2
20.7056	58.5767	-1.5003	0.00068191	MGP_C57BL6NJ_G0021129	Irx1
91.5555	316.022	-1.7873	0.00016489	MGP_C57BL6NJ_G0021481	Lrtm1
8212.51	13087.7	-0.67232	0.00074439	MGP_C57BL6NJ_G0021666	Rnase4
5409.17	8741.59	-0.69249	0.00031159	MGP_C57BL6NJ_G0022103	C9
1697.18	2504.09	-0.56115	0.012952	MGP_C57BL6NJ_G0022178	Sdc2
153.743	271.524	-0.82056	0.0013003	MGP_C57BL6NJ_G0022718	Fkbp11
577.397	959.301	-0.73242	0.042081	MGP_C57BL6NJ_G0023177	--
899.173	1412.39	-0.65147	0.0018241	MGP_C57BL6NJ_G0023184	Pdia5
537.65	821.544	-0.61167	0.013925	MGP_C57BL6NJ_G0023293	Alcam
1005.6	2119.39	-1.0756	0.0036174	MGP_C57BL6NJ_G0024220	Slc22a7
3.16515	27.84	-3.1368	0.015824	MGP_C57BL6NJ_G0024540	Mkx
19305.9	27226.4	-0.49596	0.044524	MGP_C57BL6NJ_G0024822	Cdo1
30.1257	139.493	-2.2111	5.54e-15	MGP_C57BL6NJ_G0025377	Gna14
12844.9	18342.9	-0.51402	0.024949	MGP_C57BL6NJ_G0025515	Cyp2c29
9440.74	13391	-0.50429	0.045299	MGP_C57BL6NJ_G0025524	Cyp2c70
548.504	919.74	-0.74572	0.0019139	MGP_C57BL6NJ_G0025864	BC029214
5.08309	44.3688	-3.1258	4.16e-10	MGP_C57BL6NJ_G0026744	Disp2
92.7195	171.764	-0.88948	0.014591	MGP_C57BL6NJ_G0026792	Haus2
6410.18	9145.61	-0.51271	0.030411	MGP_C57BL6NJ_G0026812	Pdia3
201.749	322.533	-0.67689	0.014477	MGP_C57BL6NJ_G0026825	Spg11
15154.8	26215.3	-0.79063	0.0031206	MGP_C57BL6NJ_G0026830	Sord
1698.91	13500.1	-2.9903	8.2e-84	MGP_C57BL6NJ_G0026861	Slc27a2
1086.13	1563.15	-0.52526	0.040121	MGP_C57BL6NJ_G0027164	Edem2
433.595	819.728	-0.9188	0.0033889	MGP_C57BL6NJ_G0027867	Il6ra
54.3343	204.625	-1.913	4.16e-10	MGP_C57BL6NJ_G0028280	Tifa
836.153	1798.61	-1.105	0.010748	MGP_C57BL6NJ_G0028301	Cyp2u1
2295.64	3252.74	-0.50276	0.035463	MGP_C57BL6NJ_G0028343	Adh4
97.6183	612.508	-2.6495	6.63e-06	MGP_C57BL6NJ_G0028577	Enho
933.142	1410.61	-0.59615	0.0056413	MGP_C57BL6NJ_G0028666	Aldh1b1
942.248	1357.54	-0.52682	0.037088	MGP_C57BL6NJ_G0028692	Erp44
80257.5	132949	-0.72816	3.78e-05	MGP_C57BL6NJ_G0028765	Mup3
1866.17	4570.84	-1.2924	0.013072	MGP_C57BL6NJ_G0028766	Mup21
8173.64	11714.3	-0.51922	0.03769	MGP_C57BL6NJ_G0028933	C8a
34.1323	77.3917	-1.181	0.0057211	MGP_C57BL6NJ_G0029372	Il22ra1
399.709	617.003	-0.62633	0.013925	MGP_C57BL6NJ_G0030571	Tpst1
16.9573	67.8285	-2	0.014477	MGP_C57BL6NJ_G0030745	Mmd2
3107.61	4992.58	-0.68398	0.01206	MGP_C57BL6NJ_G0031120	Pdia4
3206.5	5038.17	-0.6519	0.019069	MGP_C57BL6NJ_G0031615	Cxcl12
21.7948	71.3955	-1.7118	0.039782	MGP_C57BL6NJ_G0031625	Zfp9
38.6825	316.405	-3.032	0.0061655	MGP_C57BL6NJ_G0031899	Slco1a4
47.1014	90.8671	-0.94799	0.024209	MGP_C57BL6NJ_G0033563	Armcx3
961.761	1485.13	-0.62684	0.0036085	MGP_C57BL6NJ_G0034106	Spcs3
509.935	812.507	-0.67207	0.0031691	MGP_C57BL6NJ_G0034437	Ces1b
20940.3	29289.7	-0.48411	0.045304	MGP_C57BL6NJ_G0034438	Ces1c
4492.22	7680.07	-0.77369	0.015435	MGP_C57BL6NJ_G0034456	Herpud1
13.0158	36.1099	-1.4721	0.024312	MGP_C57BL6NJ_G0035489	Fam81a
116.779	272.708	-1.2236	1.56e-07	MGP_C57BL6NJ_G0035584	Fam46a
1478.05	2602.24	-0.81606	0.0015254	MGP_C57BL6NJ_G0035738	Manf
848.673	1365.4	-0.68604	0.013159	MGP_C57BL6NJ_G0035820	Plxnb1
234.668	486.526	-1.0519	2.95e-07	MGP_C57BL6NJ_G0035956	Fam198a
1195.29	1841.24	-0.62331	0.0033889	MGP_C57BL6NJ_G0036496	Magt1
311.812	513.36	-0.7193	0.025706	MGP_C57BL6NJ_G0040315	--
3.84543	17.5958	-2.194	0.032022	MGP_C57BL6NJ_G0040347	--
6.85482	35.1679	-2.3591	5.16e-05	MGP_C57BL6NJ_G0040931	--

## Sheet: (Upregulated DEGs Female)
Female Up-regulated DEGs
FemaleKO_readcount(FemaleKOvsFemaleWT)	FemaleWT_readcount(FemaleKOvsFemaleWT)	Log2 FC (Calculated by: Log2(FemaleKO/FemaleWT))	Adjusted P Value (FDR) (Females)	Gene_id	Gene name
4200.7	2207.59	0.92816	0.0064188	MGP_C57BL6NJ_G0016507	Acadl
19575.5	11143.4	0.81286	0.020292	MGP_C57BL6NJ_G0016527	Igfbp2
56.8745	0.511711	6.7963	1.02e-09	MGP_C57BL6NJ_G0016591	Mogat1
6343.59	2986.93	1.0866	0.036499	MGP_C57BL6NJ_G0017280	Ephx1
176.751	56.439	1.647	0.0016118	MGP_C57BL6NJ_G0017324	Esrrg
1485.9	228.327	2.7022	1.06e-11	MGP_C57BL6NJ_G0017473	Vnn1
1445.51	699.734	1.0467	0.0017205	MGP_C57BL6NJ_G0017762	Gstt2
934.338	40.4757	4.5288	7.94e-23	MGP_C57BL6NJ_G0018257	Slc39a5
100.122	17.8241	2.4899	8.43e-05	MGP_C57BL6NJ_G0018364	Gal3st1
10959.9	4616.25	1.2474	2.76e-06	MGP_C57BL6NJ_G0018827	Aldh3a2
5196.97	2632.88	0.98103	0.021197	MGP_C57BL6NJ_G0018969	Acadvl
166.282	33.5593	2.3089	2.97e-06	MGP_C57BL6NJ_G0018976	Slc16a13
4549.35	2403.04	0.9208	0.0065146	MGP_C57BL6NJ_G0019328	Pctp
3335.61	1338.1	1.3178	0.0050365	MGP_C57BL6NJ_G0019354	Acsf2
111.846	10.4598	3.4186	0.011473	MGP_C57BL6NJ_G0019486	Krt23
1804.65	263.203	2.7775	2.56e-15	MGP_C57BL6NJ_G0019634	Adam11
58776.3	23403.9	1.3285	1.69e-06	MGP_C57BL6NJ_G0019811	Acox1
3849.79	569.089	2.7581	6.29e-30	MGP_C57BL6NJ_G0020311	Acot1
1596.27	758.999	1.0725	0.041552	MGP_C57BL6NJ_G0020313	Acot3
1111.28	470.102	1.2412	4.95e-05	MGP_C57BL6NJ_G0021370	Abhd6
4226.15	2203.74	0.93939	0.0043941	MGP_C57BL6NJ_G0021744	Dhrs4
591.644	86.6591	2.7713	5.91e-12	MGP_C57BL6NJ_G0021751	Fitm1
11049.7	4466.6	1.3068	4.61e-07	MGP_C57BL6NJ_G0021895	Ephx2
178.024	31.7126	2.4889	1.62e-07	MGP_C57BL6NJ_G0021896	Chrna2
4809.71	2210.29	1.1217	0.00010053	MGP_C57BL6NJ_G0021997	Vwa8
25962.5	4264.81	2.6059	1.75e-11	MGP_C57BL6NJ_G0023078	Ehhadh
152.519	22.5888	2.7553	3.73e-08	MGP_C57BL6NJ_G0023185	Sema5b
312.875	124.039	1.3348	0.0023866	MGP_C57BL6NJ_G0023317	St3gal6
4708.97	2443.35	0.94655	0.0027536	MGP_C57BL6NJ_G0023707	Eci1
494.508	246.391	1.005	0.0267	MGP_C57BL6NJ_G0024452	Qpct
2261.25	1246.8	0.85889	0.029321	MGP_C57BL6NJ_G0024486	Abcg5
9494.98	4589.82	1.0487	0.00031422	MGP_C57BL6NJ_G0024833	Hsd17b4
20060.3	11177.7	0.84372	0.017791	MGP_C57BL6NJ_G0024972	Acaa2
2925.13	1453	1.0095	0.0012455	MGP_C57BL6NJ_G0025332	Gm4952
16391.9	7961.49	1.0419	0.002389	MGP_C57BL6NJ_G0025391	Aldh1a1
358.991	86.0899	2.06	4.92e-09	MGP_C57BL6NJ_G0025614	Elovl3
40.2677	4.15864	3.2754	0.0097242	MGP_C57BL6NJ_G0025667	Adra2a
1880.02	695.043	1.4356	3.94e-07	MGP_C57BL6NJ_G0025987	Crat
387.024	172.932	1.1622	0.010176	MGP_C57BL6NJ_G0026649	Them7
96.322	2.11005	5.5125	5.38e-09	MGP_C57BL6NJ_G0026883	Prom2
1576.86	718.66	1.1337	0.00037643	MGP_C57BL6NJ_G0027238	Sgk2
2431.46	1020.7	1.2523	0.0001567	MGP_C57BL6NJ_G0027351	Atp9a
1148.37	594.762	0.9492	0.0084129	MGP_C57BL6NJ_G0027701	Rarres1
5099.95	2668.41	0.9345	0.0053405	MGP_C57BL6NJ_G0027733	Etfdh
13449	6004.41	1.1634	2.21e-05	MGP_C57BL6NJ_G0028250	Abcd3
7579.85	3780.16	1.0037	0.00090134	MGP_C57BL6NJ_G0028414	Acadm
4479.9	2256.62	0.9893	0.0016118	MGP_C57BL6NJ_G0028485	Decr1
326.728	67.5304	2.2745	5.38e-09	MGP_C57BL6NJ_G0028628	Tpm2
7683.67	4393.15	0.80654	0.039796	MGP_C57BL6NJ_G0028655	Grhpr
1822.98	832.227	1.1313	0.00025559	MGP_C57BL6NJ_G0028758	Hsdl2
40502	424.175	6.5772	1.48e-05	MGP_C57BL6NJ_G0028764	Mup5
3363.38	1666.2	1.0134	0.0014206	MGP_C57BL6NJ_G0028967	Cpt2
41427.5	1355.01	4.9342	5.74e-18	MGP_C57BL6NJ_G0029024	Cyp4a14
9118.05	782.977	3.5417	2.52e-10	MGP_C57BL6NJ_G0029025	Cyp4a10
293.004	49.3143	2.5708	4.45e-05	MGP_C57BL6NJ_G0029026	--
3181.32	419.461	2.923	5.74e-18	MGP_C57BL6NJ_G0029027	Cyp4a32
505.525	63.7599	2.9871	2.92e-11	MGP_C57BL6NJ_G0029271	Serinc2
2678.5	485.269	2.4646	2.95e-23	MGP_C57BL6NJ_G0029736	Cd36
3929.95	2226.79	0.81955	0.044615	MGP_C57BL6NJ_G0029815	Hadhb
4878.4	1560.22	1.6447	4.39e-11	MGP_C57BL6NJ_G0030237	Hsd17b11
682.395	295.962	1.2052	0.00075604	MGP_C57BL6NJ_G0031254	Abcg2
11434.7	1488.24	2.9417	1.45e-12	MGP_C57BL6NJ_G0031320	Retsat
8498.23	4027.41	1.0773	0.00013272	MGP_C57BL6NJ_G0032412	Ech1
2168.16	1054.04	1.0405	0.0016318	MGP_C57BL6NJ_G0032877	Pex11a
2924.43	988.789	1.5644	7.25e-07	MGP_C57BL6NJ_G0033053	Ucp2
22188.6	10608.4	1.0646	0.00022831	MGP_C57BL6NJ_G0034083	Acsl1
1170.38	570.121	1.0376	0.0030938	MGP_C57BL6NJ_G0034124	Aadat
1032.69	328.881	1.6508	2.22e-06	MGP_C57BL6NJ_G0034252	Slc27a1
7427.98	4233.55	0.8111	0.042763	MGP_C57BL6NJ_G0034405	Lonp2
1137.09	598.218	0.9266	0.031281	MGP_C57BL6NJ_G0034730	Acsf3
2876.83	1514.17	0.92595	0.0097242	MGP_C57BL6NJ_G0035698	Acad11
47421	10754.7	2.1406	5.74e-18	MGP_C57BL6NJ_G0035911	Acaa1b
2497.39	1411.9	0.82278	0.043919	MGP_C57BL6NJ_G0035917	--

## Sheet: (Dwnregulated DEGs Female)
Female Down-regulated DEGs
FemaleKO_readcount(FemaleKOvsFemaleWT)	FemaleWT_readcount(FemaleKOvsFemaleWT)	Log2 FC (Calculated by: Log2(FemaleKO/FemaleWT))	Adjusted P Value (FDR) (Females)	Gene_id	Gene name
318.523	750.73	-1.2369	0.012485	MGP_C57BL6NJ_G0018120	Phlda1
357.452	1080.07	-1.5953	2.53e-08	MGP_C57BL6NJ_G0018236	Sdr9c7
68.9935	1288.73	-4.2233	0.0022115	MGP_C57BL6NJ_G0020452	Serpina12
130.389	368.603	-1.4992	0.017728	MGP_C57BL6NJ_G0020636	Inhba
64.2387	629.046	-3.2917	2.13e-08	MGP_C57BL6NJ_G0021481	Lrtm1
230.365	669.21	-1.5385	0.014297	MGP_C57BL6NJ_G0022773	Cela1
27.4715	122.549	-2.1573	0.017427	MGP_C57BL6NJ_G0026744	Disp2
1902.44	8865.72	-2.2204	3.78e-21	MGP_C57BL6NJ_G0026861	Slc27a2
118.876	281.082	-1.2415	0.012182	MGP_C57BL6NJ_G0028280	Tifa
8532.54	36175.7	-2.084	0.010176	MGP_C57BL6NJ_G0028765	Mup3
25.668	98.2328	-1.9362	0.012485	MGP_C57BL6NJ_G0029932	Evc2
24.4355	128.316	-2.3927	1.07e-05	MGP_C57BL6NJ_G0029982	Slc34a2
267.536	645.775	-1.2713	0.00024647	MGP_C57BL6NJ_G0030964	Irf5
23.0494	146.172	-2.6649	3.42e-06	MGP_C57BL6NJ_G0032124	Sult2a6
174.79	717.018	-2.0364	4.54e-05	MGP_C57BL6NJ_G0034736	Sult5a1
170.102	376.143	-1.1449	0.010497	MGP_C57BL6NJ_G0034916	Col5a3
1108.75	2004.24	-0.85412	0.020788	MGP_C57BL6NJ_G0034918	A230050P20Rik
83.4777	415.442	-2.3152	0.0015188	MGP_C57BL6NJ_G0035742	Cish
